# Supplementary material for: Integrative multi-omics defines melanoma drug response networks and ARID1A-dependent resistance mechanisms
Source: Mol Syst Biol. 2026 Feb 18;22(5):685–711. doi: 10.1038/s44320-025-00183-5 (PMC13144321; doi:10.1038/s44320-025-00183-5)
Supplement: Supplementary file 5 — Data Set EV1 [file 44320_2025_183_MOESM5_ESM.xlsx]

## Sheet: Info
Dataset EV1: Genome wide screens on A375 cells to identify regulators of Trametinib resistance
Tabs
	Raw Counts
	Gene summary Replicate 1
	Gene summary Replicate 2

## Sheet: Raw counts
sgRNA	Gene	Control	Replicate 1	Replicate 2
A1BG_CCDS12976.1_ex3_19:58862927-58862950:-_5-1	A1BG	1092	80	1187
A1BG_CCDS12976.1_ex4_19:58863655-58863678:+_5-2	A1BG	351	23	453
A1BG_CCDS12976.1_ex4_19:58863697-58863720:-_5-3	A1BG	561	26	432
A1BG_CCDS12976.1_ex4_19:58863866-58863889:+_5-4	A1BG	165	9	193
A1BG_CCDS12976.1_ex5_19:58864367-58864390:-_5-5	A1BG	168	6	183
A1CF_CCDS7241.1_ex6_10:52588014-52588037:-_5-1	A1CF	342	26	221
A1CF_CCDS7241.1_ex7_10:52595962-52595985:-_5-2	A1CF	28	4	26
A1CF_CCDS7241.1_ex7_10:52596023-52596046:+_5-3	A1CF	446	62	378
A1CF_CCDS7241.1_ex9_10:52603761-52603784:+_5-4	A1CF	35	0	15
A1CF_CCDS7241.1_ex9_10:52603844-52603867:-_5-5	A1CF	266	8	219
A2M_CCDS44827.1_ex18_12:9246130-9246153:+_5-1	A2M	494	49	364
A2M_CCDS44827.1_ex22_12:9252012-9252035:+_5-2	A2M	598	24	460
A2M_CCDS44827.1_ex22_12:9252049-9252072:+_5-3	A2M	264	26	224
A2M_CCDS44827.1_ex24_12:9254225-9254248:+_5-4	A2M	586	27	383
A2M_CCDS44827.1_ex25_12:9256894-9256917:+_5-5	A2M	746	70	744
A2ML1_CCDS8596.2_ex10_12:8994081-8994104:-_5-3	A2ML1	90	7	74
A2ML1_CCDS8596.2_ex11_12:8995845-8995868:-_5-4	A2ML1	409	27	579
A2ML1_CCDS8596.2_ex11_12:8995893-8995916:+_5-5	A2ML1	149	15	127
A2ML1_CCDS8596.2_ex2_12:8976351-8976374:+_5-1	A2ML1	300	15	213
A2ML1_CCDS8596.2_ex8_12:8990981-8991004:-_5-2	A2ML1	241	27	265
A3GALT2_CCDS60080.1_ex0_1:33772950-33772973:-_5-1	A3GALT2	250	19	203
A3GALT2_CCDS60080.1_ex0_1:33772971-33772994:+_5-2	A3GALT2	224	30	217
A3GALT2_CCDS60080.1_ex0_1:33773046-33773069:-_5-3	A3GALT2	495	23	338
A3GALT2_CCDS60080.1_ex1_1:33777651-33777674:-_5-4	A3GALT2	650	35	676
A3GALT2_CCDS60080.1_ex2_1:33778149-33778172:+_5-5	A3GALT2	64	1	188
A4GALT_CCDS14041.1_ex0_22:43089421-43089444:+_5-1	A4GALT	422	52	485
A4GALT_CCDS14041.1_ex0_22:43089467-43089490:-_5-2	A4GALT	701	40	591
A4GALT_CCDS14041.1_ex0_22:43089524-43089547:-_5-3	A4GALT	738	105	651
A4GALT_CCDS14041.1_ex0_22:43089610-43089633:-_5-4	A4GALT	89	6	166
A4GALT_CCDS14041.1_ex0_22:43089831-43089854:+_5-5	A4GALT	212	23	229
A4GNT_CCDS3097.1_ex0_3:137843639-137843662:+_5-1	A4GNT	393	7	328
A4GNT_CCDS3097.1_ex1_3:137849724-137849747:+_5-2	A4GNT	180	4	167
A4GNT_CCDS3097.1_ex1_3:137849755-137849778:+_5-3	A4GNT	175	23	277
A4GNT_CCDS3097.1_ex1_3:137849873-137849896:+_5-4	A4GNT	173	12	178
A4GNT_CCDS3097.1_ex1_3:137849975-137849998:-_5-5	A4GNT	198	7	254
AAAS_CCDS53797.1_ex11_12:53709154-53709177:+_5-2	AAAS	98	16	88
AAAS_CCDS53797.1_ex11_12:53709177-53709200:-_5-3	AAAS	0	0	4
AAAS_CCDS53797.1_ex13_12:53714423-53714446:-_5-4	AAAS	288	13	193
AAAS_CCDS53797.1_ex13_12:53714441-53714464:+_5-5	AAAS	410	18	479
AAAS_CCDS53797.1_ex8_12:53703443-53703466:-_5-1	AAAS	118	20	179
AACS_CCDS9263.1_ex1_12:125558424-125558447:+_5-1	AACS	32	0	77
AACS_CCDS9263.1_ex2_12:125561055-125561078:+_5-2	AACS	511	34	490
AACS_CCDS9263.1_ex4_12:125576051-125576074:-_5-3	AACS	175	18	198
AACS_CCDS9263.1_ex7_12:125591776-125591799:-_5-4	AACS	754	63	759
AACS_CCDS9263.1_ex8_12:125599087-125599110:-_5-5	AACS	147	18	309
AADAC_CCDS33877.1_ex1_3:151535152-151535175:+_5-1	AADAC	216	39	261
AADAC_CCDS33877.1_ex1_3:151535307-151535330:+_5-2	AADAC	78	4	26
AADAC_CCDS33877.1_ex1_3:151535327-151535350:+_5-3	AADAC	45	9	58
AADAC_CCDS33877.1_ex4_3:151545476-151545499:+_5-4	AADAC	86	3	67
AADAC_CCDS33877.1_ex4_3:151545547-151545570:-_5-5	AADAC	322	18	302
AADACL2_CCDS3161.2_ex0_3:151451944-151451967:+_5-1	AADACL2	61	7	14
AADACL2_CCDS3161.2_ex1_3:151458562-151458585:-_5-2	AADACL2	69	2	81
AADACL2_CCDS3161.2_ex2_3:151461893-151461916:+_5-3	AADACL2	59	2	57
AADACL2_CCDS3161.2_ex3_3:151463402-151463425:-_5-4	AADACL2	840	74	872
AADACL2_CCDS3161.2_ex3_3:151463446-151463469:+_5-5	AADACL2	313	11	283
AADACL3_CCDS41252.1_ex2_1:12785258-12785281:+_5-1	AADACL3	393	33	253
AADACL3_CCDS41252.1_ex2_1:12785334-12785357:-_5-2	AADACL3	101	12	26
AADACL3_CCDS41252.1_ex2_1:12785358-12785381:+_5-3	AADACL3	291	6	220
AADACL3_CCDS41252.1_ex2_1:12785419-12785442:-_5-4	AADACL3	171	11	137
AADACL3_CCDS41252.1_ex2_1:12785608-12785631:+_5-5	AADACL3	97	6	89
AADACL4_CCDS30590.1_ex0_1:12704714-12704737:-_5-1	AADACL4	300	27	249
AADACL4_CCDS30590.1_ex1_1:12711250-12711273:+_5-2	AADACL4	180	14	239
AADACL4_CCDS30590.1_ex1_1:12711326-12711349:-_5-3	AADACL4	466	38	566
AADACL4_CCDS30590.1_ex2_1:12721791-12721814:+_5-4	AADACL4	243	8	195
AADACL4_CCDS30590.1_ex2_1:12721814-12721837:-_5-5	AADACL4	489	36	460
AADAT_CCDS3814.1_ex10_4:171008288-171008311:-_5-3	AADAT	242	15	244
AADAT_CCDS3814.1_ex11_4:171009546-171009569:-_5-4	AADAT	274	43	209
AADAT_CCDS3814.1_ex11_4:171009609-171009632:-_5-5	AADAT	53	6	32
AADAT_CCDS3814.1_ex8_4:170994416-170994439:+_5-1	AADAT	115	10	175
AADAT_CCDS3814.1_ex8_4:170994468-170994491:+_5-2	AADAT	271	17	317
AAED1_CCDS35073.1_ex2_9:99413754-99413777:+_5-1	AAED1	250	29	284
AAED1_CCDS35073.1_ex3_9:99413958-99413981:+_5-2	AAED1	54	0	23
AAED1_CCDS35073.1_ex4_9:99417018-99417041:-_5-3	AAED1	103	0	35
AAED1_CCDS35073.1_ex5_9:99417373-99417396:+_5-4	AAED1	919	74	871
AAED1_CCDS35073.1_ex5_9:99417399-99417422:+_5-5	AAED1	796	70	769
AAGAB_CCDS42050.1_ex3_15:67500938-67500961:+_5-1	AAGAB	349	33	488
AAGAB_CCDS42050.1_ex4_15:67501824-67501847:-_5-2	AAGAB	64	1	249
AAGAB_CCDS42050.1_ex5_15:67524161-67524184:+_5-3	AAGAB	320	9	339
AAGAB_CCDS42050.1_ex5_15:67524213-67524236:-_5-4	AAGAB	116	0	214
AAGAB_CCDS42050.1_ex6_15:67528322-67528345:-_5-5	AAGAB	206	6	108
AAK1_CCDS1893.2_ex10_2:69746228-69746251:-_5-1	AAK1	970	54	1140
AAK1_CCDS1893.2_ex11_2:69748068-69748091:-_5-2	AAK1	382	31	411
AAK1_CCDS1893.2_ex13_2:69754414-69754437:+_5-3	AAK1	1256	115	1557
AAK1_CCDS1893.2_ex15_2:69757767-69757790:-_5-4	AAK1	165	23	261
AAK1_CCDS1893.2_ex20_2:69870036-69870059:-_5-5	AAK1	457	19	391
AAMDC_CCDS8254.1_ex0_11:77553633-77553656:+_5-1	AAMDC	542	34	409
AAMDC_CCDS8254.1_ex1_11:77580763-77580786:-_5-2	AAMDC	217	29	154
AAMDC_CCDS8254.1_ex1_11:77580785-77580808:-_5-3	AAMDC	525	16	573
AAMDC_CCDS8254.1_ex1_11:77580845-77580868:+_5-4	AAMDC	274	8	133
AAMDC_CCDS8254.1_ex2_11:77583223-77583246:-_5-5	AAMDC	355	30	400
AAMP_CCDS33378.1_ex10_2:219134694-219134717:-_5-5	AAMP	264	23	134
AAMP_CCDS33378.1_ex6_2:219131229-219131252:+_5-1	AAMP	6	0	5
AAMP_CCDS33378.1_ex8_2:219132241-219132264:+_5-2	AAMP	5	0	5
AAMP_CCDS33378.1_ex8_2:219132278-219132301:-_5-3	AAMP	28	0	31
AAMP_CCDS33378.1_ex9_2:219134119-219134142:+_5-4	AAMP	237	2	215
AANAT_CCDS11745.1_ex0_17:74464923-74464946:-_5-1	AANAT	482	73	547
AANAT_CCDS11745.1_ex0_17:74464970-74464993:-_5-2	AANAT	376	21	246
AANAT_CCDS11745.1_ex1_17:74465300-74465323:-_5-3	AANAT	174	25	105
AANAT_CCDS11745.1_ex1_17:74465314-74465337:-_5-4	AANAT	98	10	49
AANAT_CCDS11745.1_ex1_17:74465365-74465388:+_5-5	AANAT	685	83	722
AAR2_CCDS13273.1_ex0_20:34827888-34827911:+_5-1	AAR2	134	12	138
AAR2_CCDS13273.1_ex0_20:34827917-34827940:-_5-2	AAR2	442	37	504
AAR2_CCDS13273.1_ex0_20:34827975-34827998:+_5-3	AAR2	189	11	212
AAR2_CCDS13273.1_ex0_20:34828005-34828028:-_5-4	AAR2	106	2	33
AAR2_CCDS13273.1_ex0_20:34828259-34828282:-_5-5	AAR2	161	9	76
AARD_CCDS34935.1_ex0_8:117950565-117950588:-_5-1	AARD	300	5	204
AARD_CCDS34935.1_ex0_8:117950578-117950601:+_5-2	AARD	414	40	290
AARD_CCDS34935.1_ex0_8:117950645-117950668:+_5-3	AARD	330	48	303
AARD_CCDS34935.1_ex0_8:117950667-117950690:+_5-4	AARD	122	1	115
AARD_CCDS34935.1_ex0_8:117950700-117950723:+_5-5	AARD	554	93	620
AARS_CCDS32474.1_ex10_16:70298929-70298952:-_5-1	AARS	13	3	0
AARS_CCDS32474.1_ex13_16:70302238-70302261:+_5-2	AARS	19	0	1
AARS_CCDS32474.1_ex16_16:70305735-70305758:-_5-3	AARS	156	2	68
AARS_CCDS32474.1_ex16_16:70305762-70305785:+_5-4	AARS	24	10	57
AARS_CCDS32474.1_ex18_16:70310945-70310968:-_5-5	AARS	9	0	0
AARS2_CCDS34464.1_ex13_6:44274062-44274085:+_5-1	AARS2	839	88	1233
AARS2_CCDS34464.1_ex15_6:44274721-44274744:-_5-2	AARS2	240	39	256
AARS2_CCDS34464.1_ex15_6:44274752-44274775:+_5-3	AARS2	69	13	158
AARS2_CCDS34464.1_ex16_6:44275094-44275117:-_5-4	AARS2	302	23	347
AARS2_CCDS34464.1_ex20_6:44279950-44279973:-_5-5	AARS2	157	42	93
AARSD1_CCDS58552.1_ex10_17:41116157-41116180:-_5-1	AARSD1	552	55	695
AARSD1_CCDS58552.1_ex6_17:41108278-41108301:+_5-3	AARSD1	66	15	130
AARSD1_CCDS58552.1_ex7_17:41108486-41108509:+_5-4	AARSD1	123	22	246
AARSD1_CCDS58552.1_ex7_17:41108542-41108565:-_5-5	AARSD1	263	16	270
AARSD1_CCDS58552.1_ex9_17:41113311-41113334:-_5-2	AARSD1	197	1	225
AASDH_CCDS3504.1_ex10_4:57237668-57237691:+_5-3	AASDH	207	21	232
AASDH_CCDS3504.1_ex10_4:57237733-57237756:+_5-4	AASDH	197	10	161
AASDH_CCDS3504.1_ex11_4:57244302-57244325:+_5-5	AASDH	92	2	134
AASDH_CCDS3504.1_ex7_4:57220310-57220333:+_5-1	AASDH	180	4	163
AASDH_CCDS3504.1_ex9_4:57221497-57221520:-_5-2	AASDH	261	13	299
AASDHPPT_CCDS31664.1_ex0_11:105948544-105948567:+_5-1	AASDHPPT	270	25	263
AASDHPPT_CCDS31664.1_ex0_11:105948583-105948606:-_5-2	AASDHPPT	113	11	150
AASDHPPT_CCDS31664.1_ex1_11:105950310-105950333:-_5-3	AASDHPPT	56	7	43
AASDHPPT_CCDS31664.1_ex1_11:105950373-105950396:-_5-4	AASDHPPT	565	40	635
AASDHPPT_CCDS31664.1_ex3_11:105962110-105962133:+_5-5	AASDHPPT	77	0	28
AASS_CCDS5783.1_ex11_7:121741456-121741479:+_5-1	AASS	38	6	36
AASS_CCDS5783.1_ex13_7:121753231-121753254:+_5-2	AASS	229	5	101
AASS_CCDS5783.1_ex15_7:121755121-121755144:+_5-3	AASS	582	32	373
AASS_CCDS5783.1_ex16_7:121756696-121756719:+_5-4	AASS	117	16	159
AASS_CCDS5783.1_ex22_7:121773585-121773608:-_5-5	AASS	246	42	292
AATF_CCDS32632.1_ex1_17:35307577-35307600:+_5-1	AATF	2	0	22
AATF_CCDS32632.1_ex1_17:35307610-35307633:-_5-2	AATF	103	0	205
AATF_CCDS32632.1_ex1_17:35307692-35307715:-_5-3	AATF	133	6	94
AATF_CCDS32632.1_ex2_17:35310322-35310345:+_5-4	AATF	109	13	180
AATF_CCDS32632.1_ex2_17:35310574-35310597:+_5-5	AATF	7	0	20
AATK_CCDS45807.1_ex3_17:79095931-79095954:+_5-1	AATK	452	38	506
AATK_CCDS45807.1_ex3_17:79095970-79095993:-_5-2	AATK	534	34	542
AATK_CCDS45807.1_ex4_17:79096992-79097015:-_5-3	AATK	1006	71	759
AATK_CCDS45807.1_ex5_17:79098584-79098607:-_5-4	AATK	473	455	360
AATK_CCDS45807.1_ex7_17:79100225-79100248:-_5-5	AATK	288	14	167
ABAT_CCDS10534.1_ex3_16:8844302-8844325:+_5-1	ABAT	220	21	130
ABAT_CCDS10534.1_ex3_16:8844340-8844363:+_5-2	ABAT	294	17	250
ABAT_CCDS10534.1_ex6_16:8858667-8858690:-_5-3	ABAT	139	10	158
ABAT_CCDS10534.1_ex8_16:8862083-8862106:+_5-4	ABAT	186	16	300
ABAT_CCDS10534.1_ex9_16:8862743-8862766:-_5-5	ABAT	253	37	296
ABCA1_CCDS6762.1_ex28_9:107581892-107581915:+_5-1	ABCA1	305	27	253
ABCA1_CCDS6762.1_ex28_9:107581948-107581971:+_5-2	ABCA1	263	11	317
ABCA1_CCDS6762.1_ex29_9:107582304-107582327:-_5-3	ABCA1	354	24	277
ABCA1_CCDS6762.1_ex36_9:107593327-107593350:-_5-4	ABCA1	311	10	240
ABCA1_CCDS6762.1_ex43_9:107620822-107620845:-_5-5	ABCA1	276	13	192
ABCA10_CCDS11684.1_ex20_17:67183873-67183896:-_5-1	ABCA10	196	6	175
ABCA10_CCDS11684.1_ex21_17:67186574-67186597:-_5-2	ABCA10	298	31	375
ABCA10_CCDS11684.1_ex23_17:67188722-67188745:-_5-3	ABCA10	65	6	126
ABCA10_CCDS11684.1_ex30_17:67210930-67210953:+_5-4	ABCA10	243	34	178
ABCA10_CCDS11684.1_ex34_17:67217983-67218006:-_5-5	ABCA10	36	4	8
ABCA12_CCDS33372.1_ex26_2:215852498-215852521:+_5-1	ABCA12	1078	99	1126
ABCA12_CCDS33372.1_ex28_2:215854281-215854304:-_5-2	ABCA12	4	17	54
ABCA12_CCDS33372.1_ex29_2:215855583-215855606:+_5-3	ABCA12	46	4	58
ABCA12_CCDS33372.1_ex31_2:215865634-215865657:+_5-4	ABCA12	258	23	326
ABCA12_CCDS33372.1_ex32_2:215866357-215866380:+_5-5	ABCA12	112	5	51
ABCA13_CCDS47584.1_ex16_7:48314257-48314280:+_5-3	ABCA13	172	3	106
ABCA13_CCDS47584.1_ex16_7:48314774-48314797:+_5-4	ABCA13	433	27	390
ABCA13_CCDS47584.1_ex16_7:48315583-48315606:-_5-5	ABCA13	145	17	198
ABCA13_CCDS47584.1_ex5_7:48266860-48266883:+_5-1	ABCA13	119	11	166
ABCA13_CCDS47584.1_ex8_7:48278980-48279003:+_5-2	ABCA13	189	8	252
ABCA2_CCDS43909.1_ex27_9:139910559-139910582:+_5-1	ABCA2	601	34	430
ABCA2_CCDS43909.1_ex31_9:139911691-139911714:-_5-2	ABCA2	164	7	120
ABCA2_CCDS43909.1_ex35_9:139912632-139912655:+_5-3	ABCA2	149	10	187
ABCA2_CCDS43909.1_ex35_9:139912690-139912713:-_5-4	ABCA2	903	44	962
ABCA2_CCDS43909.1_ex37_9:139913372-139913395:-_5-5	ABCA2	346	18	170
ABCA3_CCDS10466.1_ex18_16:2348501-2348524:-_5-1	ABCA3	178	20	223
ABCA3_CCDS10466.1_ex21_16:2354103-2354126:+_5-2	ABCA3	350	23	238
ABCA3_CCDS10466.1_ex22_16:2358534-2358557:+_5-3	ABCA3	328	18	270
ABCA3_CCDS10466.1_ex25_16:2369697-2369720:+_5-4	ABCA3	662	17	596
ABCA3_CCDS10466.1_ex25_16:2369770-2369793:+_5-5	ABCA3	160	12	218
ABCA4_CCDS747.1_ex28_1:94508342-94508365:+_5-1	ABCA4	167	9	189
ABCA4_CCDS747.1_ex37_1:94528128-94528151:+_5-2	ABCA4	420	19	271
ABCA4_CCDS747.1_ex38_1:94528692-94528715:-_5-3	ABCA4	273	25	157
ABCA4_CCDS747.1_ex38_1:94528711-94528734:+_5-4	ABCA4	240	9	259
ABCA4_CCDS747.1_ex42_1:94546256-94546279:+_5-5	ABCA4	154	24	209
ABCA5_CCDS11685.1_ex22_17:67282094-67282117:+_5-1	ABCA5	65	4	72
ABCA5_CCDS11685.1_ex24_17:67283787-67283810:+_5-2	ABCA5	459	12	279
ABCA5_CCDS11685.1_ex32_17:67300883-67300906:+_5-3	ABCA5	143	12	198
ABCA5_CCDS11685.1_ex33_17:67302987-67303010:+_5-4	ABCA5	329	46	398
ABCA5_CCDS11685.1_ex35_17:67305496-67305519:+_5-5	ABCA5	224	24	178
ABCA6_CCDS11683.1_ex22_17:67106962-67106985:-_5-1	ABCA6	178	8	306
ABCA6_CCDS11683.1_ex27_17:67111582-67111605:-_5-2	ABCA6	499	19	466
ABCA6_CCDS11683.1_ex30_17:67121163-67121186:-_5-3	ABCA6	13	0	9
ABCA6_CCDS11683.1_ex32_17:67125796-67125819:-_5-4	ABCA6	208	15	170
ABCA6_CCDS11683.1_ex35_17:67132250-67132273:+_5-5	ABCA6	176	15	197
ABCA7_CCDS12055.1_ex10_19:1045160-1045183:-_5-2	ABCA7	613	27	712
ABCA7_CCDS12055.1_ex11_19:1046257-1046280:-_5-3	ABCA7	686	29	587
ABCA7_CCDS12055.1_ex18_19:1051155-1051178:+_5-4	ABCA7	302	15	368
ABCA7_CCDS12055.1_ex20_19:1052067-1052090:+_5-5	ABCA7	791	48	901
ABCA7_CCDS12055.1_ex3_19:1042137-1042160:+_5-1	ABCA7	774	61	673
ABCA8_CCDS11680.1_ex21_17:66902267-66902290:-_5-1	ABCA8	131	13	170
ABCA8_CCDS11680.1_ex24_17:66914172-66914195:+_5-2	ABCA8	589	78	559
ABCA8_CCDS11680.1_ex28_17:66920855-66920878:-_5-3	ABCA8	206	14	233
ABCA8_CCDS11680.1_ex29_17:66924077-66924100:+_5-4	ABCA8	202	1	204
ABCA8_CCDS11680.1_ex29_17:66924136-66924159:+_5-5	ABCA8	266	9	433
ABCA9_CCDS11681.1_ex23_17:67022582-67022605:-_5-1	ABCA9	43	0	110
ABCA9_CCDS11681.1_ex31_17:67031450-67031473:+_5-2	ABCA9	0	0	0
ABCA9_CCDS11681.1_ex31_17:67031481-67031504:+_5-3	ABCA9	18	2	27
ABCA9_CCDS11681.1_ex31_17:67031505-67031528:+_5-4	ABCA9	324	17	350
ABCA9_CCDS11681.1_ex32_17:67031846-67031869:-_5-5	ABCA9	514	18	299
ABCB1_CCDS5608.1_ex15_7:87179269-87179292:+_5-1	ABCB1	85	10	55
ABCB1_CCDS5608.1_ex17_7:87179861-87179884:-_5-2	ABCB1	184	6	213
ABCB1_CCDS5608.1_ex20_7:87190653-87190676:-_5-3	ABCB1	154	14	4
ABCB1_CCDS5608.1_ex22_7:87196148-87196171:-_5-4	ABCB1	49	17	119
ABCB1_CCDS5608.1_ex22_7:87196271-87196294:-_5-5	ABCB1	89	5	54
ABCB10_CCDS1580.1_ex12_1:229694267-229694290:+_5-5	ABCB10	291	2	181
ABCB10_CCDS1580.1_ex8_1:229676480-229676503:+_5-1	ABCB10	532	39	253
ABCB10_CCDS1580.1_ex9_1:229678075-229678098:-_5-2	ABCB10	571	41	708
ABCB11_CCDS46444.1_ex16_2:169833142-169833165:-_5-1	ABCB11	109	1	163
ABCB11_CCDS46444.1_ex18_2:169842760-169842783:-_5-2	ABCB11	511	57	611
ABCB11_CCDS46444.1_ex20_2:169850327-169850350:+_5-3	ABCB11	153	41	355
ABCB11_CCDS46444.1_ex22_2:169853154-169853177:-_5-4	ABCB11	141	22	245
ABCB11_CCDS46444.1_ex23_2:169869923-169869946:+_5-5	ABCB11	391	31	460
ABCB4_CCDS5605.1_ex13_7:87060823-87060846:+_5-1	ABCB4	412	24	280
ABCB4_CCDS5605.1_ex17_7:87072977-87073000:+_5-2	ABCB4	85	7	52
ABCB4_CCDS5605.1_ex22_7:87082254-87082277:-_5-3	ABCB4	320	20	231
ABCB4_CCDS5605.1_ex23_7:87083877-87083900:-_5-4	ABCB4	425	15	282
ABCB4_CCDS5605.1_ex24_7:87092206-87092229:-_5-5	ABCB4	321	8	177
ABCB5_CCDS5371.1_ex0_7:20691136-20691159:-_6-1	ABCB5	125	2	113
ABCB5_CCDS5371.1_ex0_7:20691170-20691193:+_6-2	ABCB5	187	1	206
ABCB5_CCDS5371.1_ex0_7:20691212-20691235:+_6-3	ABCB5	23	5	99
ABCB5_CCDS5371.1_ex1_7:20698127-20698150:+_6-4	ABCB5	35	11	86
ABCB5_CCDS5371.1_ex1_7:20698153-20698176:+_6-5	ABCB5	249	19	206
ABCB5_CCDS5371.1_ex2_7:20721132-20721155:+_6-6	ABCB5	145	4	232
ABCB6_CCDS2436.1_ex14_2:220080836-220080859:-_5-1	ABCB6	657	47	774
ABCB6_CCDS2436.1_ex14_2:220080858-220080881:+_5-2	ABCB6	588	67	590
ABCB6_CCDS2436.1_ex15_2:220081125-220081148:+_5-3	ABCB6	103	5	74
ABCB6_CCDS2436.1_ex18_2:220083172-220083195:+_5-4	ABCB6	211	25	129
ABCB6_CCDS2436.1_ex18_2:220083276-220083299:+_5-5	ABCB6	551	57	581
ABCB7_CCDS14428.1_ex10_X:74295284-74295307:-_5-3	ABCB7	13	0	24
ABCB7_CCDS14428.1_ex15_X:74375942-74375965:+_5-4	ABCB7	124	8	101
ABCB7_CCDS14428.1_ex15_X:74375994-74376017:-_5-5	ABCB7	160	15	212
ABCB7_CCDS14428.1_ex9_X:74293704-74293727:-_5-1	ABCB7	73	4	188
ABCB7_CCDS14428.1_ex9_X:74293741-74293764:-_5-2	ABCB7	41	0	105
ABCB8_CCDS5913.1_ex2_7:150731432-150731455:+_5-1	ABCB8	239	20	195
ABCB8_CCDS5913.1_ex3_7:150731626-150731649:-_5-2	ABCB8	414	41	323
ABCB8_CCDS5913.1_ex4_7:150731823-150731846:+_5-3	ABCB8	46	8	55
ABCB8_CCDS5913.1_ex5_7:150732708-150732731:-_5-4	ABCB8	325	38	430
ABCB8_CCDS5913.1_ex6_7:150733026-150733049:-_5-5	ABCB8	735	27	607
ABCB9_CCDS58286.1_ex7_12:123434395-123434418:+_5-1	ABCB9	131	40	154
ABCB9_CCDS58286.1_ex7_12:123434450-123434473:-_5-2	ABCB9	1914	182	1991
ABCB9_CCDS58286.1_ex9_12:123444226-123444249:-_5-3	ABCB9	376	47	410
ABCB9_CCDS58286.1_ex9_12:123444407-123444430:+_5-4	ABCB9	216	1	164
ABCB9_CCDS58286.1_ex9_12:123444500-123444523:+_5-5	ABCB9	328	12	281
ABCC1_CCDS42122.1_ex16_16:16177311-16177334:+_5-5	ABCC1	20	6	0
ABCC1_CCDS42122.1_ex5_16:16126994-16127017:-_5-1	ABCC1	100	12	112
ABCC1_CCDS42122.1_ex6_16:16130324-16130347:-_5-2	ABCC1	230	13	251
ABCC1_CCDS42122.1_ex7_16:16138396-16138419:+_5-3	ABCC1	209	15	186
ABCC1_CCDS42122.1_ex9_16:16142029-16142052:-_5-4	ABCC1	659	471	558
ABCC10_CCDS4896.1_ex0_6:43400379-43400402:+_5-1	ABCC10	407	49	486
ABCC10_CCDS4896.1_ex0_6:43400561-43400584:+_5-2	ABCC10	286	12	277
ABCC10_CCDS4896.1_ex0_6:43400767-43400790:+_5-3	ABCC10	394	16	276
ABCC10_CCDS4896.1_ex1_6:43402501-43402524:-_5-4	ABCC10	87	4	142
ABCC10_CCDS4896.1_ex6_6:43409645-43409668:-_5-5	ABCC10	295	23	189
ABCC11_CCDS10732.1_ex15_16:48234306-48234329:+_5-1	ABCC11	236	9	202
ABCC11_CCDS10732.1_ex17_16:48239361-48239384:-_5-2	ABCC11	277	50	298
ABCC11_CCDS10732.1_ex19_16:48244986-48245009:-_5-3	ABCC11	146	5	195
ABCC11_CCDS10732.1_ex23_16:48250102-48250125:+_5-4	ABCC11	869	75	745
ABCC11_CCDS10732.1_ex24_16:48256598-48256621:+_5-5	ABCC11	96	0	88
ABCC12_CCDS10730.1_ex22_16:48167596-48167619:-_5-1	ABCC12	2290	159	1958
ABCC12_CCDS10730.1_ex25_16:48174665-48174688:-_5-2	ABCC12	447	23	256
ABCC12_CCDS10730.1_ex27_16:48177841-48177864:+_5-3	ABCC12	119	2	184
ABCC12_CCDS10730.1_ex27_16:48177882-48177905:-_5-4	ABCC12	326	22	416
ABCC12_CCDS10730.1_ex27_16:48177956-48177979:-_5-5	ABCC12	237	7	348
ABCC2_CCDS7484.1_ex14_10:101571346-101571369:-_5-5	ABCC2	768	70	550
ABCC2_CCDS7484.1_ex2_10:101552071-101552094:-_5-1	ABCC2	281	21	156
ABCC2_CCDS7484.1_ex3_10:101553372-101553395:-_5-2	ABCC2	36	0	31
ABCC2_CCDS7484.1_ex5_10:101554194-101554217:+_5-3	ABCC2	195	7	228
ABCC2_CCDS7484.1_ex6_10:101556878-101556901:-_5-4	ABCC2	217	13	149
ABCC3_CCDS32681.1_ex1_17:48733267-48733290:-_5-1	ABCC3	573	44	628
ABCC3_CCDS32681.1_ex1_17:48733311-48733334:-_5-2	ABCC3	1156	144	1081
ABCC3_CCDS32681.1_ex3_17:48734423-48734446:+_5-3	ABCC3	344	107	498
ABCC3_CCDS32681.1_ex6_17:48736602-48736625:-_5-4	ABCC3	330	29	256
ABCC3_CCDS32681.1_ex7_17:48738310-48738333:+_5-5	ABCC3	350	24	302
ABCC4_CCDS45061.1_ex13_13:95858780-95858803:-_5-1	ABCC4	219	17	217
ABCC4_CCDS45061.1_ex13_13:95858877-95858900:+_5-2	ABCC4	552	80	594
ABCC4_CCDS45061.1_ex14_13:95860148-95860171:-_5-3	ABCC4	1289	92	1234
ABCC4_CCDS45061.1_ex16_13:95863013-95863036:-_5-4	ABCC4	221	15	207
ABCC4_CCDS45061.1_ex17_13:95886862-95886885:-_5-5	ABCC4	128	4	125
ABCC5_CCDS33898.1_ex2_3:183706425-183706448:-_5-1	ABCC5	156	11	184
ABCC5_CCDS33898.1_ex2_3:183706483-183706506:+_5-2	ABCC5	559	25	702
ABCC5_CCDS33898.1_ex3_3:183707010-183707033:+_5-3	ABCC5	321	22	392
ABCC5_CCDS33898.1_ex3_3:183707087-183707110:+_5-4	ABCC5	203	11	208
ABCC5_CCDS33898.1_ex4_3:183732050-183732073:-_5-5	ABCC5	98	16	145
ABCC6_CCDS10568.1_ex15_16:16276732-16276755:-_10-1	ABCC6	314	30	412
ABCC6_CCDS10568.1_ex17_16:16281043-16281066:-_10-2	ABCC6	583	35	530
ABCC6_CCDS10568.1_ex18_16:16282818-16282841:-_10-3	ABCC6	392	27	345
ABCC6_CCDS10568.1_ex21_16:16291900-16291923:-_10-4	ABCC6	670	24	759
ABCC6_CCDS10568.1_ex23_16:16297388-16297411:+_10-5	ABCC6	367	23	368
ABCC6_CCDS10568.1_ex29_16:16315531-16315554:+_10-6	ABCC6	980	78	756
ABCC6_CCDS10568.1_ex29_16:16315548-16315571:-_10-7	ABCC6	209	21	176
ABCC6_CCDS10568.1_ex29_16:16315564-16315587:+_10-8	ABCC6	0	5	0
ABCC6_CCDS10568.1_ex29_16:16315589-16315612:-_10-9	ABCC6	115	6	114
ABCC6_CCDS10568.1_ex29_16:16315617-16315640:-_10-10	ABCC6	61	1	186
ABCC8_CCDS31437.1_ex24_11:17449412-17449435:-_5-1	ABCC8	408	18	669
ABCC8_CCDS31437.1_ex27_11:17452374-17452397:+_5-2	ABCC8	145	11	262
ABCC8_CCDS31437.1_ex30_11:17464816-17464839:+_5-3	ABCC8	131	19	151
ABCC8_CCDS31437.1_ex34_11:17483198-17483221:+_5-4	ABCC8	728	46	789
ABCC8_CCDS31437.1_ex35_11:17485059-17485082:+_5-5	ABCC8	284	19	310
ABCC9_CCDS8693.1_ex25_12:22040805-22040828:-_5-1	ABCC9	82	6	137
ABCC9_CCDS8693.1_ex30_12:22063203-22063226:+_5-2	ABCC9	120	1	37
ABCC9_CCDS8693.1_ex34_12:22069870-22069893:-_5-3	ABCC9	322	10	239
ABCC9_CCDS8693.1_ex35_12:22078940-22078963:+_5-4	ABCC9	652	60	610
ABCC9_CCDS8693.1_ex36_12:22086780-22086803:-_5-5	ABCC9	81	25	140
ABCD1_CCDS14728.1_ex0_X:152991038-152991061:-_5-1	ABCD1	658	85	902
ABCD1_CCDS14728.1_ex0_X:152991083-152991106:+_5-2	ABCD1	469	22	448
ABCD1_CCDS14728.1_ex0_X:152991197-152991220:-_5-3	ABCD1	190	6	336
ABCD1_CCDS14728.1_ex0_X:152991257-152991280:+_5-4	ABCD1	471	43	439
ABCD1_CCDS14728.1_ex0_X:152991557-152991580:+_5-5	ABCD1	624	47	764
ABCD2_CCDS8734.1_ex9_12:40012598-40012621:+_5-1	ABCD2	347	29	437
ABCD2_CCDS8734.1_ex9_12:40012638-40012661:+_5-2	ABCD2	150	17	228
ABCD2_CCDS8734.1_ex9_12:40012811-40012834:-_5-3	ABCD2	326	14	334
ABCD2_CCDS8734.1_ex9_12:40012977-40013000:+_5-4	ABCD2	384	17	408
ABCD2_CCDS8734.1_ex9_12:40013274-40013297:-_5-5	ABCD2	54	6	161
ABCD3_CCDS44175.1_ex1_1:94924178-94924201:-_5-1	ABCD3	244	66	247
ABCD3_CCDS44175.1_ex4_1:94939320-94939343:+_5-2	ABCD3	317	34	341
ABCD3_CCDS44175.1_ex4_1:94939380-94939403:-_5-3	ABCD3	12	0	44
ABCD3_CCDS44175.1_ex5_1:94940741-94940764:+_5-4	ABCD3	431	79	387
ABCD3_CCDS44175.1_ex5_1:94940775-94940798:-_5-5	ABCD3	144	16	74
ABCD4_CCDS9828.1_ex10_14:74759489-74759512:+_5-1	ABCD4	285	8	366
ABCD4_CCDS9828.1_ex14_14:74763055-74763078:+_5-2	ABCD4	102	23	111
ABCD4_CCDS9828.1_ex15_14:74764627-74764650:-_5-3	ABCD4	276	9	181
ABCD4_CCDS9828.1_ex16_14:74766322-74766345:+_5-4	ABCD4	284	26	281
ABCD4_CCDS9828.1_ex17_14:74766843-74766866:+_5-5	ABCD4	124	24	157
ABCE1_CCDS34071.1_ex1_4:146026751-146026774:+_5-1	ABCE1	11	0	8
ABCE1_CCDS34071.1_ex2_4:146029173-146029196:-_5-2	ABCE1	7	0	0
ABCE1_CCDS34071.1_ex3_4:146030281-146030304:+_5-3	ABCE1	4	0	16
ABCE1_CCDS34071.1_ex7_4:146033406-146033429:-_5-4	ABCE1	0	0	0
ABCE1_CCDS34071.1_ex8_4:146038520-146038543:-_5-5	ABCE1	0	0	0
ABCF1_CCDS34380.1_ex10_6:30551395-30551418:+_5-3	ABCF1	177	3	214
ABCF1_CCDS34380.1_ex10_6:30551444-30551467:+_5-4	ABCF1	29	1	21
ABCF1_CCDS34380.1_ex13_6:30552235-30552258:+_5-5	ABCF1	41	0	6
ABCF1_CCDS34380.1_ex5_6:30546332-30546355:+_5-1	ABCF1	37	18	56
ABCF1_CCDS34380.1_ex9_6:30550909-30550932:-_5-2	ABCF1	365	24	326
ABCF2_CCDS5922.1_ex10_7:150919626-150919649:-_5-1	ABCF2	341	18	428
ABCF2_CCDS5922.1_ex11_7:150920839-150920862:-_5-2	ABCF2	397	16	375
ABCF2_CCDS5922.1_ex11_7:150920918-150920941:+_5-3	ABCF2	408	35	427
ABCF2_CCDS5922.1_ex12_7:150921110-150921133:+_5-4	ABCF2	111	8	83
ABCF2_CCDS5922.1_ex13_7:150921873-150921896:+_5-5	ABCF2	207	9	108
ABCF3_CCDS3254.1_ex4_3:183905479-183905502:-_5-1	ABCF3	309	8	262
ABCF3_CCDS3254.1_ex5_3:183905755-183905778:+_5-2	ABCF3	474	38	519
ABCF3_CCDS3254.1_ex6_3:183905942-183905965:+_5-3	ABCF3	562	29	466
ABCF3_CCDS3254.1_ex6_3:183906138-183906161:+_5-4	ABCF3	330	12	381
ABCF3_CCDS3254.1_ex8_3:183906714-183906737:+_5-5	ABCF3	788	50	795
ABCG1_CCDS13681.1_ex2_21:43691189-43691212:-_5-1	ABCG1	244	34	195
ABCG1_CCDS13681.1_ex5_21:43702417-43702440:+_5-2	ABCG1	761	44	719
ABCG1_CCDS13681.1_ex5_21:43702448-43702471:+_5-3	ABCG1	452	41	578
ABCG1_CCDS13681.1_ex6_21:43704708-43704731:+_5-4	ABCG1	285	3	167
ABCG1_CCDS13681.1_ex6_21:43704760-43704783:-_5-5	ABCG1	476	18	550
ABCG2_CCDS3628.1_ex10_4:89042831-89042854:-_5-2	ABCG2	101	7	101
ABCG2_CCDS3628.1_ex11_4:89052232-89052255:-_5-3	ABCG2	100	6	212
ABCG2_CCDS3628.1_ex12_4:89053044-89053067:-_5-4	ABCG2	238	3	313
ABCG2_CCDS3628.1_ex13_4:89053769-89053792:-_5-5	ABCG2	128	13	111
ABCG2_CCDS3628.1_ex9_4:89039397-89039420:-_5-1	ABCG2	109	2	114
ABCG4_CCDS8415.1_ex0_11:119020874-119020897:-_5-1	ABCG4	410	55	446
ABCG4_CCDS8415.1_ex0_11:119020894-119020917:-_5-2	ABCG4	504	29	530
ABCG4_CCDS8415.1_ex1_11:119024760-119024783:+_5-3	ABCG4	507	13	600
ABCG4_CCDS8415.1_ex4_11:119025505-119025528:-_5-4	ABCG4	283	11	188
ABCG4_CCDS8415.1_ex6_11:119027329-119027352:-_5-5	ABCG4	228	18	251
ABCG5_CCDS1814.1_ex11_2:44065008-44065031:-_5-4	ABCG5	100	6	188
ABCG5_CCDS1814.1_ex11_2:44065081-44065104:-_5-5	ABCG5	515	36	491
ABCG5_CCDS1814.1_ex5_2:44051553-44051576:-_5-1	ABCG5	101	3	72
ABCG5_CCDS1814.1_ex7_2:44053606-44053629:+_5-2	ABCG5	350	18	318
ABCG5_CCDS1814.1_ex8_2:44055199-44055222:+_5-3	ABCG5	439	16	375
ABCG8_CCDS1815.1_ex3_2:44078875-44078898:-_5-1	ABCG8	395	32	254
ABCG8_CCDS1815.1_ex3_2:44078944-44078967:-_5-2	ABCG8	703	58	737
ABCG8_CCDS1815.1_ex4_2:44079544-44079567:+_5-3	ABCG8	193	25	286
ABCG8_CCDS1815.1_ex5_2:44079891-44079914:-_5-4	ABCG8	289	14	238
ABCG8_CCDS1815.1_ex5_2:44079912-44079935:-_5-5	ABCG8	299	31	292
ABHD1_CCDS1736.1_ex1_2:27351375-27351398:+_5-1	ABHD1	333	34	513
ABHD1_CCDS1736.1_ex1_2:27351447-27351470:+_5-2	ABHD1	169	6	159
ABHD1_CCDS1736.1_ex2_2:27351978-27352001:+_5-3	ABHD1	246	12	246
ABHD1_CCDS1736.1_ex3_2:27352184-27352207:+_5-4	ABHD1	191	23	159
ABHD1_CCDS1736.1_ex4_2:27352367-27352390:+_5-5	ABHD1	419	33	410
ABHD10_CCDS2963.1_ex0_3:111698017-111698040:+_5-1	ABHD10	625	40	610
ABHD10_CCDS2963.1_ex1_3:111700682-111700705:-_5-2	ABHD10	95	5	142
ABHD10_CCDS2963.1_ex1_3:111700730-111700753:-_5-3	ABHD10	108	11	177
ABHD10_CCDS2963.1_ex1_3:111700748-111700771:+_5-4	ABHD10	111	0	52
ABHD10_CCDS2963.1_ex1_3:111700792-111700815:+_5-5	ABHD10	294	25	192
ABHD11_CCDS47607.1_ex2_7:73151890-73151913:-_5-1	ABHD11	199	2	165
ABHD11_CCDS47607.1_ex2_7:73151931-73151954:+_5-2	ABHD11	225	10	260
ABHD11_CCDS47607.1_ex2_7:73151989-73152012:-_5-3	ABHD11	321	22	247
ABHD11_CCDS47607.1_ex3_7:73152724-73152747:+_5-4	ABHD11	262	16	386
ABHD11_CCDS47607.1_ex4_7:73153027-73153050:-_5-5	ABHD11	390	31	482
ABHD12_CCDS13172.1_ex11_20:25319897-25319920:+_5-2	ABHD12	65	4	31
ABHD12_CCDS13172.1_ex11_20:25319971-25319994:-_5-3	ABHD12	299	22	279
ABHD12_CCDS13172.1_ex12_20:25371156-25371179:+_5-4	ABHD12	1124	76	694
ABHD12_CCDS13172.1_ex12_20:25371209-25371232:-_5-5	ABHD12	504	27	485
ABHD12_CCDS13172.1_ex9_20:25300835-25300858:+_5-1	ABHD12	338	34	396
ABHD12B_CCDS55916.1_ex3_14:51347235-51347258:-_5-1	ABHD12B	235	11	179
ABHD12B_CCDS55916.1_ex4_14:51348322-51348345:+_5-2	ABHD12B	246	20	299
ABHD12B_CCDS55916.1_ex6_14:51352479-51352502:-_5-3	ABHD12B	211	17	224
ABHD12B_CCDS55916.1_ex6_14:51352493-51352516:+_5-4	ABHD12B	298	14	303
ABHD12B_CCDS55916.1_ex6_14:51352534-51352557:-_5-5	ABHD12B	117	14	80
ABHD13_CCDS32007.1_ex0_13:108881866-108881889:+_5-1	ABHD13	9	0	31
ABHD13_CCDS32007.1_ex0_13:108881899-108881922:-_5-2	ABHD13	131	3	105
ABHD13_CCDS32007.1_ex0_13:108881926-108881949:+_5-3	ABHD13	241	7	222
ABHD13_CCDS32007.1_ex0_13:108882004-108882027:+_5-4	ABHD13	31	0	70
ABHD13_CCDS32007.1_ex0_13:108882265-108882288:-_5-5	ABHD13	49	0	100
ABHD14A_CCDS2843.1_ex1_3:52011954-52011977:-_5-1	ABHD14A	195	8	137
ABHD14A_CCDS2843.1_ex1_3:52012050-52012073:+_5-2	ABHD14A	1098	106	911
ABHD14A_CCDS2843.1_ex2_3:52012300-52012323:+_5-3	ABHD14A	260	5	273
ABHD14A_CCDS2843.1_ex2_3:52012345-52012368:+_5-4	ABHD14A	226	36	270
ABHD14A_CCDS2843.1_ex3_3:52014403-52014426:-_5-5	ABHD14A	116	8	170
ABHD14B_CCDS2842.1_ex1_3:52003983-52004006:+_5-1	ABHD14B	407	10	345
ABHD14B_CCDS2842.1_ex1_3:52004012-52004035:+_5-2	ABHD14B	160	9	117
ABHD14B_CCDS2842.1_ex1_3:52004079-52004102:+_5-3	ABHD14B	225	13	275
ABHD14B_CCDS2842.1_ex1_3:52004149-52004172:-_5-4	ABHD14B	1934	141	1373
ABHD14B_CCDS2842.1_ex2_3:52005460-52005483:+_5-5	ABHD14B	767	93	1300
ABHD15_CCDS32602.1_ex1_17:27893274-27893297:+_5-1	ABHD15	347	20	322
ABHD15_CCDS32602.1_ex1_17:27893332-27893355:-_5-2	ABHD15	55	0	85
ABHD15_CCDS32602.1_ex1_17:27893400-27893423:-_5-3	ABHD15	1184	59	1146
ABHD15_CCDS32602.1_ex1_17:27893627-27893650:-_5-4	ABHD15	907	100	981
ABHD15_CCDS32602.1_ex1_17:27893799-27893822:+_5-5	ABHD15	1225	72	1476
ABHD16A_CCDS4713.1_ex11_6:31659382-31659405:+_5-1	ABHD16A	250	16	323
ABHD16A_CCDS4713.1_ex11_6:31659441-31659464:-_5-2	ABHD16A	715	83	636
ABHD16A_CCDS4713.1_ex12_6:31659655-31659678:+_5-3	ABHD16A	556	50	743
ABHD16A_CCDS4713.1_ex13_6:31660799-31660822:-_5-4	ABHD16A	192	3	265
ABHD16A_CCDS4713.1_ex15_6:31664772-31664795:+_5-5	ABHD16A	457	34	367
ABHD16B_CCDS13539.1_ex0_20:62492991-62493014:-_5-1	ABHD16B	264	4	308
ABHD16B_CCDS13539.1_ex0_20:62493189-62493212:+_5-2	ABHD16B	1119	87	873
ABHD16B_CCDS13539.1_ex0_20:62493289-62493312:+_5-3	ABHD16B	345	33	395
ABHD16B_CCDS13539.1_ex0_20:62493430-62493453:+_5-4	ABHD16B	353	35	315
ABHD16B_CCDS13539.1_ex0_20:62493537-62493560:-_5-5	ABHD16B	326	24	334
ABHD17A_CCDS32867.1_ex2_19:1880106-1880129:-_5-1	ABHD17A	502	43	389
ABHD17A_CCDS32867.1_ex4_19:1881262-1881285:+_5-3	ABHD17A	232	21	376
ABHD17A_CCDS32867.1_ex4_19:1881336-1881359:+_5-5	ABHD17A	194	29	297
ABHD17B_CCDS35042.1_ex3_9:74489579-74489602:+_5-1	ABHD17B	265	15	221
ABHD17B_CCDS35042.1_ex3_9:74489604-74489627:-_5-2	ABHD17B	45	1	10
ABHD17B_CCDS35042.1_ex3_9:74489645-74489668:-_5-3	ABHD17B	141	7	118
ABHD17B_CCDS35042.1_ex3_9:74489711-74489734:+_5-4	ABHD17B	82	4	108
ABHD17B_CCDS35042.1_ex3_9:74489769-74489792:-_5-5	ABHD17B	81	0	104
ABHD17C_CCDS45323.1_ex0_15:80987882-80987905:-_5-1	ABHD17C	779	38	640
ABHD17C_CCDS45323.1_ex0_15:80988038-80988061:+_5-2	ABHD17C	662	61	558
ABHD17C_CCDS45323.1_ex1_15:81041849-81041872:-_5-3	ABHD17C	241	30	225
ABHD17C_CCDS45323.1_ex1_15:81041908-81041931:-_5-4	ABHD17C	324	18	268
ABHD17C_CCDS45323.1_ex1_15:81041924-81041947:-_5-5	ABHD17C	418	27	455
ABHD2_CCDS10348.1_ex1_15:89695032-89695055:-_5-1	ABHD2	48	0	18
ABHD2_CCDS10348.1_ex2_15:89698665-89698688:+_5-2	ABHD2	72	6	24
ABHD2_CCDS10348.1_ex2_15:89698694-89698717:+_5-3	ABHD2	376	37	623
ABHD2_CCDS10348.1_ex2_15:89698721-89698744:-_5-4	ABHD2	538	31	461
ABHD2_CCDS10348.1_ex2_15:89698746-89698769:-_5-5	ABHD2	116	13	171
ABHD3_CCDS32802.1_ex7_18:19283541-19283564:+_5-1	ABHD3	945	90	1057
ABHD3_CCDS32802.1_ex7_18:19283569-19283592:+_5-2	ABHD3	102	10	53
ABHD3_CCDS32802.1_ex7_18:19283615-19283638:-_5-3	ABHD3	330	18	191
ABHD3_CCDS32802.1_ex7_18:19283635-19283658:+_5-4	ABHD3	223	21	240
ABHD3_CCDS32802.1_ex7_18:19283685-19283708:-_5-5	ABHD3	520	38	450
ABHD4_CCDS9572.1_ex2_14:23072373-23072396:+_5-1	ABHD4	838	100	767
ABHD4_CCDS9572.1_ex2_14:23072477-23072500:-_5-2	ABHD4	555	50	570
ABHD4_CCDS9572.1_ex2_14:23072515-23072538:+_5-3	ABHD4	406	39	378
ABHD4_CCDS9572.1_ex2_14:23072555-23072578:+_5-4	ABHD4	203	9	295
ABHD4_CCDS9572.1_ex3_14:23072853-23072876:-_5-5	ABHD4	6	0	31
ABHD5_CCDS2711.1_ex2_3:43743815-43743838:-_5-1	ABHD5	33	1	21
ABHD5_CCDS2711.1_ex2_3:43743907-43743930:+_5-2	ABHD5	42	17	104
ABHD5_CCDS2711.1_ex2_3:43743924-43743947:-_5-3	ABHD5	373	40	255
ABHD5_CCDS2711.1_ex2_3:43743978-43744001:+_5-4	ABHD5	136	17	157
ABHD5_CCDS2711.1_ex2_3:43744017-43744040:+_5-5	ABHD5	314	11	267
ABHD6_CCDS2887.1_ex1_3:58252912-58252935:+_5-1	ABHD6	178	21	195
ABHD6_CCDS2887.1_ex1_3:58253017-58253040:-_5-2	ABHD6	284	8	140
ABHD6_CCDS2887.1_ex2_3:58255058-58255081:+_5-3	ABHD6	1313	119	1084
ABHD6_CCDS2887.1_ex2_3:58255116-58255139:+_5-4	ABHD6	85	5	125
ABHD6_CCDS2887.1_ex3_3:58256750-58256773:-_5-5	ABHD6	556	45	324
ABHD8_CCDS12355.1_ex3_19:17411913-17411936:-_5-1	ABHD8	226	8	138
ABHD8_CCDS12355.1_ex3_19:17412108-17412131:-_5-2	ABHD8	564	31	396
ABHD8_CCDS12355.1_ex3_19:17412155-17412178:+_5-3	ABHD8	492	24	522
ABHD8_CCDS12355.1_ex3_19:17412185-17412208:+_5-4	ABHD8	442	8	467
ABHD8_CCDS12355.1_ex3_19:17412302-17412325:+_5-5	ABHD8	118	19	92
ABI1_CCDS31169.1_ex5_10:27057833-27057856:+_5-1	ABI1	195	36	316
ABI1_CCDS31169.1_ex6_10:27059179-27059202:+_5-2	ABI1	442	38	354
ABI1_CCDS31169.1_ex8_10:27112065-27112088:-_5-3	ABI1	90	7	75
ABI1_CCDS31169.1_ex8_10:27112164-27112187:+_5-4	ABI1	264	21	160
ABI1_CCDS31169.1_ex9_10:27149695-27149718:+_5-5	ABI1	335	13	402
ABI2_CCDS2358.1_ex2_2:204245027-204245050:-_5-1	ABI2	224	4	219
ABI2_CCDS2358.1_ex3_2:204255829-204255852:-_5-2	ABI2	285	27	217
ABI2_CCDS2358.1_ex4_2:204259432-204259455:-_5-3	ABI2	153	9	113
ABI2_CCDS2358.1_ex4_2:204259462-204259485:-_5-4	ABI2	475	26	511
ABI2_CCDS2358.1_ex4_2:204259486-204259509:-_5-5	ABI2	512	36	669
ABI3_CCDS11546.1_ex2_17:47295113-47295136:+_5-1	ABI3	148	3	226
ABI3_CCDS11546.1_ex2_17:47295169-47295192:-_5-2	ABI3	1024	77	814
ABI3_CCDS11546.1_ex2_17:47295206-47295229:-_5-3	ABI3	486	26	357
ABI3_CCDS11546.1_ex2_17:47295241-47295264:+_5-4	ABI3	163	20	195
ABI3_CCDS11546.1_ex3_17:47296933-47296956:+_5-5	ABI3	45	7	77
ABI3BP_CCDS46880.1_ex19_3:100567653-100567676:+_5-1	ABI3BP	583	77	317
ABI3BP_CCDS46880.1_ex19_3:100567673-100567696:+_5-2	ABI3BP	276	25	236
ABI3BP_CCDS46880.1_ex24_3:100583695-100583718:+_5-3	ABI3BP	59	1	112
ABI3BP_CCDS46880.1_ex31_3:100617721-100617744:+_5-4	ABI3BP	26	6	57
ABI3BP_CCDS46880.1_ex33_3:100645253-100645276:+_5-5	ABI3BP	51	19	114
ABL1_CCDS35165.1_ex1_9:133729502-133729525:+_5-1	ABL1	372	25	193
ABL1_CCDS35165.1_ex2_9:133730418-133730441:+_5-2	ABL1	43	0	46
ABL1_CCDS35165.1_ex3_9:133738200-133738223:+_5-3	ABL1	560	60	739
ABL1_CCDS35165.1_ex3_9:133738282-133738305:+_5-4	ABL1	243	14	175
ABL1_CCDS35165.1_ex7_9:133753843-133753866:-_5-5	ABL1	231	14	210
ABL2_CCDS30947.1_ex7_1:179090845-179090868:-_5-1	ABL2	256	12	258
ABL2_CCDS30947.1_ex8_1:179095555-179095578:-_5-2	ABL2	470	38	542
ABL2_CCDS30947.1_ex8_1:179095735-179095758:-_5-3	ABL2	251	22	362
ABL2_CCDS30947.1_ex9_1:179100556-179100579:+_5-4	ABL2	337	36	554
ABL2_CCDS30947.1_ex9_1:179100594-179100617:-_5-5	ABL2	477	17	588
ABLIM1_CCDS31288.1_ex11_10:116225536-116225559:-_5-1	ABLIM1	405	58	376
ABLIM1_CCDS31288.1_ex11_10:116225558-116225581:+_5-2	ABLIM1	472	44	636
ABLIM1_CCDS31288.1_ex13_10:116232848-116232871:+_5-3	ABLIM1	156	12	139
ABLIM1_CCDS31288.1_ex14_10:116233632-116233655:+_5-4	ABLIM1	1	3	33
ABLIM1_CCDS31288.1_ex14_10:116233706-116233729:-_5-5	ABLIM1	199	15	182
ABLIM2_CCDS47011.1_ex8_4:8037919-8037942:+_5-1	ABLIM2	90	12	138
ABLIM2_CCDS47011.1_ex8_4:8037938-8037961:+_5-2	ABLIM2	87	4	142
ABLIM2_CCDS47011.1_ex8_4:8037961-8037984:-_5-3	ABLIM2	79	10	70
ABLIM2_CCDS47011.1_ex8_4:8037982-8038005:-_5-4	ABLIM2	57	6	145
ABLIM2_CCDS47011.1_ex9_4:8046885-8046908:+_5-5	ABLIM2	176	30	228
ABLIM3_CCDS4294.1_ex2_5:148577900-148577923:+_5-1	ABLIM3	710	33	588
ABLIM3_CCDS4294.1_ex2_5:148577937-148577960:-_5-2	ABLIM3	306	11	224
ABLIM3_CCDS4294.1_ex4_5:148586678-148586701:+_5-3	ABLIM3	118	17	135
ABLIM3_CCDS4294.1_ex9_5:148617060-148617083:+_5-4	ABLIM3	38	0	107
ABLIM3_CCDS4294.1_ex9_5:148617123-148617146:+_5-5	ABLIM3	94	5	112
ABR_CCDS10999.1_ex11_17:961251-961274:+_11-7	ABR	130	19	145
ABR_CCDS10999.1_ex16_17:976855-976878:+_11-8	ABR	136	16	125
ABR_CCDS10999.1_ex16_17:976879-976902:+_11-9	ABR	331	36	361
ABR_CCDS10999.1_ex18_17:986812-986835:-_11-10	ABR	105	0	73
ABR_CCDS10999.1_ex18_17:986839-986862:+_11-11	ABR	579	18	585
ABR_CCDS10999.1_ex21_17:1028604-1028627:+_11-1	ABR	103	16	150
ABR_CCDS10999.1_ex4_17:915124-915147:-_11-2	ABR	285	11	218
ABR_CCDS10999.1_ex5_17:915941-915964:+_11-3	ABR	390	38	356
ABR_CCDS10999.1_ex5_17:915960-915983:-_11-4	ABR	139	4	123
ABR_CCDS10999.1_ex5_17:915986-916009:+_11-5	ABR	558	40	707
ABR_CCDS10999.1_ex6_17:916345-916368:-_11-6	ABR	135	19	155
ABRA_CCDS6305.1_ex1_8:107781927-107781950:+_5-1	ABRA	731	44	817
ABRA_CCDS6305.1_ex1_8:107782012-107782035:+_5-2	ABRA	719	54	626
ABRA_CCDS6305.1_ex1_8:107782078-107782101:-_5-3	ABRA	101	1	33
ABRA_CCDS6305.1_ex1_8:107782103-107782126:+_5-4	ABRA	42	8	79
ABRA_CCDS6305.1_ex1_8:107782285-107782308:-_5-5	ABRA	105	13	318
ABRACL_CCDS43509.1_ex1_6:139363863-139363886:+_4-1	ABRACL	103	2	138
ABRACL_CCDS43509.1_ex1_6:139363895-139363918:-_4-2	ABRACL	171	13	100
ABRACL_CCDS43509.1_ex1_6:139363916-139363939:-_4-3	ABRACL	34	12	40
ABRACL_CCDS43509.1_ex1_6:139363939-139363962:+_4-4	ABRACL	250	30	248
ABT1_CCDS4616.1_ex0_6:26597385-26597408:-_5-1	ABT1	62	2	66
ABT1_CCDS4616.1_ex0_6:26597412-26597435:-_5-2	ABT1	24	0	192
ABT1_CCDS4616.1_ex1_6:26598142-26598165:-_5-3	ABT1	116	2	106
ABT1_CCDS4616.1_ex1_6:26598205-26598228:+_5-4	ABT1	5	0	16
ABT1_CCDS4616.1_ex1_6:26598267-26598290:-_5-5	ABT1	22	0	16
ABTB1_CCDS3045.1_ex7_3:127396021-127396044:-_5-1	ABTB1	570	22	551
ABTB1_CCDS3045.1_ex8_3:127396330-127396353:-_5-2	ABTB1	32	8	40
ABTB1_CCDS3045.1_ex9_3:127396538-127396561:+_5-3	ABTB1	640	55	498
ABTB1_CCDS3045.1_ex9_3:127396619-127396642:-_5-4	ABTB1	352	25	511
ABTB1_CCDS3045.1_ex9_3:127396635-127396658:-_5-5	ABTB1	58	21	79
ABTB2_CCDS7890.2_ex13_11:34194754-34194777:-_5-1	ABTB2	435	109	474
ABTB2_CCDS7890.2_ex13_11:34194811-34194834:+_5-2	ABTB2	413	43	419
ABTB2_CCDS7890.2_ex15_11:34226169-34226192:+_5-3	ABTB2	681	80	694
ABTB2_CCDS7890.2_ex16_11:34378449-34378472:+_5-4	ABTB2	560	34	455
ABTB2_CCDS7890.2_ex16_11:34379004-34379027:+_5-5	ABTB2	335	25	365
ACAA1_CCDS2673.1_ex10_3:38178145-38178168:+_5-5	ACAA1	188	12	180
ACAA1_CCDS2673.1_ex4_3:38168105-38168128:+_5-1	ACAA1	567	41	621
ACAA1_CCDS2673.1_ex5_3:38169304-38169327:-_5-2	ACAA1	159	12	133
ACAA1_CCDS2673.1_ex7_3:38173098-38173121:-_5-3	ACAA1	63	2	104
ACAA1_CCDS2673.1_ex8_3:38173441-38173464:-_5-4	ACAA1	260	24	352
ACAA2_CCDS11939.1_ex5_18:47320656-47320679:+_5-1	ACAA2	782	39	874
ACAA2_CCDS11939.1_ex6_18:47322134-47322157:+_5-2	ACAA2	140	10	123
ACAA2_CCDS11939.1_ex6_18:47322164-47322187:+_5-3	ACAA2	303	38	278
ACAA2_CCDS11939.1_ex7_18:47323832-47323855:+_5-4	ACAA2	172	39	255
ACAA2_CCDS11939.1_ex7_18:47323875-47323898:+_5-5	ACAA2	348	11	254
ACACA_CCDS11317.1_ex27_17:35578744-35578767:+_5-1	ACACA	26	3	48
ACACA_CCDS11317.1_ex30_17:35583268-35583291:+_5-2	ACACA	1053	65	769
ACACA_CCDS11317.1_ex36_17:35602062-35602085:-_5-3	ACACA	83	5	39
ACACA_CCDS11317.1_ex37_17:35603874-35603897:-_5-4	ACACA	93	14	98
ACACA_CCDS11317.1_ex40_17:35608949-35608972:+_5-5	ACACA	143	30	187
ACACB_CCDS31898.1_ex0_12:109577719-109577742:+_5-1	ACACB	524	36	456
ACACB_CCDS31898.1_ex0_12:109577758-109577781:+_5-2	ACACB	360	31	429
ACACB_CCDS31898.1_ex12_12:109629453-109629476:+_5-4	ACACB	301	35	239
ACACB_CCDS31898.1_ex17_12:109639499-109639522:-_5-5	ACACB	550	11	629
ACACB_CCDS31898.1_ex5_12:109611981-109612004:-_5-3	ACACB	332	42	394
ACAD10_CCDS31903.1_ex0_12:112130639-112130662:+_5-1	ACAD10	159	12	107
ACAD10_CCDS31903.1_ex5_12:112153664-112153687:+_5-2	ACAD10	380	38	293
ACAD10_CCDS31903.1_ex6_12:112159505-112159528:-_5-3	ACAD10	13	3	67
ACAD10_CCDS31903.1_ex7_12:112165845-112165868:-_5-4	ACAD10	369	53	391
ACAD10_CCDS31903.1_ex8_12:112167618-112167641:+_5-5	ACAD10	149	14	141
ACAD11_CCDS3074.1_ex13_3:132349354-132349377:-_5-1	ACAD11	525	73	346
ACAD11_CCDS3074.1_ex14_3:132350279-132350302:-_5-2	ACAD11	361	32	318
ACAD11_CCDS3074.1_ex15_3:132358429-132358452:+_5-3	ACAD11	416	42	461
ACAD11_CCDS3074.1_ex16_3:132360960-132360983:+_5-4	ACAD11	200	16	260
ACAD11_CCDS3074.1_ex19_3:132378471-132378494:-_5-5	ACAD11	274	13	238
ACAD8_CCDS8498.1_ex0_11:134123591-134123614:-_5-1	ACAD8	564	37	414
ACAD8_CCDS8498.1_ex2_11:134127012-134127035:+_5-2	ACAD8	229	25	259
ACAD8_CCDS8498.1_ex3_11:134128416-134128439:-_5-3	ACAD8	147	10	167
ACAD8_CCDS8498.1_ex3_11:134128465-134128488:-_5-4	ACAD8	0	0	0
ACAD8_CCDS8498.1_ex5_11:134129537-134129560:+_5-5	ACAD8	387	30	385
ACAD9_CCDS3053.1_ex0_3:128598636-128598659:-_5-1	ACAD9	93	7	191
ACAD9_CCDS3053.1_ex1_3:128603545-128603568:+_5-2	ACAD9	587	21	418
ACAD9_CCDS3053.1_ex2_3:128612398-128612421:+_5-3	ACAD9	143	9	50
ACAD9_CCDS3053.1_ex4_3:128615319-128615342:+_5-4	ACAD9	281	27	343
ACAD9_CCDS3053.1_ex5_3:128616476-128616499:+_5-5	ACAD9	259	14	188
ACADL_CCDS2389.1_ex6_2:211074937-211074960:-_5-1	ACADL	123	0	61
ACADL_CCDS2389.1_ex7_2:211081079-211081102:-_5-2	ACADL	490	61	561
ACADL_CCDS2389.1_ex7_2:211081160-211081183:-_5-3	ACADL	197	2	142
ACADL_CCDS2389.1_ex8_2:211082690-211082713:+_5-4	ACADL	171	14	168
ACADL_CCDS2389.1_ex8_2:211082722-211082745:-_5-5	ACADL	226	58	337
ACADM_CCDS44165.1_ex3_1:76198544-76198567:+_5-1	ACADM	184	35	150
ACADM_CCDS44165.1_ex6_1:76205664-76205687:+_5-2	ACADM	56	23	166
ACADM_CCDS44165.1_ex6_1:76205685-76205708:+_5-3	ACADM	514	30	369
ACADM_CCDS44165.1_ex6_1:76205760-76205783:+_5-4	ACADM	333	87	323
ACADM_CCDS44165.1_ex8_1:76215118-76215141:+_5-5	ACADM	57	4	57
ACADS_CCDS9207.1_ex1_12:121164944-121164967:-_5-1	ACADS	244	40	99
ACADS_CCDS9207.1_ex2_12:121174853-121174876:-_5-2	ACADS	205	11	198
ACADS_CCDS9207.1_ex2_12:121174909-121174932:-_5-3	ACADS	326	28	332
ACADS_CCDS9207.1_ex4_12:121175681-121175704:-_5-4	ACADS	547	54	490
ACADS_CCDS9207.1_ex4_12:121175748-121175771:+_5-5	ACADS	572	54	754
ACADSB_CCDS7634.1_ex2_10:124797287-124797310:+_5-1	ACADSB	112	12	92
ACADSB_CCDS7634.1_ex2_10:124797339-124797362:+_5-2	ACADSB	32	0	46
ACADSB_CCDS7634.1_ex3_10:124800034-124800057:+_5-3	ACADSB	326	42	376
ACADSB_CCDS7634.1_ex5_10:124802585-124802608:+_5-4	ACADSB	55	4	49
ACADSB_CCDS7634.1_ex5_10:124802658-124802681:-_5-5	ACADSB	193	11	137
ACADVL_CCDS11090.1_ex1_17:7123483-7123506:+_5-1	ACADVL	555	36	582
ACADVL_CCDS11090.1_ex3_17:7123982-7124005:-_5-2	ACADVL	263	12	235
ACADVL_CCDS11090.1_ex4_17:7124128-7124151:-_5-3	ACADVL	104	16	119
ACADVL_CCDS11090.1_ex6_17:7124852-7124875:-_5-4	ACADVL	312	13	336
ACADVL_CCDS11090.1_ex7_17:7125290-7125313:+_5-5	ACADVL	139	15	143
ACAN_CCDS53970.1_ex3_15:89385066-89385089:+_5-1	ACAN	584	39	625
ACAN_CCDS53970.1_ex4_15:89386844-89386867:-_5-2	ACAN	363	25	395
ACAN_CCDS53970.1_ex6_15:89390543-89390566:-_5-3	ACAN	345	25	291
ACAN_CCDS53970.1_ex6_15:89390636-89390659:-_5-4	ACAN	292	25	381
ACAN_CCDS53970.1_ex8_15:89392877-89392900:-_5-5	ACAN	473	7	367
ACAP1_CCDS11101.1_ex2_17:7245322-7245345:-_5-1	ACAP1	338	13	267
ACAP1_CCDS11101.1_ex2_17:7245375-7245398:-_5-2	ACAP1	663	77	691
ACAP1_CCDS11101.1_ex5_17:7246719-7246742:+_5-3	ACAP1	745	80	664
ACAP1_CCDS11101.1_ex5_17:7246824-7246847:+_5-4	ACAP1	354	10	321
ACAP1_CCDS11101.1_ex5_17:7246850-7246873:-_5-5	ACAP1	799	39	576
ACAP2_CCDS33924.1_ex10_3:195027260-195027283:+_5-1	ACAP2	40	0	27
ACAP2_CCDS33924.1_ex10_3:195027304-195027327:-_5-2	ACAP2	571	29	586
ACAP2_CCDS33924.1_ex11_3:195028036-195028059:-_5-3	ACAP2	228	14	127
ACAP2_CCDS33924.1_ex20_3:195102645-195102668:+_5-4	ACAP2	349	30	271
ACAP2_CCDS33924.1_ex20_3:195102716-195102739:-_5-5	ACAP2	78	3	55
ACAP3_CCDS19.2_ex10_1:1233213-1233236:+_5-3	ACAP3	122	5	141
ACAP3_CCDS19.2_ex13_1:1234006-1234029:-_5-4	ACAP3	257	18	237
ACAP3_CCDS19.2_ex20_1:1238321-1238344:-_5-5	ACAP3	372	39	456
ACAP3_CCDS19.2_ex9_1:1231944-1231967:+_5-1	ACAP3	415	72	444
ACAP3_CCDS19.2_ex9_1:1231970-1231993:+_5-2	ACAP3	372	15	370
ACAT1_CCDS8339.1_ex2_11:108004577-108004600:-_5-1	ACAT1	39	4	28
ACAT1_CCDS8339.1_ex4_11:108005873-108005896:-_5-2	ACAT1	16	2	79
ACAT1_CCDS8339.1_ex4_11:108005947-108005970:+_5-3	ACAT1	270	24	231
ACAT1_CCDS8339.1_ex5_11:108009658-108009681:-_5-4	ACAT1	28	0	37
ACAT1_CCDS8339.1_ex6_11:108010823-108010846:+_5-5	ACAT1	22	0	43
ACAT2_CCDS5268.1_ex2_6:160188149-160188172:+_5-1	ACAT2	679	24	545
ACAT2_CCDS5268.1_ex3_6:160189643-160189666:+_5-2	ACAT2	75	2	118
ACAT2_CCDS5268.1_ex4_6:160196223-160196246:+_5-3	ACAT2	72	1	20
ACAT2_CCDS5268.1_ex4_6:160196298-160196321:-_5-4	ACAT2	145	11	130
ACAT2_CCDS5268.1_ex4_6:160196320-160196343:-_5-5	ACAT2	86	7	84
ACBD3_CCDS1551.1_ex4_1:226349283-226349306:-_5-1	ACBD3	157	0	160
ACBD3_CCDS1551.1_ex5_1:226352508-226352531:-_5-2	ACBD3	68	12	53
ACBD3_CCDS1551.1_ex5_1:226352583-226352606:-_5-3	ACBD3	69	4	44
ACBD3_CCDS1551.1_ex6_1:226353589-226353612:-_5-4	ACBD3	152	8	156
ACBD3_CCDS1551.1_ex7_1:226374211-226374234:-_5-5	ACBD3	298	7	308
ACBD4_CCDS42348.1_ex1_17:43213878-43213901:-_5-1	ACBD4	235	14	340
ACBD4_CCDS42348.1_ex1_17:43213910-43213933:+_5-2	ACBD4	418	47	255
ACBD4_CCDS42348.1_ex1_17:43213966-43213989:-_5-3	ACBD4	324	20	216
ACBD4_CCDS42348.1_ex3_17:43214384-43214407:+_5-4	ACBD4	192	17	263
ACBD4_CCDS42348.1_ex3_17:43214432-43214455:+_5-5	ACBD4	342	16	180
ACBD5_CCDS44368.1_ex10_10:27524084-27524107:-_5-5	ACBD5	13	0	6
ACBD5_CCDS44368.1_ex4_10:27499981-27500004:-_5-1	ACBD5	370	24	402
ACBD5_CCDS44368.1_ex6_10:27506944-27506967:-_5-2	ACBD5	176	7	209
ACBD5_CCDS44368.1_ex6_10:27506985-27507008:-_5-3	ACBD5	194	25	334
ACBD5_CCDS44368.1_ex8_10:27512265-27512288:-_5-4	ACBD5	175	8	289
ACBD6_CCDS1339.1_ex5_1:180461412-180461435:-_5-1	ACBD6	61	5	53
ACBD6_CCDS1339.1_ex5_1:180461490-180461513:-_5-2	ACBD6	143	27	226
ACBD6_CCDS1339.1_ex7_1:180471178-180471201:-_5-3	ACBD6	123	16	84
ACBD6_CCDS1339.1_ex7_1:180471214-180471237:-_5-4	ACBD6	640	338	705
ACBD6_CCDS1339.1_ex7_1:180471289-180471312:-_5-5	ACBD6	562	47	528
ACBD7_CCDS31153.1_ex1_10:15120710-15120733:-_5-1	ACBD7	20	0	10
ACBD7_CCDS31153.1_ex1_10:15120724-15120747:-_5-2	ACBD7	15	0	44
ACBD7_CCDS31153.1_ex1_10:15120742-15120765:-_5-3	ACBD7	623	40	701
ACBD7_CCDS31153.1_ex2_10:15120935-15120958:-_5-4	ACBD7	32	0	23
ACBD7_CCDS31153.1_ex2_10:15120959-15120982:-_5-5	ACBD7	20	0	0
ACCS_CCDS7907.1_ex0_11:44089251-44089274:+_5-1	ACCS	324	19	264
ACCS_CCDS7907.1_ex0_11:44089428-44089451:-_5-2	ACCS	87	6	198
ACCS_CCDS7907.1_ex2_11:44094998-44095021:+_5-3	ACCS	82	4	79
ACCS_CCDS7907.1_ex5_11:44098846-44098869:-_5-4	ACCS	129	0	118
ACCS_CCDS7907.1_ex7_11:44100275-44100298:-_5-5	ACCS	128	10	82
ACCSL_CCDS41636.1_ex0_11:44069678-44069701:+_5-1	ACCSL	27	0	28
ACCSL_CCDS41636.1_ex0_11:44069791-44069814:-_5-2	ACCSL	85	4	76
ACCSL_CCDS41636.1_ex0_11:44069979-44070002:+_5-3	ACCSL	773	64	637
ACCSL_CCDS41636.1_ex0_11:44070035-44070058:-_5-4	ACCSL	120	1	175
ACCSL_CCDS41636.1_ex4_11:44073262-44073285:-_5-5	ACCSL	1122	120	857
ACD_CCDS10842.1_ex10_16:67693827-67693850:-_5-2	ACD	848	37	556
ACD_CCDS10842.1_ex10_16:67693882-67693905:-_5-3	ACD	423	35	344
ACD_CCDS10842.1_ex11_16:67694136-67694159:-_5-4	ACD	1007	22	776
ACD_CCDS10842.1_ex11_16:67694252-67694275:-_5-5	ACD	761	115	783
ACD_CCDS10842.1_ex9_16:67693662-67693685:-_5-1	ACD	279	21	177
ACE_CCDS11637.1_ex12_17:61562639-61562662:+_5-1	ACE	129	8	183
ACE_CCDS11637.1_ex12_17:61562660-61562683:+_5-2	ACE	444	22	354
ACE_CCDS11637.1_ex13_17:61564002-61564025:-_5-3	ACE	23	3	74
ACE_CCDS11637.1_ex14_17:61564389-61564412:-_5-4	ACE	483	35	420
ACE_CCDS11637.1_ex15_17:61566004-61566027:-_5-5	ACE	339	18	343
ACE2_CCDS14169.1_ex10_X:15599403-15599426:-_5-1	ACE2	527	71	652
ACE2_CCDS14169.1_ex11_X:15603596-15603619:-_5-2	ACE2	416	16	431
ACE2_CCDS14169.1_ex12_X:15605898-15605921:-_5-3	ACE2	117	6	165
ACE2_CCDS14169.1_ex13_X:15607486-15607509:+_5-4	ACE2	1080	59	974
ACE2_CCDS14169.1_ex15_X:15610401-15610424:-_5-5	ACE2	266	37	451
ACER1_CCDS12161.1_ex2_19:6309827-6309850:+_5-1	ACER1	138	2	91
ACER1_CCDS12161.1_ex3_19:6312202-6312225:+_5-2	ACER1	167	11	86
ACER1_CCDS12161.1_ex3_19:6312269-6312292:+_5-3	ACER1	57	14	98
ACER1_CCDS12161.1_ex4_19:6312389-6312412:+_5-4	ACER1	133	0	141
ACER1_CCDS12161.1_ex4_19:6312414-6312437:+_5-5	ACER1	131	12	58
ACER2_CCDS34992.1_ex0_9:19409173-19409196:+_5-1	ACER2	385	29	361
ACER2_CCDS34992.1_ex2_9:19424724-19424747:-_5-2	ACER2	40	0	14
ACER2_CCDS34992.1_ex3_9:19434941-19434964:+_5-3	ACER2	5	0	6
ACER2_CCDS34992.1_ex3_9:19434971-19434994:-_5-4	ACER2	218	35	217
ACER2_CCDS34992.1_ex3_9:19435060-19435083:+_5-5	ACER2	88	15	139
ACER3_CCDS8247.1_ex0_11:76572096-76572119:-_5-1	ACER3	172	44	249
ACER3_CCDS8247.1_ex1_11:76637635-76637658:-_5-2	ACER3	214	20	259
ACER3_CCDS8247.1_ex1_11:76637652-76637675:+_5-3	ACER3	226	15	220
ACER3_CCDS8247.1_ex4_11:76696736-76696759:-_5-4	ACER3	0	0	0
ACER3_CCDS8247.1_ex5_11:76701596-76701619:+_5-5	ACER3	84	4	63
ACHE_CCDS5709.1_ex3_7:100491172-100491195:+_5-1	ACHE	253	24	265
ACHE_CCDS5709.1_ex3_7:100491356-100491379:-_5-2	ACHE	374	6	467
ACHE_CCDS5709.1_ex3_7:100491450-100491473:+_5-3	ACHE	224	9	317
ACHE_CCDS5709.1_ex3_7:100491607-100491630:+_5-4	ACHE	128	9	80
ACHE_CCDS5709.1_ex3_7:100491681-100491704:-_5-5	ACHE	309	11	291
ACIN1_CCDS53887.1_ex10_14:23538701-23538724:+_5-4	ACIN1	206	9	88
ACIN1_CCDS53887.1_ex10_14:23538716-23538739:-_5-5	ACIN1	79	1	35
ACIN1_CCDS53887.1_ex7_14:23533312-23533335:-_5-1	ACIN1	122	2	115
ACIN1_CCDS53887.1_ex7_14:23533356-23533379:-_5-2	ACIN1	71	0	81
ACIN1_CCDS53887.1_ex8_14:23533625-23533648:-_5-3	ACIN1	167	5	66
ACKR2_CCDS2706.1_ex0_3:42906140-42906163:-_5-1	ACKR2	19	1	32
ACKR2_CCDS2706.1_ex0_3:42906173-42906196:-_5-2	ACKR2	255	28	215
ACKR2_CCDS2706.1_ex0_3:42906482-42906505:-_5-3	ACKR2	271	30	383
ACKR2_CCDS2706.1_ex0_3:42906543-42906566:+_5-4	ACKR2	23	0	0
ACKR2_CCDS2706.1_ex0_3:42906580-42906603:+_5-5	ACKR2	982	42	974
ACKR3_CCDS2516.1_ex0_2:237489233-237489256:-_5-1	ACKR3	144	6	145
ACKR3_CCDS2516.1_ex0_2:237489278-237489301:+_5-2	ACKR3	697	35	691
ACKR3_CCDS2516.1_ex0_2:237489328-237489351:-_5-3	ACKR3	590	54	529
ACKR3_CCDS2516.1_ex0_2:237489438-237489461:-_5-4	ACKR3	1261	120	1243
ACKR3_CCDS2516.1_ex0_2:237489661-237489684:-_5-5	ACKR3	166	25	217
ACKR4_CCDS3075.1_ex0_3:132319419-132319442:-_5-1	ACKR4	126	6	151
ACKR4_CCDS3075.1_ex0_3:132319523-132319546:-_5-2	ACKR4	10	0	0
ACKR4_CCDS3075.1_ex0_3:132319664-132319687:+_5-3	ACKR4	276	23	248
ACKR4_CCDS3075.1_ex0_3:132319753-132319776:-_5-4	ACKR4	106	2	30
ACKR4_CCDS3075.1_ex0_3:132319805-132319828:-_5-5	ACKR4	170	17	111
ACLY_CCDS11412.1_ex17_17:40054877-40054900:+_5-1	ACLY	1482	93	1603
ACLY_CCDS11412.1_ex20_17:40061873-40061896:-_5-2	ACLY	78	8	77
ACLY_CCDS11412.1_ex22_17:40063697-40063720:+_5-3	ACLY	367	16	489
ACLY_CCDS11412.1_ex24_17:40065902-40065925:+_5-4	ACLY	84	6	46
ACLY_CCDS11412.1_ex26_17:40068754-40068777:-_5-5	ACLY	195	53	246
ACMSD_CCDS2173.2_ex3_2:135619559-135619582:-_5-1	ACMSD	365	50	410
ACMSD_CCDS2173.2_ex4_2:135621016-135621039:-_5-2	ACMSD	112	5	182
ACMSD_CCDS2173.2_ex4_2:135621123-135621146:+_5-3	ACMSD	231	5	169
ACMSD_CCDS2173.2_ex4_2:135621143-135621166:+_5-4	ACMSD	351	41	284
ACMSD_CCDS2173.2_ex4_2:135621158-135621181:+_5-5	ACMSD	516	14	345
ACN9_CCDS5648.1_ex0_7:96747103-96747126:+_5-1	ACN9	380	32	289
ACN9_CCDS5648.1_ex0_7:96747121-96747144:-_5-2	ACN9	287	40	264
ACN9_CCDS5648.1_ex0_7:96747160-96747183:+_5-3	ACN9	79	1	63
ACN9_CCDS5648.1_ex0_7:96747187-96747210:+_5-4	ACN9	355	22	445
ACN9_CCDS5648.1_ex1_7:96810328-96810351:+_5-5	ACN9	309	31	158
ACO1_CCDS6525.1_ex1_9:32407297-32407320:-_5-1	ACO1	85	11	71
ACO1_CCDS6525.1_ex1_9:32407412-32407435:-_5-2	ACO1	255	27	389
ACO1_CCDS6525.1_ex4_9:32418346-32418369:+_5-3	ACO1	343	18	219
ACO1_CCDS6525.1_ex6_9:32420920-32420943:-_5-4	ACO1	290	22	303
ACO1_CCDS6525.1_ex6_9:32420993-32421016:+_5-5	ACO1	139	8	144
ACO2_CCDS14017.1_ex1_22:41895849-41895872:+_5-1	ACO2	25	12	0
ACO2_CCDS14017.1_ex2_22:41903868-41903891:+_5-2	ACO2	79	0	109
ACO2_CCDS14017.1_ex5_22:41911786-41911809:+_5-3	ACO2	93	6	33
ACO2_CCDS14017.1_ex5_22:41911869-41911892:+_5-4	ACO2	7	0	16
ACO2_CCDS14017.1_ex6_22:41913578-41913601:+_5-5	ACO2	119	20	212
ACOT1_CCDS32117.1_ex0_14:74004234-74004257:-_4-1	ACOT1	879	63	1012
ACOT1_CCDS32117.1_ex0_14:74004275-74004298:+_4-2	ACOT1	922	66	657
ACOT1_CCDS32117.1_ex0_14:74004487-74004510:-_4-3	ACOT1	551	33	666
ACOT1_CCDS32117.1_ex1_14:74008251-74008274:+_4-4	ACOT1	665	2884	877
ACOT11_CCDS592.1_ex1_1:55050394-55050417:-_5-1	ACOT11	405	14	431
ACOT11_CCDS592.1_ex1_1:55050518-55050541:+_5-2	ACOT11	360	34	389
ACOT11_CCDS592.1_ex3_1:55058244-55058267:-_5-3	ACOT11	113	14	243
ACOT11_CCDS592.1_ex7_1:55064986-55065009:-_5-4	ACOT11	286	13	223
ACOT11_CCDS592.1_ex7_1:55065030-55065053:-_5-5	ACOT11	572	41	335
ACOT12_CCDS4055.1_ex7_5:80640837-80640860:-_5-1	ACOT12	262	21	272
ACOT12_CCDS4055.1_ex8_5:80641751-80641774:-_5-2	ACOT12	139	7	83
ACOT12_CCDS4055.1_ex8_5:80641780-80641803:+_5-3	ACOT12	93	16	96
ACOT12_CCDS4055.1_ex9_5:80643652-80643675:+_5-4	ACOT12	317	38	370
ACOT12_CCDS4055.1_ex9_5:80643678-80643701:+_5-5	ACOT12	261	42	260
ACOT13_CCDS4558.1_ex1_6:24698174-24698197:-_5-1	ACOT13	353	37	204
ACOT13_CCDS4558.1_ex1_6:24698193-24698216:-_5-2	ACOT13	849	41	748
ACOT13_CCDS4558.1_ex1_6:24698217-24698240:+_5-3	ACOT13	0	0	0
ACOT13_CCDS4558.1_ex1_6:24698239-24698262:+_5-4	ACOT13	220	13	290
ACOT13_CCDS4558.1_ex1_6:24698267-24698290:-_5-5	ACOT13	148	8	49
ACOT2_CCDS9816.1_ex0_14:74036024-74036047:-_4-1	ACOT2	426	32	581
ACOT2_CCDS9816.1_ex0_14:74036057-74036080:+_4-2	ACOT2	409	42	634
ACOT2_CCDS9816.1_ex0_14:74036181-74036204:-_4-3	ACOT2	597	37	298
ACOT2_CCDS9816.1_ex0_14:74036492-74036515:-_4-4	ACOT2	327	52	353
ACOT4_CCDS9817.1_ex0_14:74059064-74059087:+_5-1	ACOT4	1017	61	1166
ACOT4_CCDS9817.1_ex2_14:74061737-74061760:+_5-2	ACOT4	105	11	121
ACOT4_CCDS9817.1_ex2_14:74061840-74061863:-_5-3	ACOT4	14	4	46
ACOT4_CCDS9817.1_ex2_14:74061882-74061905:-_5-4	ACOT4	213	19	113
ACOT4_CCDS9817.1_ex2_14:74061957-74061980:+_5-5	ACOT4	194	22	172
ACOT6_CCDS32118.1_ex1_14:74086059-74086082:+_5-1	ACOT6	93	21	118
ACOT6_CCDS32118.1_ex1_14:74086117-74086140:+_5-2	ACOT6	47	10	31
ACOT6_CCDS32118.1_ex1_14:74086155-74086178:+_5-3	ACOT6	160	18	146
ACOT6_CCDS32118.1_ex1_14:74086200-74086223:+_5-4	ACOT6	231	30	451
ACOT6_CCDS32118.1_ex1_14:74086241-74086264:+_5-5	ACOT6	203	16	192
ACOT7_CCDS30573.1_ex4_1:6387460-6387483:-_5-1	ACOT7	679	44	688
ACOT7_CCDS30573.1_ex5_1:6393522-6393545:+_5-2	ACOT7	157	14	181
ACOT7_CCDS30573.1_ex6_1:6399609-6399632:+_5-3	ACOT7	378	57	286
ACOT7_CCDS30573.1_ex6_1:6399632-6399655:+_5-4	ACOT7	897	56	766
ACOT7_CCDS30573.1_ex7_1:6409807-6409830:-_5-5	ACOT7	559	59	518
ACOT8_CCDS13378.1_ex3_20:44477086-44477109:+_5-1	ACOT8	354	24	279
ACOT8_CCDS13378.1_ex3_20:44477223-44477246:-_5-2	ACOT8	401	11	623
ACOT8_CCDS13378.1_ex3_20:44477265-44477288:-_5-3	ACOT8	162	12	137
ACOT8_CCDS13378.1_ex4_20:44483800-44483823:+_5-4	ACOT8	377	70	357
ACOT8_CCDS13378.1_ex4_20:44483872-44483895:-_5-5	ACOT8	760	59	865
ACOT9_CCDS35216.1_ex5_X:23724812-23724835:+_5-1	ACOT9	248	25	152
ACOT9_CCDS35216.1_ex6_X:23725998-23726021:-_5-2	ACOT9	125	12	195
ACOT9_CCDS35216.1_ex6_X:23726037-23726060:+_5-3	ACOT9	129	2	163
ACOT9_CCDS35216.1_ex9_X:23740800-23740823:+_5-4	ACOT9	0	0	0
ACOT9_CCDS35216.1_ex9_X:23740854-23740877:+_5-5	ACOT9	79	0	43
ACOX1_CCDS11734.1_ex10_17:73953617-73953640:+_5-4	ACOX1	299	21	362
ACOX1_CCDS11734.1_ex12_17:73974696-73974719:-_5-5	ACOX1	288	42	245
ACOX1_CCDS11734.1_ex7_17:73949560-73949583:+_5-1	ACOX1	774	51	588
ACOX1_CCDS11734.1_ex8_17:73951740-73951763:-_5-2	ACOX1	72	2896	150
ACOX1_CCDS11734.1_ex9_17:73951933-73951956:+_5-3	ACOX1	9	9	14
ACOX2_CCDS33775.1_ex12_3:58520126-58520149:-_5-4	ACOX2	1551	102	1197
ACOX2_CCDS33775.1_ex12_3:58520160-58520183:-_5-5	ACOX2	107	8	114
ACOX2_CCDS33775.1_ex7_3:58516215-58516238:+_5-1	ACOX2	442	24	469
ACOX2_CCDS33775.1_ex7_3:58516326-58516349:+_5-2	ACOX2	120	14	143
ACOX2_CCDS33775.1_ex8_3:58517004-58517027:-_5-3	ACOX2	438	16	256
ACOX3_CCDS3401.1_ex11_4:8407688-8407711:-_5-2	ACOX3	159	13	125
ACOX3_CCDS3401.1_ex13_4:8416053-8416076:+_5-3	ACOX3	505	19	336
ACOX3_CCDS3401.1_ex15_4:8417618-8417641:-_5-4	ACOX3	419	32	292
ACOX3_CCDS3401.1_ex16_4:8418091-8418114:+_5-5	ACOX3	146	17	135
ACOX3_CCDS3401.1_ex9_4:8398837-8398860:-_5-1	ACOX3	404	5308	527
ACOXL_CCDS46389.1_ex3_2:111551668-111551691:+_5-1	ACOXL	239	30	295
ACOXL_CCDS46389.1_ex4_2:111556197-111556220:+_5-2	ACOXL	222	8	200
ACOXL_CCDS46389.1_ex4_2:111556241-111556264:-_5-3	ACOXL	455	19	332
ACOXL_CCDS46389.1_ex6_2:111559262-111559285:+_5-4	ACOXL	253	2	190
ACOXL_CCDS46389.1_ex7_2:111562855-111562878:-_5-5	ACOXL	241	26	306
ACP1_CCDS1639.1_ex1_2:271916-271939:-_11-1	ACP1	239	19	183
ACP1_CCDS1639.1_ex2_2:272054-272077:+_11-2	ACP1	424	29	493
ACP1_CCDS1639.1_ex2_2:272076-272099:+_11-3	ACP1	633	50	502
ACP1_CCDS1639.1_ex2_2:272092-272115:-_11-4	ACP1	509	41	619
ACP1_CCDS1639.1_ex2_2:272124-272147:+_11-5	ACP1	160	12	192
ACP1_CCDS1639.1_ex2_2:272142-272165:-_11-6	ACP1	94	8	112
ACP1_CCDS1639.1_ex3_2:275162-275185:+_11-10	ACP1	0	0	0
ACP1_CCDS1639.1_ex3_2:275179-275202:+_11-11	ACP1	107	4	82
ACP1_CCDS1640.1_ex2_2:272209-272232:+_11-7	ACP1	335	22	407
ACP1_CCDS1640.1_ex2_2:272254-272277:+_11-8	ACP1	189	10	271
ACP1_CCDS1640.1_ex2_2:272289-272312:-_11-9	ACP1	237	30	301
ACP2_CCDS44583.1_ex1_11:47269188-47269211:+_5-1	ACP2	432	26	439
ACP2_CCDS44583.1_ex1_11:47269221-47269244:+_5-2	ACP2	670	96	606
ACP2_CCDS44583.1_ex2_11:47269590-47269613:+_5-3	ACP2	102	25	214
ACP2_CCDS44583.1_ex2_11:47269638-47269661:-_5-4	ACP2	0	0	0
ACP2_CCDS44583.1_ex2_11:47269653-47269676:+_5-5	ACP2	206	14	154
ACP5_CCDS12265.1_ex2_19:11687540-11687563:+_5-1	ACP5	34	0	16
ACP5_CCDS12265.1_ex2_19:11687589-11687612:+_5-2	ACP5	298	19	232
ACP5_CCDS12265.1_ex2_19:11687607-11687630:-_5-3	ACP5	331	24	284
ACP5_CCDS12265.1_ex2_19:11687631-11687654:+_5-4	ACP5	82	0	79
ACP5_CCDS12265.1_ex3_19:11687990-11688013:+_5-5	ACP5	918	68	910
ACP6_CCDS928.1_ex8_1:147131816-147131839:-_5-1	ACP6	401	33	399
ACP6_CCDS928.1_ex8_1:147131853-147131876:+_5-2	ACP6	341	7	247
ACP6_CCDS928.1_ex8_1:147131881-147131904:-_5-3	ACP6	47	15	35
ACP6_CCDS928.1_ex9_1:147141984-147142007:-_5-4	ACP6	538	35	580
ACP6_CCDS928.1_ex9_1:147142038-147142061:+_5-5	ACP6	306	13	267
ACPL2_CCDS3116.1_ex2_3:140998223-140998246:+_5-1	ACPL2	473	35	497
ACPL2_CCDS3116.1_ex2_3:140998258-140998281:+_5-2	ACPL2	326	18	217
ACPL2_CCDS3116.1_ex3_3:141006155-141006178:+_5-3	ACPL2	111	0	50
ACPL2_CCDS3116.1_ex3_3:141006214-141006237:-_5-4	ACPL2	59	0	70
ACPL2_CCDS3116.1_ex4_3:141011223-141011246:+_5-5	ACPL2	260	10	204
ACPP_CCDS3073.1_ex1_3:132047101-132047124:+_5-1	ACPP	357	10	393
ACPP_CCDS3073.1_ex1_3:132047171-132047194:-_5-2	ACPP	676	55	688
ACPP_CCDS3073.1_ex2_3:132050496-132050519:+_5-3	ACPP	136	21	191
ACPP_CCDS3073.1_ex4_3:132056325-132056348:-_5-4	ACPP	250	45	269
ACPP_CCDS3073.1_ex5_3:132061418-132061441:+_5-5	ACPP	450	36	456
ACPT_CCDS12802.1_ex2_19:51294085-51294108:-_5-1	ACPT	387	16	537
ACPT_CCDS12802.1_ex3_19:51294926-51294949:+_5-2	ACPT	687	47	463
ACPT_CCDS12802.1_ex3_19:51294965-51294988:-_5-3	ACPT	837	61	637
ACPT_CCDS12802.1_ex4_19:51295341-51295364:-_5-4	ACPT	283	23	239
ACPT_CCDS12802.1_ex5_19:51295518-51295541:+_5-5	ACPT	1035	65	1058
ACR_CCDS14101.1_ex1_22:51177740-51177763:+_5-1	ACR	627	45	488
ACR_CCDS14101.1_ex1_22:51177845-51177868:+_5-2	ACR	272	21	304
ACR_CCDS14101.1_ex2_22:51178286-51178309:-_5-3	ACR	520	30	534
ACR_CCDS14101.1_ex3_22:51182519-51182542:+_5-4	ACR	350	24	302
ACR_CCDS14101.1_ex3_22:51182537-51182560:-_5-5	ACR	269	31	235
ACRBP_CCDS8554.1_ex5_12:6753416-6753439:+_5-1	ACRBP	420	31	402
ACRBP_CCDS8554.1_ex7_12:6755671-6755694:+_5-2	ACRBP	135	10	192
ACRBP_CCDS8554.1_ex8_12:6755956-6755979:+_5-3	ACRBP	599	21	651
ACRBP_CCDS8554.1_ex8_12:6756005-6756028:+_5-4	ACRBP	527	14	498
ACRBP_CCDS8554.1_ex8_12:6756023-6756046:+_5-5	ACRBP	294	34	313
ACRC_CCDS35326.1_ex3_X:70814182-70814205:+_5-1	ACRC	359	41	688
ACRC_CCDS35326.1_ex5_X:70817866-70817889:+_5-2	ACRC	40	0	15
ACRC_CCDS35326.1_ex6_X:70824138-70824161:+_5-3	ACRC	50	18	97
ACRC_CCDS35326.1_ex6_X:70824282-70824305:-_5-4	ACRC	314	30	176
ACRC_CCDS35326.1_ex6_X:70824339-70824362:-_5-5	ACRC	424	39	293
ACRV1_CCDS44759.1_ex2_11:125547769-125547792:-_5-1	ACRV1	550	42	405
ACRV1_CCDS44759.1_ex2_11:125547837-125547860:-_5-2	ACRV1	532	33	725
ACRV1_CCDS44759.1_ex2_11:125547853-125547876:+_5-3	ACRV1	243	21	308
ACRV1_CCDS44759.1_ex2_11:125547867-125547890:-_5-4	ACRV1	190	16	111
ACRV1_CCDS44759.1_ex2_11:125548122-125548145:-_5-5	ACRV1	179	20	243
ACSBG1_CCDS10298.1_ex11_15:78486966-78486989:-_5-4	ACSBG1	77	18	105
ACSBG1_CCDS10298.1_ex11_15:78487033-78487056:-_5-5	ACSBG1	499	21	430
ACSBG1_CCDS10298.1_ex6_15:78474359-78474382:-_5-1	ACSBG1	200	12	186
ACSBG1_CCDS10298.1_ex8_15:78475037-78475060:+_5-2	ACSBG1	268	37	296
ACSBG1_CCDS10298.1_ex9_15:78485904-78485927:+_5-3	ACSBG1	199	12	220
ACSBG2_CCDS12159.1_ex1_19:6147640-6147663:-_5-1	ACSBG2	242	16	335
ACSBG2_CCDS12159.1_ex2_19:6151797-6151820:-_5-2	ACSBG2	1518	170	1485
ACSBG2_CCDS12159.1_ex3_19:6156467-6156490:-_5-3	ACSBG2	334	34	410
ACSBG2_CCDS12159.1_ex3_19:6156555-6156578:-_5-4	ACSBG2	91	10	28
ACSBG2_CCDS12159.1_ex6_19:6177225-6177248:+_5-5	ACSBG2	203	19	274
ACSF2_CCDS11567.1_ex0_17:48503722-48503745:-_5-1	ACSF2	459	34	338
ACSF2_CCDS11567.1_ex1_17:48538053-48538076:+_5-2	ACSF2	528	32	306
ACSF2_CCDS11567.1_ex1_17:48538079-48538102:-_5-3	ACSF2	410	56	405
ACSF2_CCDS11567.1_ex2_17:48538666-48538689:+_5-4	ACSF2	341	13	329
ACSF2_CCDS11567.1_ex5_17:48539929-48539952:+_5-5	ACSF2	383	43	427
ACSF3_CCDS10974.1_ex0_16:89167261-89167284:-_5-1	ACSF3	375	20	507
ACSF3_CCDS10974.1_ex0_16:89167283-89167306:-_5-2	ACSF3	545	32	504
ACSF3_CCDS10974.1_ex0_16:89167397-89167420:+_5-3	ACSF3	269	13	348
ACSF3_CCDS10974.1_ex0_16:89167421-89167444:-_5-4	ACSF3	1894	126	1583
ACSF3_CCDS10974.1_ex2_16:89178512-89178535:+_5-5	ACSF3	452	32	437
ACSL1_CCDS3839.1_ex14_4:185697690-185697713:-_5-1	ACSL1	96	3	113
ACSL1_CCDS3839.1_ex17_4:185705095-185705118:-_5-2	ACSL1	211	23	158
ACSL1_CCDS3839.1_ex17_4:185705115-185705138:+_5-3	ACSL1	102	13	107
ACSL1_CCDS3839.1_ex18_4:185709784-185709807:-_5-4	ACSL1	36	6	34
ACSL1_CCDS3839.1_ex19_4:185724524-185724547:+_5-5	ACSL1	245	21	321
ACSL3_CCDS2455.1_ex0_2:223773718-223773741:+_5-1	ACSL3	25	0	20
ACSL3_CCDS2455.1_ex2_2:223782768-223782791:+_5-2	ACSL3	79	5	166
ACSL3_CCDS2455.1_ex3_2:223783804-223783827:-_5-3	ACSL3	492	52	623
ACSL3_CCDS2455.1_ex3_2:223783835-223783858:-_5-4	ACSL3	131	12	295
ACSL3_CCDS2455.1_ex5_2:223787495-223787518:+_5-5	ACSL3	241	18	293
ACSL4_CCDS14548.1_ex11_X:108924515-108924538:+_5-4	ACSL4	101	6	147
ACSL4_CCDS14548.1_ex13_X:108926408-108926431:+_5-5	ACSL4	302	6	155
ACSL4_CCDS14548.1_ex9_X:108921497-108921520:+_5-1	ACSL4	55	9	98
ACSL4_CCDS14548.1_ex9_X:108921520-108921543:-_5-2	ACSL4	136	6	88
ACSL4_CCDS14548.1_ex9_X:108921562-108921585:-_5-3	ACSL4	133	24	68
ACSL5_CCDS7572.1_ex3_10:114164311-114164334:+_5-1	ACSL5	36	2	9
ACSL5_CCDS7572.1_ex4_10:114164490-114164513:-_5-2	ACSL5	72	3	46
ACSL5_CCDS7572.1_ex4_10:114164535-114164558:+_5-3	ACSL5	297	27	242
ACSL5_CCDS7572.1_ex4_10:114164558-114164581:-_5-4	ACSL5	225	4	95
ACSL5_CCDS7572.1_ex6_10:114169361-114169384:-_5-5	ACSL5	103	32	107
ACSL6_CCDS34228.1_ex12_5:131321098-131321121:-_5-1	ACSL6	355	34	324
ACSL6_CCDS34228.1_ex15_5:131324506-131324529:+_5-2	ACSL6	306	15	281
ACSL6_CCDS34228.1_ex15_5:131324540-131324563:+_5-3	ACSL6	132	2	106
ACSL6_CCDS34228.1_ex18_5:131326584-131326607:+_5-4	ACSL6	354	33	269
ACSL6_CCDS34228.1_ex18_5:131326622-131326645:-_5-5	ACSL6	857	69	695
ACSM1_CCDS10587.1_ex10_16:20693569-20693592:+_5-2	ACSM1	267	14	195
ACSM1_CCDS10587.1_ex11_16:20696611-20696634:+_5-3	ACSM1	73	4	69
ACSM1_CCDS10587.1_ex12_16:20702333-20702356:-_5-4	ACSM1	297	2	298
ACSM1_CCDS10587.1_ex12_16:20702368-20702391:-_5-5	ACSM1	237	36	273
ACSM1_CCDS10587.1_ex8_16:20681243-20681266:+_5-1	ACSM1	391	61	552
ACSM2A_CCDS32401.1_ex1_16:20476966-20476989:-_5-1	ACSM2A	1350	112	890
ACSM2A_CCDS32401.1_ex4_16:20482925-20482948:+_5-2	ACSM2A	515	13	311
ACSM2A_CCDS32401.1_ex5_16:20486723-20486746:-_5-3	ACSM2A	391	37	345
ACSM2A_CCDS32401.1_ex6_16:20486989-20487012:+_5-4	ACSM2A	405	17	451
ACSM2A_CCDS32401.1_ex6_16:20487075-20487098:-_5-5	ACSM2A	1025	28	677
ACSM2B_CCDS10586.1_ex12_16:20576034-20576057:+_5-5	ACSM2B	562	26	540
ACSM2B_CCDS10586.1_ex6_16:20559471-20559494:-_5-1	ACSM2B	690	58	679
ACSM2B_CCDS10586.1_ex9_16:20565123-20565146:-_5-2	ACSM2B	340	24	267
ACSM2B_CCDS10586.1_ex9_16:20565170-20565193:-_5-3	ACSM2B	106	19	193
ACSM3_CCDS10589.1_ex0_16:20781478-20781501:+_5-1	ACSM3	0	6	21
ACSM3_CCDS10589.1_ex0_16:20781491-20781514:+_5-2	ACSM3	58	14	70
ACSM3_CCDS10589.1_ex0_16:20781547-20781570:-_5-3	ACSM3	414	27	354
ACSM3_CCDS10589.1_ex1_16:20787219-20787242:+_5-4	ACSM3	375	34	250
ACSM3_CCDS10589.1_ex3_16:20792100-20792123:-_5-5	ACSM3	387	26	365
ACSM4_CCDS44825.1_ex0_12:7457042-7457065:+_5-1	ACSM4	325	17	287
ACSM4_CCDS44825.1_ex1_12:7459317-7459340:+_5-2	ACSM4	174	10	100
ACSM4_CCDS44825.1_ex2_12:7463237-7463260:-_5-3	ACSM4	1022	69	920
ACSM4_CCDS44825.1_ex2_12:7463270-7463293:+_5-4	ACSM4	17	0	69
ACSM4_CCDS44825.1_ex3_12:7469854-7469877:+_5-5	ACSM4	0	1	9
ACSM5_CCDS10585.1_ex2_16:20430545-20430568:-_5-1	ACSM5	476	56	428
ACSM5_CCDS10585.1_ex2_16:20430751-20430774:-_5-2	ACSM5	338	29	177
ACSM5_CCDS10585.1_ex3_16:20432639-20432662:+_5-3	ACSM5	229	6	179
ACSM5_CCDS10585.1_ex3_16:20432713-20432736:-_5-4	ACSM5	928	33	777
ACSM5_CCDS10585.1_ex4_16:20435268-20435291:+_5-5	ACSM5	270	17	216
ACSS1_CCDS13167.1_ex10_20:25004106-25004129:-_5-3	ACSS1	752	21	598
ACSS1_CCDS13167.1_ex10_20:25004126-25004149:-_5-4	ACSS1	305	24	212
ACSS1_CCDS13167.1_ex10_20:25004262-25004285:-_5-5	ACSS1	293	10	231
ACSS1_CCDS13167.1_ex9_20:25003627-25003650:-_5-1	ACSS1	333	18	273
ACSS1_CCDS13167.1_ex9_20:25003685-25003708:-_5-2	ACSS1	340	36	364
ACSS2_CCDS13243.1_ex0_20:33464544-33464567:-_5-1	ACSS2	125	14	59
ACSS2_CCDS13243.1_ex1_20:33470643-33470666:-_5-2	ACSS2	266	15	111
ACSS2_CCDS13243.1_ex2_20:33500967-33500990:+_5-3	ACSS2	61	2	97
ACSS2_CCDS13243.1_ex3_20:33501219-33501242:-_5-4	ACSS2	190	7	128
ACSS2_CCDS13243.1_ex6_20:33502196-33502219:-_5-5	ACSS2	503	47	629
ACSS3_CCDS9022.1_ex0_12:81471997-81472020:-_5-1	ACSS3	348	23	321
ACSS3_CCDS9022.1_ex0_12:81472101-81472124:+_5-2	ACSS3	465	59	541
ACSS3_CCDS9022.1_ex4_12:81537004-81537027:+_5-3	ACSS3	124	6	80
ACSS3_CCDS9022.1_ex5_12:81545644-81545667:+_5-4	ACSS3	201	12	198
ACSS3_CCDS9022.1_ex5_12:81545676-81545699:+_5-5	ACSS3	151	33	156
ACTA1_CCDS1578.1_ex3_1:229568058-229568081:+_5-1	ACTA1	244	11	213
ACTA1_CCDS1578.1_ex3_1:229568166-229568189:-_5-2	ACTA1	447	27	567
ACTA1_CCDS1578.1_ex4_1:229568297-229568320:+_5-3	ACTA1	105	5	189
ACTA1_CCDS1578.1_ex5_1:229568755-229568778:+_5-4	ACTA1	199	9	232
ACTA1_CCDS1578.1_ex5_1:229568772-229568795:-_5-5	ACTA1	744	40	910
ACTA2_CCDS7392.1_ex3_10:90700977-90701000:+_5-1	ACTA2	242	10	265
ACTA2_CCDS7392.1_ex4_10:90701536-90701559:+_5-2	ACTA2	745	72	553
ACTA2_CCDS7392.1_ex4_10:90701574-90701597:-_5-3	ACTA2	222	28	285
ACTA2_CCDS7392.1_ex5_10:90703658-90703681:-_5-4	ACTA2	267	8	179
ACTA2_CCDS7392.1_ex7_10:90708561-90708584:+_5-5	ACTA2	191	0	187
ACTB_CCDS5341.1_ex2_7:5568239-5568262:-_5-1	ACTB	418	31	419
ACTB_CCDS5341.1_ex3_7:5568790-5568813:-_5-3	ACTB	60	13	80
ACTB_CCDS5341.1_ex3_7:5569017-5569040:-_5-4	ACTB	151	12	181
ACTB_CCDS5341.1_ex4_7:5569171-5569194:+_5-5	ACTB	81	2	158
ACTBL2_CCDS34163.1_ex0_5:56777817-56777840:-_5-1	ACTBL2	604	26	588
ACTBL2_CCDS34163.1_ex0_5:56777996-56778019:-_5-2	ACTBL2	556	77	864
ACTBL2_CCDS34163.1_ex0_5:56778082-56778105:-_5-3	ACTBL2	433	28	502
ACTBL2_CCDS34163.1_ex0_5:56778305-56778328:-_5-4	ACTBL2	174	23	73
ACTBL2_CCDS34163.1_ex0_5:56778407-56778430:-_5-5	ACTBL2	265	15	1151
ACTC1_CCDS10041.1_ex3_15:35084707-35084730:+_5-1	ACTC1	65	0	47
ACTC1_CCDS10041.1_ex4_15:35085662-35085685:+_5-2	ACTC1	368	16	321
ACTC1_CCDS10041.1_ex4_15:35085716-35085739:+_5-3	ACTC1	151	10	242
ACTC1_CCDS10041.1_ex4_15:35085757-35085780:-_5-4	ACTC1	141	19	163
ACTC1_CCDS10041.1_ex5_15:35086873-35086896:+_5-5	ACTC1	430	20	449
ACTG1_CCDS11782.1_ex2_17:79478503-79478526:+_5-1	ACTG1	19	0	6
ACTG1_CCDS11782.1_ex2_17:79478571-79478594:+_5-2	ACTG1	23	0	18
ACTG1_CCDS11782.1_ex3_17:79478996-79479019:-_5-3	ACTG1	414	10	284
ACTG1_CCDS11782.1_ex3_17:79479158-79479181:-_5-4	ACTG1	208	5	259
ACTG1_CCDS11782.1_ex4_17:79479272-79479295:-_5-5	ACTG1	152	11	171
ACTG2_CCDS1930.1_ex0_2:74128535-74128558:-_6-1	ACTG2	248	2	272
ACTG2_CCDS1930.1_ex1_2:74129505-74129528:+_6-2	ACTG2	319	16	316
ACTG2_CCDS1930.1_ex3_2:74136248-74136271:-_6-3	ACTG2	707	78	962
ACTG2_CCDS1930.1_ex4_2:74140613-74140636:+_6-4	ACTG2	313	54	320
ACTG2_CCDS1930.1_ex4_2:74140699-74140722:+_6-5	ACTG2	293	25	307
ACTG2_CCDS1930.1_ex6_2:74143703-74143726:+_6-6	ACTG2	760	32	621
ACTL10_CCDS33463.1_ex0_20:32255394-32255417:+_5-1	ACTL10	198	18	203
ACTL10_CCDS33463.1_ex0_20:32255451-32255474:+_5-2	ACTL10	803	42	744
ACTL10_CCDS33463.1_ex0_20:32255491-32255514:+_5-3	ACTL10	810	91	761
ACTL10_CCDS33463.1_ex0_20:32255605-32255628:+_5-4	ACTL10	617	34	673
ACTL10_CCDS33463.1_ex0_20:32255758-32255781:+_5-5	ACTL10	901	94	865
ACTL6A_CCDS3231.1_ex2_3:179287976-179287999:+_5-1	ACTL6A	29	4	89
ACTL6A_CCDS3231.1_ex5_3:179294023-179294046:+_5-2	ACTL6A	62	2	19
ACTL6A_CCDS3231.1_ex5_3:179294057-179294080:-_5-3	ACTL6A	30	1	30
ACTL6A_CCDS3231.1_ex5_3:179294077-179294100:+_5-4	ACTL6A	1	0	0
ACTL6A_CCDS3231.1_ex6_3:179294421-179294444:-_5-5	ACTL6A	16	0	12
ACTL6B_CCDS5702.1_ex10_7:100252724-100252747:+_5-4	ACTL6B	324	13	281
ACTL6B_CCDS5702.1_ex11_7:100253073-100253096:-_5-5	ACTL6B	476	26	395
ACTL6B_CCDS5702.1_ex7_7:100246234-100246257:-_5-1	ACTL6B	720	81	801
ACTL6B_CCDS5702.1_ex8_7:100246350-100246373:-_5-2	ACTL6B	863	55	833
ACTL6B_CCDS5702.1_ex8_7:100246430-100246453:-_5-3	ACTL6B	436	37	206
ACTL7A_CCDS6772.1_ex0_9:111624700-111624723:+_5-1	ACTL7A	333	14	290
ACTL7A_CCDS6772.1_ex0_9:111624723-111624746:-_5-2	ACTL7A	284	19	290
ACTL7A_CCDS6772.1_ex0_9:111624877-111624900:+_5-3	ACTL7A	338	20	283
ACTL7A_CCDS6772.1_ex0_9:111624973-111624996:+_5-4	ACTL7A	317	9	200
ACTL7A_CCDS6772.1_ex0_9:111625001-111625024:-_5-5	ACTL7A	447	39	496
ACTL7B_CCDS6771.1_ex0_9:111617668-111617691:+_5-1	ACTL7B	715	45	727
ACTL7B_CCDS6771.1_ex0_9:111617857-111617880:-_5-2	ACTL7B	159	38	111
ACTL7B_CCDS6771.1_ex0_9:111617928-111617951:+_5-3	ACTL7B	447	43	455
ACTL7B_CCDS6771.1_ex0_9:111618010-111618033:-_5-4	ACTL7B	566	32	460
ACTL7B_CCDS6771.1_ex0_9:111618081-111618104:+_5-5	ACTL7B	467	19	398
ACTL8_CCDS183.1_ex0_1:18149598-18149621:+_5-1	ACTL8	364	27	444
ACTL8_CCDS183.1_ex0_1:18149631-18149654:-_5-2	ACTL8	250	23	363
ACTL8_CCDS183.1_ex0_1:18149689-18149712:+_5-3	ACTL8	276	11	201
ACTL8_CCDS183.1_ex0_1:18149791-18149814:-_5-4	ACTL8	161	28	165
ACTL8_CCDS183.1_ex1_1:18152415-18152438:-_5-5	ACTL8	1448	131	1413
ACTL9_CCDS12207.1_ex0_19:8808473-8808496:-_5-1	ACTL9	346	36	307
ACTL9_CCDS12207.1_ex0_19:8808508-8808531:+_5-2	ACTL9	366	25	404
ACTL9_CCDS12207.1_ex0_19:8808690-8808713:+_5-3	ACTL9	941	84	799
ACTL9_CCDS12207.1_ex0_19:8808750-8808773:-_5-4	ACTL9	433	25	499
ACTL9_CCDS12207.1_ex0_19:8808897-8808920:-_5-5	ACTL9	776	51	546
ACTN1_CCDS45129.1_ex13_14:69369255-69369278:-_5-2	ACTN1	499	45	526
ACTN1_CCDS45129.1_ex14_14:69371424-69371447:+_5-3	ACTN1	205	36	139
ACTN1_CCDS45129.1_ex15_14:69376044-69376067:+_5-4	ACTN1	0	0	0
ACTN1_CCDS45129.1_ex18_14:69387714-69387737:+_5-5	ACTN1	812	58	1066
ACTN1_CCDS45129.1_ex9_14:69352260-69352283:+_5-1	ACTN1	513	44	444
ACTN2_CCDS1613.1_ex1_1:236881167-236881190:-_5-1	ACTN2	66	9	4
ACTN2_CCDS1613.1_ex10_1:236906313-236906336:+_5-5	ACTN2	433	20	400
ACTN2_CCDS1613.1_ex2_1:236882196-236882219:+_5-2	ACTN2	394	4	88
ACTN2_CCDS1613.1_ex5_1:236891034-236891057:+_5-3	ACTN2	69	19	46
ACTN2_CCDS1613.1_ex9_1:236902693-236902716:-_5-4	ACTN2	190	3	161
ACTN4_CCDS12518.1_ex4_19:39196731-39196754:-_5-1	ACTN4	152	6	175
ACTN4_CCDS12518.1_ex5_19:39198802-39198825:-_5-2	ACTN4	87	29	196
ACTN4_CCDS12518.1_ex6_19:39200040-39200063:-_5-3	ACTN4	680	56	827
ACTN4_CCDS12518.1_ex7_19:39200906-39200929:+_5-4	ACTN4	204	9	240
ACTN4_CCDS12518.1_ex8_19:39205106-39205129:+_5-5	ACTN4	520	60	608
ACTR10_CCDS32090.1_ex2_14:58674653-58674676:-_5-1	ACTR10	9	5	0
ACTR10_CCDS32090.1_ex3_14:58675743-58675766:-_5-2	ACTR10	0	2	8
ACTR10_CCDS32090.1_ex4_14:58678073-58678096:-_5-3	ACTR10	1	0	15
ACTR10_CCDS32090.1_ex5_14:58680375-58680398:+_5-4	ACTR10	0	0	26
ACTR10_CCDS32090.1_ex7_14:58686404-58686427:+_5-5	ACTR10	13	1	0
ACTR1A_CCDS7536.1_ex5_10:104244013-104244036:-_5-1	ACTR1A	212	13	150
ACTR1A_CCDS7536.1_ex5_10:104244117-104244140:-_5-2	ACTR1A	195	13	267
ACTR1A_CCDS7536.1_ex6_10:104245456-104245479:+_5-3	ACTR1A	14	7	74
ACTR1A_CCDS7536.1_ex7_10:104247962-104247985:-_5-4	ACTR1A	14	14	49
ACTR1A_CCDS7536.1_ex8_10:104248859-104248882:-_5-5	ACTR1A	189	12	216
ACTR1B_CCDS2033.1_ex5_2:98275082-98275105:-_5-1	ACTR1B	377	25	468
ACTR1B_CCDS2033.1_ex6_2:98275418-98275441:-_5-2	ACTR1B	233	14	174
ACTR1B_CCDS2033.1_ex7_2:98275840-98275863:-_5-3	ACTR1B	181	11	119
ACTR1B_CCDS2033.1_ex8_2:98277035-98277058:+_5-4	ACTR1B	244	37	378
ACTR1B_CCDS2033.1_ex8_2:98277099-98277122:-_5-5	ACTR1B	424	27	293
ACTR2_CCDS1881.1_ex2_2:65473698-65473721:+_5-1	ACTR2	10	2	14
ACTR2_CCDS1881.1_ex2_2:65473721-65473744:+_5-2	ACTR2	4	5	6
ACTR2_CCDS1881.1_ex3_2:65478177-65478200:-_5-3	ACTR2	24	0	6
ACTR2_CCDS1881.1_ex3_2:65478215-65478238:+_5-4	ACTR2	69	4	37
ACTR2_CCDS1881.1_ex4_2:65480869-65480892:+_5-5	ACTR2	0	7	67
ACTR3_CCDS33277.1_ex3_2:114684946-114684969:+_5-1	ACTR3	24	0	41
ACTR3_CCDS33277.1_ex4_2:114688888-114688911:+_5-2	ACTR3	30	2	0
ACTR3_CCDS33277.1_ex5_2:114691899-114691922:+_5-3	ACTR3	113	8	195
ACTR3_CCDS33277.1_ex5_2:114691957-114691980:-_5-4	ACTR3	6	0	12
ACTR3_CCDS33277.1_ex6_2:114697574-114697597:-_5-5	ACTR3	98	6	92
ACTR3B_CCDS34782.1_ex1_7:152480320-152480343:-_5-1	ACTR3B	39	13	0
ACTR3B_CCDS34782.1_ex2_7:152497621-152497644:-_5-2	ACTR3B	75	9	77
ACTR3B_CCDS34782.1_ex2_7:152497649-152497672:-_5-3	ACTR3B	657	44	613
ACTR3B_CCDS34782.1_ex2_7:152497711-152497734:-_5-4	ACTR3B	105	1	76
ACTR3B_CCDS34782.1_ex3_7:152498701-152498724:-_5-5	ACTR3B	287	41	310
ACTR3C_CCDS47744.1_ex3_7:149986551-149986574:+_5-1	ACTR3C	569	39	505
ACTR3C_CCDS47744.1_ex3_7:149986620-149986643:+_5-2	ACTR3C	93	16	42
ACTR3C_CCDS47744.1_ex4_7:149990393-149990416:+_5-3	ACTR3C	163	11	192
ACTR3C_CCDS47744.1_ex4_7:149990422-149990445:-_5-4	ACTR3C	100	10	62
ACTR3C_CCDS47744.1_ex4_7:149990445-149990468:-_5-5	ACTR3C	47	6	39
ACTR5_CCDS13308.1_ex0_20:37377232-37377255:+_5-1	ACTR5	896	47	810
ACTR5_CCDS13308.1_ex0_20:37377410-37377433:-_5-2	ACTR5	437	19	387
ACTR5_CCDS13308.1_ex1_20:37378745-37378768:+_5-3	ACTR5	336	10	335
ACTR5_CCDS13308.1_ex1_20:37378803-37378826:+_5-4	ACTR5	300	8	207
ACTR5_CCDS13308.1_ex2_20:37380921-37380944:+_5-5	ACTR5	352	22	329
ACTR6_CCDS9074.1_ex1_12:100598799-100598822:-_5-1	ACTR6	70	1	88
ACTR6_CCDS9074.1_ex3_12:100601476-100601499:-_5-2	ACTR6	5	0	35
ACTR6_CCDS9074.1_ex4_12:100603850-100603873:+_5-3	ACTR6	221	25	558
ACTR6_CCDS9074.1_ex5_12:100604090-100604113:+_5-4	ACTR6	20	0	52
ACTR6_CCDS9074.1_ex7_12:100606270-100606293:-_5-5	ACTR6	110	3	126
ACTR8_CCDS2875.1_ex10_3:53912398-53912421:+_5-4	ACTR8	177	7	162
ACTR8_CCDS2875.1_ex11_3:53913986-53914009:-_5-5	ACTR8	193	29	172
ACTR8_CCDS2875.1_ex6_3:53910031-53910054:-_5-1	ACTR8	151	9	29
ACTR8_CCDS2875.1_ex8_3:53911392-53911415:-_5-2	ACTR8	102	3	120
ACTR8_CCDS2875.1_ex9_3:53911715-53911738:-_5-3	ACTR8	53	16	68
ACTRT1_CCDS14611.1_ex0_X:127185631-127185654:-_5-1	ACTRT1	594	45	494
ACTRT1_CCDS14611.1_ex0_X:127185755-127185778:+_5-2	ACTRT1	225	39	211
ACTRT1_CCDS14611.1_ex0_X:127185850-127185873:+_5-3	ACTRT1	315	24	210
ACTRT1_CCDS14611.1_ex0_X:127185947-127185970:+_5-4	ACTRT1	385	12	283
ACTRT1_CCDS14611.1_ex0_X:127186024-127186047:+_5-5	ACTRT1	279	7	172
ACTRT2_CCDS45.1_ex0_1:2938460-2938483:+_5-1	ACTRT2	941	84	567
ACTRT2_CCDS45.1_ex0_1:2938476-2938499:+_5-2	ACTRT2	256	28	342
ACTRT2_CCDS45.1_ex0_1:2938594-2938617:-_5-3	ACTRT2	300	15	198
ACTRT2_CCDS45.1_ex0_1:2938654-2938677:+_5-4	ACTRT2	427	38	518
ACTRT2_CCDS45.1_ex0_1:2938780-2938803:+_5-5	ACTRT2	364	22	309
ACTRT3_CCDS3206.1_ex0_3:169485927-169485950:+_5-1	ACTRT3	3	0	24
ACTRT3_CCDS3206.1_ex0_3:169485978-169486001:+_5-2	ACTRT3	851	66	875
ACTRT3_CCDS3206.1_ex0_3:169486100-169486123:-_5-3	ACTRT3	352	51	297
ACTRT3_CCDS3206.1_ex1_3:169487125-169487148:-_5-4	ACTRT3	527	41	361
ACTRT3_CCDS3206.1_ex1_3:169487189-169487212:-_5-5	ACTRT3	545	50	612
ACVR1_CCDS2206.1_ex4_2:158626934-158626957:+_5-1	ACVR1	236	10	192
ACVR1_CCDS2206.1_ex5_2:158630670-158630693:-_5-2	ACVR1	138	38	87
ACVR1_CCDS2206.1_ex6_2:158634678-158634701:-_5-3	ACVR1	93	1	112
ACVR1_CCDS2206.1_ex6_2:158634758-158634781:-_5-4	ACVR1	631	63	580
ACVR1_CCDS2206.1_ex7_2:158636891-158636914:-_5-5	ACVR1	569	52	616
ACVR1B_CCDS44893.2_ex1_12:52370099-52370122:+_5-1	ACVR1B	318	58	268
ACVR1B_CCDS44893.2_ex1_12:52370216-52370239:-_5-2	ACVR1B	28	8	45
ACVR1B_CCDS44893.2_ex1_12:52370243-52370266:+_5-3	ACVR1B	133	13	169
ACVR1B_CCDS44893.2_ex2_12:52374758-52374781:-_5-4	ACVR1B	124	0	81
ACVR1B_CCDS44893.2_ex2_12:52374832-52374855:+_5-5	ACVR1B	233	4	139
ACVR1C_CCDS2205.1_ex3_2:158399284-158399307:-_5-1	ACVR1C	85	26	184
ACVR1C_CCDS2205.1_ex4_2:158400994-158401017:-_5-2	ACVR1C	420	25	333
ACVR1C_CCDS2205.1_ex4_2:158401027-158401050:-_5-3	ACVR1C	263	28	310
ACVR1C_CCDS2205.1_ex4_2:158401110-158401133:-_5-4	ACVR1C	85	3	185
ACVR1C_CCDS2205.1_ex7_2:158443697-158443720:-_5-5	ACVR1C	79	6	55
ACVR2A_CCDS33301.1_ex3_2:148657374-148657397:-_5-1	ACVR2A	33	16	18
ACVR2A_CCDS33301.1_ex4_2:148672783-148672806:-_5-2	ACVR2A	0	0	0
ACVR2A_CCDS33301.1_ex4_2:148672856-148672879:-_5-3	ACVR2A	158	2	102
ACVR2A_CCDS33301.1_ex6_2:148676082-148676105:-_5-4	ACVR2A	0	0	0
ACVR2A_CCDS33301.1_ex6_2:148676102-148676125:+_5-5	ACVR2A	78	2	28
ACVR2B_CCDS2679.1_ex1_3:38518811-38518834:+_5-1	ACVR2B	297	25	442
ACVR2B_CCDS2679.1_ex1_3:38518930-38518953:-_5-2	ACVR2B	322	35	469
ACVR2B_CCDS2679.1_ex1_3:38518963-38518986:+_5-3	ACVR2B	365	28	295
ACVR2B_CCDS2679.1_ex3_3:38519627-38519650:-_5-4	ACVR2B	218	30	339
ACVR2B_CCDS2679.1_ex3_3:38519727-38519750:-_5-5	ACVR2B	400	29	394
ACVRL1_CCDS31804.1_ex1_12:52306935-52306958:-_5-1	ACVRL1	278	21	220
ACVRL1_CCDS31804.1_ex2_12:52307445-52307468:-_5-2	ACVRL1	605	44	701
ACVRL1_CCDS31804.1_ex2_12:52307537-52307560:+_5-3	ACVRL1	414	38	424
ACVRL1_CCDS31804.1_ex4_12:52308229-52308252:+_5-4	ACVRL1	789	32	748
ACVRL1_CCDS31804.1_ex4_12:52308291-52308314:-_5-5	ACVRL1	476	15	534
ACY1_CCDS2844.1_ex0_3:52018159-52018182:-_5-1	ACY1	297	24	448
ACY1_CCDS2844.1_ex2_3:52019412-52019435:-_5-2	ACY1	444	48	528
ACY1_CCDS2844.1_ex3_3:52019884-52019907:-_5-3	ACY1	64	0	93
ACY1_CCDS2844.1_ex6_3:52020670-52020693:-_5-4	ACY1	337	16	210
ACY1_CCDS2844.1_ex7_3:52021003-52021026:+_5-5	ACY1	57	8	48
ACY3_CCDS8175.1_ex1_11:67412302-67412325:+_5-1	ACY3	136	8	161
ACY3_CCDS8175.1_ex3_11:67412753-67412776:-_5-2	ACY3	172	18	289
ACY3_CCDS8175.1_ex4_11:67413201-67413224:+_5-3	ACY3	141	11	106
ACY3_CCDS8175.1_ex4_11:67413328-67413351:+_5-4	ACY3	670	35	744
ACY3_CCDS8175.1_ex5_11:67414306-67414329:+_5-5	ACY3	148	0	153
ACYP1_CCDS45137.1_ex0_14:75520355-75520378:-_5-5	ACYP1	536	34	405
ACYP1_CCDS9838.1_ex0_14:75520237-75520260:-_5-1	ACYP1	109	5	84
ACYP1_CCDS9838.1_ex0_14:75520254-75520277:+_5-2	ACYP1	302	52	343
ACYP1_CCDS9838.1_ex0_14:75520271-75520294:-_5-3	ACYP1	73	21	41
ACYP1_CCDS9838.1_ex0_14:75520337-75520360:-_5-4	ACYP1	196	3	249
ACYP2_CCDS1850.1_ex2_2:54365773-54365796:+_5-1	ACYP2	91	7	69
ACYP2_CCDS1850.1_ex2_2:54365790-54365813:+_5-2	ACYP2	153	10	274
ACYP2_CCDS1850.1_ex2_2:54365814-54365837:+_5-3	ACYP2	72	1	49
ACYP2_CCDS1850.1_ex2_2:54365839-54365862:-_5-4	ACYP2	1084	97	898
ACYP2_CCDS1850.1_ex3_2:54531829-54531852:-_5-5	ACYP2	760	67	737
ADA_CCDS13335.1_ex6_20:43252952-43252975:-_5-1	ADA	190	19	100
ADA_CCDS13335.1_ex7_20:43254194-43254217:+_5-2	ADA	449	13	512
ADA_CCDS13335.1_ex8_20:43255136-43255159:-_5-3	ADA	561	60	718
ADA_CCDS13335.1_ex9_20:43257675-43257698:+_5-4	ADA	63	0	45
ADA_CCDS13335.1_ex9_20:43257695-43257718:+_5-5	ADA	124	12	100
ADAD1_CCDS34058.1_ex0_4:123301375-123301398:-_5-1	ADAD1	322	14	130
ADAD1_CCDS34058.1_ex1_4:123302154-123302177:-_5-2	ADAD1	266	20	275
ADAD1_CCDS34058.1_ex1_4:123302262-123302285:-_5-3	ADAD1	383	29	363
ADAD1_CCDS34058.1_ex3_4:123314766-123314789:-_5-4	ADAD1	39	7	33
ADAD1_CCDS34058.1_ex4_4:123317510-123317533:+_5-5	ADAD1	25	13	17
ADAD2_CCDS10944.1_ex0_16:84224981-84225004:-_5-1	ADAD2	455	32	445
ADAD2_CCDS10944.1_ex0_16:84225188-84225211:-_5-2	ADAD2	678	50	722
ADAD2_CCDS10944.1_ex2_16:84228058-84228081:-_5-3	ADAD2	157	7	47
ADAD2_CCDS10944.1_ex2_16:84228097-84228120:-_5-4	ADAD2	1660	112	1751
ADAD2_CCDS10944.1_ex4_16:84228737-84228760:+_5-5	ADAD2	110	6	94
ADAL_CCDS32214.1_ex1_15:43627959-43627982:-_5-1	ADAL	68	7	164
ADAL_CCDS32214.1_ex1_15:43627979-43628002:+_5-2	ADAL	138	15	130
ADAL_CCDS32214.1_ex3_15:43632499-43632522:+_5-3	ADAL	271	17	161
ADAL_CCDS32214.1_ex3_15:43632528-43632551:+_5-4	ADAL	134	2	94
ADAL_CCDS32214.1_ex5_15:43638096-43638119:+_5-5	ADAL	95	1	146
ADAM10_CCDS10167.1_ex11_15:58957368-58957391:-_5-1	ADAM10	153	1	103
ADAM10_CCDS10167.1_ex12_15:58971400-58971423:+_5-2	ADAM10	218	16	337
ADAM10_CCDS10167.1_ex13_15:58974405-58974428:-_5-3	ADAM10	64	18	44
ADAM10_CCDS10167.1_ex14_15:59009778-59009801:-_5-4	ADAM10	1416	72	1514
ADAM10_CCDS10167.1_ex14_15:59009863-59009886:-_5-5	ADAM10	35	0	12
ADAM11_CCDS11486.1_ex10_17:42850732-42850755:+_5-3	ADAM11	433	31	326
ADAM11_CCDS11486.1_ex11_17:42851724-42851747:-_5-4	ADAM11	295	10	534
ADAM11_CCDS11486.1_ex12_17:42851858-42851881:+_5-5	ADAM11	397	25	353
ADAM11_CCDS11486.1_ex3_17:42847352-42847375:+_5-1	ADAM11	456	34	288
ADAM11_CCDS11486.1_ex9_17:42850380-42850403:+_5-2	ADAM11	296	23	255
ADAM12_CCDS7653.1_ex14_10:127789635-127789658:-_5-1	ADAM12	171	14	160
ADAM12_CCDS7653.1_ex18_10:127824197-127824220:-_5-2	ADAM12	262	23	296
ADAM12_CCDS7653.1_ex19_10:127843792-127843815:+_5-3	ADAM12	378	23	315
ADAM12_CCDS7653.1_ex19_10:127843821-127843844:+_5-4	ADAM12	230	26	160
ADAM12_CCDS7653.1_ex20_10:127967520-127967543:-_5-5	ADAM12	179	4	106
ADAM15_CCDS1084.1_ex1_1:155025210-155025233:-_5-1	ADAM15	159	31	200
ADAM15_CCDS1084.1_ex3_1:155026409-155026432:-_5-2	ADAM15	408	9	306
ADAM15_CCDS1084.1_ex5_1:155026965-155026988:+_5-3	ADAM15	191	13	99
ADAM15_CCDS1084.1_ex6_1:155028306-155028329:+_5-4	ADAM15	348	29	256
ADAM15_CCDS1084.1_ex8_1:155028569-155028592:+_5-5	ADAM15	188	13	125
ADAM17_CCDS1665.1_ex15_2:9675961-9675984:-_5-2	ADAM17	49	13	52
ADAM17_CCDS1665.1_ex16_2:9676854-9676877:-_5-3	ADAM17	37	1	38
ADAM17_CCDS1665.1_ex16_2:9676895-9676918:-_5-4	ADAM17	61	6	72
ADAM17_CCDS1665.1_ex17_2:9683339-9683362:+_5-5	ADAM17	520	1907	588
ADAM17_CCDS1665.1_ex8_2:9650229-9650252:+_5-1	ADAM17	109	7	176
ADAM18_CCDS55225.1_ex1_8:39442849-39442872:+_5-1	ADAM18	130	6	95
ADAM18_CCDS55225.1_ex2_8:39463828-39463851:+_5-2	ADAM18	64	5	87
ADAM18_CCDS55225.1_ex2_8:39463855-39463878:-_5-3	ADAM18	188	17	98
ADAM18_CCDS55225.1_ex3_8:39466627-39466650:-_5-4	ADAM18	0	0	0
ADAM18_CCDS55225.1_ex4_8:39467011-39467034:-_5-5	ADAM18	356	23	433
ADAM19_CCDS4338.1_ex11_5:156929867-156929890:+_5-1	ADAM19	541	18	551
ADAM19_CCDS4338.1_ex12_5:156932788-156932811:-_5-2	ADAM19	176	28	123
ADAM19_CCDS4338.1_ex17_5:156946846-156946869:-_5-3	ADAM19	458	36	469
ADAM19_CCDS4338.1_ex17_5:156946915-156946938:+_5-4	ADAM19	303	32	316
ADAM19_CCDS4338.1_ex18_5:156957860-156957883:-_5-5	ADAM19	259	16	94
ADAM2_CCDS34884.1_ex11_8:39645674-39645697:+_5-1	ADAM2	242	6	94
ADAM2_CCDS34884.1_ex12_8:39646189-39646212:+_5-2	ADAM2	80	13	57
ADAM2_CCDS34884.1_ex14_8:39678515-39678538:-_5-3	ADAM2	69	2	63
ADAM2_CCDS34884.1_ex16_8:39682368-39682391:-_5-4	ADAM2	267	6	200
ADAM2_CCDS34884.1_ex18_8:39694667-39694690:-_5-5	ADAM2	18	0	31
ADAM20_CCDS32111.1_ex0_14:70990503-70990526:-_5-1	ADAM20	85	1	89
ADAM20_CCDS32111.1_ex0_14:70990548-70990571:-_5-2	ADAM20	191	12	219
ADAM20_CCDS32111.1_ex0_14:70990649-70990672:+_5-3	ADAM20	405	40	496
ADAM20_CCDS32111.1_ex0_14:70990840-70990863:-_5-4	ADAM20	276	27	417
ADAM20_CCDS32111.1_ex0_14:70991243-70991266:-_5-5	ADAM20	421	19	335
ADAM21_CCDS9804.1_ex0_14:70924542-70924565:+_5-1	ADAM21	212	19	264
ADAM21_CCDS9804.1_ex0_14:70924749-70924772:+_5-2	ADAM21	264	12	199
ADAM21_CCDS9804.1_ex0_14:70924946-70924969:-_5-3	ADAM21	60	7	29
ADAM21_CCDS9804.1_ex0_14:70925016-70925039:+_5-4	ADAM21	119	1	52
ADAM21_CCDS9804.1_ex0_14:70925235-70925258:-_5-5	ADAM21	69	7	44
ADAM22_CCDS43608.1_ex1_7:87564459-87564482:+_5-1	ADAM22	711	35	800
ADAM22_CCDS43608.1_ex10_7:87760670-87760693:-_5-3	ADAM22	232	10	145
ADAM22_CCDS43608.1_ex11_7:87762202-87762225:-_5-4	ADAM22	454	41	361
ADAM22_CCDS43608.1_ex13_7:87765313-87765336:+_5-5	ADAM22	243	10	213
ADAM22_CCDS43608.1_ex2_7:87607676-87607699:-_5-2	ADAM22	556	48	413
ADAM23_CCDS2369.1_ex1_2:207310026-207310049:-_5-1	ADAM23	103	29	148
ADAM23_CCDS2369.1_ex2_2:207345945-207345968:+_5-2	ADAM23	337	20	339
ADAM23_CCDS2369.1_ex3_2:207395631-207395654:+_5-3	ADAM23	117	6	90
ADAM23_CCDS2369.1_ex5_2:207407996-207408019:-_5-4	ADAM23	512	36	410
ADAM23_CCDS2369.1_ex8_2:207414806-207414829:+_5-5	ADAM23	304	14	318
ADAM28_CCDS34865.1_ex3_8:24167688-24167711:-_5-1	ADAM28	566	58	505
ADAM28_CCDS34865.1_ex5_8:24170894-24170917:+_5-2	ADAM28	184	16	239
ADAM28_CCDS34865.1_ex5_8:24170948-24170971:+_5-3	ADAM28	643	51	444
ADAM28_CCDS34865.1_ex5_8:24171075-24171098:-_5-4	ADAM28	495	49	517
ADAM28_CCDS34865.1_ex8_8:24181384-24181407:+_5-5	ADAM28	241	19	200
ADAM29_CCDS3823.1_ex0_4:175896787-175896810:+_5-1	ADAM29	354	32	365
ADAM29_CCDS3823.1_ex0_4:175896951-175896974:-_5-2	ADAM29	566	37	512
ADAM29_CCDS3823.1_ex0_4:175897493-175897516:+_5-3	ADAM29	320	25	390
ADAM29_CCDS3823.1_ex0_4:175897541-175897564:+_5-4	ADAM29	41	5	17
ADAM29_CCDS3823.1_ex0_4:175897600-175897623:-_5-5	ADAM29	487	51	478
ADAM30_CCDS907.1_ex0_1:120437760-120437783:+_5-1	ADAM30	137	23	173
ADAM30_CCDS907.1_ex0_1:120437885-120437908:-_5-2	ADAM30	169	17	309
ADAM30_CCDS907.1_ex0_1:120438076-120438099:+_5-3	ADAM30	195	19	330
ADAM30_CCDS907.1_ex0_1:120438479-120438502:+_5-4	ADAM30	29	0	43
ADAM30_CCDS907.1_ex0_1:120438634-120438657:-_5-5	ADAM30	41	4	70
ADAM32_CCDS47846.1_ex10_8:39044414-39044437:+_5-3	ADAM32	142	36	243
ADAM32_CCDS47846.1_ex10_8:39044459-39044482:+_5-4	ADAM32	443	24	399
ADAM32_CCDS47846.1_ex11_8:39068651-39068674:+_5-5	ADAM32	99	7	99
ADAM32_CCDS47846.1_ex5_8:39008919-39008942:+_5-1	ADAM32	243	26	224
ADAM32_CCDS47846.1_ex8_8:39022666-39022689:+_5-2	ADAM32	119	4	37
ADAM33_CCDS13058.1_ex10_20:3653478-3653501:-_5-1	ADAM33	555	26	581
ADAM33_CCDS13058.1_ex10_20:3653518-3653541:+_5-2	ADAM33	108	6	117
ADAM33_CCDS13058.1_ex12_20:3654244-3654267:+_5-3	ADAM33	744	40	737
ADAM33_CCDS13058.1_ex14_20:3654715-3654738:-_5-4	ADAM33	258	727	164
ADAM33_CCDS13058.1_ex14_20:3654763-3654786:+_5-5	ADAM33	147	8	107
ADAM7_CCDS6045.1_ex1_8:24300041-24300064:+_5-1	ADAM7	35	0	5
ADAM7_CCDS6045.1_ex10_8:24344758-24344781:-_5-5	ADAM7	1116	107	673
ADAM7_CCDS6045.1_ex5_8:24324408-24324431:-_5-2	ADAM7	314	12	215
ADAM7_CCDS6045.1_ex7_8:24333941-24333964:-_5-3	ADAM7	264	53	286
ADAM7_CCDS6045.1_ex9_8:24342856-24342879:+_5-4	ADAM7	305	21	255
ADAM8_CCDS31319.2_ex13_10:135085748-135085771:-_5-1	ADAM8	595	35	676
ADAM8_CCDS31319.2_ex14_10:135085948-135085971:-_5-2	ADAM8	613	32	620
ADAM8_CCDS31319.2_ex15_10:135086322-135086345:+_5-3	ADAM8	364	40	573
ADAM8_CCDS31319.2_ex17_10:135086770-135086793:+_5-4	ADAM8	0	0	0
ADAM8_CCDS31319.2_ex18_10:135087299-135087322:+_5-5	ADAM8	152	17	232
ADAM9_CCDS6112.1_ex10_8:38884255-38884278:+_5-5	ADAM9	147	37	163
ADAM9_CCDS6112.1_ex4_8:38873645-38873668:+_5-1	ADAM9	282	33	256
ADAM9_CCDS6112.1_ex4_8:38873691-38873714:+_5-2	ADAM9	414	53	571
ADAM9_CCDS6112.1_ex5_8:38874916-38874939:+_5-3	ADAM9	323	25	275
ADAM9_CCDS6112.1_ex8_8:38880694-38880717:+_5-4	ADAM9	797	45	571
ADAMDEC1_CCDS55212.1_ex3_8:24254851-24254874:+_5-1	ADAMDEC1	255	32	231
ADAMDEC1_CCDS55212.1_ex3_8:24254933-24254956:-_5-2	ADAMDEC1	65	0	77
ADAMDEC1_CCDS55212.1_ex4_8:24255224-24255247:+_5-3	ADAMDEC1	420	22	309
ADAMDEC1_CCDS55212.1_ex6_8:24256397-24256420:+_5-4	ADAMDEC1	380	29	387
ADAMDEC1_CCDS55212.1_ex6_8:24256464-24256487:-_5-5	ADAMDEC1	468	19	382
ADAMTS1_CCDS33524.1_ex7_21:28214821-28214844:-_5-1	ADAMTS1	365	45	530
ADAMTS1_CCDS33524.1_ex7_21:28214893-28214916:+_5-2	ADAMTS1	623	76	727
ADAMTS1_CCDS33524.1_ex8_21:28216698-28216721:-_5-3	ADAMTS1	662	31	419
ADAMTS1_CCDS33524.1_ex8_21:28216944-28216967:-_5-4	ADAMTS1	211	17	235
ADAMTS1_CCDS33524.1_ex8_21:28217117-28217140:+_5-5	ADAMTS1	658	38	622
ADAMTS10_CCDS12206.1_ex10_19:8654774-8654797:-_5-2	ADAMTS10	145	4	115
ADAMTS10_CCDS12206.1_ex10_19:8654793-8654816:+_5-3	ADAMTS10	36	0	38
ADAMTS10_CCDS12206.1_ex11_19:8656728-8656751:+_5-4	ADAMTS10	990	87	981
ADAMTS10_CCDS12206.1_ex12_19:8656940-8656963:-_5-5	ADAMTS10	396	29	502
ADAMTS10_CCDS12206.1_ex9_19:8654418-8654441:+_5-1	ADAMTS10	199	8	80
ADAMTS12_CCDS34140.1_ex10_5:33624413-33624436:-_5-1	ADAMTS12	660	59	615
ADAMTS12_CCDS34140.1_ex11_5:33630981-33631004:-_5-2	ADAMTS12	421	42	233
ADAMTS12_CCDS34140.1_ex15_5:33649065-33649088:-_5-3	ADAMTS12	705	49	508
ADAMTS12_CCDS34140.1_ex18_5:33662032-33662055:+_5-4	ADAMTS12	238	17	177
ADAMTS12_CCDS34140.1_ex21_5:33751551-33751574:-_5-5	ADAMTS12	303	31	355
ADAMTS13_CCDS6970.1_ex11_9:136301962-136301985:-_5-3	ADAMTS13	260	20	242
ADAMTS13_CCDS6970.1_ex15_9:136305475-136305498:+_5-4	ADAMTS13	997	77	595
ADAMTS13_CCDS6970.1_ex16_9:136307525-136307548:+_5-5	ADAMTS13	170	15	141
ADAMTS13_CCDS6970.1_ex5_9:136291337-136291360:+_5-1	ADAMTS13	329	16	349
ADAMTS13_CCDS6970.1_ex9_9:136298627-136298650:+_5-2	ADAMTS13	46	10	0
ADAMTS14_CCDS7306.1_ex1_10:72434596-72434619:-_5-1	ADAMTS14	564	31	440
ADAMTS14_CCDS7306.1_ex10_10:72498624-72498647:+_5-5	ADAMTS14	391	28	364
ADAMTS14_CCDS7306.1_ex2_10:72462153-72462176:+_5-2	ADAMTS14	716	53	1466
ADAMTS14_CCDS7306.1_ex4_10:72489096-72489119:+_5-3	ADAMTS14	746	91	740
ADAMTS14_CCDS7306.1_ex5_10:72489865-72489888:-_5-4	ADAMTS14	456	30	435
ADAMTS15_CCDS8488.1_ex0_11:130318971-130318994:+_5-1	ADAMTS15	263	25	306
ADAMTS15_CCDS8488.1_ex0_11:130319244-130319267:-_5-2	ADAMTS15	228	19	385
ADAMTS15_CCDS8488.1_ex0_11:130319284-130319307:+_5-3	ADAMTS15	1075	45	853
ADAMTS15_CCDS8488.1_ex0_11:130319428-130319451:-_5-4	ADAMTS15	399	69	466
ADAMTS15_CCDS8488.1_ex0_11:130319506-130319529:+_5-5	ADAMTS15	678	40	590
ADAMTS16_CCDS43299.1_ex10_5:5222914-5222937:-_5-5	ADAMTS16	366	34	311
ADAMTS16_CCDS43299.1_ex2_5:5146273-5146296:-_5-1	ADAMTS16	425	35	499
ADAMTS16_CCDS43299.1_ex3_5:5182257-5182280:-_5-2	ADAMTS16	435	29	352
ADAMTS16_CCDS43299.1_ex4_5:5186342-5186365:+_5-3	ADAMTS16	271	20	257
ADAMTS16_CCDS43299.1_ex6_5:5190178-5190201:-_5-4	ADAMTS16	482	23	381
ADAMTS17_CCDS10383.1_ex10_15:100672341-100672364:-_5-1	ADAMTS17	406	20	458
ADAMTS17_CCDS10383.1_ex16_15:100801738-100801761:-_5-2	ADAMTS17	288	42	340
ADAMTS17_CCDS10383.1_ex17_15:100802552-100802575:+_5-3	ADAMTS17	92	3	122
ADAMTS17_CCDS10383.1_ex18_15:100821481-100821504:+_5-4	ADAMTS17	447	41	412
ADAMTS17_CCDS10383.1_ex20_15:100881539-100881562:+_5-5	ADAMTS17	689	43	606
ADAMTS18_CCDS10926.1_ex11_16:77369719-77369742:+_5-1	ADAMTS18	439	38	445
ADAMTS18_CCDS10926.1_ex13_16:77387708-77387731:-_5-2	ADAMTS18	162	19	188
ADAMTS18_CCDS10926.1_ex19_16:77401459-77401482:-_5-3	ADAMTS18	1340	79	915
ADAMTS18_CCDS10926.1_ex20_16:77465324-77465347:+_5-4	ADAMTS18	560	86	476
ADAMTS18_CCDS10926.1_ex21_16:77468313-77468336:-_5-5	ADAMTS18	45	3	57
ADAMTS19_CCDS4146.1_ex1_5:128796950-128796973:-_5-1	ADAMTS19	1014	91	997
ADAMTS19_CCDS4146.1_ex1_5:128797010-128797033:+_5-2	ADAMTS19	697	87	663
ADAMTS19_CCDS4146.1_ex1_5:128797198-128797221:-_5-3	ADAMTS19	318	68	395
ADAMTS19_CCDS4146.1_ex1_5:128797285-128797308:-_5-4	ADAMTS19	399	22	464
ADAMTS19_CCDS4146.1_ex2_5:128844844-128844867:-_5-5	ADAMTS19	687	49	670
ADAMTS2_CCDS34311.1_ex8_5:178699959-178699982:+_5-1	ADAMTS2	502	30	371
ADAMTS2_CCDS34311.1_ex8_5:178700043-178700066:-_5-2	ADAMTS2	473	45	463
ADAMTS2_CCDS34311.1_ex9_5:178770991-178771014:-_5-3	ADAMTS2	177	0	148
ADAMTS2_CCDS34311.1_ex9_5:178771037-178771060:-_5-4	ADAMTS2	625	22	456
ADAMTS2_CCDS34311.1_ex9_5:178771078-178771101:-_5-5	ADAMTS2	626	47	615
ADAMTS20_CCDS31778.2_ex27_12:43847726-43847749:-_5-1	ADAMTS20	159	0	111
ADAMTS20_CCDS31778.2_ex37_12:43944714-43944737:+_5-2	ADAMTS20	867	38	1092
ADAMTS20_CCDS31778.2_ex37_12:43944866-43944889:+_5-3	ADAMTS20	336	20	280
ADAMTS20_CCDS31778.2_ex37_12:43944919-43944942:+_5-4	ADAMTS20	93	2	119
ADAMTS20_CCDS31778.2_ex37_12:43945023-43945046:-_5-5	ADAMTS20	324	47	395
ADAMTS3_CCDS3553.1_ex12_4:73184373-73184396:+_5-1	ADAMTS3	0	0	0
ADAMTS3_CCDS3553.1_ex16_4:73188741-73188764:-_5-2	ADAMTS3	291	9	282
ADAMTS3_CCDS3553.1_ex16_4:73188766-73188789:+_5-3	ADAMTS3	273	26	311
ADAMTS3_CCDS3553.1_ex17_4:73205394-73205417:-_5-4	ADAMTS3	197	10	130
ADAMTS3_CCDS3553.1_ex19_4:73414287-73414310:-_5-5	ADAMTS3	9	5	45
ADAMTS4_CCDS1223.1_ex6_1:161166054-161166077:+_5-1	ADAMTS4	329	19	219
ADAMTS4_CCDS1223.1_ex8_1:161167821-161167844:+_5-2	ADAMTS4	295	7	315
ADAMTS4_CCDS1223.1_ex8_1:161167855-161167878:+_5-3	ADAMTS4	327	20	405
ADAMTS4_CCDS1223.1_ex8_1:161167945-161167968:-_5-4	ADAMTS4	96	12	68
ADAMTS4_CCDS1223.1_ex8_1:161168100-161168123:-_5-5	ADAMTS4	293	22	405
ADAMTS5_CCDS13579.1_ex7_21:28337853-28337876:-_5-1	ADAMTS5	780	42	610
ADAMTS5_CCDS13579.1_ex7_21:28338068-28338091:+_5-2	ADAMTS5	594	67	670
ADAMTS5_CCDS13579.1_ex7_21:28338120-28338143:-_5-3	ADAMTS5	722	75	656
ADAMTS5_CCDS13579.1_ex7_21:28338430-28338453:-_5-4	ADAMTS5	312	34	344
ADAMTS5_CCDS13579.1_ex7_21:28338456-28338479:-_5-5	ADAMTS5	1008	87	1098
ADAMTS6_CCDS3983.2_ex14_5:64587169-64587192:+_5-1	ADAMTS6	160	0	127
ADAMTS6_CCDS3983.2_ex18_5:64747404-64747427:+_5-2	ADAMTS6	341	32	288
ADAMTS6_CCDS3983.2_ex18_5:64747437-64747460:-_5-3	ADAMTS6	159	12	107
ADAMTS6_CCDS3983.2_ex20_5:64748559-64748582:+_5-4	ADAMTS6	857	56	946
ADAMTS6_CCDS3983.2_ex22_5:64766627-64766650:-_5-5	ADAMTS6	32	0	54
ADAMTS7_CCDS32303.1_ex22_15:79092656-79092679:-_5-3	ADAMTS7	491	80	516
ADAMTS7_CCDS32303.1_ex22_15:79092726-79092749:-_5-4	ADAMTS7	342	16	393
ADAMTS7_CCDS32303.1_ex22_15:79092825-79092848:+_5-5	ADAMTS7	280	27	201
ADAMTS7_CCDS32303.1_ex9_15:79064105-79064128:-_5-1	ADAMTS7	754	62	1141
ADAMTS7_CCDS32303.1_ex9_15:79064126-79064149:+_5-2	ADAMTS7	1571	137	1187
ADAMTS8_CCDS41732.1_ex6_11:130286869-130286892:-_5-1	ADAMTS8	293	69	243
ADAMTS8_CCDS41732.1_ex7_11:130289049-130289072:-_5-2	ADAMTS8	330	59	195
ADAMTS8_CCDS41732.1_ex8_11:130297460-130297483:-_5-3	ADAMTS8	548	80	503
ADAMTS8_CCDS41732.1_ex8_11:130297539-130297562:+_5-4	ADAMTS8	591	39	520
ADAMTS8_CCDS41732.1_ex8_11:130297925-130297948:-_5-5	ADAMTS8	570	18	253
ADAMTS9_CCDS2903.1_ex37_3:64672353-64672376:+_5-1	ADAMTS9	894	56	715
ADAMTS9_CCDS2903.1_ex37_3:64672393-64672416:+_5-2	ADAMTS9	398	47	277
ADAMTS9_CCDS2903.1_ex37_3:64672536-64672559:+_5-3	ADAMTS9	306	28	255
ADAMTS9_CCDS2903.1_ex37_3:64672579-64672602:+_5-4	ADAMTS9	529	47	633
ADAMTS9_CCDS2903.1_ex37_3:64672605-64672628:+_5-5	ADAMTS9	336	22	143
ADAMTSL1_CCDS47954.1_ex1_9:18504883-18504906:-_5-1	ADAMTSL1	48	16	112
ADAMTSL1_CCDS47954.1_ex3_9:18574175-18574198:-_5-2	ADAMTSL1	227	19	218
ADAMTSL1_CCDS47954.1_ex4_9:18622270-18622293:+_5-3	ADAMTSL1	45	8	29
ADAMTSL1_CCDS47954.1_ex4_9:18622320-18622343:-_5-4	ADAMTSL1	1187	93	1349
ADAMTSL1_CCDS47954.1_ex4_9:18622347-18622370:-_5-5	ADAMTSL1	611	50	553
ADAMTSL2_CCDS6976.1_ex3_9:136404947-136404970:-_5-1	ADAMTSL2	370	20	473
ADAMTSL2_CCDS6976.1_ex5_9:136405999-136406022:-_5-2	ADAMTSL2	588	33	429
ADAMTSL2_CCDS6976.1_ex5_9:136406081-136406104:-_5-3	ADAMTSL2	730	37	510
ADAMTSL2_CCDS6976.1_ex6_9:136409653-136409676:+_5-4	ADAMTSL2	676	32	660
ADAMTSL2_CCDS6976.1_ex9_9:136420673-136420696:+_5-5	ADAMTSL2	354	38	311
ADAMTSL3_CCDS10326.1_ex1_15:84373235-84373258:-_5-1	ADAMTSL3	105	12	130
ADAMTSL3_CCDS10326.1_ex12_15:84566626-84566649:-_5-3	ADAMTSL3	352	20	302
ADAMTSL3_CCDS10326.1_ex14_15:84582075-84582098:+_5-4	ADAMTSL3	515	36	421
ADAMTSL3_CCDS10326.1_ex17_15:84611697-84611720:-_5-5	ADAMTSL3	511	51	291
ADAMTSL3_CCDS10326.1_ex7_15:84539605-84539628:-_5-2	ADAMTSL3	198	13	178
ADAMTSL4_CCDS30852.1_ex2_1:150525663-150525686:-_5-1	ADAMTSL4	147	1	61
ADAMTSL4_CCDS30852.1_ex3_1:150526260-150526283:-_5-2	ADAMTSL4	356	24	298
ADAMTSL4_CCDS30852.1_ex3_1:150526419-150526442:+_5-3	ADAMTSL4	14	2	42
ADAMTSL4_CCDS30852.1_ex4_1:150526872-150526895:-_5-4	ADAMTSL4	229	5	121
ADAMTSL4_CCDS30852.1_ex5_1:150527956-150527979:+_5-5	ADAMTSL4	62	1	34
ADAMTSL5_CCDS12071.1_ex4_19:1507571-1507594:-_5-1	ADAMTSL5	238	25	272
ADAMTSL5_CCDS12071.1_ex4_19:1507616-1507639:+_5-2	ADAMTSL5	544	43	390
ADAMTSL5_CCDS12071.1_ex5_19:1507995-1508018:-_5-3	ADAMTSL5	262	22	333
ADAMTSL5_CCDS12071.1_ex5_19:1508100-1508123:-_5-4	ADAMTSL5	492	48	513
ADAMTSL5_CCDS12071.1_ex9_19:1510704-1510727:-_5-5	ADAMTSL5	467	51	490
ADAP1_CCDS5318.1_ex5_7:943836-943859:+_5-1	ADAP1	689	53	853
ADAP1_CCDS5318.1_ex5_7:943876-943899:+_5-2	ADAP1	491	57	565
ADAP1_CCDS5318.1_ex6_7:944797-944820:-_5-3	ADAP1	234	7	227
ADAP1_CCDS5318.1_ex7_7:959643-959666:-_5-4	ADAP1	251	5	160
ADAP1_CCDS5318.1_ex7_7:959661-959684:-_5-5	ADAP1	204	6	201
ADAP2_CCDS11261.1_ex1_17:29250066-29250089:+_5-1	ADAP2	48	2	139
ADAP2_CCDS11261.1_ex3_17:29258927-29258950:+_5-2	ADAP2	135	11	81
ADAP2_CCDS11261.1_ex4_17:29261192-29261215:+_5-3	ADAP2	237	3	160
ADAP2_CCDS11261.1_ex5_17:29271969-29271992:+_5-4	ADAP2	75	3	21
ADAP2_CCDS11261.1_ex5_17:29272043-29272066:-_5-5	ADAP2	105	23	99
ADAR_CCDS1071.1_ex12_1:154570948-154570971:-_5-1	ADAR	87	4	77
ADAR_CCDS1071.1_ex12_1:154571029-154571052:+_5-2	ADAR	70	9	65
ADAR_CCDS1071.1_ex13_1:154573559-154573582:+_5-3	ADAR	184	23	327
ADAR_CCDS1071.1_ex13_1:154573584-154573607:+_5-4	ADAR	20	1	109
ADAR_CCDS1071.1_ex13_1:154573633-154573656:+_5-5	ADAR	116	2	66
ADARB1_CCDS33589.1_ex1_21:46596181-46596204:-_5-1	ADARB1	113	32	64
ADARB1_CCDS33589.1_ex1_21:46596304-46596327:-_5-2	ADARB1	511	16	416
ADARB1_CCDS33589.1_ex1_21:46596330-46596353:+_5-3	ADARB1	482	37	572
ADARB1_CCDS33589.1_ex1_21:46596401-46596424:+_5-4	ADARB1	885	57	1124
ADARB1_CCDS33589.1_ex2_21:46600312-46600335:-_5-5	ADARB1	497	36	476
ADARB2_CCDS7058.1_ex7_10:1405351-1405374:+_5-1	ADARB2	1066	109	1103
ADARB2_CCDS7058.1_ex7_10:1405459-1405482:+_5-2	ADARB2	1374	89	1218
ADARB2_CCDS7058.1_ex7_10:1405639-1405662:+_5-3	ADARB2	149	9	194
ADARB2_CCDS7058.1_ex7_10:1405818-1405841:+_5-4	ADARB2	288	27	290
ADARB2_CCDS7058.1_ex7_10:1405853-1405876:-_5-5	ADARB2	287	29	411
ADAT1_CCDS10922.1_ex4_16:75646651-75646674:-_5-1	ADAT1	98	2	80
ADAT1_CCDS10922.1_ex4_16:75646727-75646750:+_5-2	ADAT1	320	23	289
ADAT1_CCDS10922.1_ex5_16:75651031-75651054:+_5-3	ADAT1	295	27	223
ADAT1_CCDS10922.1_ex7_16:75654170-75654193:-_5-4	ADAT1	47	0	35
ADAT1_CCDS10922.1_ex8_16:75654526-75654549:+_5-5	ADAT1	679	58	651
ADAT2_CCDS43511.1_ex2_6:143753721-143753744:+_5-1	ADAT2	234	12	252
ADAT2_CCDS43511.1_ex2_6:143753736-143753759:-_5-2	ADAT2	415	23	385
ADAT2_CCDS43511.1_ex3_6:143754955-143754978:+_5-3	ADAT2	106	2	60
ADAT2_CCDS43511.1_ex3_6:143755006-143755029:-_5-4	ADAT2	143	3	189
ADAT2_CCDS43511.1_ex3_6:143755056-143755079:-_5-5	ADAT2	122	6	93
ADAT3_CCDS12076.2_ex0_19:1912180-1912203:-_5-1	ADAT3	339	8	265
ADAT3_CCDS12076.2_ex0_19:1912331-1912354:-_5-2	ADAT3	746	11	776
ADAT3_CCDS12076.2_ex0_19:1912532-1912555:-_5-3	ADAT3	111	10	47
ADAT3_CCDS12076.2_ex0_19:1912590-1912613:-_5-4	ADAT3	706	13	410
ADAT3_CCDS12076.2_ex0_19:1912683-1912706:-_5-5	ADAT3	31	0	19
ADC_CCDS375.1_ex2_1:33557683-33557706:-_5-1	ADC	677	56	998
ADC_CCDS375.1_ex2_1:33557709-33557732:-_5-2	ADC	221	13	204
ADC_CCDS375.1_ex3_1:33558927-33558950:-_5-3	ADC	386	21	397
ADC_CCDS375.1_ex4_1:33560144-33560167:-_5-4	ADC	157	10	134
ADC_CCDS375.1_ex4_1:33560205-33560228:+_5-5	ADC	565	8	364
ADCK1_CCDS45144.1_ex0_14:78285417-78285440:+_5-1	ADCK1	519	47	590
ADCK1_CCDS45144.1_ex0_14:78285438-78285461:+_5-2	ADCK1	214	34	287
ADCK1_CCDS45144.1_ex2_14:78353447-78353470:-_5-3	ADCK1	302	9	181
ADCK1_CCDS45144.1_ex2_14:78353531-78353554:+_5-4	ADCK1	174	22	55
ADCK1_CCDS45144.1_ex3_14:78365472-78365495:-_5-5	ADCK1	223	10	141
ADCK2_CCDS5861.1_ex0_7:140373221-140373244:+_5-1	ADCK2	652	11	576
ADCK2_CCDS5861.1_ex0_7:140373313-140373336:-_5-2	ADCK2	326	14	314
ADCK2_CCDS5861.1_ex0_7:140373591-140373614:-_5-3	ADCK2	478	19	518
ADCK2_CCDS5861.1_ex0_7:140373672-140373695:+_5-4	ADCK2	530	42	591
ADCK2_CCDS5861.1_ex0_7:140373765-140373788:-_5-5	ADCK2	16	0	38
ADCK3_CCDS1557.1_ex1_1:227152871-227152894:-_5-1	ADCK3	324	26	382
ADCK3_CCDS1557.1_ex1_1:227152892-227152915:-_5-2	ADCK3	91	17	124
ADCK3_CCDS1557.1_ex2_1:227153418-227153441:-_5-3	ADCK3	777	34	660
ADCK3_CCDS1557.1_ex4_1:227169806-227169829:+_5-4	ADCK3	254	14	218
ADCK3_CCDS1557.1_ex6_1:227170619-227170642:-_5-5	ADCK3	302	42	403
ADCK4_CCDS12562.1_ex11_19:41220010-41220033:-_5-3	ADCK4	335	44	407
ADCK4_CCDS12562.1_ex12_19:41220169-41220192:+_5-4	ADCK4	142	26	241
ADCK4_CCDS12562.1_ex12_19:41220214-41220237:-_5-5	ADCK4	77	0	150
ADCK4_CCDS12562.1_ex7_19:41209733-41209756:-_5-1	ADCK4	391	26	395
ADCK4_CCDS12562.1_ex8_19:41211014-41211037:+_5-2	ADCK4	564	36	585
ADCK5_CCDS34965.1_ex2_8:145608314-145608337:+_5-1	ADCK5	342	18	229
ADCK5_CCDS34965.1_ex2_8:145608347-145608370:-_5-2	ADCK5	413	18	509
ADCK5_CCDS34965.1_ex3_8:145615896-145615919:-_5-3	ADCK5	186	14	287
ADCK5_CCDS34965.1_ex3_8:145615917-145615940:-_5-4	ADCK5	165	20	82
ADCK5_CCDS34965.1_ex4_8:145616191-145616214:-_5-5	ADCK5	309	12	258
ADCY1_CCDS34631.1_ex0_7:45614455-45614478:+_5-1	ADCY1	132	11	202
ADCY1_CCDS34631.1_ex0_7:45614606-45614629:+_5-2	ADCY1	268	37	185
ADCY1_CCDS34631.1_ex4_7:45688273-45688296:-_5-3	ADCY1	332	23	303
ADCY1_CCDS34631.1_ex6_7:45699696-45699719:+_5-4	ADCY1	275	25	220
ADCY1_CCDS34631.1_ex6_7:45699769-45699792:-_5-5	ADCY1	619	38	657
ADCY10_CCDS1265.1_ex15_1:167823575-167823598:+_5-1	ADCY10	169	2	93
ADCY10_CCDS1265.1_ex16_1:167825503-167825526:+_5-2	ADCY10	204	4	230
ADCY10_CCDS1265.1_ex16_1:167825614-167825637:+_5-3	ADCY10	58	0	18
ADCY10_CCDS1265.1_ex21_1:167847821-167847844:-_5-4	ADCY10	218	11	142
ADCY10_CCDS1265.1_ex24_1:167852801-167852824:+_5-5	ADCY10	172	25	239
ADCY2_CCDS3872.2_ex1_5:7414729-7414752:-_5-1	ADCY2	0	0	0
ADCY2_CCDS3872.2_ex2_5:7520950-7520973:-_5-2	ADCY2	348	57	355
ADCY2_CCDS3872.2_ex5_5:7695914-7695937:-_5-3	ADCY2	566	18	413
ADCY2_CCDS3872.2_ex8_5:7707851-7707874:+_5-4	ADCY2	0	1	0
ADCY2_CCDS3872.2_ex9_5:7709390-7709413:-_5-5	ADCY2	892	79	867
ADCY3_CCDS1715.1_ex13_2:25059799-25059822:-_5-1	ADCY3	229	20	255
ADCY3_CCDS1715.1_ex15_2:25062791-25062814:-_5-2	ADCY3	670	47	674
ADCY3_CCDS1715.1_ex16_2:25064227-25064250:+_5-3	ADCY3	207	23	261
ADCY3_CCDS1715.1_ex18_2:25065130-25065153:+_5-4	ADCY3	43	4	145
ADCY3_CCDS1715.1_ex20_2:25141347-25141370:-_5-5	ADCY3	307	10	439
ADCY4_CCDS9627.1_ex13_14:24795345-24795368:+_5-1	ADCY4	417	11	501
ADCY4_CCDS9627.1_ex18_14:24799401-24799424:+_5-2	ADCY4	567	34	639
ADCY4_CCDS9627.1_ex19_14:24800276-24800299:-_5-3	ADCY4	259	7	297
ADCY4_CCDS9627.1_ex23_14:24802053-24802076:+_5-4	ADCY4	375	31	348
ADCY4_CCDS9627.1_ex24_14:24803731-24803754:-_5-5	ADCY4	658	26	436
ADCY5_CCDS3022.1_ex11_3:123038577-123038600:+_5-1	ADCY5	284	25	430
ADCY5_CCDS3022.1_ex14_3:123046562-123046585:-_5-2	ADCY5	224	11	113
ADCY5_CCDS3022.1_ex15_3:123047631-123047654:+_5-3	ADCY5	337	31	407
ADCY5_CCDS3022.1_ex16_3:123049814-123049837:+_5-4	ADCY5	155	18	147
ADCY5_CCDS3022.1_ex18_3:123066707-123066730:+_5-5	ADCY5	535	55	612
ADCY6_CCDS8767.1_ex20_12:49176375-49176398:-_5-1	ADCY6	198	37	207
ADCY6_CCDS8767.1_ex20_12:49176435-49176458:+_5-2	ADCY6	298	7	333
ADCY6_CCDS8767.1_ex20_12:49176817-49176840:+_5-3	ADCY6	533	48	541
ADCY6_CCDS8767.1_ex20_12:49176998-49177021:-_5-4	ADCY6	203	7	191
ADCY6_CCDS8767.1_ex20_12:49177073-49177096:+_5-5	ADCY6	192	19	198
ADCY7_CCDS10741.1_ex1_16:50324528-50324551:+_5-1	ADCY7	201	18	130
ADCY7_CCDS10741.1_ex4_16:50327317-50327340:+_5-2	ADCY7	573	54	523
ADCY7_CCDS10741.1_ex6_16:50332891-50332914:-_5-3	ADCY7	873	51	830
ADCY7_CCDS10741.1_ex8_16:50334986-50335009:+_5-4	ADCY7	379	41	437
ADCY7_CCDS10741.1_ex9_16:50338433-50338456:-_5-5	ADCY7	925	59	893
ADCY8_CCDS6363.1_ex11_8:131916232-131916255:-_5-1	ADCY8	53	3	91
ADCY8_CCDS6363.1_ex15_8:131964112-131964135:-_5-2	ADCY8	167	17	159
ADCY8_CCDS6363.1_ex17_8:132051759-132051782:+_5-3	ADCY8	744	41	754
ADCY8_CCDS6363.1_ex17_8:132052127-132052150:-_5-4	ADCY8	273	6	380
ADCY8_CCDS6363.1_ex17_8:132052414-132052437:-_5-5	ADCY8	1113	85	1325
ADCY9_CCDS32382.1_ex9_16:4163799-4163822:-_5-1	ADCY9	120	2	131
ADCY9_CCDS32382.1_ex9_16:4164921-4164944:-_5-2	ADCY9	335	29	466
ADCY9_CCDS32382.1_ex9_16:4165002-4165025:+_5-3	ADCY9	230	31	373
ADCY9_CCDS32382.1_ex9_16:4165086-4165109:+_5-4	ADCY9	671	62	584
ADCY9_CCDS32382.1_ex9_16:4165142-4165165:-_5-5	ADCY9	247	1	210
ADCYAP1_CCDS11825.1_ex1_18:907693-907716:-_5-1	ADCYAP1	252	1	245
ADCYAP1_CCDS11825.1_ex1_18:907762-907785:+_5-2	ADCYAP1	0	0	0
ADCYAP1_CCDS11825.1_ex2_18:908257-908280:+_5-3	ADCYAP1	547	29	517
ADCYAP1_CCDS11825.1_ex2_18:908273-908296:-_5-4	ADCYAP1	354	39	365
ADCYAP1_CCDS11825.1_ex2_18:908334-908357:-_5-5	ADCYAP1	1172	114	1305
ADCYAP1R1_CCDS5433.1_ex2_7:31117633-31117656:+_5-1	ADCYAP1R1	484	29	560
ADCYAP1R1_CCDS5433.1_ex2_7:31117691-31117714:+_5-2	ADCYAP1R1	283	25	302
ADCYAP1R1_CCDS5433.1_ex6_7:31124369-31124392:+_5-3	ADCYAP1R1	55	12	64
ADCYAP1R1_CCDS5433.1_ex7_7:31124960-31124983:-_5-4	ADCYAP1R1	144	20	183
ADCYAP1R1_CCDS5433.1_ex8_7:31125996-31126019:+_5-5	ADCYAP1R1	116	28	143
ADD1_CCDS3363.1_ex3_4:2895738-2895761:+_5-1	ADD1	382	10	285
ADD1_CCDS3363.1_ex4_4:2896410-2896433:-_5-2	ADD1	95	20	155
ADD1_CCDS3363.1_ex5_4:2899937-2899960:-_5-3	ADD1	354	26	280
ADD1_CCDS3363.1_ex6_4:2900176-2900199:-_5-4	ADD1	338	36	576
ADD1_CCDS3363.1_ex7_4:2900975-2900998:+_5-5	ADD1	9	1	96
ADD2_CCDS1906.1_ex11_2:70923364-70923387:+_5-1	ADD2	402	21	341
ADD2_CCDS1906.1_ex11_2:70923499-70923522:+_5-2	ADD2	172	4	202
ADD2_CCDS1906.1_ex12_2:70931458-70931481:+_5-3	ADD2	29	6	75
ADD2_CCDS1906.1_ex12_2:70931494-70931517:+_5-4	ADD2	859	94	869
ADD2_CCDS1906.1_ex13_2:70933429-70933452:-_5-5	ADD2	349	10	370
ADD3_CCDS7561.1_ex2_10:111876106-111876129:-_5-1	ADD3	378	11	375
ADD3_CCDS7561.1_ex4_10:111878419-111878442:-_5-2	ADD3	246	9	238
ADD3_CCDS7561.1_ex4_10:111878446-111878469:-_5-3	ADD3	29	1	69
ADD3_CCDS7561.1_ex5_10:111878965-111878988:+_5-4	ADD3	140	6	121
ADD3_CCDS7561.1_ex5_10:111879029-111879052:+_5-5	ADD3	145	15	169
ADH1A_CCDS3648.1_ex3_4:100203682-100203705:-_5-1	ADH1A	170	11	125
ADH1A_CCDS3648.1_ex4_4:100205756-100205779:+_5-2	ADH1A	147	14	65
ADH1A_CCDS3648.1_ex5_4:100205923-100205946:-_5-3	ADH1A	668	19	579
ADH1A_CCDS3648.1_ex6_4:100208090-100208113:-_5-4	ADH1A	121	17	166
ADH1A_CCDS3648.1_ex7_4:100208716-100208739:+_5-5	ADH1A	202	2	128
ADH1B_CCDS34033.1_ex4_4:100237053-100237076:-_5-1	ADH1B	457	11	494
ADH1B_CCDS34033.1_ex4_4:100237119-100237142:-_5-2	ADH1B	411	51	510
ADH1B_CCDS34033.1_ex4_4:100237255-100237278:+_5-3	ADH1B	325	14	334
ADH1B_CCDS34033.1_ex5_4:100237422-100237445:-_5-4	ADH1B	489	42	542
ADH1B_CCDS34033.1_ex5_4:100237440-100237463:+_5-5	ADH1B	209	13	127
ADH4_CCDS34032.1_ex4_4:100057812-100057835:+_5-1	ADH4	180	33	101
ADH4_CCDS34032.1_ex5_4:100060217-100060240:+_5-2	ADH4	51	17	71
ADH4_CCDS34032.1_ex5_4:100060262-100060285:+_5-3	ADH4	6	0	0
ADH4_CCDS34032.1_ex6_4:100062693-100062716:+_5-4	ADH4	301	16	351
ADH4_CCDS34032.1_ex6_4:100062741-100062764:+_5-5	ADH4	535	30	442
ADH5_CCDS47111.1_ex4_4:99998062-99998085:-_5-5	ADH5	169	10	59
ADH5_CCDS47111.1_ex6_4:100003190-100003213:+_5-2	ADH5	42	0	0
ADH5_CCDS47111.1_ex6_4:100003237-100003260:+_5-3	ADH5	101	5	143
ADH6_CCDS3647.1_ex2_4:100130074-100130097:-_5-1	ADH6	238	3	252
ADH6_CCDS3647.1_ex3_4:100131250-100131273:+_5-2	ADH6	143	4	134
ADH6_CCDS3647.1_ex5_4:100134846-100134869:-_5-3	ADH6	7	0	18
ADH6_CCDS3647.1_ex5_4:100134890-100134913:-_5-4	ADH6	514	48	510
ADH6_CCDS3647.1_ex6_4:100137316-100137339:-_5-5	ADH6	118	12	93
ADH7_CCDS34034.1_ex4_4:100349039-100349062:-_5-1	ADH7	234	14	351
ADH7_CCDS34034.1_ex4_4:100349131-100349154:-_5-2	ADH7	300	22	275
ADH7_CCDS34034.1_ex5_4:100349238-100349261:+_5-3	ADH7	345	20	243
ADH7_CCDS34034.1_ex5_4:100349264-100349287:-_5-4	ADH7	174	22	273
ADH7_CCDS34034.1_ex6_4:100349699-100349722:-_5-5	ADH7	413	57	423
ADHFE1_CCDS6190.2_ex4_8:67356894-67356917:-_5-1	ADHFE1	423	27	539
ADHFE1_CCDS6190.2_ex5_8:67357461-67357484:+_5-2	ADHFE1	239	23	202
ADHFE1_CCDS6190.2_ex5_8:67357506-67357529:+_5-3	ADHFE1	91	3	111
ADHFE1_CCDS6190.2_ex6_8:67359512-67359535:+_5-4	ADHFE1	37	0	0
ADHFE1_CCDS6190.2_ex7_8:67361168-67361191:-_5-5	ADHFE1	192	9	193
ADI1_CCDS1653.1_ex1_2:3504646-3504669:+_5-1	ADI1	262	19	231
ADI1_CCDS1653.1_ex1_2:3504745-3504768:-_5-2	ADI1	15	0	17
ADI1_CCDS1653.1_ex2_2:3517642-3517665:+_5-3	ADI1	238	12	311
ADI1_CCDS1653.1_ex2_2:3517674-3517697:-_5-4	ADI1	13	0	93
ADI1_CCDS1653.1_ex3_2:3523141-3523164:-_5-5	ADI1	348	38	403
ADIG_CCDS54461.1_ex0_20:37209972-37209995:+_5-1	ADIG	112	11	68
ADIG_CCDS54461.1_ex0_20:37209995-37210018:+_5-2	ADIG	97	19	106
ADIG_CCDS54461.1_ex1_20:37214657-37214680:+_5-3	ADIG	325	40	286
ADIG_CCDS54461.1_ex1_20:37214686-37214709:+_5-4	ADIG	201	14	234
ADIG_CCDS54461.1_ex1_20:37214712-37214735:-_5-5	ADIG	377	57	664
ADIPOQ_CCDS3284.1_ex0_3:186571002-186571025:-_5-1	ADIPOQ	934	74	771
ADIPOQ_CCDS3284.1_ex1_3:186571968-186571991:+_5-2	ADIPOQ	60	3	86
ADIPOQ_CCDS3284.1_ex1_3:186572028-186572051:-_5-3	ADIPOQ	578	18	364
ADIPOQ_CCDS3284.1_ex1_3:186572142-186572165:-_5-4	ADIPOQ	64	12	112
ADIPOQ_CCDS3284.1_ex1_3:186572178-186572201:+_5-5	ADIPOQ	727	61	600
ADIPOR1_CCDS1430.1_ex4_1:202915555-202915578:+_5-1	ADIPOR1	178	30	182
ADIPOR1_CCDS1430.1_ex4_1:202915589-202915612:-_5-2	ADIPOR1	117	21	186
ADIPOR1_CCDS1430.1_ex4_1:202915615-202915638:+_5-3	ADIPOR1	257	34	400
ADIPOR1_CCDS1430.1_ex4_1:202915658-202915681:-_5-4	ADIPOR1	129	26	193
ADIPOR1_CCDS1430.1_ex4_1:202915727-202915750:-_5-5	ADIPOR1	209	8	160
ADIPOR2_CCDS8511.1_ex1_12:1882072-1882095:-_5-1	ADIPOR2	69	0	52
ADIPOR2_CCDS8511.1_ex2_12:1887011-1887034:+_5-2	ADIPOR2	179	11	187
ADIPOR2_CCDS8511.1_ex2_12:1887047-1887070:+_5-3	ADIPOR2	241	22	203
ADIPOR2_CCDS8511.1_ex2_12:1887087-1887110:-_5-4	ADIPOR2	252	27	187
ADIPOR2_CCDS8511.1_ex3_12:1889629-1889652:-_5-5	ADIPOR2	298	17	261
ADIRF_CCDS7381.1_ex1_10:88729975-88729998:+_5-1	ADIRF	329	5	357
ADIRF_CCDS7381.1_ex1_10:88729998-88730021:-_5-2	ADIRF	1084	108	958
ADIRF_CCDS7381.1_ex2_10:88730232-88730255:-_5-3	ADIRF	148	2	125
ADIRF_CCDS7381.1_ex2_10:88730247-88730270:-_5-4	ADIRF	468	36	722
ADIRF_CCDS7381.1_ex2_10:88730265-88730288:-_5-5	ADIRF	242	51	315
ADK_CCDS55716.1_ex3_10:76074446-76074469:+_5-1	ADK	196	5	228
ADK_CCDS55716.1_ex4_10:76153993-76154016:-_5-2	ADK	217	25	243
ADK_CCDS55716.1_ex4_10:76154039-76154062:+_5-3	ADK	316	16	350
ADK_CCDS55716.1_ex5_10:76158230-76158253:-_5-4	ADK	84	22	123
ADK_CCDS55716.1_ex5_10:76158278-76158301:+_5-5	ADK	40	3	27
ADM_CCDS7801.1_ex1_11:10327499-10327522:+_5-1	ADM	318	23	295
ADM_CCDS7801.1_ex1_11:10327542-10327565:-_5-2	ADM	355	34	409
ADM_CCDS7801.1_ex1_11:10327555-10327578:+_5-3	ADM	947	76	865
ADM_CCDS7801.1_ex1_11:10327583-10327606:-_5-4	ADM	657	15	802
ADM_CCDS7801.1_ex2_11:10327892-10327915:-_5-5	ADM	265	30	372
ADM2_CCDS33682.1_ex0_22:50920364-50920387:+_5-1	ADM2	448	36	550
ADM2_CCDS33682.1_ex1_22:50921047-50921070:-_5-2	ADM2	828	34	569
ADM2_CCDS33682.1_ex1_22:50921064-50921087:+_5-3	ADM2	1941	177	1772
ADM2_CCDS33682.1_ex1_22:50921103-50921126:-_5-4	ADM2	522	51	498
ADM2_CCDS33682.1_ex1_22:50921151-50921174:+_5-5	ADM2	101	5	94
ADM5_CCDS46146.1_ex1_19:50193389-50193412:+_5-1	ADM5	741	81	791
ADM5_CCDS46146.1_ex1_19:50193407-50193430:-_5-2	ADM5	358	23	337
ADM5_CCDS46146.1_ex1_19:50193425-50193448:-_5-3	ADM5	130	8	131
ADM5_CCDS46146.1_ex1_19:50193507-50193530:-_5-4	ADM5	162	19	241
ADM5_CCDS46146.1_ex1_19:50193563-50193586:+_5-5	ADM5	967	44	1019
ADNP_CCDS13433.1_ex0_20:49509755-49509778:+_5-1	ADNP	9	1	0
ADNP_CCDS13433.1_ex0_20:49510108-49510131:-_5-2	ADNP	345	13	230
ADNP_CCDS13433.1_ex0_20:49510441-49510464:+_5-3	ADNP	74	2	77
ADNP_CCDS13433.1_ex0_20:49510599-49510622:+_5-4	ADNP	379	14	191
ADNP_CCDS13433.1_ex0_20:49510830-49510853:+_5-5	ADNP	316	12	282
ADNP2_CCDS32853.1_ex2_18:77893683-77893706:-_5-1	ADNP2	480	46	392
ADNP2_CCDS32853.1_ex2_18:77893973-77893996:-_5-2	ADNP2	172	6	202
ADNP2_CCDS32853.1_ex2_18:77894424-77894447:-_5-3	ADNP2	587	51	644
ADNP2_CCDS32853.1_ex2_18:77894469-77894492:+_5-4	ADNP2	795	69	516
ADNP2_CCDS32853.1_ex2_18:77894775-77894798:+_5-5	ADNP2	417	14	284
ADO_CCDS7266.2_ex0_10:64564899-64564922:-_5-1	ADO	426	17	363
ADO_CCDS7266.2_ex0_10:64565001-64565024:-_5-2	ADO	557	52	526
ADO_CCDS7266.2_ex0_10:64565080-64565103:+_5-3	ADO	319	17	250
ADO_CCDS7266.2_ex0_10:64565113-64565136:+_5-4	ADO	456	32	478
ADO_CCDS7266.2_ex0_10:64565215-64565238:+_5-5	ADO	288	21	410
ADORA1_CCDS1434.1_ex0_1:203098161-203098184:+_5-1	ADORA1	102	9	154
ADORA1_CCDS1434.1_ex0_1:203098289-203098312:-_5-2	ADORA1	40	0	70
ADORA1_CCDS1434.1_ex0_1:203098302-203098325:-_5-3	ADORA1	317	20	330
ADORA1_CCDS1434.1_ex1_1:203134397-203134420:+_5-4	ADORA1	92	11	71
ADORA1_CCDS1434.1_ex1_1:203134486-203134509:+_5-5	ADORA1	212	24	224
ADORA2A_CCDS13826.1_ex0_22:24829516-24829539:+_5-1	ADORA2A	736	69	772
ADORA2A_CCDS13826.1_ex0_22:24829565-24829588:-_5-2	ADORA2A	265	18	351
ADORA2A_CCDS13826.1_ex1_22:24836555-24836578:+_5-3	ADORA2A	299	32	405
ADORA2A_CCDS13826.1_ex1_22:24836649-24836672:+_5-4	ADORA2A	242	18	197
ADORA2A_CCDS13826.1_ex1_22:24836668-24836691:+_5-5	ADORA2A	226	16	268
ADORA2B_CCDS11173.1_ex0_17:15848837-15848860:+_5-1	ADORA2B	777	60	780
ADORA2B_CCDS11173.1_ex0_17:15848854-15848877:-_5-2	ADORA2B	344	25	269
ADORA2B_CCDS11173.1_ex1_17:15878063-15878086:+_5-3	ADORA2B	420	36	292
ADORA2B_CCDS11173.1_ex1_17:15878235-15878258:-_5-4	ADORA2B	102	21	163
ADORA2B_CCDS11173.1_ex1_17:15878303-15878326:+_5-5	ADORA2B	441	43	598
ADORA3_CCDS41369.1_ex3_1:112031373-112031396:-_12-1	ADORA3	356	12	345
ADORA3_CCDS41369.1_ex3_1:112031411-112031434:-_12-2	ADORA3	47	8	35
ADORA3_CCDS41369.1_ex3_1:112031458-112031481:-_12-3	ADORA3	107	104	99
ADORA3_CCDS41369.1_ex3_1:112031517-112031540:+_12-4	ADORA3	263	32	193
ADORA3_CCDS41369.1_ex3_1:112031542-112031565:-_12-5	ADORA3	109	1	92
ADORA3_CCDS41369.1_ex3_1:112031595-112031618:-_12-6	ADORA3	232	21	260
ADORA3_CCDS41369.1_ex5_1:112106455-112106478:+_12-12	ADORA3	336	51	247
ADORA3_CCDS838.1_ex5_1:112045753-112045776:-_12-10	ADORA3	545	60	746
ADORA3_CCDS838.1_ex5_1:112045807-112045830:-_12-11	ADORA3	213	6	292
ADORA3_CCDS839.1_ex0_1:112042939-112042962:+_12-7	ADORA3	284	5	384
ADORA3_CCDS839.1_ex0_1:112043089-112043112:+_12-8	ADORA3	306	3	486
ADORA3_CCDS839.1_ex0_1:112043167-112043190:-_12-9	ADORA3	135	1	279
ADPGK_CCDS42057.1_ex2_15:73048702-73048725:+_5-1	ADPGK	602	40	496
ADPGK_CCDS42057.1_ex2_15:73048739-73048762:+_5-2	ADPGK	586	43	294
ADPGK_CCDS42057.1_ex3_15:73052845-73052868:-_5-3	ADPGK	534	25	446
ADPGK_CCDS42057.1_ex6_15:73075831-73075854:+_5-4	ADPGK	466	38	518
ADPGK_CCDS42057.1_ex6_15:73075854-73075877:+_5-5	ADPGK	833	51	884
ADPRH_CCDS2990.1_ex0_3:119301105-119301128:+_5-1	ADPRH	215	14	124
ADPRH_CCDS2990.1_ex0_3:119301139-119301162:+_5-2	ADPRH	273	12	246
ADPRH_CCDS2990.1_ex0_3:119301177-119301200:+_5-3	ADPRH	149	20	65
ADPRH_CCDS2990.1_ex1_3:119305236-119305259:-_5-4	ADPRH	446	50	412
ADPRH_CCDS2990.1_ex1_3:119305286-119305309:+_5-5	ADPRH	114	10	56
ADPRHL1_CCDS9535.1_ex3_13:114083355-114083378:-_5-1	ADPRHL1	213	27	187
ADPRHL1_CCDS9535.1_ex3_13:114083371-114083394:+_5-2	ADPRHL1	321	34	406
ADPRHL1_CCDS9535.1_ex4_13:114088129-114088152:-_5-3	ADPRHL1	669	31	587
ADPRHL1_CCDS9535.1_ex5_13:114098738-114098761:-_5-4	ADPRHL1	50	0	9
ADPRHL1_CCDS9535.1_ex5_13:114098761-114098784:-_5-5	ADPRHL1	369	27	559
ADPRHL2_CCDS402.1_ex0_1:36554638-36554661:-_5-1	ADPRHL2	181	18	163
ADPRHL2_CCDS402.1_ex1_1:36556919-36556942:+_5-2	ADPRHL2	522	28	464
ADPRHL2_CCDS402.1_ex2_1:36557332-36557355:-_5-3	ADPRHL2	39	0	59
ADPRHL2_CCDS402.1_ex2_1:36557391-36557414:-_5-4	ADPRHL2	231	12	249
ADPRHL2_CCDS402.1_ex3_1:36557505-36557528:-_5-5	ADPRHL2	212	9	141
ADPRM_CCDS11159.2_ex0_17:10608361-10608384:-_5-1	ADPRM	449	41	344
ADPRM_CCDS11159.2_ex0_17:10608397-10608420:+_5-2	ADPRM	78	9	18
ADPRM_CCDS11159.2_ex0_17:10608517-10608540:+_5-3	ADPRM	27	10	95
ADPRM_CCDS11159.2_ex0_17:10608544-10608567:+_5-4	ADPRM	158	17	216
ADPRM_CCDS11159.2_ex0_17:10608702-10608725:-_5-5	ADPRM	172	3	74
ADRA1A_CCDS34869.1_ex2_8:26721958-26721981:+_5-1	ADRA1A	589	58	849
ADRA1A_CCDS34869.1_ex2_8:26721991-26722014:-_5-2	ADRA1A	1520	109	1512
ADRA1A_CCDS34869.1_ex2_8:26722060-26722083:-_5-3	ADRA1A	274	28	268
ADRA1A_CCDS34869.1_ex2_8:26722210-26722233:-_5-4	ADRA1A	145	28	238
ADRA1A_CCDS34869.1_ex2_8:26722320-26722343:+_5-5	ADRA1A	247	18	224
ADRA1B_CCDS4347.1_ex0_5:159344210-159344233:-_5-1	ADRA1B	120	14	87
ADRA1B_CCDS4347.1_ex0_5:159344316-159344339:-_5-2	ADRA1B	421	123	416
ADRA1B_CCDS4347.1_ex0_5:159344469-159344492:+_5-3	ADRA1B	494	27	441
ADRA1B_CCDS4347.1_ex0_5:159344554-159344577:-_5-4	ADRA1B	167	10	200
ADRA1B_CCDS4347.1_ex0_5:159344676-159344699:+_5-5	ADRA1B	261	14	156
ADRA1D_CCDS13079.1_ex1_20:4228757-4228780:+_5-1	ADRA1D	580	17	415
ADRA1D_CCDS13079.1_ex1_20:4228862-4228885:+_5-2	ADRA1D	225	9	256
ADRA1D_CCDS13079.1_ex1_20:4228967-4228990:-_5-3	ADRA1D	758	50	504
ADRA1D_CCDS13079.1_ex1_20:4229078-4229101:-_5-4	ADRA1D	874	66	706
ADRA1D_CCDS13079.1_ex1_20:4229341-4229364:-_5-5	ADRA1D	786	64	864
ADRA2A_CCDS7569.2_ex0_10:112837968-112837991:-_5-1	ADRA2A	193	10	309
ADRA2A_CCDS7569.2_ex0_10:112838091-112838114:+_5-2	ADRA2A	464	16	420
ADRA2A_CCDS7569.2_ex0_10:112838107-112838130:+_5-3	ADRA2A	217	39	189
ADRA2A_CCDS7569.2_ex0_10:112838188-112838211:+_5-4	ADRA2A	443	27	591
ADRA2A_CCDS7569.2_ex0_10:112838354-112838377:-_5-5	ADRA2A	635	50	841
ADRA2B_CCDS56129.1_ex0_2:96781203-96781226:+_5-1	ADRA2B	393	46	554
ADRA2B_CCDS56129.1_ex0_2:96781278-96781301:+_5-2	ADRA2B	394	40	376
ADRA2B_CCDS56129.1_ex0_2:96781430-96781453:+_5-3	ADRA2B	394	11	539
ADRA2B_CCDS56129.1_ex0_2:96781467-96781490:+_5-4	ADRA2B	149	16	210
ADRA2B_CCDS56129.1_ex0_2:96781629-96781652:-_5-5	ADRA2B	880	76	1111
ADRA2C_CCDS47004.1_ex0_4:3768419-3768442:+_5-1	ADRA2C	74	5	30
ADRA2C_CCDS47004.1_ex0_4:3768776-3768799:+_5-2	ADRA2C	0	0	0
ADRA2C_CCDS47004.1_ex0_4:3768830-3768853:-_5-3	ADRA2C	223	15	187
ADRA2C_CCDS47004.1_ex0_4:3768937-3768960:+_5-4	ADRA2C	214	15	266
ADRA2C_CCDS47004.1_ex0_4:3769103-3769126:+_5-5	ADRA2C	698	44	534
ADRB1_CCDS7586.1_ex0_10:115804377-115804400:-_5-1	ADRB1	402	60	474
ADRB1_CCDS7586.1_ex0_10:115804467-115804490:-_5-2	ADRB1	355	39	346
ADRB1_CCDS7586.1_ex0_10:115804535-115804558:+_5-3	ADRB1	203	18	349
ADRB1_CCDS7586.1_ex0_10:115804564-115804587:-_5-4	ADRB1	304	10	248
ADRB1_CCDS7586.1_ex0_10:115804596-115804619:-_5-5	ADRB1	323	12	387
ADRB2_CCDS4292.1_ex0_5:148206507-148206530:+_5-1	ADRB2	251	12	292
ADRB2_CCDS4292.1_ex0_5:148206563-148206586:-_5-2	ADRB2	404	16	274
ADRB2_CCDS4292.1_ex0_5:148206656-148206679:-_5-3	ADRB2	249	16	321
ADRB2_CCDS4292.1_ex0_5:148206726-148206749:+_5-4	ADRB2	0	0	0
ADRB2_CCDS4292.1_ex0_5:148206762-148206785:-_5-5	ADRB2	214	24	292
ADRB3_CCDS6099.1_ex1_8:37823440-37823463:+_5-1	ADRB3	901	59	668
ADRB3_CCDS6099.1_ex1_8:37823468-37823491:+_5-2	ADRB3	588	26	397
ADRB3_CCDS6099.1_ex1_8:37823542-37823565:+_5-3	ADRB3	358	31	305
ADRB3_CCDS6099.1_ex1_8:37823593-37823616:-_5-4	ADRB3	779	16	537
ADRB3_CCDS6099.1_ex1_8:37823750-37823773:+_5-5	ADRB3	198	23	228
ADRBK1_CCDS8156.1_ex10_11:67049395-67049418:-_5-5	ADRBK1	126	12	139
ADRBK1_CCDS8156.1_ex3_11:67046947-67046970:+_5-1	ADRBK1	40	4	42
ADRBK1_CCDS8156.1_ex5_11:67047335-67047358:-_5-2	ADRBK1	243	31	348
ADRBK1_CCDS8156.1_ex6_11:67048198-67048221:-_5-3	ADRBK1	141	25	293
ADRBK1_CCDS8156.1_ex7_11:67048586-67048609:+_5-4	ADRBK1	1041	101	886
ADRBK2_CCDS13832.1_ex1_22:26000339-26000362:-_5-1	ADRBK2	220	10	270
ADRBK2_CCDS13832.1_ex10_22:26083499-26083522:-_5-4	ADRBK2	233	11	208
ADRBK2_CCDS13832.1_ex10_22:26083522-26083545:-_5-5	ADRBK2	236	32	275
ADRBK2_CCDS13832.1_ex3_22:26057577-26057600:-_5-2	ADRBK2	494	46	476
ADRBK2_CCDS13832.1_ex7_22:26070424-26070447:+_5-3	ADRBK2	106	23	133
ADRM1_CCDS13496.1_ex0_20:60878740-60878763:+_5-1	ADRM1	72	12	154
ADRM1_CCDS13496.1_ex0_20:60878809-60878832:+_5-2	ADRM1	57	7	50
ADRM1_CCDS13496.1_ex1_20:60879532-60879555:+_5-3	ADRM1	86	3	102
ADRM1_CCDS13496.1_ex1_20:60879568-60879591:-_5-4	ADRM1	566	23	624
ADRM1_CCDS13496.1_ex3_20:60881759-60881782:+_5-5	ADRM1	1315	57	1105
ADSL_CCDS14001.1_ex0_22:40742659-40742682:+_5-1	ADSL	83	14	115
ADSL_CCDS14001.1_ex3_22:40750255-40750278:-_5-2	ADSL	79	3	77
ADSL_CCDS14001.1_ex3_22:40750276-40750299:-_5-3	ADSL	153	18	161
ADSL_CCDS14001.1_ex3_22:40750297-40750320:-_5-4	ADSL	143	6	177
ADSL_CCDS14001.1_ex4_22:40754960-40754983:+_5-5	ADSL	105	9	152
ADSS_CCDS1624.1_ex10_1:244600167-244600190:-_5-3	ADSS	25	1	75
ADSS_CCDS1624.1_ex11_1:244600984-244601007:+_5-4	ADSS	16	0	35
ADSS_CCDS1624.1_ex12_1:244614987-244615010:-_5-5	ADSS	2	0	0
ADSS_CCDS1624.1_ex7_1:244587312-244587335:+_5-1	ADSS	33	0	173
ADSS_CCDS1624.1_ex9_1:244595883-244595906:-_5-2	ADSS	128	25	159
ADSSL1_CCDS9990.1_ex1_14:105201350-105201373:+_5-1	ADSSL1	168	21	200
ADSSL1_CCDS9990.1_ex1_14:105201438-105201461:-_5-2	ADSSL1	712	62	917
ADSSL1_CCDS9990.1_ex3_14:105205706-105205729:-_5-3	ADSSL1	50	0	72
ADSSL1_CCDS9990.1_ex4_14:105206081-105206104:+_5-4	ADSSL1	224	16	264
ADSSL1_CCDS9990.1_ex5_14:105206935-105206958:+_5-5	ADSSL1	70	9	79
ADTRP_CCDS4521.1_ex3_6:11766562-11766585:+_5-1	ADTRP	89	11	66
ADTRP_CCDS4521.1_ex4_6:11768470-11768493:+_5-2	ADTRP	289	5	217
ADTRP_CCDS4521.1_ex4_6:11768498-11768521:-_5-3	ADTRP	743	55	687
ADTRP_CCDS4521.1_ex4_6:11768591-11768614:-_5-4	ADTRP	303	7	189
ADTRP_CCDS4521.1_ex5_6:11778863-11778886:-_5-5	ADTRP	332	20	304
AEBP1_CCDS5476.1_ex0_7:44144360-44144383:+_5-1	AEBP1	278	5	299
AEBP1_CCDS5476.1_ex0_7:44144447-44144470:-_5-2	AEBP1	918	284	1220
AEBP1_CCDS5476.1_ex10_7:44149887-44149910:-_5-5	AEBP1	203	31	295
AEBP1_CCDS5476.1_ex2_7:44147037-44147060:+_5-3	AEBP1	125	9	186
AEBP1_CCDS5476.1_ex3_7:44147260-44147283:+_5-4	AEBP1	364	10	299
AEBP2_CCDS44841.1_ex1_12:19615569-19615592:-_5-1	AEBP2	303	6	292
AEBP2_CCDS44841.1_ex1_12:19615584-19615607:+_5-2	AEBP2	144	14	70
AEBP2_CCDS44841.1_ex1_12:19615615-19615638:+_5-3	AEBP2	150	2	235
AEBP2_CCDS44841.1_ex2_12:19626223-19626246:-_5-4	AEBP2	431	13	651
AEBP2_CCDS44841.1_ex3_12:19646794-19646817:-_5-5	AEBP2	424	52	727
AEN_CCDS10344.1_ex0_15:89169633-89169656:-_5-1	AEN	143	4	90
AEN_CCDS10344.1_ex0_15:89169804-89169827:-_5-2	AEN	727	69	561
AEN_CCDS10344.1_ex0_15:89169829-89169852:-_5-3	AEN	162	9	106
AEN_CCDS10344.1_ex0_15:89169894-89169917:-_5-4	AEN	443	24	418
AEN_CCDS10344.1_ex1_15:89172542-89172565:-_5-5	AEN	235	26	200
AES_CCDS12101.1_ex1_19:3054123-3054146:+_5-1	AES	328	13	197
AES_CCDS12101.1_ex2_19:3055684-3055707:-_5-2	AES	145	3	158
AES_CCDS12101.1_ex2_19:3055697-3055720:-_5-3	AES	58	4	92
AES_CCDS12101.1_ex4_19:3057723-3057746:+_5-4	AES	521	22	511
AES_CCDS12101.1_ex5_19:3061186-3061209:+_5-5	AES	591	31	619
AFAP1_CCDS3397.1_ex11_4:7840309-7840332:-_5-3	AFAP1	102	8	48
AFAP1_CCDS3397.1_ex12_4:7845045-7845068:+_5-4	AFAP1	224	9	124
AFAP1_CCDS3397.1_ex13_4:7857244-7857267:+_5-5	AFAP1	170	14	190
AFAP1_CCDS3397.1_ex7_4:7802348-7802371:-_5-1	AFAP1	720	52	771
AFAP1_CCDS3397.1_ex8_4:7811327-7811350:+_5-2	AFAP1	455	31	365
AFAP1L1_CCDS34274.1_ex3_5:148680777-148680800:-_5-1	AFAP1L1	430	23	339
AFAP1L1_CCDS34274.1_ex5_5:148685878-148685901:-_5-2	AFAP1L1	206	12	209
AFAP1L1_CCDS34274.1_ex7_5:148689545-148689568:-_5-3	AFAP1L1	299	11	281
AFAP1L1_CCDS34274.1_ex7_5:148689630-148689653:-_5-4	AFAP1L1	168	23	186
AFAP1L1_CCDS34274.1_ex9_5:148695403-148695426:+_5-5	AFAP1L1	638	37	637
AFAP1L2_CCDS31286.1_ex10_10:116068233-116068256:+_5-1	AFAP1L2	1017	46	809
AFAP1L2_CCDS31286.1_ex11_10:116070121-116070144:+_5-2	AFAP1L2	309	16	295
AFAP1L2_CCDS31286.1_ex11_10:116070167-116070190:-_5-3	AFAP1L2	434	36	461
AFAP1L2_CCDS31286.1_ex13_10:116075431-116075454:+_5-4	AFAP1L2	706	82	633
AFAP1L2_CCDS31286.1_ex17_10:116100364-116100387:+_5-5	AFAP1L2	46	2	106
AFF1_CCDS3616.1_ex10_4:88035619-88035642:+_5-5	AFF1	485	46	555
AFF1_CCDS3616.1_ex2_4:87968362-87968385:+_5-1	AFF1	745	59	854
AFF1_CCDS3616.1_ex2_4:87968576-87968599:-_5-2	AFF1	697	27	655
AFF1_CCDS3616.1_ex2_4:87968641-87968664:-_5-3	AFF1	416	35	516
AFF1_CCDS3616.1_ex9_4:88029455-88029478:-_5-4	AFF1	313	16	277
AFF2_CCDS14684.1_ex10_X:148037361-148037384:-_5-3	AFF2	497	40	509
AFF2_CCDS14684.1_ex10_X:148037432-148037455:+_5-4	AFF2	101	5	117
AFF2_CCDS14684.1_ex10_X:148037505-148037528:-_5-5	AFF2	468	37	553
AFF2_CCDS14684.1_ex5_X:147924507-147924530:-_5-1	AFF2	36	5	17
AFF2_CCDS14684.1_ex7_X:147967498-147967521:-_5-2	AFF2	331	31	205
AFF3_CCDS33258.1_ex10_2:100210570-100210593:+_5-1	AFF3	284	4	272
AFF3_CCDS33258.1_ex10_2:100210724-100210747:-_5-2	AFF3	311	9	176
AFF3_CCDS33258.1_ex11_2:100217950-100217973:+_5-3	AFF3	285	34	140
AFF3_CCDS33258.1_ex18_2:100623253-100623276:+_5-4	AFF3	419	29	424
AFF3_CCDS33258.1_ex19_2:100623709-100623732:+_5-5	AFF3	85	3	62
AFF4_CCDS4164.1_ex10_5:132232732-132232755:-_5-1	AFF4	264	22	309
AFF4_CCDS4164.1_ex12_5:132234809-132234832:-_5-2	AFF4	85	1	76
AFF4_CCDS4164.1_ex16_5:132262855-132262878:+_5-3	AFF4	22	2	10
AFF4_CCDS4164.1_ex18_5:132269970-132269993:+_5-4	AFF4	899	55	976
AFF4_CCDS4164.1_ex18_5:132270095-132270118:-_5-5	AFF4	220	13	186
AFG3L2_CCDS11859.1_ex10_18:12359998-12360021:-_5-3	AFG3L2	98	14	57
AFG3L2_CCDS11859.1_ex11_18:12363799-12363822:-_5-4	AFG3L2	94	0	23
AFG3L2_CCDS11859.1_ex12_18:12367091-12367114:-_5-5	AFG3L2	152	3	67
AFG3L2_CCDS11859.1_ex8_18:12356731-12356754:+_5-1	AFG3L2	50	0	11
AFG3L2_CCDS11859.1_ex9_18:12358897-12358920:+_5-2	AFG3L2	237	1	155
AFM_CCDS3557.1_ex3_4:74351751-74351774:-_5-1	AFM	272	31	165
AFM_CCDS3557.1_ex4_4:74352743-74352766:+_5-2	AFM	547	31	462
AFM_CCDS3557.1_ex4_4:74352797-74352820:+_5-3	AFM	117	24	177
AFM_CCDS3557.1_ex6_4:74354454-74354477:+_5-4	AFM	344	11	319
AFM_CCDS3557.1_ex7_4:74357790-74357813:-_5-5	AFM	58	2	58
AFMID_CCDS32750.2_ex1_17:76187074-76187097:+_5-1	AFMID	315	13	344
AFMID_CCDS32750.2_ex2_17:76198621-76198644:+_5-2	AFMID	229	9	365
AFMID_CCDS32750.2_ex2_17:76198664-76198687:-_5-3	AFMID	144	12	189
AFMID_CCDS32750.2_ex4_17:76200757-76200780:+_5-4	AFMID	780	45	926
AFMID_CCDS32750.2_ex4_17:76200786-76200809:-_5-5	AFMID	36	11	29
AFP_CCDS3556.1_ex2_4:74303981-74304004:-_5-1	AFP	12	0	18
AFP_CCDS3556.1_ex2_4:74304001-74304024:+_5-2	AFP	5	13	42
AFP_CCDS3556.1_ex3_4:74306444-74306467:-_5-3	AFP	121	15	180
AFP_CCDS3556.1_ex4_4:74308045-74308068:-_5-4	AFP	36	3	83
AFP_CCDS3556.1_ex6_4:74310784-74310807:-_5-5	AFP	338	24	590
AFTPH_CCDS1878.1_ex0_2:64778754-64778777:+_5-1	AFTPH	254	32	276
AFTPH_CCDS1878.1_ex0_2:64778970-64778993:+_5-2	AFTPH	696	60	851
AFTPH_CCDS1878.1_ex0_2:64779139-64779162:+_5-3	AFTPH	27	7	16
AFTPH_CCDS1878.1_ex0_2:64779585-64779608:+_5-4	AFTPH	262	14	238
AFTPH_CCDS1878.1_ex0_2:64779946-64779969:-_5-5	AFTPH	63	2	76
AGA_CCDS3829.1_ex4_4:178358623-178358646:-_5-1	AGA	58	3	45
AGA_CCDS3829.1_ex6_4:178360728-178360751:-_5-2	AGA	131	15	156
AGA_CCDS3829.1_ex6_4:178360765-178360788:-_5-3	AGA	152	0	114
AGA_CCDS3829.1_ex7_4:178361558-178361581:-_5-4	AGA	229	15	95
AGA_CCDS3829.1_ex8_4:178363401-178363424:-_5-5	AGA	215	5	116
AGAP1_CCDS2514.1_ex1_2:236617820-236617843:+_5-1	AGAP1	604	57	738
AGAP1_CCDS2514.1_ex4_2:236653334-236653357:+_5-2	AGAP1	1324	92	1258
AGAP1_CCDS2514.1_ex4_2:236653400-236653423:-_5-3	AGAP1	40	8	63
AGAP1_CCDS2514.1_ex5_2:236659000-236659023:+_5-4	AGAP1	397	10	412
AGAP1_CCDS2514.1_ex5_2:236659018-236659041:+_5-5	AGAP1	407	44	289
AGAP2_CCDS44932.1_ex13_12:58126639-58126662:-_5-1	AGAP2	172	14	189
AGAP2_CCDS44932.1_ex13_12:58126694-58126717:+_5-2	AGAP2	294	21	314
AGAP2_CCDS44932.1_ex14_12:58127944-58127967:-_5-3	AGAP2	207	20	174
AGAP2_CCDS44932.1_ex15_12:58128124-58128147:-_5-4	AGAP2	143	8	146
AGAP2_CCDS44932.1_ex17_12:58129150-58129173:-_5-5	AGAP2	361	33	526
AGAP3_CCDS43681.1_ex1_7:150813913-150813936:-_9-1	AGAP3	51	3	47
AGAP3_CCDS43681.1_ex2_7:150814195-150814218:-_9-2	AGAP3	554	54	539
AGAP3_CCDS43681.1_ex2_7:150814218-150814241:+_9-3	AGAP3	494	22	345
AGAP3_CCDS43681.1_ex5_7:150815316-150815339:-_9-4	AGAP3	380	30	518
AGAP3_CCDS43681.1_ex5_7:150815353-150815376:-_9-5	AGAP3	247	19	370
AGAP3_CCDS43681.1_ex5_7:150815380-150815403:+_9-6	AGAP3	229	22	258
AGAP3_CCDS43681.1_ex7_7:150817067-150817090:+_9-7	AGAP3	228	18	282
AGAP3_CCDS43681.1_ex7_7:150817206-150817229:-_9-8	AGAP3	642	53	795
AGAP3_CCDS43681.1_ex9_7:150825666-150825689:+_9-9	AGAP3	204	14	263
AGAP5_CCDS44439.1_ex7_10:75457302-75457325:-_2-2	AGAP5	424	27	334
AGAP6_CCDS44397.1_ex7_10:51768708-51768731:-_5-3	AGAP6	33	3	94
AGAP6_CCDS44397.1_ex7_10:51768810-51768833:-_5-5	AGAP6	186	14	181
AGAP7_CCDS41524.1_ex0_10:51465576-51465599:+_1-1	AGAP7	127	4	100
AGBL1_CCDS58398.1_ex2_15:86702235-86702258:+_5-1	AGBL1	193	15	219
AGBL1_CCDS58398.1_ex4_15:86790990-86791013:+_5-2	AGBL1	350	32	344
AGBL1_CCDS58398.1_ex5_15:86800136-86800159:-_5-3	AGBL1	606	50	573
AGBL1_CCDS58398.1_ex8_15:86807925-86807948:-_5-4	AGBL1	113	11	104
AGBL1_CCDS58398.1_ex8_15:86808032-86808055:-_5-5	AGBL1	194	10	194
AGBL2_CCDS7944.1_ex9_11:47711907-47711930:+_5-1	AGBL2	569	60	553
AGBL2_CCDS7944.1_ex9_11:47712015-47712038:+_5-2	AGBL2	357	40	311
AGBL2_CCDS7944.1_ex9_11:47712121-47712144:-_5-3	AGBL2	347	13	424
AGBL2_CCDS7944.1_ex9_11:47712210-47712233:+_5-4	AGBL2	159	15	128
AGBL2_CCDS7944.1_ex9_11:47712364-47712387:+_5-5	AGBL2	319	32	358
AGBL3_CCDS47718.1_ex2_7:134678268-134678291:-_5-1	AGBL3	219	10	168
AGBL3_CCDS47718.1_ex3_7:134701825-134701848:-_5-2	AGBL3	234	9	136
AGBL3_CCDS47718.1_ex5_7:134718972-134718995:+_5-3	AGBL3	123	13	129
AGBL3_CCDS47718.1_ex5_7:134719032-134719055:+_5-4	AGBL3	266	16	301
AGBL3_CCDS47718.1_ex5_7:134719649-134719672:+_5-5	AGBL3	298	25	178
AGBL4_CCDS44137.1_ex10_1:49711452-49711475:+_5-3	AGBL4	108	3	111
AGBL4_CCDS44137.1_ex11_1:50163020-50163043:-_5-4	AGBL4	496	46	368
AGBL4_CCDS44137.1_ex11_1:50163049-50163072:-_5-5	AGBL4	145	2	109
AGBL4_CCDS44137.1_ex7_1:49128851-49128874:-_5-1	AGBL4	237	34	389
AGBL4_CCDS44137.1_ex8_1:49332861-49332884:-_5-2	AGBL4	336	8	349
AGBL5_CCDS1732.3_ex1_2:27276402-27276425:-_5-1	AGBL5	301	34	342
AGBL5_CCDS1732.3_ex2_2:27276797-27276820:+_5-2	AGBL5	285	37	300
AGBL5_CCDS1732.3_ex3_2:27277644-27277667:-_5-3	AGBL5	302	22	252
AGBL5_CCDS1732.3_ex4_2:27278019-27278042:-_5-4	AGBL5	995	72	790
AGBL5_CCDS1732.3_ex4_2:27278106-27278129:-_5-5	AGBL5	380	31	283
AGER_CCDS4746.1_ex6_6:32150887-32150910:+_5-1	AGER	506	43	551
AGER_CCDS4746.1_ex8_6:32151325-32151348:+_5-2	AGER	614	55	363
AGER_CCDS4746.1_ex8_6:32151409-32151432:+_5-3	AGER	484	51	705
AGER_CCDS4746.1_ex8_6:32151454-32151477:+_5-4	AGER	516	21	374
AGER_CCDS4746.1_ex9_6:32151668-32151691:-_5-5	AGER	337	27	405
AGFG1_CCDS2467.1_ex0_2:228337249-228337272:-_5-1	AGFG1	499	25	320
AGFG1_CCDS2467.1_ex3_2:228388604-228388627:+_5-2	AGFG1	48	10	26
AGFG1_CCDS2467.1_ex4_2:228389481-228389504:+_5-3	AGFG1	125	0	150
AGFG1_CCDS2467.1_ex4_2:228389592-228389615:-_5-4	AGFG1	73	1	100
AGFG1_CCDS2467.1_ex6_2:228398386-228398409:+_5-5	AGFG1	82	1	130
AGFG2_CCDS5697.1_ex0_7:100137121-100137144:+_5-1	AGFG2	364	4	337
AGFG2_CCDS5697.1_ex1_7:100146458-100146481:-_5-2	AGFG2	155	23	125
AGFG2_CCDS5697.1_ex1_7:100146516-100146539:+_5-3	AGFG2	233	26	322
AGFG2_CCDS5697.1_ex3_7:100151059-100151082:-_5-4	AGFG2	0	1	28
AGFG2_CCDS5697.1_ex4_7:100151726-100151749:+_5-5	AGFG2	484	45	436
AGGF1_CCDS4035.1_ex1_5:76330251-76330274:+_5-1	AGGF1	81	2	73
AGGF1_CCDS4035.1_ex2_5:76331501-76331524:-_5-2	AGGF1	245	23	208
AGGF1_CCDS4035.1_ex4_5:76335364-76335387:+_5-3	AGGF1	187	10	104
AGGF1_CCDS4035.1_ex4_5:76335451-76335474:-_5-4	AGGF1	107	8	105
AGGF1_CCDS4035.1_ex5_5:76342206-76342229:+_5-5	AGGF1	144	5	116
AGK_CCDS5865.1_ex3_7:141301036-141301059:-_5-1	AGK	161	4	135
AGK_CCDS5865.1_ex5_7:141313956-141313979:+_5-2	AGK	105	14	82
AGK_CCDS5865.1_ex6_7:141315303-141315326:-_5-3	AGK	372	23	210
AGK_CCDS5865.1_ex6_7:141315330-141315353:+_5-4	AGK	293	4	60
AGK_CCDS5865.1_ex8_7:141333724-141333747:+_5-5	AGK	202	33	308
AGL_CCDS759.1_ex10_1:100343251-100343274:+_5-1	AGL	102	17	99
AGL_CCDS759.1_ex10_1:100343366-100343389:-_5-2	AGL	74	6	192
AGL_CCDS759.1_ex12_1:100346219-100346242:+_5-3	AGL	96	23	93
AGL_CCDS759.1_ex12_1:100346307-100346330:-_5-4	AGL	86	2	49
AGL_CCDS759.1_ex14_1:100346863-100346886:+_5-5	AGL	82	7	77
AGMAT_CCDS160.1_ex4_1:15906590-15906613:+_5-1	AGMAT	192	28	165
AGMAT_CCDS160.1_ex5_1:15909786-15909809:+_5-2	AGMAT	240	21	249
AGMAT_CCDS160.1_ex5_1:15909825-15909848:-_5-3	AGMAT	348	16	287
AGMAT_CCDS160.1_ex5_1:15909868-15909891:-_5-4	AGMAT	656	29	704
AGMAT_CCDS160.1_ex6_1:15911300-15911323:+_5-5	AGMAT	256	10	353
AGMO_CCDS34604.1_ex10_7:15584395-15584418:-_5-1	AGMO	681	35	770
AGMO_CCDS34604.1_ex10_7:15584415-15584438:-_5-2	AGMO	345	25	431
AGMO_CCDS34604.1_ex11_7:15599786-15599809:-_5-3	AGMO	261	40	316
AGMO_CCDS34604.1_ex11_7:15599804-15599827:+_5-4	AGMO	455	44	291
AGMO_CCDS34604.1_ex11_7:15599845-15599868:-_5-5	AGMO	671	68	674
AGO1_CCDS398.1_ex1_1:36354151-36354174:+_5-1	AGO1	166	12	152
AGO1_CCDS398.1_ex2_1:36358261-36358284:-_5-2	AGO1	535	38	517
AGO1_CCDS398.1_ex5_1:36359727-36359750:-_5-3	AGO1	127	18	175
AGO1_CCDS398.1_ex8_1:36367124-36367147:+_5-4	AGO1	261	8	332
AGO1_CCDS398.1_ex9_1:36367647-36367670:-_5-5	AGO1	782	31	578
AGO2_CCDS55279.1_ex10_8:141567216-141567239:-_5-3	AGO2	244	21	330
AGO2_CCDS55279.1_ex14_8:141572593-141572616:+_5-4	AGO2	112	11	52
AGO2_CCDS55279.1_ex14_8:141572640-141572663:+_5-5	AGO2	874	56	633
AGO2_CCDS55279.1_ex8_8:141566067-141566090:+_5-1	AGO2	106	10	168
AGO2_CCDS55279.1_ex9_8:141566301-141566324:+_5-2	AGO2	595	50	512
AGO3_CCDS399.1_ex6_1:36474335-36474358:+_5-1	AGO3	147	11	147
AGO3_CCDS399.1_ex7_1:36474509-36474532:+_5-2	AGO3	34	12	5
AGO3_CCDS399.1_ex8_1:36475158-36475181:+_5-3	AGO3	40	4	38
AGO3_CCDS399.1_ex9_1:36479323-36479346:+_5-4	AGO3	508	21	352
AGO3_CCDS399.1_ex9_1:36479337-36479360:-_5-5	AGO3	259	10	157
AGO4_CCDS397.1_ex2_1:36288502-36288525:+_5-1	AGO4	872	87	951
[truncated: 88,710 more rows]

## Sheet: Gene summary Replicate 1
id	num	neg|score	neg|p-value	neg|fdr	neg|rank	neg|goodsgrna	neg|lfc	pos|score	pos|p-value	pos|fdr	pos|rank	pos|goodsgrna	pos|lfc
NF2	10	1	1	1	17999	0	11.116	6.5437e-37	2.7503e-07	0.00045	1	10	11.116
MED12	5	1	1	1	18000	0	8.5828	3.0727e-17	2.7503e-07	0.00045	2	5	8.5828
NF1	5	1	1	1	17998	0	6.6135	9.1783e-14	2.7503e-07	0.00045	3	5	6.6135
TADA2B	5	1	1	1	17997	0	6.4734	2.0776e-12	2.7503e-07	0.00045	4	5	6.4734
TAF6L	5	1	1	1	17996	0	5.2173	1.8108e-11	2.7503e-07	0.00045	5	5	5.2173
SUPT20H	5	1	1	1	17995	0	6.443	2.1766e-10	2.7503e-07	0.00045	6	5	6.443
TADA1	5	1	1	1	17994	0	4.6734	8.7997e-09	2.7503e-07	0.00045	7	5	4.6734
TAF5L	5	1	1	1	17990	0	4.8423	1.9574e-08	2.7503e-07	0.00045	8	4	4.8423
MED24	5	1	1	1	17993	0	4.8016	3.8513e-08	2.7503e-07	0.00045	9	5	4.8016
MED19	5	0.096724	0.24938	0.996287	4437	1	5.3054	6.2829e-08	2.7503e-07	0.00045	10	4	5.3054
MED16	5	1	1	1	17992	0	3.0943	1.0304e-07	2.7503e-07	0.00045	11	5	3.0943
PRKAR1A	5	1	1	1	17991	0	2.7585	3.8632e-07	1.3751e-06	0.002063	12	5	2.7585
NUDT4	5	0.073843	0.20354	0.995009	3643	2	3.3127	4.9278e-07	1.9252e-06	0.002666	13	3	3.3127
SERPINB8	13	0.86915	0.97616	1	16298	4	0.96535	1.3406e-06	5.2255e-06	0.006271	14	5	0.96535
CCNC	5	0.99967	0.99967	1	17970	0	2.8274	1.6752e-06	5.2255e-06	0.006271	15	4	2.8274
ARID1A	5	0.93719	0.94546	1	16945	1	3.4858	2.7015e-06	9.0759e-06	0.01021	16	4	3.4858
KIF11	4	0.39226	0.5904	1	11037	1	2.8287	3.8971e-06	1.4026e-05	0.014851	17	3	2.8287
RTFDC1	5	0.98601	0.98613	1	17686	0	2.1412	5.9786e-06	1.9527e-05	0.019527	18	4	2.1412
ARPP19	5	0.99746	0.99746	1	17905	0	1.6602	1.165e-05	3.7679e-05	0.034406	19	4	1.6602
MED23	5	0.99851	0.99851	1	17937	0	2.4783	1.2151e-05	3.8229e-05	0.034406	20	4	2.4783
SF3B1	5	0.98324	0.98334	1	17627	0	2.1111	1.6575e-05	5.5281e-05	0.047383	21	4	2.1111
EIF3B	5	0.54138	0.74498	1	13118	2	1.9389	1.9179e-05	6.4081e-05	0.05243	22	3	1.9389
SUPT7L	5	0.99528	0.99531	1	17868	0	1.957	2.7889e-05	0.00010259	0.077558	23	4	1.957
PPAPDC1A	5	0.32962	0.56075	1	9971	2	0.28645	2.8684e-05	0.00010699	0.077558	24	2	0.28645
SPRY2	5	0.99967	0.99967	1	17971	0	2.0535	2.9144e-05	0.00010919	0.077558	25	4	2.0535
CCDC132	5	0.81821	0.90304	1	15977	1	-0.74311	3.0239e-05	0.00011414	0.077558	26	4	-0.74311
KIRREL	5	0.99587	0.99587	1	17877	0	2.1106	3.0791e-05	0.00011634	0.077558	27	4	2.1106
CCDC101	5	0.99999	0.99999	1	17988	0	2.7263	3.7466e-05	0.00014439	0.089621	28	4	2.7263
CYP39A1	5	0.59552	0.77324	1	13694	2	0.045874	4.228e-05	0.00016199	0.096295	29	2	0.045874
NOTCH2NL	4	0.99969	0.99969	1	17973	0	2.1723	4.4246e-05	0.00014109	0.089621	30	3	2.1723
RBX1	5	0.96388	0.96436	1	17287	1	1.9795	4.507e-05	0.00017299	0.097308	31	3	1.9795
TTK	5	0.25843	0.48734	1	8600	2	0.4094	4.7961e-05	0.00018289	0.09976	32	2	0.4094
UBXN2B	5	0.74218	0.85671	1	15199	1	2.509	4.9968e-05	0.00018949	0.10032	33	3	2.509
PLK1	5	0.96388	0.96436	1	17288	1	1.7799	6.0872e-05	0.0002236	0.111799	34	4	1.7799
NIFK	5	0.89016	0.92428	1	16467	1	1.4692	6.8719e-05	0.00025385	0.120245	35	4	1.4692
TCEB1	3	0.99993	0.99993	1	17983	0	1.6256	6.9468e-05	0.0002159	0.111033	36	3	1.6256
PSMA1	3	0.9985	0.99852	1	17936	0	2.7835	7.7446e-05	0.00023955	0.116537	37	2	2.7835
YKT6	5	0.18116	0.40107	1	7019	2	1.4186	7.9372e-05	0.00028355	0.130074	38	3	1.4186
SMARCE1	5	0.068823	0.19315	0.984907	3483	2	3.0095	8.0556e-05	0.00028905	0.130074	39	3	3.0095
SRSF3	2	0.99991	0.99992	1	17981	0	2.6258	8.5659e-05	0.00016584	0.096295	40	2	2.6258
PDE4DIP	21	0.49184	0.86083	1	12591	10	0.78586	8.7382e-05	0.00052723	0.220185	41	7	0.78586
NOP58	4	0.51771	0.68293	1	12878	1	0.75356	0.00010974	0.00032371	0.142115	42	2	0.75356
RRP1	4	0.4792	0.65423	1	12428	1	1.9283	0.00014391	0.00043537	0.186587	43	3	1.9283
FAM122C	11	0.61421	0.87159	1	13879	4	0.5608	0.00015067	0.00070325	0.258335	44	5	0.5608
EGR2	5	0.95759	0.95909	1	17212	1	1.0879	0.0001621	0.00053823	0.220185	45	2	1.0879
ZCCHC9	5	0.4235	0.6529	1	11552	2	-0.22257	0.00016999	0.00056573	0.226293	46	3	-0.22257
MYC	5	0.80169	0.8945	1	15838	2	1.0644	0.00017579	0.00058663	0.229552	47	2	1.0644
VN1R4	5	0.54365	0.74614	1	13138	2	2.6121	0.0001895	0.00061799	0.23422	48	3	2.6121
C8orf47	6	0.96468	0.97082	1	17304	1	1.3767	0.00020056	0.00079235	0.264233	49	4	1.3767
HGF	3	0.99979	0.99979	1	17976	0	1.6239	0.00020758	0.00062459	0.23422	50	3	1.6239
MIP	5	0.0132	0.051086	0.90596	993	2	2.0742	0.00023414	0.000728	0.262079	51	3	2.0742
TAF2	5	0.16535	0.37468	1	6604	2	1.9172	0.00025544	0.0007907	0.264233	52	3	1.9172
GNB4	5	0.43619	0.66504	1	11775	1	0.88842	0.00025641	0.0007929	0.264233	53	2	0.88842
RUVBL2	5	0.30709	0.53782	1	9557	2	1.8615	0.00025641	0.0007929	0.264233	54	3	1.8615
SLC25A3	5	0.61173	0.78191	1	13856	2	1.7246	0.00026314	0.00081326	0.264233	55	3	1.7246
RPS25	4	0.93519	0.93541	1	16923	1	1.5685	0.00029144	0.00082206	0.264233	56	3	1.5685
GPR61	5	0.30792	0.53863	1	9579	1	0.23012	0.00029736	0.00091832	0.275495	57	3	0.23012
PAPOLA	5	0.88611	0.92284	1	16435	1	-0.34208	0.00029736	0.00091832	0.275495	58	3	-0.34208
CELF1	5	0.94351	0.94921	1	17019	1	0.98518	0.00029736	0.00091832	0.275495	59	3	0.98518
ZNF563	5	0.43851	0.66722	1	11811	1	0.010925	0.00029736	0.00091832	0.275495	60	3	0.010925
ACTR2	5	0.76171	0.86887	1	15403	2	1.2209	0.00033707	0.0010322	0.299665	61	3	1.2209
POLA2	5	0.1211	0.29571	0.997969	5257	1	0.72605	0.00033707	0.0010322	0.299665	62	2	0.72605
HSPBAP1	5	0.034535	0.11825	0.967546	2148	2	0.95151	0.00036388	0.0010998	0.30457	63	2	0.95151
CAB39	4	0.73132	0.82757	1	15071	1	-0.86963	0.0003858	0.0010674	0.300201	64	3	-0.86963
KCNK3	5	0.66423	0.81089	1	14362	2	0.58444	0.00039595	0.0011867	0.322373	65	2	0.58444
SEC13	5	0.14223	0.33431	1	5917	1	1.7905	0.00039987	0.0011999	0.322373	66	3	1.7905
PAFAH1B1	3	0.76602	0.78806	1	15458	1	2.551	0.00040257	0.0010564	0.300201	67	2	2.551
FAM160B1	5	0.009121	0.036349	0.860469	739	3	-0.59085	0.00041986	0.0012616	0.33394	68	1	-0.59085
TANK	7	0.43805	0.71103	1	11802	3	0.42092	0.00042809	0.0015597	0.364601	69	3	0.42092
ANKLE2	5	0.57871	0.76431	1	13524	2	-0.24591	0.00045802	0.0013809	0.347552	70	2	-0.24591
ACOX1	5	0.75662	0.86563	1	15356	2	1.0261	0.00046477	0.0014002	0.347552	71	2	1.0261
RCL1	4	0.1539	0.31854	1	6268	1	1.7491	0.00047251	0.0013199	0.344311	72	3	1.7491
GBP3	5	0.51468	0.73149	1	12845	1	0.52717	0.00050317	0.0015118	0.358064	73	2	0.52717
RPL37A	4	0.045622	0.1332	0.971062	2607	2	0.24204	0.00050763	0.0014095	0.347552	74	2	0.24204
AGTR2	4	0.8598	0.88165	1	16218	1	1.7795	0.00053821	0.0014931	0.358064	75	3	1.7795
IGBP1	5	0.25255	0.48109	1	8484	2	1.2986	0.00057189	0.0016878	0.389502	76	3	1.2986
DUT	6	0.56789	0.78031	1	13393	2	-1.0139	0.00058072	0.0018485	0.40495	77	3	-1.0139
GNG10	3	0.57403	0.68586	1	13466	1	0.22406	0.00058778	0.0013991	0.347552	78	1	0.22406
WDR93	5	0.11894	0.29178	0.997566	5196	2	1.9042	0.00058818	0.001734	0.391894	79	3	1.9042
SMARCB1	5	0.99999	0.99999	1	17986	0	1.6732	0.00059161	0.0017417	0.391894	80	3	1.6732
HIST1H2BH	3	0.32269	0.4763	1	9846	1	1.6554	0.00060762	0.0014359	0.349277	81	2	1.6554
CCDC90B	8	0.12888	0.36151	1	5518	3	0.85178	0.00060925	0.0022049	0.422214	82	3	0.85178
PSMC5	5	0.038801	0.12804	0.970582	2332	1	1.4734	0.00061165	0.0017962	0.399157	83	3	1.4734
MORN2	5	0.79286	0.88873	1	15739	1	0.78104	0.00064372	0.0018903	0.40495	84	2	0.78104
AK5	5	0.99965	0.99965	1	17968	0	1.8493	0.00066754	0.0019563	0.409452	85	3	1.8493
ZNF264	5	0.57279	0.76125	1	13447	2	1.7439	0.00069437	0.0020283	0.417586	86	3	1.7439
KIAA0895L	5	0.046397	0.14505	0.979889	2628	4	-0.47682	0.00069968	0.0020415	0.417586	87	1	-0.47682
MRPL51	5	0.99216	0.99222	1	17800	0	1.5182	0.00071218	0.0020751	0.41968	88	3	1.5182
PRAMEF12	5	0.3433	0.57442	1	10221	1	1.7202	0.00072664	0.0021108	0.422167	89	3	1.7202
EIF3E	5	0.96803	0.96823	1	17354	1	1.214	0.00074492	0.002162	0.422214	90	2	1.214
QSER1	5	0.37113	0.60195	1	10681	2	0.69704	0.00075564	0.0021895	0.422214	91	1	0.69704
ACTR10	4	0.93348	0.93377	1	16895	1	1.3199	0.0007989	0.0022043	0.422214	92	2	1.3199
PGD	5	0.51117	0.72975	1	12816	2	1.7751	0.00079944	0.0023127	0.424604	93	3	1.7751
HNRNPA2B1	5	0.093866	0.2438	0.996287	4325	2	-1.0767	0.00081141	0.0023479	0.424604	94	3	-1.0767
SENP6	5	0.017679	0.066641	0.929	1271	2	-1.0767	0.0008116	0.0023479	0.424604	95	2	-1.0767
ZNF182	5	0.74462	0.85824	1	15226	2	1.7372	0.00081654	0.0023589	0.424604	96	3	1.7372
LYRM2	4	0.042507	0.12519	0.970582	2495	1	1.5905	0.00081693	0.0022423	0.424604	97	3	1.5905
SLMO2	5	0.32963	0.56076	1	9982	3	-2.1136	0.00084084	0.0024266	0.426647	98	2	-2.1136
KIF18A	5	0.96545	0.96579	1	17317	1	0.82009	0.00084084	0.0024266	0.426647	99	2	0.82009
PSMB1	4	0.85582	0.87952	1	16198	1	0.30641	0.00085453	0.0023556	0.424604	100	3	0.30641
C16orf80	5	0.47763	0.70373	1	12395	1	1.3415	0.00085517	0.0024651	0.426647	101	3	1.3415
SLC9B1	3	0.40468	0.55981	1	11237	1	2.345	0.00085648	0.0019123	0.40495	102	2	2.345
ANAPC1	4	0.99998	0.99998	1	17985	0	-0.071641	0.00088537	0.0024464	0.426647	103	3	-0.071641
ERGIC1	5	0.57135	0.76049	1	13434	1	0.41376	0.0009235	0.0026427	0.44449	104	1	0.41376
DTL	5	0.16084	0.36696	1	6477	2	-0.8397	0.00093102	0.002662	0.44449	105	3	-0.8397
LCMT1	5	0.92145	0.93731	1	16775	1	1.3987	0.00093102	0.002662	0.44449	106	3	1.3987
GMPS	5	0.36627	0.59713	1	10624	1	1.2087	0.00093289	0.0026669	0.44449	107	2	1.2087
MOCS2	8	0.48739	0.76045	1	12535	2	0.55423	0.00094025	0.0032984	0.463838	108	2	0.55423
RABL2B	5	0.19565	0.42026	1	7356	3	-0.1338	0.00096174	0.0027494	0.449871	109	2	-0.1338
RPL3	2	0.99901	0.99902	1	17952	0	-0.97502	0.00099085	0.0019046	0.40495	110	2	-0.97502
EMC3	5	0.17809	0.39597	1	6940	1	1.8348	0.001016	0.0028963	0.455402	111	3	1.8348
BIRC5	5	0.71771	0.84196	1	14940	1	1.4797	0.0010205	0.0029095	0.455402	112	3	1.4797
RAC1	4	0.2688	0.47781	1	8786	2	0.86545	0.0010518	0.0027742	0.449871	113	2	0.86545
MAP2K4	5	0.74141	0.85623	1	15186	2	0.052865	0.0010769	0.0030789	0.463592	114	2	0.052865
MS4A5	5	0.068688	0.19289	0.984907	3476	4	-0.95279	0.0010913	0.0031251	0.463592	115	1	-0.95279
KIF23	5	0.64329	0.7992	1	14149	1	-1.0767	0.0011273	0.003223	0.463592	116	3	-1.0767
SETD7	5	0.99068	0.99076	1	17772	0	1.223	0.0011273	0.003223	0.463592	117	3	1.223
SLC25A16	5	0.97272	0.97285	1	17438	0	1.1242	0.0011273	0.003223	0.463592	118	3	1.1242
SEH1L	5	0.40342	0.63357	1	11213	1	1.3876	0.0011471	0.0032698	0.463592	119	3	1.3876
ZNF285	5	0.2002	0.42525	1	7429	1	1.3876	0.0011471	0.0032698	0.463592	120	3	1.3876
SSBP4	5	0.69206	0.82701	1	14689	1	0.40737	0.0011473	0.0032709	0.463592	121	1	0.40737
PSMB3	4	0.53917	0.69906	1	13094	2	0.021693	0.0011712	0.0030003	0.463592	122	2	0.021693
MASTL	5	0.95797	0.95939	1	17218	1	0.631	0.0011805	0.0033529	0.467841	123	2	0.631
CEP290	5	0.96072	0.96159	1	17249	1	0.85789	0.0012032	0.0034178	0.473229	124	2	0.85789
KIF1B	5	0.64742	0.80149	1	14186	1	1.733	0.0012562	0.0035745	0.491157	125	3	1.733
DRD5	5	0.6485	0.80211	1	14202	1	1.3432	0.0012714	0.0036103	0.492312	126	2	1.3432
IGSF3	4	0.98647	0.98651	1	17693	0	1.029	0.001276	0.0031829	0.463592	127	1	1.029
CFHR5	4	0.45387	0.63536	1	12035	1	1.5149	0.0012978	0.0032175	0.463592	128	2	1.5149
SPAG17	5	0.9304	0.94176	1	16870	1	0.90475	0.0013151	0.0037379	0.493868	129	1	0.90475
DR1	5	0.97608	0.97627	1	17500	0	1.4626	0.0013199	0.0037489	0.493868	130	3	1.4626
SNX24	5	0.14223	0.33431	1	5915	2	0.36656	0.0013212	0.0037506	0.493868	131	2	0.36656
XRRA1	5	0.58789	0.76916	1	13610	1	1.4827	0.0013298	0.003772	0.493868	132	3	1.4827
GCNT3	5	0.32692	0.55802	1	9927	1	1.3453	0.0013452	0.003816	0.493868	133	3	1.3453
VAPA	9	0.47701	0.77378	1	12388	3	0.51875	0.0013629	0.0048391	0.512376	134	4	0.51875
TADA3	5	1	0.99999	1	17989	0	1.6957	0.0013666	0.0038666	0.493868	135	3	1.6957
MED15	5	0.71391	0.83973	1	14907	1	2.0285	0.0013668	0.0038672	0.493868	136	3	2.0285
PCDH20	5	0.72013	0.84338	1	14965	2	0.1457	0.001371	0.0038776	0.493868	137	1	0.1457
PHF5A	3	0.44068	0.59586	1	11843	1	-0.87334	0.0013811	0.0028853	0.455402	138	2	-0.87334
RPL36A	3	0.29095	0.44348	1	9217	1	-0.87334	0.0013811	0.0028853	0.455402	139	2	-0.87334
OGT	5	0.11776	0.28962	0.997166	5150	2	1.7206	0.0013947	0.0039288	0.493868	140	3	1.7206
SEMG1	5	0.76501	0.87089	1	15445	2	0.8169	0.0014237	0.0040058	0.493868	141	2	0.8169
SMTN	5	0.72781	0.84791	1	15041	1	0.33035	0.0014269	0.0040118	0.493868	142	1	0.33035
RAB4A	5	0.86877	0.91702	1	16290	1	1.3011	0.0014604	0.0041097	0.493868	143	2	1.3011
PPIP5K2	5	0.45359	0.68152	1	12027	2	0.49055	0.0014604	0.0041097	0.493868	144	2	0.49055
POLA1	5	0.40702	0.63708	1	11282	2	-0.52341	0.0014677	0.0041273	0.493868	145	3	-0.52341
ASUN	5	0.67765	0.81853	1	14515	1	1.7734	0.0014712	0.0041334	0.493868	146	3	1.7734
NDUFB1	5	0.3745	0.60538	1	10741	2	0.24543	0.0014869	0.0041675	0.493868	147	2	0.24543
ZBTB6	5	0.7997	0.89317	1	15819	1	1.2242	0.0014984	0.0042016	0.493868	148	3	1.2242
RASAL2	5	0.40123	0.63151	1	11176	3	-0.14632	0.0015388	0.0043111	0.494261	149	1	-0.14632
MRPL54	5	0.9972	0.99721	1	17899	0	1.5211	0.001578	0.00442	0.502491	150	3	1.5211
POLR1B	5	0.1462	0.34136	1	6033	2	1.2209	0.0015827	0.0044387	0.502491	151	3	1.2209
PSMA2	2	0.74542	0.74523	1	15235	1	2.331	0.0016007	0.0031317	0.463592	152	1	2.331
RORB	5	0.77309	0.876	1	15543	1	0.591	0.0016314	0.0045773	0.506961	153	2	0.591
CDADC1	5	0.96151	0.96229	1	17259	1	1.6202	0.0016399	0.0045976	0.506961	154	3	1.6202
TCTN1	5	0.75816	0.86662	1	15370	2	0.63711	0.0016506	0.0046345	0.506961	155	1	0.63711
TAF1A	5	0.47337	0.69982	1	12332	2	0.87847	0.0016695	0.004695	0.507792	156	3	0.87847
RPLP0	4	0.14523	0.30563	0.998451	6007	2	0.51254	0.0016771	0.0039211	0.493868	157	2	0.51254
ZNF677	5	0.19842	0.42329	1	7402	2	1.6897	0.0016772	0.0047131	0.507792	158	3	1.6897
ACTR1A	5	0.4284	0.65756	1	11625	3	-0.092209	0.0016961	0.0047676	0.507792	159	2	-0.092209
PPY	5	0.75553	0.86497	1	15344	2	0.28844	0.0017625	0.0049293	0.512877	160	1	0.28844
IPO11	4	0.93578	0.93596	1	16932	1	1.5163	0.0017717	0.0041031	0.493868	161	2	1.5163
VAMP4	6	0.013547	0.059238	0.915099	1014	3	-1.8579	0.0017975	0.0051444	0.529137	162	3	-1.8579
TOP2A	4	0.24604	0.44774	1	8346	2	-0.36818	0.0018342	0.0042087	0.493868	163	2	-0.36818
ZBTB32	5	0.41983	0.64935	1	11494	1	0.20719	0.0018743	0.0052583	0.531733	164	1	0.20719
SLC25A22	4	0.78801	0.84837	1	15690	1	1.9829	0.0018792	0.0042891	0.494261	165	2	1.9829
RAD9B	5	0.72934	0.84888	1	15050	1	1.1186	0.0019262	0.0053941	0.539142	166	3	1.1186
CABLES1	5	0.3736	0.60446	1	10722	2	0.10653	0.0019302	0.0054035	0.539142	167	1	0.10653
FARSB	5	0.056625	0.16752	0.979889	3012	2	-1.2549	0.001951	0.0054513	0.539142	168	3	-1.2549
NOP16	5	0.63449	0.79431	1	14069	2	1.0371	0.001951	0.0054513	0.539142	169	3	1.0371
TUBA1C	3	0.98044	0.98057	1	17582	0	2.1828	0.0019685	0.0040162	0.493868	170	2	2.1828
PCDHB3	5	0.74476	0.85833	1	15227	1	1.5548	0.0019976	0.0055745	0.548315	171	3	1.5548
IKBIP	9	0.40104	0.70848	1	11171	4	0.21174	0.0020174	0.0066048	0.587792	172	2	0.21174
TPBGL	5	0.87301	0.91838	1	16329	1	0.35087	0.002042	0.0056906	0.553335	173	1	0.35087
TMEM230	7	0.48768	0.75462	1	12538	4	-0.264	0.0020422	0.0058089	0.553335	174	2	-0.264
NAA50	5	0.48045	0.70634	1	12441	3	-0.042385	0.0020691	0.0057572	0.553335	175	2	-0.042385
HMGN5	4	0.10227	0.2397	0.996287	4623	2	-0.91971	0.0020719	0.0046471	0.506961	176	2	-0.91971
SERAC1	5	0.99999	0.99999	1	17987	0	1.6185	0.0020812	0.0057929	0.553335	177	3	1.6185
TCP1	3	0.17014	0.31594	1	6735	1	1.8373	0.0020957	0.0042406	0.493868	178	2	1.8373
NUP205	5	0.98564	0.98575	1	17681	0	0.87847	0.0020979	0.0058408	0.553335	179	2	0.87847
TAF1L	5	0.25558	0.48428	1	8528	3	-0.35693	0.002121	0.0059018	0.556192	180	2	-0.35693
APPBP2	4	0.91129	0.91477	1	16659	1	0.98233	0.0021294	0.0047599	0.507792	181	2	0.98233
RPS14	2	0.99785	0.99781	1	17918	0	-1.2549	0.0021534	0.0042528	0.493868	182	2	-1.2549
INCENP	5	0.46135	0.68869	1	12157	1	1.406	0.0021698	0.0060311	0.565414	183	3	1.406
LRR1	5	0.14223	0.33431	1	5928	2	-1.2549	0.0021949	0.0060943	0.565964	184	3	-1.2549
ZMYM1	5	0.12045	0.29454	0.997969	5245	2	0.35935	0.0021961	0.0060998	0.565964	185	2	0.35935
C1orf53	5	0.6907	0.8262	1	14671	2	0.85481	0.0022097	0.0061328	0.566108	186	1	0.85481
RPL19	3	0.60821	0.70142	1	13822	1	1.962	0.0022429	0.0045184	0.506888	187	2	1.962
TOMM7	2	0.9977	0.99767	1	17913	0	2.4335	0.0022976	0.0045338	0.506888	188	2	2.4335
FBXW5	4	0.65338	0.78676	1	14251	1	0.52294	0.0023048	0.0050789	0.525407	189	1	0.52294
SLC30A7	5	0.20877	0.43459	1	7585	3	-0.13791	0.0023214	0.0063397	0.580464	190	1	-0.13791
KCNJ6	5	0.99054	0.99061	1	17768	0	1.08	0.0023267	0.0063529	0.580464	191	2	1.08
PDGFC	5	0.59527	0.7731	1	13690	1	0.062154	0.0023532	0.006398	0.581633	192	2	0.062154
TRIM54	5	0.9924	0.99248	1	17804	0	0.53787	0.00239	0.0064535	0.583736	193	2	0.53787
PRG3	5	0.4693	0.69609	1	12270	2	0.089662	0.0024332	0.006519	0.586547	194	1	0.089662
PIGH	5	0.26024	0.48923	1	8624	2	0.050473	0.0024474	0.0065498	0.586547	195	2	0.050473
KRTAP4-6	3	0.64961	0.72146	1	14212	1	0.13823	0.0024671	0.0049288	0.512877	196	1	0.13823
RPS4X	2	0.99752	0.99747	1	17906	0	0.25715	0.0024837	0.0048864	0.512877	197	2	0.25715
WTAP	5	0.175	0.39083	1	6863	1	0.43346	0.002545	0.0067285	0.593695	198	2	0.43346
LCE1F	3	0.42126	0.57662	1	11519	1	0.87554	0.0026348	0.0052528	0.531733	199	1	0.87554
PCNA	2	0.98837	0.98836	1	17728	0	1.4561	0.0026522	0.0052335	0.531733	200	1	1.4561
ANP32A	5	0.34735	0.57837	1	10285	2	1.1167	0.0026833	0.0069854	0.611207	201	2	1.1167
SSR3	5	0.3682	0.59901	1	10650	3	-0.34578	0.0027126	0.0070289	0.611207	202	1	-0.34578
UTP11L	5	0.087825	0.23192	0.996027	4116	3	-0.45331	0.0027126	0.0070289	0.611207	203	1	-0.45331
RRM1	4	0.93106	0.93152	1	16877	1	-0.19207	0.0027224	0.0058116	0.553335	204	2	-0.19207
MRPS33	5	0.99256	0.99263	1	17810	0	1.272	0.0027637	0.007118	0.61598	205	2	1.272
H3F3A	1	0.99723	0.99728	1	17900	0	3.699	0.0027659	0.002717	0.448678	206	1	3.699
USP18	5	0.94931	0.95298	1	17101	1	1.3409	0.0027908	0.0071625	0.61687	207	2	1.3409
CHCHD7	8	0.11446	0.33182	1	5047	6	-0.69483	0.0028214	0.0080899	0.644331	208	2	-0.69483
SNAP23	6	0.68717	0.85466	1	14635	1	1.0863	0.0028267	0.0079387	0.644331	209	3	1.0863
AHR	5	0.85935	0.91409	1	16214	1	1.2205	0.0028452	0.0072649	0.622566	210	2	1.2205
SLC5A12	5	0.43225	0.66126	1	11701	2	0.24533	0.0029002	0.0073573	0.624673	211	2	0.24533
HIST1H2AL	3	0.55712	0.67851	1	13276	1	-0.87334	0.0029102	0.0057753	0.553335	212	2	-0.87334
NGFRAP1	6	0.52387	0.74868	1	12936	3	0.14024	0.0029522	0.0082715	0.648149	213	2	0.14024
MUC1	10	0.18828	0.48411	1	7222	3	0.27837	0.0029635	0.009431	0.661088	214	2	0.27837
FAM162A	5	0.096904	0.24975	0.996287	4451	4	-0.40185	0.0030198	0.0075745	0.634147	215	1	-0.40185
LSM4	5	0.18327	0.40448	1	7082	4	-2.1136	0.0030198	0.0075745	0.634147	216	1	-2.1136
SPATA6L	5	0.99735	0.99735	1	17904	0	1.6022	0.0030512	0.0076301	0.635841	217	2	1.6022
PRKAG2	5	0.43179	0.66084	1	11689	1	0.35496	0.0031176	0.0077461	0.642538	218	2	0.35496
ALKBH8	5	0.93523	0.94437	1	16925	1	1.1663	0.0031866	0.0078837	0.644331	219	2	1.1663
IRAK1BP1	5	0.97957	0.97971	1	17569	0	0.587	0.0032153	0.0079315	0.644331	220	1	0.587
SOST	5	0.24371	0.47186	1	8305	1	0.83122	0.0032175	0.007937	0.644331	221	2	0.83122
GIPC2	5	0.47184	0.69845	1	12307	2	0.41733	0.0032369	0.007975	0.644331	222	2	0.41733
SDK1	5	0.73651	0.85325	1	15139	2	0.025294	0.0032712	0.0080371	0.644331	223	1	0.025294
CWC22	5	0.087825	0.23192	0.996027	4114	2	0.3154	0.0033485	0.0081664	0.647555	224	2	0.3154
TMTC3	5	0.9405	0.94738	1	16985	1	0.10478	0.0033828	0.0082318	0.648149	225	2	0.10478
RPL15	2	0.74658	0.74638	1	15253	1	1.0706	0.0033901	0.006629	0.587792	226	1	1.0706
IQCG	5	0.88231	0.9215	1	16404	1	0.28709	0.0034099	0.0082819	0.648149	227	2	0.28709
FCER1A	5	0.29216	0.52245	1	9247	2	-0.14443	0.0034699	0.0083886	0.649848	228	2	-0.14443
SERINC5	5	0.12666	0.30602	0.998451	5444	2	0.17492	0.0034945	0.0084359	0.649848	229	1	0.17492
NOP56	5	0.041188	0.13344	0.971062	2443	3	-1.1283	0.0035041	0.008448	0.649848	230	2	-1.1283
PPP1R10	4	0.89728	0.90459	1	16532	1	0.29082	0.0035325	0.0072979	0.622566	231	2	0.29082
UTS2B	5	0.99865	0.99865	1	17943	0	1.0356	0.0036138	0.0086339	0.652492	232	2	1.0356
TATDN1	5	0.18415	0.40594	1	7100	2	0.20082	0.0036341	0.0086636	0.652492	233	1	0.20082
FAM72D	5	0.20415	0.42955	1	7498	2	0.53415	0.0036341	0.0086636	0.652492	234	2	0.53415
IQCB1	5	0.95502	0.95712	1	17171	1	0.48963	0.0036341	0.0086636	0.652492	235	1	0.48963
ENTPD8	5	0.22087	0.44739	1	7823	3	-0.16447	0.003773	0.0089178	0.661088	236	2	-0.16447
C1orf195	7	0.099721	0.28645	0.996287	4537	4	-0.42137	0.0037956	0.010362	0.66791	237	1	-0.42137
RBM47	5	0.45359	0.68152	1	12026	2	0.37586	0.0038295	0.0090212	0.661088	238	1	0.37586
GRK4	5	0.12523	0.30336	0.998017	5402	2	1.3131	0.0038571	0.0090734	0.661088	239	2	1.3131
PHAX	5	0.62827	0.79082	1	14009	1	0.46272	0.0038853	0.0091251	0.661088	240	2	0.46272
PNLDC1	5	0.99086	0.99094	1	17775	0	0.46598	0.0038994	0.0091488	0.661088	241	2	0.46598
RPS21	4	0.30574	0.52488	1	9530	2	-2.1335	0.0039359	0.0080223	0.644331	242	1	-2.1335
PIK3CD	5	0.036256	0.12221	0.970582	2217	3	-0.031489	0.0039411	0.0092109	0.661088	243	1	-0.031489
TLE6	5	0.93103	0.94208	1	16873	1	0.22329	0.003942	0.0092131	0.661088	244	2	0.22329
C5orf58	5	0.36116	0.59209	1	10542	1	0.20474	0.004058	0.0094134	0.661088	245	2	0.20474
TRMT10C	5	0.16819	0.37943	1	6678	4	-0.22762	0.0041085	0.0094992	0.661088	246	1	-0.22762
RBFA	5	0.55785	0.75347	1	13286	2	0.029553	0.0041085	0.0094992	0.661088	247	1	0.029553
LIN28B	5	0.92008	0.93667	1	16760	1	0.59547	0.0041275	0.0095371	0.661088	248	2	0.59547
CMC1	4	0.98944	0.98946	1	17747	0	1.3418	0.0042125	0.0085393	0.652492	249	2	1.3418
CALB2	5	0.35199	0.58296	1	10370	2	0.50689	0.0042201	0.0097043	0.661088	250	1	0.50689
SOCS6	5	0.16355	0.37159	1	6571	4	-0.1048	0.0042759	0.0098067	0.661088	251	1	-0.1048
MTMR2	5	0.21191	0.43791	1	7644	2	0.73609	0.0043317	0.0098947	0.661088	252	1	0.73609
SMEK1	4	0.02939	0.090068	0.94771	1917	1	0.34073	0.0043601	0.0088039	0.660293	253	1	0.34073
PSG3	2	0.54892	0.57846	1	13192	1	1.6944	0.0043848	0.0080668	0.644331	254	1	1.6944
ACOX3	5	0.57525	0.7625	1	13485	1	0.19632	0.0044433	0.010082	0.661088	255	1	0.19632
MED28	5	0.53614	0.74231	1	13068	2	-0.40346	0.0044723	0.010137	0.661088	256	2	-0.40346
NDUFB3	5	0.64863	0.80218	1	14204	2	-0.73751	0.0044723	0.010137	0.661088	257	2	-0.73751
NECAB1	5	0.6819	0.82103	1	14566	2	-0.21967	0.0044723	0.010137	0.661088	258	2	-0.21967
JAM2	5	0.78892	0.88618	1	15699	1	0.39936	0.0044723	0.010137	0.661088	259	2	0.39936
UPF2	5	0.40567	0.63577	1	11261	2	-1.6863	0.0044723	0.010137	0.661088	260	2	-1.6863
TMEM258	5	0.49034	0.71536	1	12565	2	-0.61879	0.0044723	0.010137	0.661088	261	2	-0.61879
DYNLRB1	5	0.17527	0.39129	1	6876	3	-3.0374	0.0044723	0.010137	0.661088	262	2	-3.0374
CCT4	5	0.031094	0.11009	0.962103	2009	3	-1.2012	0.0044723	0.010137	0.661088	263	2	-1.2012
PWP2	5	0.16441	0.37304	1	6584	3	-0.49732	0.0044723	0.010137	0.661088	264	2	-0.49732
URI1	5	0.46341	0.69061	1	12187	3	-0.63654	0.0044723	0.010137	0.661088	265	2	-0.63654
PSMD2	5	0.71629	0.84112	1	14929	2	-0.47851	0.0044723	0.010137	0.661088	266	2	-0.47851
ZNF304	5	0.32105	0.55199	1	9813	3	-0.017765	0.0044991	0.010191	0.662205	267	1	-0.017765
THEMIS2	6	0.1166	0.31299	1	5126	3	-0.11019	0.0045267	0.012094	0.686391	268	1	-0.11019
TCTA	5	0.97699	0.97715	1	17516	0	0.40909	0.0046107	0.01039	0.66791	269	2	0.40909
RPL18	4	0.5839	0.73307	1	13576	2	-0.52414	0.0046503	0.0093089	0.661088	270	1	-0.52414
HNRNPH2	5	0.97323	0.97334	1	17454	0	0.90526	0.0046665	0.0105	0.67258	271	1	0.90526
KLHL24	5	0.16131	0.3678	1	6496	2	0.59313	0.0047222	0.010597	0.676375	272	1	0.59313
BMP5	4	0.85091	0.8769	1	16164	1	0.40345	0.004799	0.0095971	0.661088	273	2	0.40345
IRAK4	5	0.89408	0.92576	1	16498	1	0.088788	0.0047996	0.01073	0.678866	274	2	0.088788
PDE6D	5	0.72578	0.84673	1	15024	2	0.5102	0.0049175	0.010953	0.678866	275	1	0.5102
MAPK1	5	0.3623	0.59324	1	10568	2	0.66972	0.0049175	0.010953	0.678866	276	2	0.66972
TEX19	5	0.73131	0.85009	1	15069	1	0.96582	0.0049175	0.010953	0.678866	277	2	0.96582
TAS2R42	5	0.31271	0.54356	1	9665	2	1.0317	0.0049175	0.010953	0.678866	278	1	1.0317
TIPIN	5	0.40567	0.63577	1	11260	3	-0.65264	0.0049175	0.010953	0.678866	279	1	-0.65264
TMPRSS13	5	0.74167	0.8564	1	15189	1	0.59313	0.0049413	0.011	0.678866	280	2	0.59313
CCDC3	7	0.71256	0.87946	1	14898	2	0.5618	0.0049423	0.013303	0.70223	281	2	0.5618
TMEM251	7	0.99994	0.99995	1	17984	0	1.3258	0.004962	0.013364	0.70339	282	3	1.3258
IMMT	5	0.175	0.39083	1	6867	3	-0.090235	0.0049794	0.011068	0.678866	283	2	-0.090235
FILIP1L	4	0.94644	0.9466	1	17059	0	1.147	0.0049797	0.0099123	0.661088	284	2	1.147
N4BP2L1	4	0.1521	0.31582	1	6220	3	-0.25249	0.0050296	0.010005	0.661088	285	1	-0.25249
LYRM4	4	0.23713	0.43588	1	8174	2	-0.7179	0.0050619	0.010057	0.661088	286	2	-0.7179
ZNF227	5	0.065858	0.18699	0.984907	3370	2	0.11569	0.0050752	0.011239	0.678866	287	2	0.11569
WEE1	3	0.86545	0.86564	1	16263	1	-1.5564	0.0050809	0.00986	0.661088	288	1	-1.5564
POLR2H	7	0.49503	0.7609	1	12639	4	-1.1283	0.0050835	0.013697	0.714694	289	2	-1.1283
MAP4	7	0.69537	0.87001	1	14722	3	0.42293	0.005084	0.013698	0.714694	290	1	0.42293
HEXIM1	5	0.16131	0.3678	1	6497	2	1.3829	0.0051126	0.011301	0.679752	291	1	1.3829
KIF2A	5	0.16217	0.3693	1	6519	3	-0.42712	0.0051259	0.011329	0.679752	292	2	-0.42712
CMC2	3	0.99962	0.99962	1	17966	0	1.1972	0.0051583	0.010017	0.661088	293	2	1.1972
SPPL2C	5	0.70347	0.8336	1	14798	2	0.13766	0.0051684	0.011417	0.682757	294	2	0.13766
HIGD1A	3	0.16422	0.30955	0.998986	6579	1	1.7147	0.0051719	0.010042	0.661088	295	2	1.7147
TCEAL2	4	0.43322	0.62029	1	11721	2	0.79089	0.0051825	0.010282	0.66577	296	2	0.79089
FLYWCH2	5	0.65518	0.80583	1	14274	1	0.21247	0.0052242	0.011511	0.686103	297	1	0.21247
CGNL1	5	0.22408	0.45087	1	7908	3	-0.30564	0.0052799	0.011617	0.686391	298	1	-0.30564
GMFG	5	0.38378	0.61445	1	10896	1	0.69328	0.0053357	0.011709	0.686391	299	1	0.69328
MRPL47	6	0.30508	0.57026	1	9512	4	-0.26451	0.0053811	0.013552	0.711183	300	2	-0.26451
ZFP69B	5	0.34877	0.57976	1	10307	2	0.45868	0.0054151	0.01186	0.686391	301	2	0.45868
RHEB	5	0.6819	0.82103	1	14563	2	0.56879	0.00543	0.011883	0.686391	302	2	0.56879
HIST1H2AM	5	0.37759	0.60832	1	10783	2	1.2383	0.0054749	0.01196	0.686391	303	2	1.2383
ZNF550	5	0.77808	0.87921	1	15592	2	0.61368	0.0055029	0.012004	0.686391	304	1	0.61368
POP4	5	0.083775	0.22371	0.995009	3983	3	-0.93433	0.0055149	0.012023	0.686391	305	2	-0.93433
COX10	5	0.99973	0.99972	1	17974	0	0.89427	0.0055299	0.012046	0.686391	306	2	0.89427
GAS2L1	5	0.11412	0.28282	0.996287	5038	4	-0.43965	0.0055586	0.012108	0.686391	307	1	-0.43965
MIPOL1	5	0.67689	0.81809	1	14505	2	0.26879	0.0055676	0.012126	0.686391	308	2	0.26879
CDK6	5	0.14525	0.33967	1	6014	1	0.82079	0.0055676	0.012126	0.686391	309	2	0.82079
ANKRD7	4	0.021063	0.066719	0.929	1456	2	-0.81726	0.0055873	0.010994	0.678866	310	1	-0.81726
CORO2B	5	0.90268	0.92901	1	16585	1	0.46405	0.0056701	0.012308	0.694513	311	1	0.46405
NUTF2	4	0.44958	0.63215	1	11977	2	-2.0066	0.0056985	0.011208	0.678866	312	2	-2.0066
SNX6	4	0.33271	0.54771	1	10034	2	-1.3218	0.0056985	0.011208	0.678866	313	2	-1.3218
PSMA3	4	0.93348	0.93377	1	16896	1	-0.7149	0.0056985	0.011208	0.678866	314	2	-0.7149
MITD1	4	0.34655	0.55766	1	10276	2	-0.65439	0.0056985	0.011208	0.678866	315	2	-0.65439
RPL13A	4	0.99946	0.99947	1	17962	0	0.96263	0.0056985	0.011208	0.678866	316	2	0.96263
EXOSC4	5	0.20831	0.4341	1	7573	1	1.4666	0.0057348	0.012418	0.697363	317	2	1.4666
NUP98	5	0.44289	0.67135	1	11886	3	-0.29914	0.0058095	0.012553	0.697363	318	1	-0.29914
MPPE1	5	0.24857	0.47703	1	8410	2	0.38956	0.0058095	0.012553	0.697363	319	1	0.38956
ANGPTL5	5	0.49145	0.71637	1	12579	3	-0.25638	0.0058095	0.012553	0.697363	320	1	-0.25638
ABCC1	5	0.90549	0.93019	1	16601	1	0.73344	0.0058811	0.012688	0.698444	321	2	0.73344
RPL36	5	0.13655	0.32398	1	5743	2	0.93629	0.0058811	0.012688	0.698444	322	2	0.93629
CMYA5	5	0.16552	0.37495	1	6608	2	0.19753	0.0059488	0.012813	0.699528	323	1	0.19753
ATP5J2	7	0.90214	0.95685	1	16581	2	0.71958	0.0059782	0.01593	0.748688	324	3	0.71958
JADE1	5	0.8296	0.90588	1	16045	1	0.49533	0.0059978	0.0129	0.699528	325	2	0.49533
PRTG	5	0.22335	0.45007	1	7884	2	0.21786	0.0060045	0.01291	0.699528	326	1	0.21786
EMCN	5	0.61068	0.78132	1	13846	1	0.066998	0.0061025	0.013075	0.699528	327	2	0.066998
FAM91A1	5	0.13801	0.32664	1	5771	3	-0.1597	0.0061025	0.013075	0.699528	328	2	-0.1597
SNW1	5	0.27962	0.50954	1	9000	3	-0.48292	0.0061159	0.013101	0.699528	329	2	-0.48292
GPR107	5	0.99402	0.99404	1	17838	0	0.96535	0.0061209	0.01311	0.699528	330	2	0.96535
RAP1GAP2	5	0.18251	0.40321	1	7062	3	-0.4436	0.0061716	0.013193	0.700502	331	1	-0.4436
LRCH4	4	0.98527	0.98534	1	17675	0	0.40635	0.0061893	0.012071	0.686391	332	1	0.40635
HDLBP	5	0.14868	0.34572	1	6119	2	0.38864	0.0062053	0.013253	0.701616	333	2	0.38864
RPS23	3	0.86021	0.86069	1	16224	1	-0.29094	0.0062604	0.01209	0.686391	334	2	-0.29094
ARL4A	3	0.97655	0.97677	1	17505	0	0.49881	0.0062604	0.01209	0.686391	335	2	0.49881
LSM5	2	0.68141	0.68545	1	14558	1	0.68209	0.0062723	0.009843	0.661088	336	1	0.68209
KIAA0391	11	0.98693	0.99615	1	17698	2	0.38051	0.0063563	0.018551	0.798306	337	3	0.38051
TICRR	4	0.17045	0.34288	1	6748	1	1.2328	0.0064572	0.012541	0.697363	338	2	1.2328
ZNF730	3	0.48602	0.64099	1	12507	2	-0.12577	0.00657	0.012652	0.698444	339	1	-0.12577
DDX50	5	0.55481	0.7519	1	13245	1	0.13559	0.0066059	0.013958	0.717822	340	2	0.13559
SEC11A	6	0.86424	0.93377	1	16255	2	-0.10405	0.0066123	0.015637	0.748163	341	2	-0.10405
ZNF492	5	0.024603	0.089482	0.94771	1664	2	-1.5564	0.0066173	0.013979	0.717822	342	1	-1.5564
FGFR2	5	0.47722	0.70334	1	12391	3	-0.011039	0.0066173	0.013979	0.717822	343	1	-0.011039
CWF19L2	5	0.058103	0.17062	0.979889	3072	3	-0.65313	0.0066173	0.013979	0.717822	344	1	-0.65313
CENPI	5	0.29736	0.52789	1	9338	3	-0.17319	0.0066173	0.013979	0.717822	345	1	-0.17319
ANGPTL7	5	0.36365	0.59459	1	10579	3	-0.014234	0.0066304	0.013998	0.717822	346	2	-0.014234
CHRFAM7A	5	0.083775	0.22371	0.995009	3982	3	-0.5916	0.0066578	0.014047	0.718314	347	2	-0.5916
TSG101	4	0.34476	0.55638	1	10249	2	0.56014	0.006678	0.012951	0.699528	348	2	0.56014
TMC7	5	0.84918	0.91113	1	16153	1	0.52246	0.0066962	0.014109	0.719449	349	2	0.52246
UBTF	4	0.60696	0.75073	1	13804	1	0.93663	0.006723	0.013038	0.699528	350	2	0.93663
PFDN1	4	0.52473	0.68827	1	12949	2	0.11929	0.0067688	0.013136	0.699528	351	1	0.11929
TRAPPC2	4	0.095377	0.22898	0.996027	4381	1	0.85703	0.0067688	0.013136	0.699528	352	1	0.85703
ZNHIT6	5	0.34735	0.57837	1	10288	1	1.0936	0.006787	0.014262	0.725192	353	2	1.0936
CDK2AP1	7	0.74268	0.89622	1	15205	3	0.43755	0.0068271	0.018038	0.790887	354	2	0.43755
ZEB2	5	0.18155	0.40173	1	7031	1	1.4806	0.0068396	0.014352	0.727598	355	2	1.4806
RCN1	5	0.36409	0.59503	1	10585	3	-0.31199	0.0068591	0.01439	0.727598	356	2	-0.31199
MFF	5	0.76641	0.87177	1	15463	2	0.58033	0.0069817	0.014604	0.73632	357	2	0.58033
C12orf60	5	0.0032369	0.01383	0.74919	332	2	0.43606	0.0070627	0.014748	0.739996	358	1	0.43606
NR1H2	5	0.68105	0.82053	1	14556	1	1.0225	0.0070688	0.014759	0.739996	359	2	1.0225
SP2	5	0.80675	0.89783	1	15893	2	0.11844	0.0071184	0.014844	0.742203	360	1	0.11844
MEOX2	5	0.080269	0.21666	0.995009	3867	3	-0.2227	0.0071741	0.014937	0.744782	361	1	-0.2227
SMC6	5	0.16096	0.3672	1	6487	2	0.18669	0.0072298	0.015024	0.747046	362	1	0.18669
SHMT2	5	0.17406	0.38926	1	6843	2	0.11045	0.0072854	0.01512	0.748163	363	2	0.11045
SNRPF	2	0.90832	0.90822	1	16628	0	0.75356	0.0073325	0.010793	0.678866	364	1	0.75356
ZNF831	5	0.91305	0.93341	1	16678	1	0.14715	0.0073411	0.015215	0.748163	365	1	0.14715
RFX6	5	0.10373	0.26297	0.996287	4672	3	-0.56584	0.0073967	0.015312	0.748163	366	1	-0.56584
CDCA5	5	0.73564	0.85272	1	15125	2	0.26412	0.0074451	0.015394	0.748163	367	2	0.26412
ARSG	5	0.94429	0.9497	1	17032	1	0.25155	0.0074524	0.015406	0.748163	368	1	0.25155
ATPIF1	5	0.057293	0.16895	0.979889	3039	3	-0.5155	0.0074653	0.015427	0.748163	369	2	-0.5155
MEPCE	10	0.28445	0.60572	1	9105	3	1.2637	0.0074877	0.020175	0.814223	370	3	1.2637
C2orf71	5	0.7219	0.84443	1	14990	1	0.8292	0.0075081	0.015502	0.748163	371	1	0.8292
CCT6A	1	0.99249	0.9925	1	17806	0	2.5	0.0075083	0.0074282	0.627737	372	1	2.5
CXCL9	5	0.99138	0.99147	1	17785	0	0.61896	0.0075174	0.015518	0.748163	373	2	0.61896
ICOS	5	0.908	0.93122	1	16624	1	1.0844	0.0075174	0.015518	0.748163	374	2	1.0844
GDF9	5	0.98273	0.98283	1	17620	0	0.5956	0.0075697	0.015616	0.748163	375	2	0.5956
CTDP1	5	0.80169	0.8945	1	15837	2	1.2833	0.0075697	0.015616	0.748163	376	2	1.2833
CLU	5	0.080752	0.21766	0.995009	3882	4	-0.33767	0.0076194	0.015702	0.748163	377	1	-0.33767
DDX27	5	0.99361	0.99365	1	17828	0	0.72788	0.0076455	0.015743	0.748163	378	2	0.72788
ABCA12	5	0.83571	0.90747	1	16076	1	0.32123	0.007675	0.015795	0.748163	379	1	0.32123
TLR4	5	0.59787	0.77455	1	13708	2	0.056193	0.0077481	0.015922	0.748688	380	2	0.056193
GEMIN6	5	0.080269	0.21666	0.995009	3863	1	0.5175	0.0077481	0.015922	0.748688	381	2	0.5175
ZNF124	7	0.70668	0.87621	1	14842	3	-0.3531	0.0079715	0.020091	0.814223	382	2	-0.3531
RPP14	5	0.31831	0.54927	1	9771	2	0.32954	0.007976	0.016339	0.763881	383	2	0.32954
ATP6V1H	4	0.23895	0.4383	1	8203	1	0.80391	0.0079806	0.015245	0.748163	384	2	0.80391
RNF24	6	0.36237	0.63009	1	10569	3	0.0074078	0.0080162	0.018059	0.790887	385	2	0.0074078
TMEFF1	5	0.99876	0.99877	1	17947	0	0.85321	0.008189	0.016722	0.76756	386	2	0.85321
ZNF547	5	0.98501	0.98514	1	17670	0	0.85634	0.008198	0.016737	0.76756	387	2	0.85634
SLC25A26	4	0.95796	0.95811	1	17217	0	1.2413	0.0082164	0.01566	0.748163	388	1	1.2413
PTGES3	8	0.28102	0.57555	1	9036	4	-0.11995	0.0082666	0.021547	0.82106	389	3	-0.11995
NSF	3	0.48985	0.64472	1	12562	2	-2.3672	0.0082748	0.015762	0.748163	390	1	-2.3672
EIF1AX	4	0.68237	0.80963	1	14573	2	-0.36765	0.0084168	0.01601	0.750477	391	2	-0.36765
SRP54	1	0.99157	0.99159	1	17788	0	2.5891	0.0084266	0.0083677	0.649848	392	1	2.5891
TYK2	5	0.1308	0.31359	1	5564	2	0.024234	0.0084538	0.017176	0.76756	393	1	0.024234
ATF2	5	0.27962	0.50954	1	8999	2	0.37294	0.0084538	0.017176	0.76756	394	1	0.37294
ATP8A2	5	0.25266	0.4812	1	8488	3	-0.25708	0.0084538	0.017176	0.76756	395	1	-0.25708
CHORDC1	5	8.5274e-05	0.00039081	0.319757	22	4	-4.9901	0.0084538	0.017176	0.76756	396	1	-4.9901
ZC3H4	5	0.54594	0.7473	1	13160	2	0.0054709	0.0084538	0.017176	0.76756	397	1	0.0054709
BIRC3	5	0.066801	0.18897	0.984907	3406	3	-0.85517	0.0084538	0.017176	0.76756	398	1	-0.85517
ACSM3	5	0.70524	0.83464	1	14822	2	0.34668	0.0084538	0.017176	0.76756	399	2	0.34668
PCGF6	5	0.24884	0.4773	1	8413	1	0.33355	0.0084538	0.017176	0.76756	400	1	0.33355
FRMD5	5	0.066547	0.1884	0.984907	3401	2	0.48604	0.0084538	0.017176	0.76756	401	1	0.48604
FASLG	5	0.5721	0.76089	1	13441	2	0.66112	0.0084538	0.017176	0.76756	402	1	0.66112
KRT12	5	0.35633	0.58727	1	10442	2	0.1283	0.0084538	0.017176	0.76756	403	1	0.1283
RB1CC1	5	0.15681	0.36003	1	6352	3	-0.52931	0.0084657	0.017193	0.76756	404	2	-0.52931
GPATCH4	5	0.78685	0.88486	1	15679	2	0.43469	0.0084749	0.017205	0.76756	405	2	0.43469
TCEAL1	5	0.17202	0.38581	1	6801	1	0.7896	0.0085826	0.017381	0.772509	406	2	0.7896
FGFR1OP2	9	0.2461	0.55592	1	8348	3	0.5625	0.0085961	0.022654	0.830193	407	3	0.5625
MSH3	5	0.88301	0.92175	1	16410	1	1.1204	0.0086785	0.017555	0.777191	408	2	1.1204
ZNF69	3	0.99367	0.9938	1	17830	0	1.3793	0.0086898	0.016522	0.76756	409	2	1.3793
SPRR1B	5	0.68976	0.82562	1	14662	2	0.72719	0.0087095	0.017608	0.777191	410	2	0.72719
NSA2	4	0.099504	0.2354	0.996287	4533	3	-1.7918	0.0087504	0.016664	0.76756	411	1	-1.7918
FBL	4	0.78273	0.84625	1	15635	1	1.3762	0.0087504	0.016664	0.76756	412	1	1.3762
MALSU1	5	0.15317	0.35371	1	6244	3	-0.15497	0.008878	0.01789	0.787347	413	2	-0.15497
XKR9	4	0.43934	0.62469	1	11828	2	0.59451	0.0090633	0.017227	0.76756	414	2	0.59451
IL17C	5	0.84909	0.9111	1	16151	1	0.94024	0.0091766	0.018376	0.798306	415	1	0.94024
RNF7	7	0.91403	0.96208	1	16688	1	0.92164	0.0092519	0.022211	0.830193	416	1	0.92164
DCUN1D1	5	0.26924	0.49871	1	8796	2	-0.74209	0.0092993	0.018583	0.798306	417	2	-0.74209
SNRPD2	5	0.48944	0.71452	1	12561	3	-1.0767	0.0092993	0.018583	0.798306	418	2	-1.0767
CDC45	5	0.25196	0.4805	1	8462	3	-1.0767	0.0092993	0.018583	0.798306	419	2	-1.0767
C3orf17	5	0.58587	0.76806	1	13595	2	-0.065615	0.0092993	0.018583	0.798306	420	2	-0.065615
PTPN12	5	0.14994	0.34792	1	6153	3	-0.57415	0.0092993	0.018583	0.798306	421	2	-0.57415
ERN2	5	0.44639	0.67467	1	11934	1	0.55365	0.0094544	0.018851	0.80408	422	1	0.55365
LRRC2	5	0.43031	0.65942	1	11654	1	0.40071	0.00951	0.018955	0.804677	423	1	0.40071
KCNH1	5	0.88118	0.92111	1	16396	1	0.43462	0.0095655	0.019056	0.805176	424	1	0.43462
MAX	11	0.69689	0.91207	1	14732	5	0.60561	0.0095692	0.025887	0.838129	425	2	0.60561
KCTD9	3	0.99753	0.99755	1	17907	0	1.7799	0.0095958	0.018155	0.793173	426	2	1.7799
MKNK1	5	0.64837	0.80203	1	14200	1	0.82514	0.0097322	0.019363	0.812447	427	2	0.82514
RHOBTB1	5	0.68386	0.8222	1	14595	1	0.54431	0.0097878	0.019461	0.813937	428	1	0.54431
MSH6	5	0.024449	0.088975	0.94771	1652	2	0.83232	0.0098084	0.019489	0.813937	429	2	0.83232
EFHC2	5	0.017154	0.064842	0.929	1230	2	1.1734	0.0098433	0.019551	0.814223	430	1	1.1734
REST	5	0.11568	0.28574	0.996287	5097	4	-0.37541	0.0098989	0.019649	0.814223	431	1	-0.37541
ZNF181	4	0.42075	0.6112	1	11511	1	-0.55244	0.0099291	0.018779	0.802909	432	1	-0.55244
AQR	5	0.80253	0.89506	1	15849	2	0.054467	0.0099544	0.019733	0.814223	433	1	0.054467
DHX8	5	0.17527	0.39129	1	6877	3	-0.922	0.00996	0.019744	0.814223	434	2	-0.922
GPR52	5	0.90082	0.92829	1	16564	1	0.76863	0.0099865	0.019792	0.814223	435	2	0.76863
GSE1	5	0.99817	0.99816	1	17924	0	0.57148	0.01001	0.019833	0.814223	436	1	0.57148
RBMXL1	3	0.15722	0.30199	0.998017	6367	2	-0.88464	0.010061	0.019006	0.80495	437	1	-0.88464
VSIG10L	5	0.38579	0.61638	1	10931	1	0.46019	0.010065	0.019916	0.814223	438	1	0.46019
TTPAL	5	0.87402	0.91871	1	16341	1	0.29289	0.010113	0.020004	0.814223	439	2	0.29289
UNCX	5	0.85526	0.91287	1	16193	1	0.67227	0.010121	0.020016	0.814223	440	1	0.67227
DSTN	4	0.1539	0.31854	1	6270	2	0.43156	0.010129	0.019127	0.806305	441	2	0.43156
MSI2	5	0.6389	0.79679	1	14112	2	0.17737	0.010146	0.020064	0.814223	442	2	0.17737
LDB1	5	0.53882	0.74368	1	13091	1	0.72869	0.010177	0.020123	0.814223	443	1	0.72869
IFIH1	5	0.92804	0.94056	1	16839	1	0.64147	0.010179	0.02013	0.814223	444	2	0.64147
PLK4	3	0.8392	0.84208	1	16099	1	1.2935	0.010211	0.019285	0.811037	445	2	1.2935
TAF7	5	0.25843	0.48734	1	8596	3	-0.45999	0.010364	0.020446	0.82106	446	2	-0.45999
SAE1	6	0.57436	0.78501	1	13473	2	0.66712	0.010448	0.02212	0.830193	447	2	0.66712
SKP1	4	0.67728	0.80561	1	14509	2	-0.62828	0.01049	0.019784	0.814223	448	2	-0.62828
ALKBH1	5	0.83703	0.90781	1	16082	1	0.91726	0.010496	0.02068	0.82106	449	2	0.91726
WDR12	5	0.24627	0.47461	1	8358	3	-0.96288	0.010502	0.020696	0.82106	450	2	-0.96288
C10orf107	5	0.58628	0.76829	1	13596	1	1.0143	0.010523	0.020726	0.82106	451	2	1.0143
SKA2	8	0.85402	0.95244	1	16185	3	0.43108	0.010567	0.0271	0.843286	452	2	0.43108
PRPF19	5	0.38817	0.6187	1	10963	1	0.17067	0.010631	0.020921	0.82106	453	2	0.17067
AARS	5	0.17625	0.39294	1	6896	2	-1.8056	0.01072	0.021074	0.82106	454	2	-1.8056
RBAK	5	0.16223	0.36941	1	6521	3	-0.55105	0.010926	0.021441	0.82106	455	1	-0.55105
MS4A7	5	0.040498	0.13189	0.970582	2413	3	-0.99743	0.010926	0.021441	0.82106	456	1	-0.99743
PSMD1	5	0.96841	0.9686	1	17355	1	0.42345	0.010926	0.021441	0.82106	457	1	0.42345
WDR70	5	0.83953	0.90845	1	16102	1	0.51633	0.010926	0.021441	0.82106	458	1	0.51633
UCHL5	5	0.18415	0.40594	1	7101	3	-0.038442	0.010926	0.021441	0.82106	459	1	-0.038442
SI	5	0.96511	0.96548	1	17310	1	0.38832	0.010926	0.021441	0.82106	460	1	0.38832
EXOSC3	5	0.36149	0.59243	1	10552	2	0.28597	0.010926	0.021441	0.82106	461	1	0.28597
CXorf30	5	0.44039	0.669	1	11842	2	-0.52648	0.010926	0.021441	0.82106	462	2	-0.52648
CAV3	5	0.75247	0.86309	1	15305	1	0.78455	0.010926	0.021441	0.82106	463	1	0.78455
KRTAP12-3	5	0.97514	0.97531	1	17481	0	0.47681	0.010926	0.021441	0.82106	464	1	0.47681
ANKRD9	5	0.99544	0.99546	1	17869	0	0.72918	0.010951	0.021487	0.82106	465	2	0.72918
TGIF1	5	0.41229	0.64224	1	11368	2	0.15213	0.010951	0.021487	0.82106	466	2	0.15213
CDC27	3	0.82017	0.82665	1	15987	1	-1.6863	0.010978	0.020714	0.82106	467	1	-1.6863
ZNF283	5	0.0065616	0.026894	0.827511	581	3	-0.41399	0.010996	0.021576	0.82106	468	2	-0.41399
SSU72	4	0.92944	0.93002	1	16856	1	0.59371	0.011018	0.020737	0.82106	469	1	0.59371
NCOA4	5	0.42745	0.65662	1	11608	2	0.26618	0.011068	0.021715	0.822876	470	2	0.26618
VASH2	5	0.71389	0.83972	1	14905	2	0.58839	0.011068	0.021715	0.822876	471	2	0.58839
BBS10	4	0.22701	0.42218	1	7961	2	0.48189	0.011183	0.021047	0.82106	472	2	0.48189
RRAGC	5	0.55912	0.75413	1	13300	2	0.78966	0.011351	0.02218	0.830193	473	2	0.78966
OPRM1	5	0.14053	0.33124	1	5856	2	0.88658	0.011351	0.02218	0.830193	474	2	0.88658
IPO8	5	0.31311	0.54399	1	9681	3	-0.30318	0.011432	0.022323	0.830193	475	2	-0.30318
IRS1	3	0.26943	0.42112	1	8806	2	-0.14514	0.011595	0.021415	0.82106	476	1	-0.14514
SHISA7	5	0.29515	0.52558	1	9299	2	0.020595	0.01162	0.022639	0.830193	477	1	0.020595
BNIPL	5	0.34466	0.57573	1	10247	1	0.16458	0.01162	0.022639	0.830193	478	2	0.16458
ABTB1	5	0.58131	0.76566	1	13547	2	0.27096	0.011648	0.022692	0.830193	479	2	0.27096
SPATA20	5	0.18768	0.41166	1	7211	3	-0.28533	0.011675	0.022736	0.830193	480	1	-0.28533
ADAM17	5	0.57871	0.76431	1	13520	2	0.4447	0.011701	0.022786	0.830193	481	2	0.4447
CAPNS2	5	0.094554	0.24514	0.996287	4356	2	0.24533	0.011731	0.02283	0.830193	482	1	0.24533
SLC20A2	5	0.4571	0.68485	1	12089	2	0.26039	0.011786	0.022928	0.832072	483	1	0.26039
ANAPC11	9	0.66326	0.87892	1	14348	3	0.18117	0.011809	0.030407	0.865317	484	3	0.18117
ANKS1B	16	0.82021	0.97005	1	15988	5	0.27924	0.011889	0.036948	0.872638	485	4	0.27924
MEIS2	5	0.063609	0.18237	0.984907	3287	2	0.78163	0.011897	0.023126	0.836206	486	1	0.78163
C6orf89	5	0.16714	0.37766	1	6653	2	0.14134	0.011902	0.023135	0.836206	487	2	0.14134
ANO9	5	0.50396	0.72616	1	12753	1	0.55636	0.011952	0.02323	0.836465	488	1	0.55636
PIANP	5	0.60406	0.77783	1	13777	2	0.631	0.011956	0.023235	0.836465	489	2	0.631
HELLS	5	0.25255	0.48109	1	8476	2	-0.59271	0.012008	0.023335	0.838129	490	2	-0.59271
RPS27A	1	0.98797	0.98804	1	17711	0	2.807	0.012027	0.011895	0.686391	491	1	2.807
CCSER1	5	0.27642	0.50621	1	8935	2	0.16925	0.012071	0.023442	0.838129	492	2	0.16925
DYNC1I2	4	0.67563	0.8043	1	14485	2	-0.804	0.012135	0.022733	0.830193	493	2	-0.804
UBA52	4	0.67563	0.8043	1	14487	2	-1.1658	0.012135	0.022733	0.830193	494	2	-1.1658
PPIL2	4	0.40519	0.59989	1	11250	1	-0.62483	0.012135	0.022733	0.830193	495	2	-0.62483
LDHA	4	0.060203	0.16946	0.979889	3167	1	-0.56471	0.012135	0.022733	0.830193	496	2	-0.56471
RPL13	4	0.9916	0.99165	1	17789	0	-1.2549	0.012135	0.022733	0.830193	497	2	-1.2549
UTP6	4	0.2806	0.49311	1	9029	1	-0.30974	0.012135	0.022733	0.830193	498	2	-0.30974
DONSON	4	0.51911	0.68399	1	12891	2	-0.69689	0.012135	0.022733	0.830193	499	2	-0.69689
NOC4L	5	0.72166	0.84429	1	14986	2	0.037111	0.01214	0.023561	0.838129	500	2	0.037111
RSL1D1	5	0.99669	0.99669	1	17893	0	0.24552	0.012158	0.023595	0.838129	501	2	0.24552
CRYZL1	5	0.35268	0.58364	1	10385	2	0.5746	0.012174	0.023623	0.838129	502	1	0.5746
IL13RA2	5	0.61087	0.78142	1	13849	2	0.90491	0.012205	0.023676	0.838129	503	2	0.90491
SOX17	5	0.59842	0.77485	1	13722	2	0.37553	0.01223	0.023718	0.838129	504	1	0.37553
WDR41	5	0.0034	0.014464	0.756836	345	3	-2.7719	0.012271	0.023795	0.838129	505	2	-2.7719
FNTA	5	0.56297	0.75613	1	13346	2	0.60561	0.012351	0.023936	0.838129	506	2	0.60561
CLEC12B	6	0.99039	0.99039	1	17763	0	1.0427	0.01242	0.025429	0.838129	507	2	1.0427
FAM49B	5	0.46068	0.68806	1	12143	2	0.24529	0.012435	0.024075	0.838129	508	2	0.24529
ZNF671	5	0.81725	0.90282	1	15972	1	0.4339	0.012451	0.024099	0.838129	509	1	0.4339
KIAA1279	5	0.72934	0.84888	1	15049	2	0.80142	0.012483	0.024145	0.838129	510	2	0.80142
SPRR2G	4	0.20301	0.38909	1	7480	3	-0.31288	0.012505	0.023383	0.838129	511	1	-0.31288
BAX	5	0.41838	0.64801	1	11475	3	-0.01465	0.012516	0.024198	0.838129	512	2	-0.01465
BAK1	5	0.062329	0.17964	0.984907	3247	3	-1.4517	0.012562	0.024273	0.838129	513	2	-1.4517
BNIP3	5	0.040452	0.13179	0.970582	2405	3	-0.010103	0.012564	0.024278	0.838129	514	2	-0.010103
SCAF11	5	0.95083	0.95406	1	17123	1	0.34523	0.012615	0.024374	0.838129	515	2	0.34523
NLE1	7	0.91987	0.96472	1	16755	2	0.16173	0.012626	0.027743	0.853626	516	2	0.16173
PPP2R3C	5	0.55912	0.75413	1	13301	1	0.73928	0.012645	0.024427	0.838129	517	1	0.73928
CCDC181	5	0.0063491	0.026098	0.820376	564	2	1.3583	0.0127	0.024523	0.838129	518	2	1.3583
STXBP1	5	0.20284	0.42815	1	7476	2	0.054612	0.012729	0.024567	0.838129	519	1	0.054612
POLR2F	4	0.43293	0.62008	1	11715	1	0.30964	0.012794	0.023873	0.838129	520	1	0.30964
IMMP1L	5	0.95631	0.95811	1	17194	1	0.3646	0.012839	0.024769	0.838129	521	1	0.3646
LAMTOR2	7	0.19972	0.46084	1	7422	3	0.76861	0.012849	0.028083	0.855849	522	2	0.76861
AMOTL2	5	0.97818	0.97835	1	17536	0	1.4074	0.012915	0.024907	0.838129	523	2	1.4074
MED10	4	0.66988	0.79974	1	14414	2	0.087556	0.012993	0.024228	0.838129	524	1	0.087556
ZNF284	4	0.99793	0.99794	1	17920	0	1.0301	0.013038	0.024305	0.838129	525	1	1.0301
EXOSC2	5	0.95705	0.95866	1	17207	1	0.17129	0.013054	0.025137	0.838129	526	2	0.17129
PF4V1	3	0.89948	0.89955	1	16551	0	0.41439	0.013111	0.022756	0.830193	527	1	0.41439
ZNF404	4	0.97561	0.97586	1	17490	0	0.89974	0.013187	0.024568	0.838129	528	2	0.89974
ABI3BP	5	0.30437	0.53503	1	9500	1	0.88826	0.013196	0.025402	0.838129	529	2	0.88826
ALG5	5	0.99169	0.99176	1	17793	0	0.53306	0.013196	0.025402	0.838129	530	2	0.53306
C16orf92	5	0.90187	0.92868	1	16576	1	1.0879	0.013196	0.025402	0.838129	531	2	1.0879
LRRC73	5	0.31803	0.54899	1	9766	3	-0.073523	0.013355	0.025666	0.838129	532	2	-0.073523
THRA	5	0.67585	0.81754	1	14493	1	0.44255	0.013378	0.025698	0.838129	533	2	0.44255
EFCAB11	10	0.26425	0.58165	1	8712	6	-0.31936	0.013395	0.034033	0.865317	534	2	-0.31936
RAD51AP1	5	0.0084538	0.03396	0.848989	700	1	0.17129	0.013404	0.025743	0.838129	535	2	0.17129
C3orf14	5	0.84072	0.90878	1	16107	1	0.35626	0.013454	0.025832	0.838129	536	2	0.35626
F13B	5	0.84082	0.90881	1	16109	1	1.5309	0.013545	0.025983	0.838129	537	2	1.5309
ARFIP2	5	0.79839	0.89231	1	15802	1	0.72869	0.013671	0.026202	0.838129	538	2	0.72869
TRRAP	5	0.96467	0.96508	1	17301	1	0.96419	0.013671	0.026202	0.838129	539	2	0.96419
CSN1S1	5	0.78787	0.8855	1	15686	2	0.16628	0.013753	0.026355	0.838129	540	1	0.16628
ZBTB12	5	0.26467	0.49394	1	8715	2	0.12548	0.013753	0.026355	0.838129	541	1	0.12548
GPR137C	5	0.77421	0.87669	1	15551	2	0.012818	0.013753	0.026355	0.838129	542	1	0.012818
KRAS	5	0.80392	0.89595	1	15875	2	0.30993	0.013753	0.026355	0.838129	543	1	0.30993
ERGIC2	5	0.0063249	0.026016	0.820376	558	4	-3.3435	0.013753	0.026355	0.838129	544	1	-3.3435
ZFP14	5	0.26716	0.49657	1	8761	1	0.36223	0.013753	0.026355	0.838129	545	1	0.36223
ARRDC3	5	0.027273	0.098061	0.949972	1810	2	0.4935	0.013753	0.026355	0.838129	546	1	0.4935
ZNF441	5	0.4235	0.6529	1	11549	3	-0.58398	0.013753	0.026355	0.838129	547	1	-0.58398
ARCN1	5	0.49361	0.71837	1	12614	3	-0.4302	0.013753	0.026355	0.838129	548	1	-0.4302
CFH	5	0.022526	0.082762	0.947597	1537	2	0.028966	0.013753	0.026355	0.838129	549	1	0.028966
TLX3	5	0.40251	0.63271	1	11200	1	0.60955	0.013753	0.026355	0.838129	550	1	0.60955
CCL11	5	0.25856	0.48746	1	8605	3	-0.16518	0.013753	0.026355	0.838129	551	1	-0.16518
CCND1	5	0.28264	0.51273	1	9076	2	0.31953	0.013753	0.026355	0.838129	552	1	0.31953
SWAP70	5	0.14086	0.33181	1	5868	2	0.91345	0.013753	0.026355	0.838129	553	1	0.91345
SLC22A15	5	0.70934	0.83702	1	14862	2	0.083591	0.013753	0.026355	0.838129	554	1	0.083591
USP29	5	0.061675	0.17822	0.984592	3218	3	-0.22611	0.013753	0.026355	0.838129	555	1	-0.22611
RFK	5	0.32818	0.5593	1	9950	3	-0.49732	0.013753	0.026355	0.838129	556	2	-0.49732
THOC3	5	0.095556	0.24709	0.996287	4390	4	-0.35037	0.013753	0.026355	0.838129	557	1	-0.35037
TMEM105	5	0.90558	0.93023	1	16602	1	0.83118	0.013753	0.026355	0.838129	558	1	0.83118
ARPC4	9	0.11033	0.33469	1	4902	4	0.4169	0.013787	0.035129	0.871623	559	2	0.4169
YWHAG	5	0.71183	0.83848	1	14889	1	0.23146	0.013809	0.026453	0.838235	560	2	0.23146
NEK5	5	0.99968	0.99968	1	17972	0	1.2554	0.013832	0.026498	0.838235	561	2	1.2554
MRTO4	5	0.4235	0.6529	1	11553	2	1.2132	0.013867	0.026551	0.838449	562	2	1.2132
DNAJC19	4	0.67162	0.80115	1	14440	1	0.98398	0.013931	0.025899	0.838129	563	2	0.98398
CYTH3	5	0.067527	0.19048	0.984907	3432	2	0.43979	0.013956	0.026707	0.840433	564	2	0.43979
HMG20A	5	0.99517	0.99517	1	17865	0	1.1328	0.013956	0.026707	0.840433	565	2	1.1328
KRT23	5	0.090865	0.238	0.996287	4222	3	-0.67789	0.014048	0.026862	0.842352	566	2	-0.67789
MDM2	4	0.023882	0.074685	0.942124	1613	2	-1.5223	0.014073	0.026152	0.838129	567	2	-1.5223
CMTM2	5	0.13555	0.32219	1	5727	2	0.99329	0.014118	0.026982	0.842451	568	2	0.99329
ATP1B1	5	0.083276	0.22275	0.995009	3962	1	0.60534	0.014118	0.026982	0.842451	569	2	0.60534
PRCC	4	0.94971	0.94988	1	17107	0	1.3302	0.014143	0.02627	0.838129	570	2	1.3302
HOMER1	9	0.11505	0.34343	1	5068	3	0.62563	0.01418	0.036072	0.871623	571	3	0.62563
ATF3	11	0.68804	0.90781	1	14644	4	0.18016	0.014208	0.036454	0.872558	572	2	0.18016
GTF2E2	4	0.93464	0.93489	1	16909	1	1.0031	0.014247	0.026462	0.838235	573	2	1.0031
MAGEA1	5	0.15449	0.35605	1	6289	2	0.16786	0.014423	0.027488	0.851477	574	2	0.16786
PAQR7	5	0.10416	0.2638	0.996287	4686	2	0.28877	0.01443	0.0275	0.851477	575	2	0.28877
PER3	5	0.32555	0.55659	1	9898	2	0.04618	0.01447	0.027574	0.851477	576	2	0.04618
IFT57	5	0.7983	0.89225	1	15801	1	1.3091	0.014501	0.027627	0.851528	577	2	1.3091
FAIM	4	0.86178	0.88276	1	16237	1	1.0948	0.014535	0.027005	0.842451	578	2	1.0948
POLR2C	4	0.12113	0.26908	0.996287	5261	2	-1.6096	0.014611	0.027126	0.843286	579	1	-1.6096
SETDB2	5	0.33233	0.56346	1	10029	2	0.62987	0.014639	0.027866	0.855849	580	2	0.62987
ZC3H15	5	0.47299	0.69948	1	12328	2	0.83786	0.014667	0.027912	0.855849	581	2	0.83786
CFB	5	0.75898	0.86714	1	15375	2	0.29236	0.014722	0.028004	0.855849	582	1	0.29236
MMP11	5	0.98905	0.98914	1	17737	0	1.0068	0.01475	0.02805	0.855849	583	2	1.0068
ZNF479	5	0.55819	0.75364	1	13292	2	0.069178	0.014774	0.0281	0.855849	584	2	0.069178
AFP	5	0.80821	0.8988	1	15910	2	0.20863	0.014833	0.028202	0.857467	585	1	0.20863
FIP1L1	4	0.11093	0.25334	0.996287	4921	2	-1.3433	0.014848	0.027578	0.851477	586	2	-1.3433
ZNRF2	5	0.13084	0.31365	1	5576	2	0.18498	0.014888	0.028303	0.857467	587	1	0.18498
RPAP1	5	0.7936	0.88921	1	15747	2	1.0784	0.014909	0.028344	0.857467	588	2	1.0784
TMX2	5	0.41048	0.64048	1	11331	2	-0.011039	0.015064	0.028597	0.858572	589	2	-0.011039
IK	5	0.022526	0.082762	0.947597	1538	2	0.0054376	0.015109	0.02867	0.858572	590	1	0.0054376
C1orf192	5	0.021041	0.077877	0.942285	1453	2	0.58532	0.015109	0.02867	0.858572	591	1	0.58532
KRTAP15-1	5	0.32031	0.55125	1	9806	2	0.49939	0.015109	0.02867	0.858572	592	1	0.49939
PPP2CA	5	0.80392	0.89595	1	15873	2	0.5746	0.015148	0.02874	0.858572	593	2	0.5746
PARL	5	0.96622	0.96651	1	17330	1	1.0371	0.015148	0.02874	0.858572	594	2	1.0371
CLCN5	9	0.098507	0.31221	1	4497	6	-0.40451	0.015165	0.038428	0.87847	595	1	-0.40451
NAPA	3	0.48985	0.64472	1	12563	2	-0.20399	0.015191	0.024593	0.838129	596	1	-0.20399
PSMA6	3	0.87243	0.87249	1	16324	1	-1.6863	0.015191	0.024593	0.838129	597	1	-1.6863
RPL24	3	0.84973	0.85119	1	16157	1	-0.2126	0.015191	0.024593	0.838129	598	1	-0.2126
GPD2	5	0.06087	0.17653	0.983137	3193	2	0.015753	0.01522	0.028873	0.858572	599	1	0.015753
ING3	7	0.0037259	0.020021	0.798009	363	4	-2.098	0.015263	0.031988	0.865317	600	1	-2.098
CABS1	5	0.95045	0.95377	1	17119	1	0.25236	0.015275	0.028969	0.858572	601	1	0.25236
ST3GAL6	5	0.96767	0.96788	1	17345	1	1.0844	0.015281	0.028984	0.858572	602	2	1.0844
SLCO1B3	5	0.039695	0.13005	0.970582	2376	3	-0.026273	0.01533	0.029068	0.858572	603	1	-0.026273
CUTC	5	0.6192	0.78596	1	13930	2	0.029942	0.015337	0.029083	0.858572	604	2	0.029942
FBXO9	5	0.43619	0.66504	1	11774	2	0.75453	0.015374	0.02914	0.858572	605	2	0.75453
HAUS7	5	0.48007	0.70598	1	12436	3	-0.086785	0.015386	0.029164	0.858572	606	1	-0.086785
CD80	5	0.30378	0.53444	1	9483	2	0.68848	0.015451	0.029283	0.858572	607	2	0.68848
MBTPS2	5	0.69135	0.82657	1	14683	2	0.11142	0.015451	0.029283	0.858572	608	2	0.11142
ARL14EP	5	0.84253	0.90927	1	16115	1	0.43836	0.015552	0.02945	0.858572	609	2	0.43836
PLIN2	5	0.80053	0.89372	1	15825	1	0.63694	0.015601	0.029535	0.858572	610	2	0.63694
CCDC73	5	0.093866	0.2438	0.996287	4326	3	-0.30751	0.015607	0.029544	0.858572	611	1	-0.30751
REXO2	5	0.6098	0.78085	1	13833	2	0.76298	0.015649	0.029621	0.858572	612	2	0.76298
ZMYM2	5	0.5585	0.75379	1	13294	2	0.10383	0.015649	0.029621	0.858572	613	2	0.10383
LRRC19	5	0.98686	0.98694	1	17697	0	1.3493	0.015759	0.029825	0.863097	614	2	1.3493
VPS18	5	0.059352	0.17327	0.979889	3130	3	-0.36823	0.015828	0.029948	0.865272	615	1	-0.36823
ACOT1	4	0.80385	0.85491	1	15867	1	0.0095473	0.015829	0.029354	0.858572	616	1	0.0095473
RTCA	4	0.031884	0.096884	0.949972	2039	2	0.22279	0.015873	0.029438	0.858572	617	1	0.22279
ZFP36	5	0.66581	0.81177	1	14382	1	0.76311	0.015883	0.030049	0.865317	618	1	0.76311
SYT2	5	0.27525	0.50501	1	8917	1	0.91201	0.015919	0.030117	0.865317	619	2	0.91201
HAUS1	5	0.0132	0.051086	0.90596	995	3	-0.56672	0.01596	0.030185	0.865317	620	2	-0.56672
BTRC	5	0.21335	0.43942	1	7682	3	-0.089523	0.015966	0.030192	0.865317	621	1	-0.089523
SCGB2A1	4	0.81125	0.85806	1	15938	1	0.81351	0.015969	0.029616	0.858572	622	2	0.81351
PLCL1	5	0.18772	0.4117	1	7212	2	0.24433	0.016049	0.030347	0.865317	623	1	0.24433
EXO1	5	0.93839	0.94615	1	16956	1	1.1639	0.016051	0.030349	0.865317	624	2	1.1639
ITGA11	5	0.97886	0.97901	1	17555	0	0.57831	0.016088	0.030414	0.865317	625	2	0.57831
ZC3H18	5	0.94643	0.95106	1	17058	1	0.76008	0.016104	0.030442	0.865317	626	1	0.76008
ZC3H12A	5	0.4407	0.6693	1	11846	2	0.18208	0.01616	0.030532	0.865317	627	1	0.18208
2009-03-01	5	0.37538	0.60621	1	10754	3	-0.23465	0.01617	0.030551	0.865317	628	2	-0.23465
CD180	5	0.0097322	0.038604	0.879839	776	2	0.57831	0.016249	0.030693	0.865317	629	2	0.57831
TTC26	5	0.39036	0.62083	1	10997	1	0.49084	0.016269	0.030724	0.865317	630	2	0.49084
PPM1B	11	0.1472	0.42283	1	6066	4	0.49006	0.016357	0.041253	0.892607	631	3	0.49006
RAPGEF6	5	0.017197	0.064991	0.929	1233	2	1.378	0.016365	0.030875	0.865317	632	2	1.378
ANO1	5	0.32916	0.56031	1	9966	2	0.53617	0.016381	0.030903	0.865317	633	1	0.53617
SLC26A1	5	0.038351	0.12703	0.970582	2312	4	-0.3378	0.016436	0.031012	0.865317	634	1	-0.3378
ATP1B3	5	0.19076	0.415	1	7263	3	-0.35005	0.016465	0.031059	0.865317	635	2	-0.35005
PPP6R3	5	0.053166	0.15988	0.979889	2894	2	0.90339	0.016465	0.031059	0.865317	636	2	0.90339
RMND5A	5	0.7474	0.85998	1	15265	2	0.58532	0.016465	0.031059	0.865317	637	2	0.58532
MSL2	4	0.52641	0.68952	1	12967	1	1.1314	0.016518	0.030589	0.865317	638	2	1.1314
TNXB	5	0.97549	0.97567	1	17487	0	0.51949	0.016527	0.031167	0.865317	639	2	0.51949
MAK	5	0.32963	0.56076	1	9975	1	1.0511	0.016547	0.031203	0.865317	640	2	1.0511
PER2	5	0.84412	0.90969	1	16125	1	0.56716	0.016602	0.031289	0.865317	641	1	0.56716
CSF2RA	5	0.29952	0.53009	1	9394	2	0.63397	0.016669	0.031401	0.865317	642	2	0.63397
EIF3A	4	0.464	0.6429	1	12192	1	0.4066	0.01667	0.030845	0.865317	643	1	0.4066
PPCS	8	0.16777	0.42634	1	6668	4	-0.15584	0.016681	0.036813	0.872638	644	2	-0.15584
BNIP1	5	0.46538	0.69244	1	12212	2	0.76936	0.016712	0.031476	0.865317	645	2	0.76936
YWHAB	5	0.44788	0.67614	1	11949	2	0.050543	0.016783	0.031597	0.865317	646	2	0.050543
C8orf4	5	0.61047	0.78121	1	13841	1	0.55101	0.016783	0.031597	0.865317	647	2	0.55101
NDFIP1	5	0.16789	0.37892	1	6670	2	0.24987	0.016783	0.031597	0.865317	648	2	0.24987
TRIM59	5	0.93316	0.94321	1	16888	1	0.81926	0.01685	0.031725	0.865317	649	1	0.81926
FAM210A	5	0.95601	0.95787	1	17188	1	0.77625	0.016858	0.031735	0.865317	650	2	0.77625
TMED10	4	0.046225	0.13469	0.971062	2618	2	-2.7251	0.016869	0.031192	0.865317	651	1	-2.7251
C1orf123	5	0.037634	0.12536	0.970582	2285	3	-0.37661	0.016933	0.031856	0.865317	652	1	-0.37661
CCT3	5	0.48731	0.71257	1	12530	3	-2.3672	0.016985	0.031946	0.865317	653	2	-2.3672
ZFYVE16	5	0.25334	0.48191	1	8494	3	-0.083064	0.016985	0.031946	0.865317	654	2	-0.083064
L1TD1	5	0.75467	0.86446	1	15329	1	0.83122	0.017071	0.032088	0.865317	655	1	0.83122
TRPM3	5	0.10314	0.26181	0.996287	4662	2	0.21862	0.017071	0.032088	0.865317	656	1	0.21862
TACO1	5	0.5818	0.76592	1	13553	2	0.31681	0.017071	0.032088	0.865317	657	1	0.31681
GPR19	5	0.074473	0.20488	0.995009	3662	3	-0.44714	0.017209	0.032317	0.865317	658	1	-0.44714
METTL23	8	0.7127	0.89176	1	14900	2	0.63086	0.017265	0.037732	0.87847	659	2	0.63086
TGS1	5	0.12371	0.30046	0.998017	5346	3	-1.0905	0.01729	0.032451	0.865317	660	2	-1.0905
RUVBL1	4	0.38006	0.58154	1	10829	2	0.015006	0.017333	0.032014	0.865317	661	1	0.015006
SUZ12	5	0.67814	0.81882	1	14519	1	0.85523	0.017354	0.032571	0.865317	662	2	0.85523
PGM2	5	0.88102	0.92105	1	16395	1	1.0398	0.017363	0.032592	0.865317	663	2	1.0398
CENPJ	5	0.17202	0.38581	1	6799	1	0.61269	0.017405	0.032652	0.865317	664	2	0.61269
TPD52L1	10	0.13976	0.40091	1	5830	6	-0.56351	0.01742	0.043169	0.897462	665	3	-0.56351
URM1	8	0.11899	0.34137	1	5202	4	0.12586	0.017424	0.037984	0.87847	666	1	0.12586
EIF1B	5	0.55498	0.75199	1	13247	2	1.1364	0.017487	0.032804	0.865317	667	2	1.1364
ISYNA1	5	0.187	0.41064	1	7192	3	-0.15359	0.017487	0.032804	0.865317	668	2	-0.15359
TRMT11	5	0.038073	0.1264	0.970582	2306	2	1.292	0.017487	0.032804	0.865317	669	2	1.292
SGOL1	5	0.030751	0.10898	0.962103	1986	3	-1.0352	0.017487	0.032804	0.865317	670	2	-1.0352
RPS6KA4	4	0.33155	0.54693	1	10013	1	0.84566	0.017492	0.032287	0.865317	671	2	0.84566
H2AFJ	5	0.94271	0.94872	1	17011	1	0.96426	0.017611	0.033	0.865317	672	2	0.96426
KRR1	5	0.18116	0.40107	1	7023	2	0.57553	0.017611	0.033	0.865317	673	2	0.57553
RNF4	5	0.99255	0.99263	1	17809	0	0.91177	0.017611	0.033	0.865317	674	2	0.91177
ZNF132	5	0.57405	0.76189	1	13467	1	0.45954	0.017654	0.033077	0.865317	675	2	0.45954
TIMMDC1	5	0.1557	0.35814	1	6329	3	-0.43047	0.01768	0.03312	0.865317	676	2	-0.43047
POLR2K	1	0.98231	0.98242	1	17613	0	2.0341	0.017693	0.017616	0.777191	677	1	2.0341
AP3B1	5	0.88167	0.92128	1	16400	1	0.7896	0.017714	0.033179	0.865317	678	2	0.7896
NHP2L1	3	0.99875	0.99877	1	17946	0	-1.4135	0.017716	0.026861	0.842352	679	1	-1.4135
FAM161A	4	0.028426	0.087361	0.94771	1872	1	0.92198	0.017717	0.03266	0.865317	680	2	0.92198
LRCH2	4	0.431	0.61866	1	11666	1	0.44752	0.017731	0.03268	0.865317	681	1	0.44752
GSTCD	5	0.97169	0.97182	1	17420	0	1.2631	0.017822	0.033373	0.865317	682	2	1.2631
DTHD1	5	0.94979	0.95331	1	17110	1	0.3774	0.017822	0.033373	0.865317	683	2	0.3774
CFLAR	8	0.43212	0.7209	1	11696	3	0.24979	0.017836	0.038619	0.87847	684	2	0.24979
BANF1	4	0.68237	0.80963	1	14572	2	-0.61755	0.017849	0.032887	0.865317	685	2	-0.61755
C2orf73	5	0.77056	0.87438	1	15506	1	1.3567	0.017978	0.033649	0.865317	686	2	1.3567
SMPDL3A	5	0.59127	0.77093	1	13646	2	0.55641	0.018008	0.033698	0.865317	687	2	0.55641
PEX3	5	0.3228	0.55376	1	9851	2	0.12548	0.01813	0.033919	0.865317	688	2	0.12548
CACYBP	6	0.1515	0.36578	1	6203	2	0.50659	0.018159	0.034899	0.871623	689	2	0.50659
NOL7	5	0.79529	0.89028	1	15768	2	0.44395	0.018164	0.033974	0.865317	690	2	0.44395
TUBB	5	0.80253	0.89506	1	15851	2	0.60561	0.018221	0.03407	0.865317	691	2	0.60561
TSLP	5	0.62236	0.78762	1	13960	2	0.047898	0.01823	0.034084	0.865317	692	1	0.047898
PEX1	5	0.26189	0.49097	1	8656	2	0.085904	0.01823	0.034084	0.865317	693	1	0.085904
RFC4	5	0.1245	0.30199	0.998017	5371	3	-0.1143	0.01823	0.034084	0.865317	694	1	-0.1143
SMIM17	5	0.88559	0.92265	1	16429	1	0.42936	0.01823	0.034084	0.865317	695	1	0.42936
ST14	5	0.46546	0.69251	1	12213	3	-0.0056785	0.01823	0.034084	0.865317	696	1	-0.0056785
NIP7	5	0.91504	0.93428	1	16700	1	0.61463	0.01823	0.034084	0.865317	697	2	0.61463
ZNF571	5	0.25469	0.48334	1	8511	2	0.7086	0.01823	0.034084	0.865317	698	1	0.7086
ORAOV1	5	0.14223	0.33431	1	5920	3	-1.9157	0.01823	0.034084	0.865317	699	1	-1.9157
NT5C3B	5	0.032657	0.11386	0.96633	2071	3	-1.1647	0.01823	0.034084	0.865317	700	1	-1.1647
MLEC	5	0.41062	0.64063	1	11339	3	-0.29549	0.01823	0.034084	0.865317	701	1	-0.29549
CRTC1	5	0.72717	0.84755	1	15038	1	0.046142	0.01823	0.034084	0.865317	702	1	0.046142
ABLIM1	5	0.97989	0.98005	1	17576	0	0.38712	0.01823	0.034084	0.865317	703	1	0.38712
ECD	5	0.96622	0.96651	1	17328	1	-0.3531	0.01823	0.034084	0.865317	704	1	-0.3531
DTWD1	5	0.066547	0.1884	0.984907	3398	3	-0.036612	0.01823	0.034084	0.865317	705	2	-0.036612
ZNF880	5	0.0019489	0.0084937	0.679494	218	4	-1.5188	0.01823	0.034084	0.865317	706	1	-1.5188
CPO	5	0.90451	0.92977	1	16595	1	1.0602	0.018269	0.034147	0.865702	707	2	1.0602
GPR161	5	0.20184	0.42709	1	7462	2	0.015704	0.01833	0.034257	0.86727	708	2	0.015704
MRPS21	5	0.41048	0.64048	1	11336	2	0.21315	0.018405	0.034373	0.868972	709	2	0.21315
RAN	2	0.7489	0.74868	1	15276	1	0.011574	0.018425	0.021198	0.82106	710	1	0.011574
TXNL4A	5	0.96695	0.9672	1	17336	1	0.12165	0.018549	0.034626	0.870478	711	2	0.12165
NOL12	5	0.82146	0.90384	1	15995	1	0.25257	0.018549	0.034626	0.870478	712	2	0.25257
NHSL1	5	0.875	0.91905	1	16351	1	0.89537	0.018651	0.034788	0.871623	713	2	0.89537
MTFR2	5	0.89658	0.9267	1	16526	1	0.81555	0.018673	0.034818	0.871623	714	2	0.81555
ZBTB41	5	0.7631	0.86975	1	15423	2	0.76298	0.01877	0.034975	0.871623	715	2	0.76298
HKR1	4	0.75199	0.83476	1	15302	1	0.76707	0.018775	0.034495	0.870478	716	2	0.76707
HIST1H2BF	1	0.98118	0.98127	1	17595	0	1.7231	0.018818	0.01876	0.802909	717	1	1.7231
UGT1A4	4	0.385	0.58515	1	10919	1	0.77165	0.018835	0.034595	0.870478	718	1	0.77165
FAM175A	5	0.71926	0.84286	1	14956	2	1.0088	0.018876	0.035158	0.871623	719	2	1.0088
TFAP2C	5	0.42486	0.65415	1	11573	3	-0.26229	0.018929	0.035247	0.871623	720	2	-0.26229
LY75-CD302	1	0.98101	0.9811	1	17592	0	2.0933	0.018986	0.018935	0.804677	721	1	2.0933
ZFP2	5	0.042754	0.13694	0.971062	2510	1	1.0858	0.019027	0.035414	0.871623	722	2	1.0858
UBE2O	5	0.20724	0.43295	1	7546	1	0.50351	0.019306	0.035859	0.871623	723	1	0.50351
FGD6	5	0.78618	0.88445	1	15672	1	1.1184	0.019471	0.036137	0.871623	724	1	1.1184
SUCNR1	5	0.11718	0.28855	0.996962	5138	2	1.0176	0.019526	0.036229	0.871623	725	1	1.0176
UBE2V1	9	0.37516	0.68513	1	10751	4	-0.69216	0.019581	0.045177	0.897462	726	2	-0.69216
DNTTIP2	5	0.7936	0.88921	1	15748	2	-0.18268	0.019604	0.036357	0.871623	727	2	-0.18268
RAD21	5	0.80392	0.89595	1	15869	2	-0.22257	0.019604	0.036357	0.871623	728	2	-0.22257
RAD51	5	0.23493	0.46251	1	8121	2	-1.5564	0.019604	0.036357	0.871623	729	2	-1.5564
PLEKHM1	5	0.036336	0.12239	0.970582	2221	3	-1.2549	0.019604	0.036357	0.871623	730	2	-1.2549
SLC25A53	5	0.45803	0.68567	1	12103	2	-0.34162	0.019604	0.036357	0.871623	731	2	-0.34162
DDB1	5	0.86683	0.91642	1	16275	1	-1.2549	0.019604	0.036357	0.871623	732	2	-1.2549
FAM13B	5	0.9949	0.99493	1	17858	0	0.70664	0.019604	0.036357	0.871623	733	2	0.70664
DDX18	5	0.80675	0.89783	1	15901	2	-1.2549	0.019604	0.036357	0.871623	734	2	-1.2549
TBP	5	0.099044	0.25392	0.996287	4513	2	-0.83402	0.019604	0.036357	0.871623	735	2	-0.83402
PRPF31	5	0.48731	0.71257	1	12527	3	-0.3531	0.019604	0.036357	0.871623	736	2	-0.3531
SOX30	5	0.37128	0.6021	1	10683	3	-0.27867	0.019604	0.036357	0.871623	737	2	-0.27867
RPS11	5	0.49794	0.72228	1	12681	3	-1.9157	0.019604	0.036357	0.871623	738	2	-1.9157
MCM10	5	0.0076543	0.030933	0.844001	651	3	-2.4794	0.019604	0.036357	0.871623	739	2	-2.4794
CENPN	5	0.80675	0.89783	1	15895	2	-0.65655	0.019604	0.036357	0.871623	740	2	-0.65655
COPS2	5	0.068823	0.19315	0.984907	3486	2	-0.63654	0.019604	0.036357	0.871623	741	2	-0.63654
ZNF107	5	0.48253	0.70823	1	12468	2	-1.2549	0.019604	0.036357	0.871623	742	2	-1.2549
CSTF1	5	0.42081	0.65024	1	11514	3	-0.21782	0.019604	0.036357	0.871623	743	2	-0.21782
SPCS3	5	0.0072302	0.029382	0.832876	627	2	-1.2549	0.019604	0.036357	0.871623	744	2	-1.2549
ATP6V1E1	5	0.23227	0.45962	1	8069	3	-1.092	0.019604	0.036357	0.871623	745	2	-1.092
GHRHR	5	0.95014	0.95356	1	17115	1	0.44437	0.019609	0.036366	0.871623	746	1	0.44437
DBX2	5	0.55521	0.75212	1	13253	2	0.40095	0.019692	0.036505	0.872635	747	1	0.40095
IL7	7	0.085933	0.25942	0.996287	4050	3	0.42597	0.019727	0.03905	0.880822	748	2	0.42597
RGS4	12	0.62596	0.88806	1	13988	5	0.79482	0.019831	0.049438	0.914953	749	3	0.79482
MMGT1	4	0.93695	0.93713	1	16942	1	1.0267	0.020007	0.036714	0.872638	750	2	1.0267
ANKRD65	9	0.44257	0.74462	1	11880	5	-0.10879	0.020017	0.045816	0.897462	751	2	-0.10879
SUPV3L1	5	0.10443	0.26433	0.996287	4695	3	-0.74844	0.02005	0.037136	0.872638	752	1	-0.74844
HAUS8	5	0.12009	0.29389	0.997969	5226	1	0.71366	0.02005	0.037136	0.872638	753	1	0.71366
C17orf49	6	0.0041621	0.020073	0.798009	395	4	-1.5315	0.020186	0.038273	0.87847	754	1	-1.5315
NTS	5	0.73353	0.85142	1	15104	2	0.21973	0.020187	0.037376	0.877141	755	1	0.21973
PSMB2	4	0.019294	0.061656	0.920343	1351	3	-1.3031	0.020203	0.037073	0.872638	756	1	-1.3031
CHMP2A	4	0.036214	0.10865	0.962103	2216	3	-2.3964	0.020203	0.037073	0.872638	757	1	-2.3964
C14orf178	4	0.2682	0.47706	1	8778	1	0.19125	0.020203	0.037073	0.872638	758	1	0.19125
ZNF676	4	0.86154	0.88262	1	16236	1	0.9756	0.020203	0.037073	0.872638	759	1	0.9756
LARP1B	4	0.040387	0.11967	0.967546	2399	3	-1.2236	0.020203	0.037073	0.872638	760	1	-1.2236
SUGT1	4	0.88981	0.89957	1	16466	1	0.81576	0.020203	0.037073	0.872638	761	1	0.81576
VPS28	4	0.0030822	0.010825	0.725671	318	3	-3.8481	0.020203	0.037073	0.872638	762	1	-3.8481
EPB41L2	5	0.97322	0.97334	1	17453	0	0.49978	0.020243	0.037463	0.878049	763	1	0.49978
AP5B1	5	0.27524	0.505	1	8912	3	-0.45586	0.020298	0.037561	0.87847	764	1	-0.45586
DCSTAMP	5	0.98325	0.98336	1	17628	0	0.60876	0.020349	0.037657	0.87847	765	2	0.60876
NMI	5	0.98784	0.9879	1	17710	0	1.18	0.020349	0.037657	0.87847	766	2	1.18
RASAL1	5	0.45301	0.68095	1	12019	3	-0.063238	0.020408	0.037763	0.87847	767	1	-0.063238
TPT1	6	0.0011273	0.0058485	0.633693	146	5	-2.3867	0.02045	0.038702	0.87847	768	1	-2.3867
HAUS2	5	0.50047	0.72441	1	12723	2	0.95501	0.020455	0.037841	0.87847	769	2	0.95501
HDAC8	10	0.079776	0.27362	0.996287	3850	5	0.11344	0.020501	0.050216	0.914953	770	3	0.11344
ZC3H14	12	0.16941	0.47283	1	6717	5	0.12583	0.020505	0.050895	0.914953	771	2	0.12583
LAYN	5	0.058945	0.1724	0.979889	3104	2	0.31727	0.020538	0.037989	0.87847	772	2	0.31727
ZNF669	5	0.71391	0.83973	1	14908	2	0.92313	0.020538	0.037989	0.87847	773	2	0.92313
CHSY1	5	0.86582	0.91611	1	16265	1	0.74239	0.020628	0.03814	0.87847	774	1	0.74239
DFFB	5	0.22657	0.45351	1	7958	3	-0.18039	0.020683	0.038235	0.87847	775	1	-0.18039
KCNK12	5	0.68053	0.82024	1	14545	2	0.18262	0.02069	0.038247	0.87847	776	2	0.18262
USP36	5	0.14066	0.33146	1	5864	2	0.72985	0.02081	0.038454	0.87847	777	2	0.72985
ARHGEF9	5	0.99644	0.99643	1	17890	0	1.1131	0.02081	0.038454	0.87847	778	2	1.1131
FRRS1	5	0.077648	0.21135	0.995009	3767	3	-0.10639	0.020876	0.038547	0.87847	779	1	-0.10639
LY6G5B	5	0.68963	0.82555	1	14659	2	0.53474	0.020954	0.038674	0.87847	780	2	0.53474
HNRNPL	5	0.29743	0.52797	1	9346	2	0.25724	0.020954	0.038674	0.87847	781	2	0.25724
SLC25A38	5	0.011065	0.043418	0.887636	855	1	0.43001	0.020954	0.038674	0.87847	782	2	0.43001
SRSF7	4	0.93405	0.93429	1	16902	1	1.2118	0.020981	0.03838	0.87847	783	2	1.2118
NFYB	4	0.035309	0.10629	0.962103	2183	2	-0.24046	0.020981	0.03838	0.87847	784	2	-0.24046
C12orf50	5	0.29063	0.5209	1	9210	2	0.057098	0.021041	0.038825	0.87847	785	1	0.057098
DDX47	5	0.10991	0.27482	0.996287	4879	4	-2.1136	0.021041	0.038825	0.87847	786	1	-2.1136
ZNF43	5	0.33616	0.56727	1	10095	2	0.99645	0.021056	0.038848	0.87847	787	2	0.99645
RALGAPB	5	0.9888	0.98888	1	17735	0	1.1342	0.021149	0.039014	0.880822	788	2	1.1342
WWTR1	5	0.99517	0.99517	1	17866	0	0.63966	0.021344	0.039334	0.885966	789	1	0.63966
TMED6	5	0.30437	0.53503	1	9491	2	0.073825	0.021399	0.03941	0.885966	790	1	0.073825
TAF11	5	0.46443	0.69156	1	12195	3	-0.27889	0.021411	0.039435	0.885966	791	2	-0.27889
GFI1	5	0.46367	0.69084	1	12190	2	0.10889	0.021454	0.039516	0.885966	792	1	0.10889
IRF2	5	0.49204	0.71691	1	12595	2	1.1772	0.021458	0.039524	0.885966	793	2	1.1772
CLDN5	5	0.41317	0.64305	1	11389	2	0.10327	0.021509	0.039608	0.886748	794	1	0.10327
CTU2	5	0.77974	0.88027	1	15610	2	1.0074	0.021556	0.039711	0.886857	795	2	1.0074
KDM4E	5	0.65476	0.8056	1	14271	2	1.0011	0.021556	0.039711	0.886857	796	2	1.0011
FAM86B1	1	0.97839	0.97849	1	17541	0	-0.87334	0.021612	0.021522	0.82106	797	1	-0.87334
SMIM11	1	0.97839	0.97849	1	17540	0	-0.87334	0.021612	0.021522	0.82106	798	1	-0.87334
SNRNP48	5	0.44366	0.67213	1	11896	2	0.84469	0.021619	0.039814	0.886941	799	1	0.84469
FAM131B	5	0.38957	0.62004	1	10983	3	-0.12025	0.021619	0.039814	0.886941	800	1	-0.12025
MX1	5	0.886	0.9228	1	16433	1	0.24529	0.021698	0.039945	0.88766	801	2	0.24529
SCGB1C1	5	0.012008	0.046805	0.897938	914	2	0.23351	0.021698	0.039945	0.88766	802	2	0.23351
ABCC6	10	0.23005	0.53907	1	8035	6	-0.11386	0.021733	0.052269	0.915013	803	1	-0.11386
RAD1	5	0.81113	0.90073	1	15932	2	0.22113	0.021756	0.040042	0.887998	804	2	0.22113
TDP1	5	0.53352	0.741	1	13040	1	0.36017	0.021764	0.040059	0.887998	805	2	0.36017
ABCB5	6	0.029725	0.10847	0.962103	1929	3	-0.60664	0.02177	0.040895	0.892607	806	2	-0.60664
BTF3L4	7	0.56914	0.80186	1	13405	3	-0.27656	0.021827	0.042368	0.892607	807	2	-0.27656
ADAM33	5	0.10665	0.26857	0.996287	4763	4	-0.37617	0.021839	0.040189	0.889804	808	1	-0.37617
PILRA	8	0.17812	0.44104	1	6942	3	0.24864	0.021914	0.045069	0.897462	809	1	0.24864
C20orf197	5	0.1154	0.28522	0.996287	5080	2	0.054467	0.021921	0.040334	0.89191	810	1	0.054467
DDX39A	5	0.25187	0.4804	1	8461	2	0.87616	0.021958	0.040394	0.89214	811	2	0.87616
WDR66	5	0.46589	0.6929	1	12218	2	0.19525	0.022059	0.040567	0.892607	812	1	0.19525
ADCYAP1R1	5	0.87982	0.92063	1	16386	1	0.94763	0.022076	0.04059	0.892607	813	2	0.94763
INTS8	5	0.55912	0.75413	1	13297	1	0.21598	0.022119	0.040661	0.892607	814	2	0.21598
C6orf62	5	0.78072	0.88089	1	15619	1	1.223	0.0222	0.040792	0.892607	815	2	1.223
PDP2	5	0.43553	0.66438	1	11765	3	-0.02407	0.0222	0.040792	0.892607	816	2	-0.02407
CRTAP	5	0.98798	0.98804	1	17712	0	0.49953	0.022224	0.040831	0.892607	817	1	0.49953
C2CD5	5	0.40445	0.63457	1	11234	3	-0.018766	0.022334	0.041022	0.892607	818	1	-0.018766
HIST1H2BK	2	0.7067	0.7081	1	14843	1	1.1516	0.02237	0.02503	0.838129	819	1	1.1516
BCAR1	5	0.037997	0.12621	0.970582	2293	3	-0.90648	0.022389	0.04111	0.892607	820	1	-0.90648
SGMS1	5	0.57434	0.76205	1	13472	2	0.34372	0.022444	0.041208	0.892607	821	1	0.34372
ZBTB7B	5	0.50754	0.72795	1	12783	2	0.29955	0.022568	0.04141	0.892607	822	2	0.29955
DGKA	5	0.37179	0.60262	1	10691	3	-0.088822	0.022581	0.041423	0.892607	823	1	-0.088822
STIL	5	0.21884	0.44522	1	7784	2	0.037111	0.022581	0.041423	0.892607	824	1	0.037111
TNNI1	5	0.44303	0.67151	1	11887	1	0.70711	0.022606	0.041473	0.892607	825	2	0.70711
DMGDH	5	0.46018	0.6876	1	12130	3	-0.09075	0.022719	0.041664	0.892607	826	1	-0.09075
ZC3HAV1	5	0.70323	0.83347	1	14796	1	0.17394	0.022751	0.041715	0.892607	827	2	0.17394
CLIC6	5	0.67042	0.81437	1	14424	2	0.17459	0.022774	0.041757	0.892607	828	1	0.17459
PCYOX1L	5	0.47672	0.70285	1	12378	3	-0.29959	0.022775	0.041758	0.892607	829	2	-0.29959
PITRM1	5	0.7487	0.86079	1	15274	2	0.70859	0.022828	0.041847	0.892607	830	2	0.70859
GNE	5	0.58235	0.76622	1	13559	2	0.0052925	0.022884	0.041949	0.892607	831	1	0.0052925
SETD9	5	0.99872	0.99872	1	17945	0	1.1029	0.022915	0.042002	0.892607	832	2	1.1029
CIRBP	5	0.43984	0.66849	1	11832	2	0.81788	0.022915	0.042002	0.892607	833	2	0.81788
AXDND1	5	0.43929	0.66799	1	11827	2	0.51474	0.022915	0.042002	0.892607	834	2	0.51474
RING1	5	0.45646	0.68425	1	12080	1	0.48931	0.022939	0.042051	0.892607	835	1	0.48931
GTF2IRD2B	5	0.46579	0.6928	1	12215	2	0.75082	0.022994	0.042142	0.892607	836	1	0.75082
KLF12	5	0.73622	0.85307	1	15135	1	1.2326	0.023026	0.042204	0.892607	837	2	1.2326
GPR139	5	0.97829	0.97846	1	17538	0	0.59679	0.023026	0.042204	0.892607	838	2	0.59679
MTA3	5	0.95859	0.95987	1	17225	1	1.2817	0.023026	0.042204	0.892607	839	2	1.2817
FXYD3	12	0.13568	0.40997	1	5728	5	0.26019	0.023067	0.056434	0.917115	840	1	0.26019
CDC73	5	0.55912	0.75413	1	13308	2	0.15484	0.023076	0.042291	0.892607	841	2	0.15484
DDX25	5	0.61607	0.78427	1	13896	2	0.40351	0.023076	0.042291	0.892607	842	1	0.40351
RBL1	5	0.011812	0.04609	0.897938	900	3	-0.83749	0.023133	0.042397	0.892607	843	2	-0.83749
NDUFB10	5	0.34188	0.57301	1	10201	2	1.3832	0.023162	0.042444	0.892607	844	2	1.3832
ARID3A	5	0.03271	0.114	0.96633	2076	3	-0.78331	0.023196	0.042488	0.892607	845	2	-0.78331
EPT1	5	0.25583	0.48455	1	8535	2	0.13342	0.023213	0.042517	0.892607	846	1	0.13342
POLH	5	0.13173	0.31522	1	5601	2	0.73437	0.02323	0.042548	0.892607	847	2	0.73437
MBOAT4	5	0.3351	0.56622	1	10079	2	0.33797	0.023312	0.04269	0.893846	848	2	0.33797
MID2	5	0.31257	0.54342	1	9657	3	-0.29683	0.023323	0.042706	0.893846	849	1	-0.29683
CALB1	5	0.52359	0.73596	1	12931	2	0.25142	0.02341	0.04286	0.894628	850	2	0.25142
NAT6	5	0.91199	0.93293	1	16662	1	0.98527	0.023433	0.042892	0.894628	851	1	0.98527
FKBP9	6	0.092438	0.26439	0.996287	4267	3	-0.32289	0.023466	0.043687	0.897462	852	2	-0.32289
ITGB3BP	6	0.21133	0.4499	1	7625	3	-0.26349	0.023484	0.043724	0.897462	853	1	-0.26349
C11orf21	5	0.8602	0.91435	1	16223	1	0.9619	0.023543	0.043086	0.897462	854	1	0.9619
DDX21	4	0.93348	0.93377	1	16894	1	0.13928	0.023551	0.040976	0.892607	855	1	0.13928
NAP1L3	5	0.34414	0.57523	1	10235	2	0.42135	0.023654	0.043273	0.897462	856	2	0.42135
WFDC2	5	0.69206	0.82701	1	14690	1	0.73362	0.023693	0.043344	0.897462	857	2	0.73362
SAMD4A	6	0.67219	0.8491	1	14447	1	0.80541	0.023781	0.044214	0.897462	858	1	0.80541
LRRC36	5	0.72471	0.84607	1	15011	1	0.75227	0.023782	0.043485	0.897462	859	2	0.75227
SLC35A3	4	0.63466	0.77222	1	14074	2	-0.060841	0.023969	0.041314	0.892607	860	1	-0.060841
KCNT2	5	0.048766	0.15027	0.979889	2718	3	-0.99856	0.02427	0.044301	0.897462	861	2	-0.99856
COPG1	5	0.314	0.54488	1	9691	3	-0.49732	0.024334	0.044412	0.897462	862	2	-0.49732
AP4E1	5	0.68027	0.82008	1	14543	2	0.22997	0.024334	0.044412	0.897462	863	2	0.22997
NPIPA5	1	0.97566	0.97575	1	17492	0	2.0413	0.024345	0.024227	0.838129	864	1	2.0413
TPD52	5	0.91053	0.93233	1	16649	1	1.4562	0.024444	0.0446	0.897462	865	2	1.4562
RFTN2	5	0.92616	0.93961	1	16816	1	1.2817	0.024444	0.0446	0.897462	866	2	1.2817
ACOT6	5	0.98595	0.98606	1	17683	0	0.858	0.024444	0.0446	0.897462	867	2	0.858
TMEM5	8	0.95571	0.98235	1	17182	2	0.56336	0.02445	0.048961	0.914953	868	2	0.56336
SUV39H2	7	0.89303	0.95309	1	16493	2	0.23881	0.024463	0.046559	0.904061	869	2	0.23881
CCDC24	5	0.83527	0.90735	1	16072	1	0.27378	0.024543	0.044767	0.897462	870	2	0.27378
AP3S1	5	0.71855	0.84243	1	14950	2	1.013	0.024573	0.04482	0.897462	871	2	1.013
ZNF28	5	0.020258	0.07526	0.942124	1406	2	0.86612	0.024633	0.044918	0.897462	872	2	0.86612
NDUFB6	4	0.088379	0.21789	0.995009	4146	2	-0.17572	0.024651	0.041897	0.892607	873	1	-0.17572
RBBP8	5	0.25255	0.48109	1	8479	2	0.60754	0.024713	0.045043	0.897462	874	2	0.60754
YWHAE	4	0.76574	0.83969	1	15455	1	0.33109	0.024827	0.042032	0.892607	875	1	0.33109
PRC1	5	0.86683	0.91642	1	16271	1	1.2254	0.024898	0.045355	0.897462	876	2	1.2254
ARHGEF35	5	0.18415	0.40594	1	7104	3	-0.55105	0.025028	0.045569	0.897462	877	2	-0.55105
MRPL27	5	0.56862	0.75908	1	13400	2	0.22481	0.025028	0.045569	0.897462	878	2	0.22481
S100G	3	0.1807	0.3275	1	7013	1	0.06902	0.025067	0.033476	0.865317	879	1	0.06902
MAGEB5	5	0.25255	0.48109	1	8487	2	-0.24595	0.025094	0.045673	0.897462	880	2	-0.24595
KIAA1324L	5	0.71629	0.84112	1	14928	1	1.156	0.025129	0.045725	0.897462	881	2	1.156
SLC12A8	5	0.28146	0.51151	1	9044	2	0.31909	0.02519	0.04582	0.897462	882	1	0.31909
GML	5	0.23733	0.46515	1	8179	2	-0.99856	0.02519	0.04582	0.897462	883	1	-0.99856
CERS1	5	0.49524	0.71982	1	12640	2	0.85556	0.02519	0.04582	0.897462	884	1	0.85556
GATS	5	0.14655	0.34195	1	6046	3	-0.34274	0.02519	0.04582	0.897462	885	1	-0.34274
LIPT1	5	0.043565	0.13876	0.973009	2543	3	-0.48572	0.02519	0.04582	0.897462	886	1	-0.48572
SAT2	5	0.16441	0.37304	1	6581	2	0.42345	0.02519	0.04582	0.897462	887	1	0.42345
TIAF1	5	0.20877	0.43459	1	7584	3	-0.21118	0.02519	0.04582	0.897462	888	1	-0.21118
CLMN	5	0.62246	0.78768	1	13962	2	0.39369	0.02519	0.04582	0.897462	889	1	0.39369
CERS5	5	0.31177	0.54258	1	9646	3	-0.46556	0.02519	0.04582	0.897462	890	1	-0.46556
HNRNPU	5	0.00059725	0.002701	0.549925	86	4	-4.5692	0.02519	0.04582	0.897462	891	1	-4.5692
TEX9	5	0.6389	0.79679	1	14111	2	0.15668	0.02519	0.04582	0.897462	892	1	0.15668
EIF1	5	0.056625	0.16752	0.979889	3017	3	-1.7057	0.02519	0.04582	0.897462	893	1	-1.7057
INTS4	5	0.47763	0.70373	1	12398	2	0.55414	0.02519	0.04582	0.897462	894	1	0.55414
KPNA3	5	0.62112	0.78696	1	13948	2	0.58726	0.02519	0.04582	0.897462	895	1	0.58726
MCM6	5	0.55912	0.75413	1	13298	1	0.40987	0.02519	0.04582	0.897462	896	1	0.40987
MSRB2	5	0.4623	0.68959	1	12176	3	-0.055694	0.02519	0.04582	0.897462	897	1	-0.055694
MMAB	5	0.064421	0.18404	0.984907	3312	3	-1.0246	0.02519	0.04582	0.897462	898	1	-1.0246
RAB5A	5	0.1137	0.28204	0.996287	5025	3	-2.5877	0.02519	0.04582	0.897462	899	1	-2.5877
PPP1R42	5	0.01276	0.049523	0.903352	958	3	-1.1882	0.02519	0.04582	0.897462	900	1	-1.1882
NAT9	5	0.83448	0.90714	1	16067	1	0.62846	0.02519	0.04582	0.897462	901	1	0.62846
CCT2	5	0.23745	0.46527	1	8183	3	-1.5564	0.02519	0.04582	0.897462	902	1	-1.5564
RALGPS1	5	0.32692	0.55802	1	9926	3	-0.42941	0.02519	0.04582	0.897462	903	1	-0.42941
PPP1R8	15	0.59029	0.88473	1	13631	7	0.034049	0.025228	0.064093	0.940376	904	2	0.034049
CCDC94	4	0.60696	0.75073	1	13805	2	0.4883	0.025244	0.042412	0.892607	905	1	0.4883
CHMP4B	4	0.042903	0.12625	0.970582	2517	3	-1.0823	0.025244	0.042412	0.892607	906	1	-1.0823
ZNF596	5	0.14109	0.33224	1	5878	2	-1.0767	0.025265	0.04594	0.898832	907	2	-1.0767
GZMH	6	0.98883	0.98887	1	17736	0	1.2426	0.025321	0.046824	0.904581	908	2	1.2426
NREP	5	0.70524	0.83464	1	14824	1	0.65654	0.025376	0.046144	0.900684	909	2	0.65654
C4BPA	5	0.35104	0.58203	1	10351	2	0.70859	0.025396	0.046185	0.900684	910	2	0.70859
HHLA3	7	0.31536	0.59449	1	9714	4	-0.082364	0.025429	0.048165	0.914953	911	1	-0.082364
HYAL1	15	0.1239	0.4096	1	5354	7	-0.021168	0.025435	0.064513	0.940376	912	3	-0.021168
RFWD2	5	0.99712	0.99712	1	17898	0	1.4236	0.025573	0.046488	0.904061	913	2	1.4236
CPXM1	5	0.52316	0.73572	1	12926	2	0.38248	0.025599	0.046531	0.904061	914	2	0.38248
MUC15	5	0.37589	0.6067	1	10761	1	0.41054	0.025675	0.046666	0.904182	915	2	0.41054
FAM194B	5	0.61835	0.7855	1	13920	2	0.58933	0.025675	0.046666	0.904182	916	2	0.58933
SCN2A	5	0.99488	0.99491	1	17857	0	0.52675	0.025792	0.046845	0.904581	917	2	0.52675
PPT2	4	0.7222	0.82462	1	14994	1	0.66884	0.025793	0.042857	0.894628	918	1	0.66884
HMGN2	2	0.96257	0.9627	1	17271	0	1.7237	0.025866	0.028335	0.857467	919	1	1.7237
ZNF142	5	0.91454	0.93408	1	16691	1	0.85556	0.025868	0.046973	0.904581	920	2	0.85556
RARRES1	5	0.63724	0.79585	1	14094	2	0.69569	0.025868	0.046973	0.904581	921	2	0.69569
TXN2	5	0.39489	0.62532	1	11078	2	0.29952	0.025909	0.047038	0.904581	922	2	0.29952
DERA	5	0.19506	0.41964	1	7351	1	0.3775	0.02597	0.047148	0.905413	923	2	0.3775
TMC1	5	0.87168	0.91795	1	16317	1	0.51031	0.0262	0.047535	0.911223	924	2	0.51031
CCZ1	2	0.74318	0.74303	1	15212	1	0.083483	0.02622	0.02866	0.858572	925	1	0.083483
PIAS2	5	0.7336	0.85147	1	15105	1	0.69503	0.026231	0.047595	0.911402	926	2	0.69503
ZNF729	4	0.011817	0.039068	0.880129	904	2	0.5036	0.026342	0.043304	0.897462	927	1	0.5036
SSB	4	0.96978	0.96989	1	17381	0	0.37375	0.026342	0.043304	0.897462	928	1	0.37375
C1orf185	5	0.038073	0.1264	0.970582	2301	2	0.45577	0.026406	0.047891	0.914141	929	2	0.45577
TMEM192	5	0.14828	0.34502	1	6104	2	0.77221	0.026406	0.047891	0.914141	930	2	0.77221
PGK1	5	0.95677	0.95845	1	17202	1	0.60939	0.026488	0.04804	0.914953	931	2	0.60939
TMEM42	5	0.40203	0.63224	1	11192	1	1.2449	0.026581	0.048203	0.914953	932	2	1.2449
SLC7A10	5	0.74246	0.85686	1	15203	1	0.48603	0.026601	0.048247	0.914953	933	2	0.48603
C10orf32	5	0.63287	0.79339	1	14055	1	1.2233	0.0267	0.048425	0.914953	934	2	1.2233
MPP6	5	0.79848	0.89237	1	15803	2	0.53289	0.0267	0.048425	0.914953	935	2	0.53289
RFPL3	4	0.7705	0.8415	1	15505	1	0.5146	0.026803	0.043677	0.897462	936	1	0.5146
CDX4	5	0.70649	0.83535	1	14839	2	0.6045	0.026901	0.048786	0.914953	937	2	0.6045
MS4A4A	5	0.66696	0.81242	1	14392	2	0.84032	0.026901	0.048786	0.914953	938	2	0.84032
FAM229B	5	0.97877	0.97892	1	17553	0	0.53897	0.026917	0.048815	0.914953	939	1	0.53897
DRAM2	5	0.061901	0.17872	0.984592	3228	1	0.51758	0.026917	0.048815	0.914953	940	1	0.51758
CERS3	5	0.030576	0.10844	0.962103	1976	3	-1.8271	0.026917	0.048815	0.914953	941	1	-1.8271
DDX49	5	0.27939	0.50931	1	8990	3	-0.5413	0.026917	0.048815	0.914953	942	1	-0.5413
MRGPRG	5	0.31088	0.54166	1	9637	2	0.035818	0.02701	0.048984	0.914953	943	2	0.035818
FAM134A	5	0.069167	0.1939	0.985592	3495	3	-0.77975	0.027054	0.049049	0.914953	944	1	-0.77975
IMP3	5	0.175	0.39083	1	6861	3	-0.55538	0.027062	0.049075	0.914953	945	2	-0.55538
GLDN	5	0.017237	0.065131	0.929	1239	1	0.2732	0.027163	0.049251	0.914953	946	1	0.2732
ZNF225	4	0.099504	0.2354	0.996287	4532	1	0.84717	0.027176	0.043986	0.897462	947	1	0.84717
RSF1	5	0.99963	0.99963	1	17967	0	0.99385	0.027177	0.04927	0.914953	948	2	0.99385
FOXD3	5	0.99983	0.99985	1	17978	0	1.8017	0.027255	0.049419	0.914953	949	2	1.8017
TCEA1	5	0.96573	0.96604	1	17323	1	0.6873	0.027273	0.049449	0.914953	950	1	0.6873
FAU	5	0.21634	0.44254	1	7742	3	-1.9157	0.027276	0.049457	0.914953	951	2	-1.9157
WFIKKN2	5	0.01776	0.066908	0.929284	1277	4	-1.2532	0.027382	0.049636	0.914953	952	1	-1.2532
CXCL3	5	0.48652	0.71186	1	12513	2	0.86305	0.027437	0.049726	0.914953	953	2	0.86305
ZMAT1	5	0.97545	0.97564	1	17485	0	0.56947	0.027492	0.049818	0.914953	954	1	0.56947
ZNF844	5	0.20767	0.4334	1	7555	3	-1.0116	0.027506	0.049841	0.914953	955	2	-1.0116
RPS9	5	0.36627	0.59713	1	10619	2	0.54963	0.027506	0.049841	0.914953	956	2	0.54963
TNFAIP6	5	0.61728	0.78493	1	13909	2	1.0941	0.027506	0.049841	0.914953	957	2	1.0941
DENR	3	0.46125	0.61643	1	12154	1	0.085904	0.027509	0.035636	0.871623	958	1	0.085904
POLR2B	3	0.86902	0.86912	1	16295	1	0.72936	0.027509	0.035636	0.871623	959	1	0.72936
CHRNB3	5	0.57505	0.7624	1	13483	2	0.059677	0.027547	0.049906	0.914953	960	1	0.059677
TMEM252	5	0.16084	0.36696	1	6482	1	0.87259	0.027601	0.050002	0.914953	961	1	0.87259
ESCO2	5	0.13323	0.318	1	5654	1	0.42345	0.027611	0.050018	0.914953	962	2	0.42345
SV2A	5	0.69931	0.83115	1	14757	1	0.59808	0.027656	0.05009	0.914953	963	1	0.59808
PCDHB8	5	0.97875	0.9789	1	17552	0	1.3393	0.027737	0.050236	0.914953	964	2	1.3393
TMEM255B	5	0.35015	0.58114	1	10338	2	0.6218	0.027752	0.05026	0.914953	965	2	0.6218
FNIP1	5	0.74114	0.85608	1	15181	1	0.61999	0.027848	0.050415	0.914953	966	1	0.61999
GJB5	5	0.34313	0.57425	1	10217	2	0.34551	0.027848	0.050415	0.914953	967	1	0.34551
TMEM223	5	0.45834	0.68595	1	12106	3	-0.10397	0.027848	0.050415	0.914953	968	1	-0.10397
ACADM	5	0.79958	0.89309	1	15818	2	1.4012	0.027863	0.050433	0.914953	969	2	1.4012
TNN	5	0.42792	0.65707	1	11617	3	-0.048172	0.027915	0.050528	0.914953	970	2	-0.048172
UQCRB	6	0.45429	0.69789	1	12042	1	0.45748	0.027922	0.051174	0.914953	971	1	0.45748
TMEM56	5	0.2002	0.42525	1	7432	1	0.55059	0.027979	0.050624	0.914953	972	2	0.55059
PSMC4	5	0.44926	0.67742	1	11970	1	0.85523	0.027979	0.050624	0.914953	973	2	0.85523
VNN2	5	0.80063	0.89378	1	15830	2	-1.0767	0.027979	0.050624	0.914953	974	2	-1.0767
GCSAM	5	0.11631	0.28694	0.996287	5117	2	0.044528	0.028067	0.05078	0.914953	975	1	0.044528
HNF1B	5	0.67838	0.81897	1	14522	2	0.9448	0.028067	0.05078	0.914953	976	1	0.9448
EMB	5	0.093597	0.24331	0.996287	4306	2	0.84502	0.028153	0.050933	0.914953	977	2	0.84502
PDLIM5	15	0.11855	0.39797	1	5183	5	0.4442	0.02821	0.07007	0.951609	978	2	0.4442
P2RY10	5	0.063609	0.18237	0.984907	3290	2	0.02414	0.028231	0.051055	0.914953	979	1	0.02414
INPP5A	5	0.046201	0.14465	0.979889	2616	3	-0.73599	0.028231	0.051055	0.914953	980	1	-0.73599
SOCS5	5	0.29823	0.52876	1	9368	2	0.08812	0.028365	0.051276	0.914953	981	2	0.08812
MAGI3	5	0.53773	0.74315	1	13084	1	0.5087	0.028395	0.051322	0.914953	982	1	0.5087
UBLCP1	5	0.10559	0.26658	0.996287	4734	2	0.3154	0.028395	0.051322	0.914953	983	1	0.3154
VN1R2	5	0.67167	0.8151	1	14442	1	0.60754	0.028477	0.051461	0.914953	984	1	0.60754
EXOSC6	5	0.93719	0.94546	1	16944	1	0.65522	0.028492	0.051486	0.914953	985	2	0.65522
FUT3	5	0.24479	0.47303	1	8324	3	-0.4161	0.028532	0.051557	0.914953	986	1	-0.4161
FBXO21	5	0.90695	0.93079	1	16612	1	0.89195	0.028551	0.051586	0.914953	987	2	0.89195
DDR1	4	0.94783	0.94799	1	17077	0	0.78959	0.028601	0.045165	0.897462	988	1	0.78959
NTAN1	5	0.34276	0.57387	1	10211	1	0.87847	0.028636	0.051726	0.914953	989	2	0.87847
GTPBP4	5	0.96467	0.96508	1	17302	1	0.088788	0.028636	0.051726	0.914953	990	2	0.088788
UBIAD1	5	0.075699	0.20744	0.995009	3712	3	-1.0061	0.028636	0.051726	0.914953	991	2	-1.0061
UBE2D2	5	0.1541	0.35537	1	6278	2	0.062169	0.028636	0.051726	0.914953	992	2	0.062169
C12orf54	5	0.89483	0.92605	1	16509	1	0.49435	0.028696	0.051818	0.914953	993	1	0.49435
SEC61G	3	0.57958	0.68829	1	13532	1	0.5369	0.028696	0.036694	0.872638	994	1	0.5369
WDR3	5	0.77747	0.87881	1	15584	2	0.45616	0.028801	0.052009	0.915013	995	2	0.45616
GPR171	5	0.42911	0.65827	1	11634	2	0.55407	0.02886	0.052108	0.915013	996	1	0.55407
UBE3A	5	0.052313	0.15798	0.979889	2863	3	-0.27638	0.02886	0.052108	0.915013	997	1	-0.27638
ZNF575	5	0.70121	0.83226	1	14768	1	0.42555	0.02886	0.052108	0.915013	998	1	0.42555
SNRPG	1	0.97109	0.97124	1	17412	0	1.2153	0.028908	0.028773	0.858572	999	1	1.2153
SLC29A2	5	0.17083	0.38385	1	6757	2	0.41733	0.02893	0.052227	0.915013	1000	2	0.41733
LSAMP	5	0.99666	0.99665	1	17892	0	1.2008	0.02893	0.052227	0.915013	1001	2	1.2008
ZNF85	4	0.01274	0.041906	0.887636	956	2	-2.1688	0.028952	0.045454	0.897462	1002	1	-2.1688
NACA	8	0.33647	0.64063	1	10105	5	-0.42062	0.029009	0.056067	0.917115	1003	1	-0.42062
IFNA5	2	0.60071	0.61802	1	13746	1	1.2752	0.029024	0.031328	0.865317	1004	1	1.2752
ORC1	5	0.16679	0.37707	1	6645	2	0.43919	0.029051	0.052439	0.915013	1005	2	0.43919
RPGRIP1L	5	0.070989	0.19764	0.988364	3561	2	0.27085	0.029051	0.052439	0.915013	1006	1	0.27085
PTPRC	10	0.11252	0.34599	1	4968	5	-0.59	0.029069	0.062778	0.937585	1007	2	-0.59
SMIM18	5	0.74573	0.85894	1	15243	2	0.66584	0.029074	0.052481	0.915013	1008	2	0.66584
TAF9B	5	0.78465	0.88347	1	15657	1	0.40543	0.029144	0.052593	0.915013	1009	2	0.40543
KMT2C	5	0.31241	0.54327	1	9653	2	0.66025	0.029166	0.052626	0.915013	1010	2	0.66025
RANBP17	5	0.32644	0.5575	1	9915	2	0.85517	0.029166	0.052626	0.915013	1011	2	0.85517
STK17A	5	0.4971	0.72153	1	12672	2	0.31169	0.029268	0.052787	0.915013	1012	2	0.31169
UQCR10	1	0.97072	0.9709	1	17401	0	2.1479	0.029283	0.029179	0.858572	1013	1	2.1479
GPR173	5	0.74489	0.85841	1	15230	1	0.87774	0.029305	0.052842	0.915013	1014	2	0.87774
MIA3	5	0.32582	0.55687	1	9903	1	0.72721	0.029338	0.052899	0.915013	1015	2	0.72721
S100Z	5	0.65082	0.80342	1	14224	2	0.11022	0.029352	0.052924	0.915013	1016	1	0.11022
C14orf39	5	0.014188	0.054526	0.907408	1059	4	-2.3131	0.029352	0.052924	0.915013	1017	1	-2.3131
XPO7	5	0.92581	0.93943	1	16810	1	0.22351	0.029352	0.052924	0.915013	1018	1	0.22351
GUK1	5	0.032679	0.11392	0.96633	2075	3	-2.9364	0.02944	0.053055	0.915013	1019	2	-2.9364
DEPDC7	5	0.4504	0.67852	1	11986	1	0.63966	0.02944	0.053055	0.915013	1020	2	0.63966
AWAT1	5	0.41275	0.64266	1	11379	2	0.71096	0.029602	0.053337	0.915013	1021	2	0.71096
ERP27	5	0.41518	0.64492	1	11424	2	0.70154	0.029625	0.053373	0.915013	1022	1	0.70154
APOBEC3F	7	0.44892	0.72072	1	11965	4	-0.046149	0.029639	0.054847	0.915013	1023	1	-0.046149
GXYLT1	5	0.38069	0.61138	1	10847	2	-0.29299	0.029656	0.053427	0.915013	1024	2	-0.29299
ALDH3A1	5	0.27328	0.50293	1	8880	3	-0.13553	0.02968	0.053469	0.915013	1025	1	-0.13553
CXorf40A	4	0.98696	0.98699	1	17699	0	0.89635	0.029697	0.046078	0.900544	1026	1	0.89635
TRPS1	5	0.38051	0.61119	1	10839	3	-0.19938	0.029753	0.053583	0.915013	1027	2	-0.19938
FHIT	5	0.527	0.73769	1	12970	2	0.84704	0.029797	0.053664	0.915013	1028	2	0.84704
FRK	5	0.69326	0.82768	1	14703	2	0.32328	0.029871	0.053794	0.915013	1029	1	0.32328
HOXD1	5	0.60089	0.77614	1	13749	2	0.39146	0.030008	0.054035	0.915013	1030	1	0.39146
WRB	5	0.058951	0.17242	0.979889	3112	3	-1.0767	0.030019	0.054061	0.915013	1031	2	-1.0767
RHOT1	5	0.39939	0.6297	1	11154	1	1.2783	0.03009	0.054172	0.915013	1032	2	1.2783
TWISTNB	4	0.66515	0.79601	1	14375	2	-1.025	0.030135	0.046461	0.904061	1033	1	-1.025
RBM8A	5	0.64329	0.7992	1	14159	2	-1.6863	0.030199	0.054367	0.915013	1034	1	-1.6863
WDR5	5	0.28984	0.52009	1	9198	3	-1.4545	0.030199	0.054367	0.915013	1035	1	-1.4545
ZFYVE20	5	0.96966	0.96979	1	17377	0	0.49048	0.030199	0.054367	0.915013	1036	1	0.49048
IL17RD	5	0.13127	0.3144	1	5594	3	-0.46324	0.030199	0.054367	0.915013	1037	1	-0.46324
DSG4	5	0.39157	0.62199	1	11024	2	0.016496	0.030199	0.054367	0.915013	1038	1	0.016496
PDZD9	5	0.47248	0.69904	1	12317	3	-0.24702	0.030226	0.054416	0.915013	1039	2	-0.24702
ANTXR2	5	0.62487	0.789	1	13981	1	1.2258	0.030319	0.054574	0.915013	1040	2	1.2258
H2AFZ	5	0.96151	0.96229	1	17258	1	0.57676	0.030374	0.05465	0.915013	1041	2	0.57676
ARSK	5	0.99382	0.99384	1	17834	0	0.56342	0.030428	0.054741	0.915013	1042	2	0.56342
SNX13	5	0.59808	0.77466	1	13709	2	0.28547	0.030428	0.054741	0.915013	1043	2	0.28547
UGT2A1	5	0.82784	0.90543	1	16038	1	0.73232	0.030428	0.054741	0.915013	1044	2	0.73232
MFSD3	5	0.39838	0.62875	1	11135	1	0.63566	0.030472	0.054816	0.915013	1045	1	0.63566
TOR1B	5	0.72206	0.84453	1	14992	1	0.35513	0.030472	0.054816	0.915013	1046	1	0.35513
C5orf54	5	0.096724	0.24938	0.996287	4428	3	-0.092692	0.030478	0.054827	0.915013	1047	2	-0.092692
BTG3	5	0.61554	0.78399	1	13891	2	0.60694	0.030494	0.054851	0.915013	1048	2	0.60694
TNFAIP2	5	0.093781	0.24366	0.996287	4314	4	-0.21715	0.030554	0.054956	0.915013	1049	1	-0.21715
ZNF273	4	0.15731	0.32368	1	6371	2	-0.075176	0.030572	0.046829	0.904581	1050	1	-0.075176
OXSR1	5	0.28096	0.51095	1	9035	2	0.065325	0.030609	0.055054	0.915013	1051	1	0.065325
FBXO4	5	0.4557	0.6835	1	12066	2	0.33504	0.030609	0.055055	0.915013	1052	2	0.33504
RPS6KA3	5	0.99931	0.9993	1	17961	0	1.0511	0.030609	0.055055	0.915013	1053	2	1.0511
ZNF394	5	0.49674	0.72118	1	12668	2	0.60643	0.030626	0.055085	0.915013	1054	2	0.60643
PEX5L	5	0.73871	0.85461	1	15157	2	0.95519	0.030659	0.055151	0.915013	1055	2	0.95519
TMPRSS11A	5	0.25469	0.48334	1	8513	3	-0.30974	0.030686	0.055192	0.915013	1056	2	-0.30974
PRPS2	5	0.094692	0.24541	0.996287	4358	2	0.068246	0.030686	0.055192	0.915013	1057	2	0.068246
PPP3CC	5	0.043767	0.13923	0.973009	2550	4	-0.58224	0.030718	0.055242	0.915013	1058	1	-0.58224
TAF12	5	0.1684	0.3798	1	6696	3	-0.47862	0.030718	0.055242	0.915013	1059	1	-0.47862
GPR75	5	0.97067	0.97082	1	17399	0	0.77152	0.030724	0.055257	0.915013	1060	2	0.77152
OTOR	5	0.99884	0.99885	1	17950	0	0.85523	0.030827	0.055424	0.916947	1061	1	0.85523
MAP1LC3A	5	0.070884	0.19742	0.988364	3556	2	0.20903	0.030989	0.055698	0.917115	1062	2	0.20903
SLC12A1	5	0.95198	0.95486	1	17136	1	1.0774	0.030989	0.055698	0.917115	1063	2	1.0774
BFAR	5	0.01994	0.074216	0.942124	1385	3	-0.21852	0.030991	0.0557	0.917115	1064	1	-0.21852
INTS6	8	0.54438	0.80017	1	13149	4	-0.23896	0.031025	0.059196	0.928962	1065	2	-0.23896
TRHR	5	0.070144	0.1959	0.985592	3528	3	-0.13755	0.031088	0.055861	0.917115	1066	2	-0.13755
SLC28A3	5	0.96897	0.96913	1	17362	0	0.61615	0.0311	0.055876	0.917115	1067	1	0.61615
CCDC110	5	0.27525	0.50501	1	8922	1	0.82672	0.031155	0.055962	0.917115	1068	1	0.82672
CCL24	5	0.019867	0.073983	0.942124	1375	3	-1.1442	0.03121	0.056049	0.917115	1069	1	-1.1442
IL1R2	5	0.99807	0.99807	1	17921	0	1.3581	0.031265	0.056143	0.917115	1070	2	1.3581
YTHDF1	5	0.68691	0.82396	1	14633	2	0.43724	0.031265	0.056143	0.917115	1071	2	0.43724
CNTN4	5	0.55066	0.74975	1	13210	2	0.61423	0.031265	0.056143	0.917115	1072	2	0.61423
SEC24C	5	0.14668	0.34218	1	6054	3	-0.035782	0.031319	0.056234	0.917115	1073	1	-0.035782
GADD45G	5	0.17585	0.39228	1	6883	2	0.35087	0.031331	0.056251	0.917115	1074	2	0.35087
C6orf211	5	0.96528	0.96563	1	17314	1	0.59185	0.031409	0.056366	0.917115	1075	2	0.59185
ARFIP1	5	0.056625	0.16752	0.979889	3014	2	0.65841	0.031455	0.056454	0.917115	1076	1	0.65841
PRAMEF6	1	0.96852	0.96873	1	17358	0	-1.0767	0.031478	0.031341	0.865317	1077	1	-1.0767
RPSA	2	0.27934	0.40074	1	8989	1	-0.53044	0.031539	0.033725	0.865317	1078	1	-0.53044
MUC21	5	0.028989	0.10349	0.96117	1896	3	-1.0459	0.031592	0.056671	0.919331	1079	1	-1.0459
WDR43	4	0.30569	0.52483	1	9528	3	-2.2454	0.031644	0.047726	0.912938	1080	1	-2.2454
SMARCD1	5	0.89016	0.92428	1	16470	1	0.59342	0.031646	0.056773	0.919331	1081	1	0.59342
WNK1	5	0.4571	0.68485	1	12088	2	0.42698	0.031755	0.056947	0.919331	1082	1	0.42698
TM7SF2	5	0.50733	0.72784	1	12780	2	0.038279	0.031755	0.056947	0.919331	1083	1	0.038279
FAM150B	5	0.70695	0.83561	1	14845	1	0.28695	0.031755	0.056947	0.919331	1084	1	0.28695
SMURF1	5	0.71941	0.84295	1	14961	1	0.99897	0.031815	0.057054	0.919396	1085	2	0.99897
EFEMP1	5	0.96262	0.96326	1	17274	1	0.11764	0.031815	0.057054	0.919396	1086	2	0.11764
ZNF432	5	0.90148	0.92854	1	16568	1	0.26297	0.031865	0.057147	0.920079	1087	2	0.26297
VWC2L	5	0.70866	0.83662	1	14856	1	1.2984	0.031919	0.057233	0.920452	1088	1	1.2984
RNF146	5	0.13928	0.32895	1	5799	1	0.84556	0.031966	0.057311	0.920452	1089	2	0.84556
ST7	5	0.26175	0.49082	1	8651	3	-0.24255	0.031974	0.057324	0.920452	1090	1	-0.24255
TMEM44	5	0.14818	0.34484	1	6098	2	0.58175	0.032028	0.057415	0.921097	1091	1	0.58175
AKAP13	5	0.90512	0.93004	1	16598	1	0.14977	0.03224	0.057773	0.92437	1092	2	0.14977
DCTN1	4	0.95782	0.95797	1	17216	0	0.91317	0.0323	0.048281	0.914953	1093	1	0.91317
PSAT1	5	0.3751	0.60594	1	10750	2	0.37564	0.032307	0.057899	0.925554	1094	2	0.37564
SRPK1	5	0.034181	0.1174	0.967546	2132	3	-0.65868	0.032383	0.058016	0.925782	1095	1	-0.65868
PDHA1	5	0.0057892	0.023967	0.812618	519	4	-0.84072	0.032383	0.058016	0.925782	1096	1	-0.84072
RAB13	5	0.25843	0.48734	1	8597	2	0.34243	0.032464	0.058148	0.925891	1097	1	0.34243
GEMIN5	5	0.028203	0.10099	0.953973	1858	2	0.30124	0.032481	0.058177	0.925891	1098	2	0.30124
CGGBP1	5	0.12561	0.30408	0.998017	5418	3	-0.35681	0.032481	0.058177	0.925891	1099	2	-0.35681
RAB27B	5	0.90868	0.93151	1	16632	1	0.87148	0.032526	0.058252	0.926272	1100	2	0.87148
NPAT	5	0.20199	0.42727	1	7464	2	1.4503	0.032656	0.058489	0.927495	1101	2	1.4503
KIAA1210	5	0.31584	0.54676	1	9721	3	-0.27611	0.032679	0.058535	0.927495	1102	2	-0.27611
CNIH4	6	0.28422	0.5446	1	9098	4	-0.57256	0.032739	0.059096	0.928209	1103	2	-0.57256
C11orf45	5	0.53953	0.74405	1	13098	2	0.20359	0.032752	0.058671	0.927495	1104	2	0.20359
RTP1	5	0.21191	0.43791	1	7643	1	0.34754	0.032819	0.058793	0.927495	1105	1	0.34754
RAB3B	5	0.75983	0.86769	1	15386	2	0.63479	0.032819	0.058793	0.927495	1106	1	0.63479
INS	5	0.67321	0.81599	1	14459	2	0.038654	0.032819	0.058793	0.927495	1107	1	0.038654
CELA1	5	0.42486	0.65415	1	11572	3	-0.26229	0.032819	0.058793	0.927495	1108	1	-0.26229
FLRT1	5	0.67411	0.81651	1	14470	1	0.28185	0.032819	0.058793	0.927495	1109	1	0.28185
KRTAP10-8	5	0.34896	0.57992	1	10311	2	0.24646	0.032944	0.059009	0.928209	1110	2	0.24646
IFNAR2	5	0.90701	0.93081	1	16614	1	1.009	0.032944	0.059009	0.928209	1111	2	1.009
CEBPG	5	0.99853	0.99853	1	17939	0	1.0177	0.032972	0.059061	0.928209	1112	2	1.0177
ATL1	5	0.09317	0.24248	0.996287	4298	3	-0.32855	0.032989	0.059089	0.928209	1113	2	-0.32855
HSD17B7	5	0.029949	0.10644	0.962103	1946	2	1.0522	0.03308	0.059253	0.929059	1114	2	1.0522
TMEM168	5	0.28189	0.51195	1	9057	3	-0.63654	0.033154	0.059373	0.929708	1115	2	-0.63654
CRHBP	5	0.88063	0.92092	1	16392	1	0.53324	0.033188	0.059434	0.929708	1116	2	0.53324
ICMT	5	0.92994	0.94154	1	16864	1	0.42207	0.0332	0.05945	0.929708	1117	1	0.42207
DPM1	5	0.46538	0.69244	1	12211	2	1.2434	0.033279	0.05958	0.929813	1118	2	1.2434
PSMD12	4	0.99902	0.99902	1	17953	0	-0.46356	0.033283	0.049107	0.914953	1119	1	-0.46356
IFT20	6	0.66779	0.84744	1	14397	2	0.57248	0.033302	0.060033	0.929813	1120	2	0.57248
MED30	5	0.25382	0.48241	1	8500	3	-0.35656	0.033391	0.059763	0.929813	1121	1	-0.35656
DHFRL1	2	0.4356	0.49864	1	11766	1	0.85017	0.0334	0.035507	0.871623	1122	1	0.85017
PDCD10	5	0.59096	0.77076	1	13642	1	1.7094	0.033444	0.059844	0.929813	1123	2	1.7094
KRBOX4	5	0.58408	0.76713	1	13578	1	0.65152	0.033547	0.060012	0.929813	1124	2	0.65152
LMBRD1	5	0.59317	0.77196	1	13666	2	0.038722	0.033547	0.060012	0.929813	1125	2	0.038722
TBK1	5	0.25534	0.48402	1	8524	2	0.85659	0.033547	0.060012	0.929813	1126	2	0.85659
SNRNP35	5	0.15143	0.35063	1	6189	2	0.056193	0.033547	0.060012	0.929813	1127	2	0.056193
RANGAP1	5	0.18097	0.40075	1	7018	3	-0.68547	0.033609	0.060111	0.929813	1128	1	-0.68547
C10orf68	5	0.38185	0.61253	1	10862	3	-0.0492	0.033609	0.060111	0.929813	1129	1	-0.0492
SFT2D2	5	0.44582	0.67417	1	11928	3	-0.38111	0.033684	0.060235	0.929865	1130	2	-0.38111
DDX54	5	0.12523	0.30336	0.998017	5399	1	0.92048	0.033684	0.060235	0.929865	1131	2	0.92048
EVI5	5	0.56445	0.7569	1	13364	2	1.0187	0.033758	0.060356	0.930723	1132	2	1.0187
PRR13	6	0.13586	0.34249	1	5731	4	-0.39248	0.033781	0.060817	0.931219	1133	1	-0.39248
SAMHD1	5	0.19317	0.41759	1	7310	3	-0.55281	0.033781	0.060394	0.930723	1134	2	-0.55281
ZBTB8A	4	0.75744	0.83667	1	15364	1	0.29067	0.033828	0.049557	0.914953	1135	1	0.29067
PPP2CB	5	0.30156	0.53218	1	9440	1	0.43198	0.033854	0.060521	0.931087	1136	1	0.43198
FSBP	5	0.23554	0.46315	1	8139	2	0.2922	0.033854	0.060521	0.931087	1137	1	0.2922
ZNF620	5	0.3352	0.56634	1	10082	2	0.17749	0.033918	0.060628	0.931219	1138	2	0.17749
CD28	9	0.72931	0.91248	1	15048	4	0.4942	0.033934	0.066496	0.943948	1139	2	0.4942
C7orf26	5	0.96922	0.96936	1	17370	0	0.96782	0.033947	0.060681	0.931219	1140	2	0.96782
SDHB	5	0.79212	0.88823	1	15731	1	1.1378	0.034021	0.060805	0.931219	1141	2	1.1378
HERC3	5	0.25843	0.48734	1	8595	2	0.12601	0.034045	0.060843	0.931219	1142	1	0.12601
MEST	4	0.19336	0.37552	1	7313	1	0.61119	0.034068	0.049772	0.914953	1143	1	0.61119
TEKT1	5	0.32757	0.55867	1	9941	2	0.44168	0.034154	0.061033	0.931478	1144	1	0.44168
SOX13	5	0.75717	0.86599	1	15360	2	0.49723	0.034171	0.061064	0.931478	1145	2	0.49723
ADAD1	5	0.72087	0.84383	1	14975	1	0.088889	0.034171	0.061064	0.931478	1146	2	0.088889
ULBP1	5	0.80188	0.89462	1	15843	2	0.24533	0.034263	0.061234	0.932442	1147	1	0.24533
EFCAB2	6	0.40837	0.66403	1	11303	2	0.77394	0.034341	0.061765	0.934022	1148	2	0.77394
KIAA1586	5	0.015414	0.058795	0.911526	1134	2	0.62339	0.034508	0.061438	0.932442	1149	1	0.62339
WSB1	5	0.89443	0.9259	1	16501	1	0.39582	0.034508	0.061438	0.932442	1150	1	0.39582
DHRS12	5	0.26924	0.49871	1	8797	2	0.28111	0.034508	0.061438	0.932442	1151	1	0.28111
TCN1	5	0.85623	0.91316	1	16203	1	0.28567	0.034508	0.061438	0.932442	1152	1	0.28567
LZTS1	5	0.30268	0.53331	1	9467	3	-0.041301	0.034807	0.061676	0.934022	1153	1	-0.041301
SFRP2	5	0.075971	0.20799	0.995009	3720	2	0.55954	0.034861	0.061721	0.934022	1154	1	0.55954
SORBS2	5	0.66454	0.81105	1	14365	2	0.015507	0.03497	0.061801	0.934022	1155	1	0.015507
FUNDC2	5	0.21096	0.43694	1	7619	3	-0.29943	0.035215	0.062023	0.935026	1156	1	-0.29943
CRY1	5	0.30644	0.53713	1	9543	3	-0.36787	0.035215	0.062023	0.935026	1157	1	-0.36787
CNTNAP4	5	0.28264	0.51273	1	9072	2	0.15179	0.035215	0.062023	0.935026	1158	1	0.15179
MPST	5	0.63208	0.79292	1	14046	2	0.46066	0.03546	0.062218	0.937176	1159	1	0.46066
TFAP2A	5	0.71994	0.84327	1	14962	2	0.80844	0.035569	0.062302	0.937585	1160	1	0.80844
MRGPRX4	5	0.95982	0.96085	1	17236	1	0.26243	0.035677	0.06239	0.937585	1161	1	0.26243
JTB	5	0.04891	0.15058	0.979889	2724	3	-0.79977	0.035977	0.062645	0.937585	1162	1	-0.79977
MAP3K7	5	0.058011	0.17041	0.979889	3069	2	0.0019979	0.035977	0.062645	0.937585	1163	1	0.0019979
COG4	5	0.1795	0.39832	1	6983	1	0.76982	0.036167	0.062794	0.937585	1164	1	0.76982
DBN1	5	0.82406	0.90447	1	16012	1	0.15077	0.036167	0.062794	0.937585	1165	1	0.15077
ENTHD1	5	0.31088	0.54166	1	9636	3	-0.17396	0.036276	0.062874	0.93759	1166	1	-0.17396
BZRAP1	5	0.94592	0.95073	1	17048	1	0.13151	0.03633	0.062923	0.93759	1167	1	0.13151
C1orf87	5	0.34575	0.5768	1	10269	1	0.61906	0.036466	0.06303	0.938271	1168	1	0.61906
HEATR1	4	0.93106	0.93152	1	16874	1	-0.33726	0.03651	0.051847	0.914953	1169	1	-0.33726
DSN1	4	0.23895	0.4383	1	8204	2	0.22815	0.03651	0.051847	0.914953	1170	1	0.22815
ADCY2	4	0.3945	0.59207	1	11076	1	0.75457	0.03651	0.051847	0.914953	1171	1	0.75457
FBXO5	4	0.030467	0.093078	0.947977	1963	3	-1.5043	0.03651	0.051847	0.914953	1172	1	-1.5043
C5orf15	4	0.27669	0.488	1	8940	1	0.69657	0.03651	0.051847	0.914953	1173	1	0.69657
POLR1C	4	0.096477	0.23074	0.996027	4412	2	-0.52177	0.03651	0.051847	0.914953	1174	1	-0.52177
NCBP1	4	0.13192	0.28555	0.996287	5610	3	-2.4631	0.03651	0.051847	0.914953	1175	1	-2.4631
SSX3	3	0.040889	0.099948	0.952006	2434	2	-3.692	0.036828	0.043961	0.897462	1176	1	-3.692
SLC17A5	5	0.98451	0.98463	1	17662	0	0.64039	0.036982	0.063438	0.938271	1177	1	0.64039
ZNF117	5	0.66363	0.81056	1	14352	2	0.097063	0.036982	0.063438	0.938271	1178	1	0.097063
PNLIPRP3	5	0.51281	0.73058	1	12827	2	0.43597	0.036982	0.063438	0.938271	1179	1	0.43597
NXPH1	5	0.13466	0.32056	1	5702	4	-0.19732	0.036982	0.063438	0.938271	1180	1	-0.19732
ENHO	5	0.69218	0.82707	1	14691	1	0.30833	0.036982	0.063438	0.938271	1181	1	0.30833
ILDR1	5	0.9057	0.93026	1	16605	1	0.51284	0.036982	0.063438	0.938271	1182	1	0.51284
B4GALT4	5	0.10743	0.27008	0.996287	4789	4	-0.52346	0.036982	0.063438	0.938271	1183	1	-0.52346
ZNF830	5	0.32505	0.55609	1	9890	3	-0.15771	0.037525	0.063852	0.940376	1184	1	-0.15771
ZKSCAN5	5	0.95368	0.95612	1	17156	1	0.13756	0.037525	0.063852	0.940376	1185	1	0.13756
GPC2	5	0.060588	0.1759	0.982091	3182	3	-0.68746	0.037525	0.063852	0.940376	1186	1	-0.68746
ANP32E	10	0.28061	0.60128	1	9031	6	-0.33155	0.037691	0.075052	0.971896	1187	2	-0.33155
CD59	5	0.32963	0.56076	1	9977	3	-0.040832	0.037851	0.064103	0.940376	1188	1	-0.040832
EVPLL	5	0.14106	0.3322	1	5876	4	-0.28082	0.037905	0.064142	0.940376	1189	1	-0.28082
DGKZ	5	0.72211	0.84456	1	14993	1	0.92701	0.03796	0.064182	0.940376	1190	1	0.92701
NOP2	5	0.75299	0.86341	1	15311	2	0.82812	0.03815	0.064343	0.940376	1191	1	0.82812
BCL11B	5	0.47234	0.69891	1	12312	2	0.4094	0.038231	0.064412	0.940376	1192	1	0.4094
MRS2	5	0.012701	0.04932	0.903352	948	2	0.36305	0.038339	0.06449	0.940376	1193	1	0.36305
BANF2	6	0.34053	0.61247	1	10179	3	0.21832	0.038371	0.06829	0.95085	1194	2	0.21832
SLC44A5	5	0.17202	0.38581	1	6803	2	0.26044	0.038394	0.064534	0.940376	1195	1	0.26044
SARS	1	0.96156	0.9619	1	17260	0	1.3783	0.038437	0.038302	0.87847	1196	1	1.3783
RAG2	5	0.97809	0.97827	1	17533	0	0.98114	0.038475	0.064605	0.940376	1197	1	0.98114
C5orf28	5	0.84987	0.91134	1	16158	1	0.47487	0.038584	0.064688	0.940376	1198	1	0.47487
CYP17A1	5	0.90248	0.92893	1	16584	1	0.75644	0.038584	0.064688	0.940376	1199	1	0.75644
GLA	5	0.33746	0.56861	1	10116	2	0.73928	0.038665	0.064751	0.940376	1200	1	0.73928
HSPBP1	5	0.64665	0.80105	1	14181	2	0.42631	0.038719	0.064797	0.940376	1201	1	0.42631
SNRNP40	5	0.20178	0.42704	1	7460	3	-0.3066	0.038828	0.064889	0.940376	1202	1	-0.3066
GPR160	4	0.30152	0.51962	1	9438	2	-0.50847	0.038838	0.053823	0.915013	1203	1	-0.50847
TNFSF10	6	0.50804	0.73727	1	12791	2	0.15584	0.038895	0.069172	0.951609	1204	1	0.15584
SPTBN1	5	0.80821	0.8988	1	15911	2	0.21853	0.038936	0.06498	0.940376	1205	1	0.21853
TRAPPC9	5	0.1594	0.3645	1	6430	3	-0.24223	0.039099	0.065114	0.940376	1206	1	-0.24223
BRD8	5	0.41294	0.64284	1	11385	3	-0.39166	0.039099	0.065114	0.940376	1207	1	-0.39166
HDDC2	5	0.60004	0.77568	1	13738	2	0.089272	0.039099	0.065114	0.940376	1208	1	0.089272
OAS2	6	0.60436	0.80649	1	13780	3	-0.044491	0.03923	0.069725	0.951609	1209	2	-0.044491
C14orf28	5	0.67028	0.8143	1	14423	1	0.74199	0.039397	0.065356	0.940376	1210	1	0.74199
C1GALT1C1	5	0.34021	0.57132	1	10175	2	0.90122	0.039397	0.065356	0.940376	1211	1	0.90122
ENTPD7	5	0.021167	0.078314	0.942285	1465	3	-1.2932	0.039397	0.065356	0.940376	1212	1	-1.2932
KPNB1	5	0.91116	0.9326	1	16654	1	0.49082	0.039397	0.065356	0.940376	1213	1	0.49082
ZC3H12C	5	0.054349	0.16247	0.979889	2928	2	0.079193	0.039397	0.065356	0.940376	1214	1	0.079193
ZNF555	5	0.9206	0.93691	1	16767	1	0.4908	0.039397	0.065356	0.940376	1215	1	0.4908
RGS13	4	0.56969	0.72213	1	13411	2	-0.49941	0.039425	0.054301	0.915013	1216	1	-0.49941
AKAP9	5	0.42524	0.65451	1	11580	2	0.37564	0.03975	0.065638	0.942825	1217	1	0.37564
CENPW	5	0.99882	0.99882	1	17949	0	0.7356	0.03975	0.065638	0.942825	1218	1	0.7356
ZNF559	11	0.2129	0.52707	1	7670	6	-0.63654	0.039814	0.082784	0.991383	1219	2	-0.63654
WDR74	4	0.03019	0.092319	0.947977	1951	3	-3.6455	0.039882	0.054716	0.915013	1220	1	-3.6455
CSE1L	4	0.049358	0.14261	0.978404	2742	3	-2.4872	0.039882	0.054716	0.915013	1221	1	-2.4872
FBXO33	5	0.75653	0.86559	1	15355	2	0.22924	0.039912	0.06578	0.943286	1222	1	0.22924
FGFR1OP	5	0.7483	0.86054	1	15271	1	0.43675	0.039966	0.06582	0.943286	1223	1	0.43675
SERP2	4	0.14004	0.29787	0.997969	5833	2	-0.17664	0.040034	0.054853	0.915013	1224	1	-0.17664
BUD31	3	0.29146	0.44401	1	9232	2	-0.28723	0.040264	0.047032	0.904581	1225	1	-0.28723
CXCR4	5	0.23802	0.46588	1	8190	2	0.39269	0.040291	0.066098	0.943948	1226	1	0.39269
VAX1	5	0.85065	0.91157	1	16161	1	0.35111	0.040346	0.066138	0.943948	1227	1	0.35111
SPDEF	5	0.02401	0.087577	0.94771	1624	2	0.45818	0.0404	0.066176	0.943948	1228	1	0.45818
DNAJC9	5	0.16839	0.37979	1	6684	4	-0.69582	0.040454	0.066218	0.943948	1229	1	-0.69582
S100A10	5	0.33616	0.56727	1	10094	3	-0.016683	0.040562	0.066294	0.943948	1230	1	-0.016683
C3orf20	5	0.5774	0.76362	1	13501	1	0.38566	0.040562	0.066294	0.943948	1231	1	0.38566
MS4A13	6	0.096034	0.2726	0.996287	4403	3	-0.14051	0.040724	0.072132	0.963605	1232	2	-0.14051
FAM19A4	5	0.74122	0.85612	1	15182	1	0.15265	0.040806	0.066491	0.943948	1233	1	0.15265
FUT11	5	0.43777	0.66651	1	11797	1	0.85177	0.040806	0.066491	0.943948	1234	1	0.85177
CMTM4	5	0.88231	0.9215	1	16403	1	0.21342	0.040806	0.066491	0.943948	1235	1	0.21342
DPP8	5	0.11586	0.28609	0.996287	5103	3	-0.42868	0.040806	0.066491	0.943948	1236	1	-0.42868
ITSN2	5	0.059129	0.17279	0.979889	3120	3	-0.45301	0.040969	0.066619	0.944944	1237	1	-0.45301
PLXNC1	5	0.97784	0.97801	1	17526	0	0.40534	0.04105	0.066692	0.945237	1238	1	0.40534
ZNF91	3	0.097733	0.21644	0.995009	4474	1	0.65654	0.041359	0.048015	0.914953	1239	1	0.65654
ELMOD2	5	0.18415	0.40594	1	7111	3	-0.2676	0.041429	0.067001	0.946636	1240	1	-0.2676
TMEM123	5	0.48252	0.70822	1	12463	3	-0.26636	0.041429	0.067001	0.946636	1241	1	-0.26636
SMC5	5	0.0037539	0.015857	0.779443	364	4	-1.4659	0.041429	0.067001	0.946636	1242	1	-1.4659
ATP4B	5	0.58096	0.76547	1	13543	2	0.68536	0.041835	0.067327	0.949754	1243	1	0.68536
SLC2A3	5	0.73227	0.85065	1	15088	1	0.66544	0.041835	0.067327	0.949754	1244	1	0.66544
SLU7	4	0.036214	0.10865	0.962103	2215	3	-2.6632	0.041965	0.056448	0.917115	1245	1	-2.6632
ZNF483	5	0.97798	0.97815	1	17529	0	0.47046	0.042105	0.067549	0.95085	1246	1	0.47046
ZNF486	3	0.86788	0.86798	1	16279	1	0.70169	0.042289	0.048865	0.914953	1247	1	0.70169
SMC4	4	0.25324	0.45745	1	8493	2	-0.35098	0.042486	0.056892	0.919331	1248	1	-0.35098
TLX2	5	0.55459	0.75179	1	13242	2	0.087598	0.042511	0.067874	0.95085	1249	1	0.087598
SDHAF2	5	0.091006	0.23827	0.996287	4229	2	0.0052286	0.042565	0.06791	0.95085	1250	1	0.0052286
HIST1H2BC	2	0.90115	0.90109	1	16566	0	-0.29384	0.042758	0.044369	0.897462	1251	1	-0.29384
TMF1	5	0.04224	0.13581	0.971062	2484	2	1.1502	0.042781	0.068089	0.95085	1252	1	1.1502
ILF3	5	0.0014829	0.0065206	0.637396	179	4	-0.8397	0.042781	0.068089	0.95085	1253	1	-0.8397
CRKL	5	0.1534	0.3541	1	6258	4	-0.86925	0.042781	0.068089	0.95085	1254	1	-0.86925
FAM185A	5	0.6888	0.82508	1	14652	1	0.31462	0.042781	0.068089	0.95085	1255	1	0.31462
FAM189B	5	0.57105	0.76033	1	13431	1	0.64932	0.042997	0.068263	0.95085	1256	1	0.64932
INO80	5	0.092997	0.24214	0.996287	4292	3	-0.58333	0.043105	0.06834	0.95085	1257	1	-0.58333
IBSP	5	0.00466	0.019521	0.793186	439	2	0.039983	0.043159	0.068383	0.95085	1258	1	0.039983
DISC1	12	0.050846	0.21034	0.995009	2803	5	0.20481	0.043196	0.092503	1	1259	1	0.20481
DNAJC17	5	0.1541	0.35537	1	6274	2	0.93573	0.043214	0.068427	0.95085	1260	1	0.93573
RPA1	4	0.3091	0.52914	1	9596	3	-2.2663	0.043223	0.05754	0.922286	1261	1	-2.2663
ZAR1L	5	0.24277	0.47087	1	8288	3	-0.069061	0.043268	0.068467	0.95085	1262	1	-0.069061
SARNP	5	0.019227	0.071854	0.942124	1346	4	-0.48292	0.043322	0.068515	0.95085	1263	1	-0.48292
GABARAP	4	0.43293	0.62008	1	11718	1	0.28561	0.043374	0.057674	0.923598	1264	1	0.28561
S100A5	5	0.54751	0.74811	1	13178	2	0.45616	0.043376	0.068567	0.95085	1265	1	0.45616
MAGEB10	5	0.0090851	0.036224	0.860469	733	3	-1.2338	0.043511	0.068681	0.951609	1266	1	-1.2338
CAMKK1	5	0.10812	0.27145	0.996287	4818	3	-0.39898	0.043592	0.068747	0.951609	1267	1	-0.39898
ACVR2A	3	0.045488	0.11011	0.962103	2597	2	-1.3635	0.044214	0.050616	0.914953	1268	1	-1.3635
CDC20	4	0.29411	0.51033	1	9287	3	-0.24381	0.044587	0.058682	0.927495	1269	1	-0.24381
CXCL12	11	0.076241	0.27302	0.996287	3726	6	-0.50041	0.045121	0.090084	1	1270	2	-0.50041
KIF21A	5	0.71413	0.83986	1	14912	2	0.65222	0.045427	0.07026	0.951609	1271	1	0.65222
NUAK2	5	0.029475	0.10495	0.962103	1921	3	-1.0867	0.045427	0.07026	0.951609	1272	1	-1.0867
MCL1	5	0.0019965	0.008695	0.681235	222	4	-1.9625	0.045427	0.07026	0.951609	1273	1	-1.9625
KLF17	5	0.77554	0.87758	1	15565	2	0.49082	0.045427	0.07026	0.951609	1274	1	0.49082
NFYA	5	0.37124	0.60207	1	10682	3	-0.056556	0.045427	0.07026	0.951609	1275	1	-0.056556
ACSM4	5	0.17236	0.38639	1	6812	4	-0.30114	0.045427	0.07026	0.951609	1276	1	-0.30114
NPHP3	5	0.18054	0.40003	1	7004	4	-0.65517	0.045427	0.07026	0.951609	1277	1	-0.65517
ZNF343	5	0.56182	0.75554	1	13332	1	0.98274	0.045427	0.07026	0.951609	1278	1	0.98274
TRIM23	5	0.54009	0.74433	1	13105	1	0.86595	0.045427	0.07026	0.951609	1279	1	0.86595
ZNF484	5	0.14525	0.33967	1	6008	2	0.16011	0.045427	0.07026	0.951609	1280	1	0.16011
BRF2	5	0.4981	0.72242	1	12690	2	0.93629	0.045427	0.07026	0.951609	1281	1	0.93629
ZNF737	5	0.78517	0.88381	1	15661	1	0.80679	0.045427	0.07026	0.951609	1282	1	0.80679
CFHR3	5	0.9517	0.95468	1	17132	1	0.47721	0.045427	0.07026	0.951609	1283	1	0.47721
AGFG2	5	0.10879	0.27271	0.996287	4843	1	0.64118	0.045427	0.07026	0.951609	1284	1	0.64118
CELSR2	5	0.12654	0.30578	0.998451	5439	2	0.12368	0.045427	0.07026	0.951609	1285	1	0.12368
SNX17	5	0.084305	0.22477	0.995009	3999	4	-0.24418	0.045427	0.07026	0.951609	1286	1	-0.24418
SLC22A25	5	0.013116	0.050771	0.90596	991	3	-0.34021	0.045427	0.07026	0.951609	1287	1	-0.34021
KIAA0586	5	0.23034	0.45756	1	8048	2	0.43968	0.045427	0.07026	0.951609	1288	1	0.43968
GRB7	5	0.45758	0.68527	1	12098	1	0.57192	0.045427	0.07026	0.951609	1289	1	0.57192
CRNKL1	5	0.80538	0.89692	1	15885	2	0.735	0.045427	0.07026	0.951609	1290	1	0.735
IL36G	5	0.67608	0.81766	1	14496	2	0.070678	0.045427	0.07026	0.951609	1291	1	0.070678
EDIL3	5	0.085953	0.22818	0.996027	4052	4	-0.30619	0.045427	0.07026	0.951609	1292	1	-0.30619
KIAA1143	5	0.20429	0.42968	1	7503	2	0.18286	0.045427	0.07026	0.951609	1293	1	0.18286
GABRG2	5	0.78195	0.88172	1	15628	1	0.42178	0.045427	0.07026	0.951609	1294	1	0.42178
C18orf21	7	0.28574	0.56455	1	9129	4	-0.18099	0.045587	0.08013	0.984855	1295	2	-0.18099
NKIRAS2	7	0.59973	0.81818	1	13734	2	0.38352	0.045633	0.080211	0.984855	1296	2	0.38352
PPP4R2	2	0.33402	0.43351	1	10056	1	0.68561	0.045681	0.047182	0.905413	1297	1	0.68561
ADAMTS3	4	0.40022	0.59627	1	11164	2	-0.030493	0.045712	0.059592	0.929813	1298	1	-0.030493
THOC2	3	0.86105	0.86147	1	16232	1	-0.15497	0.046022	0.052255	0.915013	1299	1	-0.15497
NRBP1	4	0.34692	0.55791	1	10279	2	-1.0887	0.046079	0.059902	0.929813	1300	1	-1.0887
IFNAR1	4	0.59417	0.74087	1	13678	1	0.36247	0.04636	0.060128	0.929813	1301	1	0.36247
MAT2A	3	0.852	0.85321	1	16171	1	0.82406	0.04651	0.052707	0.915013	1302	1	0.82406
UBE2E1	7	0.94872	0.97545	1	17093	1	0.81076	0.046584	0.081707	0.991383	1303	1	0.81076
TAS2R4	5	0.43104	0.66011	1	11667	1	0.79671	0.04726	0.071711	0.963605	1304	1	0.79671
CCDC54	5	0.28788	0.51807	1	9171	1	0.29358	0.047368	0.071786	0.963605	1305	1	0.29358
CNTN1	5	0.02052	0.076157	0.942124	1424	4	-0.57078	0.047368	0.071786	0.963605	1306	1	-0.57078
C17orf75	5	0.08715	0.2306	0.996027	4092	4	-0.86034	0.047476	0.071865	0.963605	1307	1	-0.86034
C2CD2L	5	0.15317	0.35371	1	6247	2	0.53482	0.047529	0.071911	0.963605	1308	1	0.53482
GRID1	5	0.59946	0.77537	1	13729	1	0.11954	0.047583	0.071954	0.963605	1309	1	0.11954
ISM2	5	0.17099	0.38411	1	6762	2	0.033247	0.047691	0.072039	0.963605	1310	1	0.033247
TMEM108	5	0.57058	0.7601	1	13421	1	0.11182	0.047745	0.07209	0.963605	1311	1	0.11182
KXD1	5	0.58964	0.77008	1	13626	2	0.34942	0.047826	0.072168	0.963605	1312	1	0.34942
FAM57A	5	0.7773	0.87869	1	15581	2	0.29236	0.047933	0.072262	0.963605	1313	1	0.29236
TNS4	5	0.59911	0.77518	1	13724	2	0.73495	0.048014	0.072329	0.963605	1314	1	0.73495
SNX25	5	0.19633	0.42102	1	7373	1	0.98938	0.048095	0.072398	0.963605	1315	1	0.98938
ISM1	5	0.061888	0.1787	0.984592	3225	3	-0.22268	0.048095	0.072398	0.963605	1316	1	-0.22268
STX19	4	0.2185	0.41069	1	7781	1	0.32602	0.048304	0.061755	0.934022	1317	1	0.32602
NRG4	5	0.60925	0.78056	1	13830	2	0.19983	0.04831	0.072592	0.963605	1318	1	0.19983
MLIP	5	0.12859	0.30953	0.998986	5511	3	-0.65413	0.04831	0.072592	0.963605	1319	1	-0.65413
RBM44	5	0.71771	0.84196	1	14941	1	0.8048	0.04831	0.072592	0.963605	1320	1	0.8048
THAP4	10	0.56704	0.83916	1	13383	2	0.77871	0.048519	0.090483	1	1321	2	0.77871
WBP4	5	0.066285	0.18786	0.984907	3383	3	-0.88694	0.048606	0.072818	0.96554	1322	1	-0.88694
ICA1	5	0.25994	0.4889	1	8621	3	-0.43253	0.048767	0.072947	0.965958	1323	1	-0.43253
IRX4	5	0.19721	0.42198	1	7387	3	-0.36485	0.048821	0.072994	0.965958	1324	1	-0.36485
MSTN	5	0.13532	0.32176	1	5722	2	0.072125	0.048875	0.073037	0.965958	1325	1	0.072125
MAGEB4	5	0.44257	0.67106	1	11881	2	0.22061	0.049036	0.073156	0.966819	1326	1	0.22061
RPL23A	2	0.99514	0.99511	1	17864	0	0.24186	0.049112	0.050435	0.914953	1327	1	0.24186
PDE6H	3	0.19737	0.34531	1	7392	2	-0.78393	0.049144	0.055139	0.915013	1328	1	-0.78393
TTR	5	0.046546	0.14537	0.979889	2632	4	-0.8245	0.049225	0.073302	0.967325	1329	1	-0.8245
MAML1	5	0.40706	0.63712	1	11284	3	-0.084186	0.049225	0.073302	0.967325	1330	1	-0.084186
CALML3	5	0.97812	0.97829	1	17534	0	0.56444	0.04952	0.073536	0.969142	1331	1	0.56444
AGO4	5	0.15143	0.35063	1	6198	1	0.60925	0.049682	0.073667	0.969142	1332	1	0.60925
COPRS	5	0.31831	0.54927	1	9774	2	0.31901	0.049735	0.073716	0.969142	1333	1	0.31901
CDH26	10	0.066183	0.24166	0.996287	3380	4	0.21089	0.049745	0.092245	1	1334	2	0.21089
PLEKHB2	5	0.22853	0.45564	1	7997	2	0.29773	0.049843	0.073796	0.969142	1335	1	0.29773
NDUFV3	9	0.67142	0.88304	1	14437	2	0.82808	0.049879	0.090153	1	1336	2	0.82808
NRIP2	5	0.46506	0.69215	1	12207	2	0.40467	0.049897	0.073844	0.969142	1337	1	0.40467
TM2D1	5	0.70377	0.83377	1	14803	1	0.42504	0.050192	0.074086	0.969142	1338	1	0.42504
URGCP-MRPS24	5	0.11623	0.28681	0.996287	5112	2	0.47107	0.050192	0.074086	0.969142	1339	1	0.47107
DCD	5	0.0078141	0.031534	0.844001	660	3	-0.51447	0.050192	0.074086	0.969142	1340	1	-0.51447
NOL8	5	0.37759	0.60832	1	10779	1	0.91585	0.050192	0.074086	0.969142	1341	1	0.91585
PSMA7	5	0.15449	0.35605	1	6294	3	-2.018	0.050192	0.074086	0.969142	1342	1	-2.018
LOC729574	3	0.34324	0.49737	1	10218	2	-0.33327	0.05041	0.05633	0.917115	1343	1	-0.33327
ST6GAL1	9	0.054918	0.20325	0.995009	2950	5	-0.54772	0.050484	0.091047	1	1344	2	-0.54772
DUSP9	5	0.11866	0.29129	0.997566	5188	4	-0.15651	0.050488	0.074325	0.9697	1345	1	-0.15651
CKAP2	5	0.24255	0.47064	1	8282	2	0.13987	0.050702	0.074513	0.9697	1346	1	0.13987
ALKBH3	5	0.36739	0.5982	1	10639	3	-0.014792	0.050702	0.074513	0.9697	1347	1	-0.014792
SPOP	5	0.28916	0.51941	1	9188	3	-0.19311	0.050702	0.074513	0.9697	1348	1	-0.19311
PLD6	5	0.26976	0.49927	1	8811	3	-0.14951	0.050702	0.074513	0.9697	1349	1	-0.14951
IL9R	4	0.98081	0.98095	1	17588	0	0.41064	0.050762	0.063917	0.940376	1350	1	0.41064
CAPN9	5	0.42646	0.65567	1	11594	3	-0.073382	0.050971	0.074728	0.970493	1351	1	-0.073382
EIF3G	5	0.72979	0.84914	1	15054	2	0.5619	0.050971	0.074728	0.970493	1352	1	0.5619
KBTBD3	5	0.54024	0.74441	1	13106	2	0.21017	0.051078	0.074804	0.970593	1353	1	0.21017
SLC41A2	5	0.30769	0.5384	1	9574	2	0.12835	0.051132	0.074844	0.970593	1354	1	0.12835
NUP93	4	0.16104	0.32917	1	6489	3	-0.91553	0.051149	0.064238	0.940376	1355	1	-0.91553
SLC38A4	4	0.089671	0.21992	0.995009	4191	1	0.7142	0.051149	0.064238	0.940376	1356	1	0.7142
TCOF1	5	0.17784	0.39559	1	6930	4	-0.2794	0.051347	0.075024	0.971896	1357	1	-0.2794
MPZL1	6	0.80329	0.90337	1	15859	2	0.53373	0.051437	0.08752	0.997919	1358	1	0.53373
KIAA1598	5	0.029536	0.10515	0.962103	1924	3	-1.0004	0.051561	0.075194	0.972342	1359	1	-1.0004
NDUFAF1	5	0.96767	0.96788	1	17346	1	0.7086	0.051561	0.075194	0.972342	1360	1	0.7086
SNAI1	5	0.16441	0.37304	1	6587	3	-0.21737	0.051669	0.075279	0.972412	1361	1	-0.21737
CAB39L	4	0.90511	0.91017	1	16597	1	1.041	0.051752	0.064771	0.940376	1362	1	1.041
VPS45	5	0.76318	0.8698	1	15428	2	0.21643	0.051776	0.075384	0.972412	1363	1	0.21643
AIF1	9	0.18695	0.46697	1	7189	3	0.20818	0.051816	0.092994	1	1364	2	0.20818
MSMO1	9	0.13092	0.37241	1	5582	3	0.5661	0.051816	0.092994	1	1365	2	0.5661
PAFAH1B3	5	0.91457	0.93409	1	16693	1	0.19028	0.051857	0.075444	0.972412	1366	1	0.19028
DOCK3	5	0.64515	0.80021	1	14169	2	0.15474	0.052044	0.075577	0.972412	1367	1	0.15474
KRTAP9-6	2	0.91083	0.91074	1	16651	0	1.2254	0.052091	0.053285	0.915013	1368	1	1.2254
OGDHL	5	0.18708	0.41075	1	7194	2	0.978	0.052098	0.075623	0.972412	1369	1	0.978
DCAF10	5	0.44769	0.67595	1	11948	2	0.27377	0.052178	0.075677	0.972412	1370	1	0.27377
MPP4	5	0.34503	0.5761	1	10254	2	0.096634	0.052259	0.07574	0.972412	1371	1	0.096634
SLC18B1	4	0.08894	0.21878	0.995009	4163	3	-0.26635	0.052311	0.065272	0.940376	1372	1	-0.26635
TMEM119	5	0.17625	0.39294	1	6898	1	0.35563	0.05242	0.075858	0.972548	1373	1	0.35563
TM4SF1	5	0.015686	0.059748	0.917345	1151	2	0.043491	0.052527	0.075941	0.972548	1374	1	0.043491
MYL9	9	0.2461	0.55592	1	8349	5	0.00054321	0.052656	0.094238	1	1375	2	0.00054321
SOX10	4	0.99373	0.99377	1	17832	0	0.84803	0.052806	0.065683	0.942825	1376	1	0.84803
EPAS1	5	0.0026151	0.011293	0.727229	274	4	-1.064	0.052822	0.076183	0.972548	1377	1	-1.064
DENND6A	5	0.30159	0.53221	1	9442	3	-0.12569	0.052822	0.076183	0.972548	1378	1	-0.12569
DNTT	5	0.81466	0.90222	1	15961	1	0.52893	0.052822	0.076183	0.972548	1379	1	0.52893
SASS6	5	0.15449	0.35605	1	6293	4	-2.018	0.052822	0.076183	0.972548	1380	1	-2.018
FAM196B	5	0.043565	0.13876	0.973009	2544	2	0.0051254	0.053063	0.076399	0.973298	1381	1	0.0051254
NUS1	4	0.15743	0.32385	1	6375	3	-0.57796	0.053064	0.065909	0.943804	1382	1	-0.57796
MBL2	5	0.39967	0.62996	1	11158	2	0.21658	0.053144	0.076461	0.973298	1383	1	0.21658
FAM57B	5	0.045993	0.14421	0.979889	2614	2	0.036276	0.053331	0.07662	0.973298	1384	1	0.036276
LIPF	5	0.9822	0.98233	1	17611	0	0.80187	0.053331	0.07662	0.973298	1385	1	0.80187
DPP4	5	0.49361	0.71837	1	12616	3	-0.2281	0.053331	0.07662	0.973298	1386	1	-0.2281
ATP6V1C2	5	0.26494	0.49422	1	8718	2	-0.74904	0.053331	0.07662	0.973298	1387	1	-0.74904
ARMCX4	5	0.91639	0.93492	1	16720	1	0.46252	0.053331	0.07662	0.973298	1388	1	0.46252
IMMP2L	5	0.29267	0.52297	1	9255	3	-0.28145	0.053492	0.076736	0.974078	1389	1	-0.28145
FAM178A	8	0.5599	0.81084	1	13311	4	0.07544	0.053614	0.093663	1	1390	1	0.07544
PAX3	5	0.61311	0.78267	1	13871	2	0.0453	0.053733	0.07694	0.97598	1391	1	0.0453
RRAGA	5	0.31314	0.54401	1	9683	2	0.42254	0.053974	0.077138	0.977122	1392	1	0.42254
MPP3	5	0.76723	0.8723	1	15476	2	0.027312	0.054135	0.077259	0.977754	1393	1	0.027312
PSMD14	4	0.31086	0.53135	1	9635	3	-1.124	0.054224	0.066905	0.946636	1394	1	-1.124
C16orf89	5	0.14902	0.3463	1	6127	2	0.097328	0.054242	0.077351	0.977754	1395	1	0.097328
PDE8A	5	0.28106	0.51107	1	9037	3	-0.19952	0.054349	0.07744	0.978194	1396	1	-0.19952
ANO10	5	0.45214	0.68013	1	12009	3	-0.011269	0.054483	0.077542	0.978662	1397	1	-0.011269
DHX57	5	0.15527	0.35736	1	6316	2	0.51595	0.054617	0.077659	0.978662	1398	1	0.51595
RNF19A	5	0.96841	0.9686	1	17356	1	0.26142	0.054724	0.077742	0.978662	1399	1	0.26142
SHFM1	2	0.81875	0.81827	1	15978	0	0.9697	0.054924	0.056046	0.917115	1400	1	0.9697
PRB4	4	0.087319	0.21615	0.995009	4102	3	-0.80948	0.054955	0.067524	0.95085	1401	1	-0.80948
TM9SF3	5	0.076125	0.20829	0.995009	3722	4	-2.1136	0.054991	0.077967	0.978662	1402	1	-2.1136
ENDOD1	5	0.050661	0.1544	0.979889	2793	4	-0.47699	0.054991	0.077967	0.978662	1403	1	-0.47699
RPA3	5	0.44526	0.67363	1	11921	3	-1.8056	0.054991	0.077967	0.978662	1404	1	-1.8056
NPM3	5	0.60348	0.77752	1	13773	1	0.30263	0.054991	0.077967	0.978662	1405	1	0.30263
SGCB	5	0.18208	0.40255	1	7052	1	0.62287	0.054991	0.077967	0.978662	1406	1	0.62287
CCNB1	5	0.12009	0.29389	0.997969	5228	3	-0.616	0.054991	0.077967	0.978662	1407	1	-0.616
RAD51B	4	0.5201	0.68476	1	12897	2	0.55208	0.055019	0.067573	0.95085	1408	1	0.55208
SMG1	4	0.0020901	0.0074266	0.662323	233	3	-2.625	0.055234	0.067763	0.95085	1409	1	-2.625
LMNB1	5	0.27265	0.50231	1	8862	1	0.59883	0.055312	0.078232	0.980442	1410	1	0.59883
TIPARP	4	0.27517	0.48606	1	8908	2	-0.34523	0.055513	0.067982	0.95085	1411	1	-0.34523
PSMA5	4	0.92983	0.93037	1	16862	1	-1.1614	0.055513	0.067982	0.95085	1412	1	-1.1614
CHST9	8	0.070511	0.23297	0.996027	3547	4	-0.21462	0.055719	0.09686	1	1413	2	-0.21462
GM2A	5	0.62899	0.79121	1	14013	2	0.50517	0.05574	0.078599	0.980442	1414	1	0.50517
ANKRD27	5	0.27028	0.49982	1	8818	3	-0.0057852	0.05574	0.078599	0.980442	1415	1	-0.0057852
APOA1	5	0.27927	0.50917	1	8987	2	0.08812	0.05574	0.078599	0.980442	1416	1	0.08812
POLR2I	5	0.0043913	0.018425	0.791329	409	4	-1.9993	0.05574	0.078599	0.980442	1417	1	-1.9993
ZIM3	5	0.18325	0.40446	1	7077	3	-0.51234	0.05574	0.078599	0.980442	1418	1	-0.51234
SMAD6	5	0.69688	0.82976	1	14731	2	0.20589	0.05574	0.078599	0.980442	1419	1	0.20589
LCE2D	2	0.98149	0.98157	1	17601	0	1.1256	0.055816	0.056918	0.919331	1420	1	1.1256
EEF1B2	3	0.08432	0.1906	0.984907	4000	2	-0.18413	0.055884	0.06134	0.932442	1421	1	-0.18413
FAM203A	5	0.85767	0.91356	1	16207	1	0.19652	0.056168	0.078949	0.983219	1422	1	0.19652
CNTROB	5	0.060845	0.17647	0.983098	3191	4	-0.41512	0.056221	0.079	0.983219	1423	1	-0.41512
SERPINB10	5	0.73381	0.85159	1	15110	2	0.0089272	0.056275	0.07904	0.983219	1424	1	0.0089272
NCF1	5	0.00043732	0.0019959	0.549925	62	3	-0.68809	0.056382	0.079123	0.98344	1425	1	-0.68809
C8orf44	1	0.94361	0.94396	1	17022	0	1.4326	0.056394	0.056289	0.917115	1426	1	1.4326
OGFOD2	5	0.92857	0.94085	1	16847	1	0.63379	0.056435	0.079167	0.98344	1427	1	0.63379
RCHY1	7	0.19345	0.45085	1	7319	4	-0.29299	0.056461	0.097383	1	1428	2	-0.29299
KRTAP4-7	4	0.12653	0.27732	0.996287	5438	3	-0.4804	0.056714	0.069021	0.951609	1429	1	-0.4804
C11orf83	5	0.1035	0.26252	0.996287	4668	3	-0.66366	0.056809	0.079485	0.983994	1430	1	-0.66366
RARS2	5	0.96262	0.96326	1	17272	1	0.16397	0.056809	0.079485	0.983994	1431	1	0.16397
ZNF649	5	0.85606	0.91311	1	16202	1	0.54854	0.056809	0.079485	0.983994	1432	1	0.54854
SETD8	5	0.77421	0.87669	1	15548	2	0.14261	0.056809	0.079485	0.983994	1433	1	0.14261
LASP1	5	0.027725	0.099483	0.949972	1838	3	-0.9209	0.057183	0.079786	0.984855	1434	1	-0.9209
MC4R	5	0.16075	0.36682	1	6474	2	0.51969	0.057263	0.079849	0.984855	1435	1	0.51969
PRADC1	5	0.55106	0.74996	1	13214	2	0.46508	0.05737	0.079928	0.984855	1436	1	0.46508
LYPD2	5	0.59321	0.77198	1	13667	1	0.32979	0.05745	0.079987	0.984855	1437	1	0.32979
KIF20B	5	0.087012	0.23034	0.996027	4087	2	0.55912	0.05761	0.080114	0.984855	1438	1	0.55912
DSCAML1	5	0.68976	0.82562	1	14661	2	0.031156	0.057824	0.080284	0.985074	1439	1	0.031156
LYRM7	3	0.5036	0.65626	1	12749	1	0.57068	0.057871	0.063158	0.938271	1440	1	0.57068
CDK12	5	0.1154	0.28522	0.996287	5084	4	-2.5385	0.057931	0.080371	0.985354	1441	1	-2.5385
CBLB	5	0.014252	0.054737	0.907408	1068	4	-0.19845	0.058038	0.080454	0.985354	1442	1	-0.19845
FSIP1	5	0.63824	0.79643	1	14109	2	0.30085	0.058091	0.080499	0.985354	1443	1	0.30085
HIST1H3J	4	0.13163	0.28511	0.996287	5599	1	0.69406	0.058106	0.070204	0.951609	1444	1	0.69406
ANGPT2	5	0.29743	0.52797	1	9347	1	0.068043	0.058144	0.080537	0.985354	1445	1	0.068043
C8orf88	5	0.77231	0.87549	1	15529	2	0.10678	0.058198	0.08058	0.985354	1446	1	0.10678
LYSMD4	9	0.055858	0.20587	0.995009	2980	6	-0.10692	0.058297	0.10254	1	1447	1	-0.10692
TIGD2	5	0.31615	0.54706	1	9730	2	0.22071	0.058304	0.080664	0.985713	1448	1	0.22071
BORA	4	0.069954	0.18751	0.984907	3519	2	-0.83185	0.058363	0.070412	0.952941	1449	1	-0.83185
NOL10	5	0.4166	0.6463	1	11447	3	-0.014749	0.058491	0.080811	0.986162	1450	1	-0.014749
LDOC1L	5	0.8947	0.926	1	16506	1	0.58316	0.058491	0.080811	0.986162	1451	1	0.58316
CARS2	5	0.16441	0.37304	1	6585	2	0.14643	0.058705	0.080976	0.986838	1452	1	0.14643
ECHS1	5	0.09317	0.24248	0.996287	4299	3	-0.52796	0.058945	0.081166	0.988495	1453	1	-0.52796
PDCD6	9	0.077179	0.26335	0.996287	3754	5	-0.42261	0.058965	0.10351	1	1454	1	-0.42261
RPL8	4	0.76526	0.83951	1	15450	1	-1.0592	0.058984	0.070944	0.957986	1455	1	-1.0592
SMIM21	4	0.021737	0.068632	0.936597	1497	3	-1.2736	0.058984	0.070944	0.957986	1456	1	-1.2736
HBS1L	5	0.99119	0.99129	1	17781	0	0.92048	0.059131	0.081317	0.988992	1457	1	0.92048
TMEM45A	5	0.76858	0.87313	1	15491	2	0.28082	0.059131	0.081317	0.988992	1458	1	0.28082
LRRC59	5	0.01429	0.054864	0.907408	1070	2	0.3059	0.059504	0.081629	0.991383	1459	1	0.3059
ASTL	5	0.38158	0.61225	1	10855	2	0.37441	0.059584	0.081685	0.991383	1460	1	0.37441
TRIM48	2	0.41415	0.48431	1	11401	1	0.51229	0.059762	0.060707	0.931219	1461	1	0.51229
CHAF1A	4	0.93037	0.93086	1	16869	1	0.52416	0.059861	0.071674	0.963605	1462	1	0.52416
MAGEB3	5	0.96573	0.96604	1	17325	1	0.60628	0.059878	0.081925	0.991383	1463	1	0.60628
ZNF226	9	0.66983	0.88223	1	14413	3	0.078388	0.059894	0.10488	1	1464	2	0.078388
GPC6	5	0.13389	0.31918	1	5681	3	-0.038442	0.060064	0.082075	0.991383	1465	1	-0.038442
FAF1	5	0.25711	0.4859	1	8572	2	0.13082	0.060144	0.082143	0.991383	1466	1	0.13082
TMEM217	5	0.91241	0.93312	1	16670	1	1.1229	0.060144	0.082143	0.991383	1467	1	1.1229
TARDBP	4	0.43293	0.62008	1	11716	2	-0.80626	0.06016	0.071935	0.963605	1468	1	-0.80626
EDN1	5	0.63449	0.79431	1	14072	2	0.21437	0.06033	0.082294	0.991383	1469	1	0.21437
MAEL	5	0.078129	0.21236	0.995009	3788	4	-0.30146	0.06033	0.082294	0.991383	1470	1	-0.30146
TEF	5	0.27188	0.50149	1	8843	3	-0.01246	0.060437	0.082373	0.991383	1471	1	-0.01246
FOXN3	5	0.39784	0.62821	1	11124	2	0.13551	0.06049	0.082417	0.991383	1472	1	0.13551
ZNF510	5	0.76406	0.87033	1	15440	1	0.23447	0.060544	0.08246	0.991383	1473	1	0.23447
PRKAG1	4	0.023882	0.074685	0.942124	1611	2	-0.36052	0.06063	0.072336	0.963605	1474	1	-0.36052
NAMPT	5	0.80675	0.89783	1	15894	2	0.31652	0.060703	0.082597	0.991383	1475	1	0.31652
OMD	5	0.023074	0.084603	0.94771	1568	4	-1.085	0.06081	0.082685	0.991383	1476	1	-1.085
ILF2	4	0.16916	0.34099	1	6714	2	0.11926	0.060887	0.072554	0.963605	1477	1	0.11926
PTPN20A	1	0.93909	0.93949	1	16967	0	1.6226	0.060912	0.060891	0.931219	1478	1	1.6226
C16orf52	5	0.15515	0.35717	1	6311	3	-0.29257	0.060916	0.082779	0.991383	1479	1	-0.29257
HN1L	4	0.12757	0.27892	0.996287	5469	2	0.008417	0.061229	0.072845	0.96554	1480	1	0.008417
APC	5	0.40904	0.63907	1	11312	3	-0.14605	0.061236	0.083056	0.991383	1481	1	-0.14605
SENP7	5	0.10978	0.27457	0.996287	4875	3	-0.54236	0.061236	0.083056	0.991383	1482	1	-0.54236
LRRC31	5	0.83898	0.90831	1	16097	1	0.6311	0.061236	0.083056	0.991383	1483	1	0.6311
IDH3A	5	0.15752	0.36129	1	6377	2	-0.49114	0.061236	0.083056	0.991383	1484	1	-0.49114
GOT1	5	0.72517	0.84636	1	15016	1	0.80278	0.061236	0.083056	0.991383	1485	1	0.80278
CFHR4	7	0.44077	0.71347	1	11850	2	0.48279	0.061404	0.10509	1	1486	2	0.48279
ANGPTL2	5	0.31958	0.55055	1	9794	3	-0.17453	0.061502	0.083253	0.991795	1487	1	-0.17453
PRIMA1	5	0.4838	0.70941	1	12480	2	0.66763	0.061795	0.083476	0.991795	1488	1	0.66763
IFI44	5	0.33616	0.56727	1	10096	2	0.82015	0.061795	0.083476	0.991795	1489	1	0.82015
BECN1	5	0.37893	0.60965	1	10810	3	-0.17502	0.061795	0.083476	0.991795	1490	1	-0.17502
PLRG1	5	0.040452	0.13179	0.970582	2408	2	0.87987	0.061795	0.083476	0.991795	1491	1	0.87987
C9orf85	5	0.088601	0.23347	0.996027	4155	3	-0.92528	0.061795	0.083476	0.991795	1492	1	-0.92528
AUTS2	5	0.12904	0.31034	0.999469	5525	3	-0.53048	0.061795	0.083476	0.991795	1493	1	-0.53048
HIST1H2BB	2	0.74059	0.74047	1	15173	1	-1.7597	0.061965	0.062818	0.937585	1494	1	-1.7597
RPL7A	2	0.90832	0.90822	1	16627	0	-1.4411	0.061965	0.062818	0.937585	1495	1	-1.4411
SVIP	2	0.4312	0.4957	1	11675	1	-0.82844	0.061965	0.062818	0.937585	1496	1	-0.82844
RPL6	2	0.55356	0.58192	1	13232	1	-2.0322	0.061965	0.062818	0.937585	1497	1	-2.0322
MRPL45	4	0.99771	0.99773	1	17914	0	1.0913	0.062083	0.073618	0.969142	1498	1	1.0913
PPP1R12A	5	0.0041291	0.017353	0.790763	392	4	-1.3484	0.062087	0.083724	0.992858	1499	1	-1.3484
C1orf27	5	0.0079897	0.032208	0.846116	668	4	-1.6185	0.062193	0.083812	0.992858	1500	1	-1.6185
MCF2L2	5	0.22906	0.45618	1	8010	3	-0.40831	0.062247	0.083847	0.992858	1501	1	-0.40831
DEFB126	5	0.46815	0.695	1	12252	3	-0.050339	0.0623	0.083884	0.992858	1502	1	-0.050339
TMC2	5	0.3745	0.60538	1	10742	2	0.48842	0.062433	0.083995	0.992858	1503	1	0.48842
PIH1D1	5	0.78378	0.88291	1	15648	2	0.37558	0.062433	0.083995	0.992858	1504	1	0.37558
ZNF658	5	0.28264	0.51273	1	9068	1	1.059	0.062566	0.084109	0.992858	1505	1	1.059
KCNMB2	5	0.14154	0.33306	1	5895	4	-0.19103	0.062699	0.084227	0.992858	1506	1	-0.19103
UBA7	5	0.69533	0.82889	1	14721	1	0.2498	0.062699	0.084227	0.992858	1507	1	0.2498
SOWAHC	5	0.42183	0.65124	1	11529	2	0.065983	0.062699	0.084227	0.992858	1508	1	0.065983
EWSR1	5	0.95198	0.95486	1	17135	1	0.41923	0.062699	0.084227	0.992858	1509	1	0.41923
SNX16	4	0.60374	0.74826	1	13775	2	0.2241	0.062744	0.074185	0.9697	1510	1	0.2241
ARL5A	6	0.032476	0.11611	0.967546	2066	5	-0.93975	0.06276	0.096127	1	1511	1	-0.93975
AATK	5	0.26732	0.49671	1	8764	3	-0.011706	0.062832	0.084341	0.993536	1512	1	-0.011706
YAE1D1	7	0.12277	0.32974	1	5303	3	0.30124	0.063015	0.10755	1	1513	1	0.30124
FAM26F	9	0.17445	0.44692	1	6850	4	0.26925	0.063015	0.10949	1	1514	1	0.26925
SLC30A6	5	0.96335	0.96388	1	17281	1	0.58918	0.063044	0.084506	0.993536	1515	1	0.58918
IFNK	5	0.38003	0.61074	1	10827	2	0.055606	0.063044	0.084506	0.993536	1516	1	0.055606
NIT2	5	0.29743	0.52797	1	9343	2	0.099239	0.063044	0.084506	0.993536	1517	1	0.099239
U2AF1	4	0.92983	0.93037	1	16861	1	0.49896	0.063085	0.074496	0.9697	1518	1	0.49896
SUPT16H	4	0.66515	0.79601	1	14372	2	0.056009	0.063171	0.074559	0.9697	1519	1	0.056009
INHBB	5	0.326	0.55706	1	9908	2	0.19381	0.063257	0.084696	0.993551	1520	1	0.19381
TLR5	5	0.99037	0.99045	1	17761	0	0.40794	0.06331	0.084741	0.993551	1521	1	0.40794
RIMS2	10	0.7992	0.94398	1	15812	3	0.5329	0.063339	0.1116	1	1522	2	0.5329
SAYSD1	5	0.8509	0.91162	1	16163	1	0.11535	0.063363	0.084783	0.993551	1523	1	0.11535
UQCRQ	3	0.33521	0.48914	1	10083	1	-0.87334	0.063446	0.068171	0.95085	1524	1	-0.87334
SKA1	3	0.87755	0.87755	1	16373	0	0.0052286	0.063446	0.068171	0.95085	1525	1	0.0052286
STK38L	5	0.34079	0.57193	1	10182	3	-0.20637	0.063761	0.085087	0.994985	1526	1	-0.20637
RP1	5	0.39691	0.62728	1	11109	3	-0.25386	0.063761	0.085087	0.994985	1527	1	-0.25386
RANBP3L	5	0.19639	0.42109	1	7377	3	-0.46153	0.063761	0.085087	0.994985	1528	1	-0.46153
CHRNA2	5	0.39234	0.6228	1	11038	3	-0.0010596	0.063947	0.085229	0.994985	1529	1	-0.0010596
NXPE1	5	0.0014761	0.0064959	0.637396	178	4	-1.9759	0.064	0.085259	0.994985	1530	1	-1.9759
PPP3CA	5	0.99336	0.9934	1	17824	0	0.64065	0.064054	0.085292	0.994985	1531	1	0.64065
TMPO	5	0.99573	0.99573	1	17874	0	0.46504	0.064266	0.085466	0.995716	1532	1	0.46504
MUL1	5	0.77121	0.8748	1	15510	1	0.39582	0.064266	0.085466	0.995716	1533	1	0.39582
WDR33	4	0.21742	0.40927	1	7758	3	-2.6712	0.064301	0.075566	0.972412	1534	1	-2.6712
SSBP2	4	0.28368	0.49705	1	9082	2	0.00082511	0.064471	0.075711	0.972412	1535	1	0.00082511
LRRC34	4	0.54182	0.70106	1	13123	1	0.21467	0.064471	0.075711	0.972412	1536	1	0.21467
KCNK13	5	0.31836	0.54933	1	9776	3	-0.097202	0.064478	0.085641	0.996464	1537	1	-0.097202
C17orf58	8	0.41871	0.71116	1	11478	3	0.50113	0.064603	0.11034	1	1538	2	0.50113
C7orf31	5	0.088669	0.23361	0.996027	4158	3	-0.11603	0.064797	0.085925	0.997662	1539	1	-0.11603
GNPTG	5	0.22481	0.45164	1	7916	3	-0.3696	0.06485	0.085974	0.997662	1540	1	-0.3696
CISD1	1	0.93514	0.93552	1	16919	0	1.6137	0.064865	0.064872	0.940376	1541	0	1.6137
NDFIP2	5	0.38018	0.61088	1	10832	3	-0.19109	0.064903	0.086021	0.997662	1542	1	-0.19109
TIMM23	4	0.0022482	0.0080019	0.676219	246	3	-3.3132	0.064982	0.07617	0.972548	1543	1	-3.3132
ZNF674	4	0.54673	0.70479	1	13171	2	0.33999	0.064982	0.07617	0.972548	1544	1	0.33999
FBXL4	5	0.96429	0.96471	1	17297	1	1.0503	0.065221	0.08628	0.997919	1545	1	1.0503
PTPN4	5	0.12522	0.30332	0.998017	5387	4	-0.050735	0.065301	0.086335	0.997919	1546	1	-0.050735
DDX51	5	0.24627	0.47461	1	8355	3	-2.9364	0.065301	0.086335	0.997919	1547	1	-2.9364
CDH24	5	0.69027	0.82594	1	14666	1	1.0125	0.06538	0.086396	0.997919	1548	1	1.0125
ZNF560	5	0.94271	0.94872	1	17007	1	0.35396	0.065433	0.086439	0.997919	1549	1	0.35396
RNF122	5	0.19242	0.41677	1	7291	1	0.85515	0.065566	0.086553	0.997919	1550	1	0.85515
CD163L1	5	0.14828	0.34502	1	6103	3	-0.11617	0.065566	0.086553	0.997919	1551	1	-0.11617
CACNA2D1	5	0.44926	0.67742	1	11973	1	0.64918	0.065805	0.086736	0.997919	1552	1	0.64918
CUL5	4	0.77919	0.84482	1	15604	1	0.67967	0.06594	0.077021	0.976318	1553	1	0.67967
ASAH2	5	0.97314	0.97325	1	17452	0	0.47341	0.065964	0.086852	0.997919	1554	1	0.47341
HERC4	7	0.33825	0.61711	1	10132	2	0.71096	0.066034	0.11224	1	1555	2	0.71096
SMCP	5	0.80996	0.89993	1	15927	1	0.85752	0.06607	0.086935	0.997919	1556	1	0.85752
LBH	5	0.6735	0.81615	1	14464	2	0.11113	0.066202	0.087046	0.997919	1557	1	0.11113
IL20RA	5	0.094856	0.24572	0.996287	4362	2	0.02268	0.066282	0.087112	0.997919	1558	1	0.02268
G6PC	5	0.35812	0.58906	1	10484	3	-0.12865	0.066335	0.087144	0.997919	1559	1	-0.12865
IGSF9	5	0.6946	0.82847	1	14714	2	0.20569	0.066414	0.087229	0.997919	1560	1	0.20569
C19orf59	5	0.41239	0.64234	1	11371	2	0.63264	0.066414	0.087229	0.997919	1561	1	0.63264
TROAP	5	0.99954	0.99953	1	17964	0	0.86166	0.066494	0.087295	0.997919	1562	1	0.86166
CDS1	5	0.70498	0.83449	1	14818	1	0.065531	0.066626	0.087406	0.997919	1563	1	0.065531
BSPRY	5	0.41999	0.6495	1	11495	1	0.78312	0.066626	0.087406	0.997919	1564	1	0.78312
MANF	5	0.34544	0.57648	1	10262	1	0.34972	0.066706	0.08747	0.997919	1565	1	0.34972
CYFIP1	5	0.24381	0.47197	1	8307	3	-0.30114	0.066785	0.087539	0.997919	1566	1	-0.30114
CHMP3	6	0.078966	0.23356	0.996027	3819	2	0.46705	0.066922	0.099308	1	1567	1	0.46705
CTAGE5	5	0.093677	0.24346	0.996287	4310	4	-0.36672	0.066971	0.087706	0.997919	1568	1	-0.36672
CCDC182	5	0.6301	0.79185	1	14023	1	0.23641	0.066971	0.087706	0.997919	1569	1	0.23641
GSTZ1	9	0.60249	0.84705	1	13764	4	0.12091	0.067003	0.11531	1	1570	1	0.12091
NDUFS6	5	0.12523	0.30336	0.998017	5400	2	0.15238	0.067076	0.087778	0.997959	1571	1	0.15238
TAMM41	5	0.60133	0.77637	1	13754	2	0.10767	0.067129	0.08782	0.997959	1572	1	0.10767
MIER3	5	0.32148	0.55242	1	9824	3	-0.059166	0.067315	0.087957	0.998879	1573	1	-0.059166
RABGAP1L	15	0.29606	0.67013	1	9316	6	0.24552	0.067328	0.14273	1	1574	2	0.24552
PSG6	4	0.70052	0.81764	1	14767	1	0.86063	0.067535	0.078436	0.980442	1575	1	0.86063
TMEM255A	5	0.4683	0.69514	1	12255	2	0.30893	0.067606	0.088186	0.999585	1576	1	0.30893
MAPK8IP1	5	0.36514	0.59608	1	10600	2	0.15263	0.067606	0.088186	0.999585	1577	1	0.15263
CCL7	5	0.090394	0.23709	0.996287	4205	4	-0.50441	0.067606	0.088186	0.999585	1578	1	-0.50441
OAZ3	5	0.078926	0.2139	0.995009	3816	2	0.78674	0.067765	0.088324	0.999997	1579	1	0.78674
LY96	6	0.37005	0.63583	1	10668	3	-0.018048	0.067778	0.099966	1	1580	1	-0.018048
COX6C	3	0.030955	0.077491	0.942285	1999	2	-1.469	0.067925	0.072246	0.963605	1581	1	-1.469
RCN2	5	0.56567	0.75754	1	13373	2	-0.35681	0.067977	0.0885	0.999997	1582	1	-0.35681
FKBP7	5	0.2977	0.52824	1	9363	2	0.87681	0.067977	0.0885	0.999997	1583	1	0.87681
STYX	5	0.44526	0.67363	1	11922	3	-0.49841	0.067977	0.0885	0.999997	1584	1	-0.49841
SMIM19	4	0.033239	0.10064	0.953314	2093	3	-2.0473	0.067981	0.078807	0.982354	1585	1	-2.0473
MTX2	5	0.65864	0.80776	1	14303	1	0.36017	0.068215	0.088678	1	1586	1	0.36017
MAN1B1	5	0.97429	0.97442	1	17468	0	0.5032	0.068347	0.088813	1	1587	1	0.5032
HYLS1	4	0.11379	0.25776	0.996287	5028	2	0.034063	0.068534	0.079272	0.983994	1588	1	0.034063
RAB14	5	0.49034	0.71536	1	12570	2	0.35504	0.068559	0.089004	1	1589	1	0.35504
PIFO	5	0.31144	0.54223	1	9642	3	-0.17819	0.068559	0.089004	1	1590	1	-0.17819
TMEM154	5	0.52854	0.73849	1	12992	2	0.12615	0.068559	0.089004	1	1591	1	0.12615
RPL35	5	0.029949	0.10644	0.962103	1945	3	-1.9157	0.068559	0.089004	1	1592	1	-1.9157
MURC	5	0.021041	0.077877	0.942285	1450	3	-0.46681	0.068902	0.0893	1	1593	1	-0.46681
CD3G	5	0.42338	0.65277	1	11547	2	0.19852	0.068902	0.0893	1	1594	1	0.19852
CHL1	5	0.40114	0.63142	1	11173	2	0.06092	0.069087	0.089445	1	1595	1	0.06092
GTF2H2C	4	0.29768	0.51482	1	9362	3	-0.10257	0.069255	0.079894	0.984855	1596	1	-0.10257
C16orf87	4	0.16987	0.34204	1	6728	2	0.0069436	0.069255	0.079894	0.984855	1597	1	0.0069436
TBC1D5	4	0.72527	0.82562	1	15018	1	0.32686	0.069255	0.079894	0.984855	1598	1	0.32686
UBA1	5	0.027664	0.099284	0.949972	1830	4	-0.86034	0.069484	0.089743	1	1599	1	-0.86034
C6	5	0.66374	0.81062	1	14354	2	-0.19375	0.069484	0.089743	1	1600	1	-0.19375
PCDHGA1	5	0.61904	0.78587	1	13926	2	0.56879	0.069484	0.089743	1	1601	1	0.56879
RNF217	6	0.34329	0.61561	1	10220	2	0.20269	0.069488	0.10126	1	1602	1	0.20269
LEMD1	10	0.41778	0.73769	1	11466	5	-0.03272	0.06949	0.12027	1	1603	2	-0.03272
FMN1	11	0.28813	0.62724	1	9176	6	-0.083314	0.069572	0.12367	1	1604	1	-0.083314
DPY19L2	4	0.64833	0.78284	1	14199	2	0.021938	0.069574	0.080164	0.984855	1605	1	0.021938
MRPL21	8	0.13903	0.38186	1	5792	3	0.41669	0.06958	0.11792	1	1606	2	0.41669
GMPR	5	0.39412	0.62459	1	11066	3	-0.26229	0.069722	0.089946	1	1607	1	-0.26229
TINF2	5	0.097536	0.25097	0.996287	4469	3	-0.052341	0.069775	0.089995	1	1608	1	-0.052341
KCNN2	10	0.19915	0.49871	1	7416	6	-0.15799	0.069786	0.12069	1	1609	2	-0.15799
GBE1	5	0.27962	0.50954	1	8994	2	0.66112	0.070039	0.09021	1	1610	1	0.66112
C17orf66	5	0.0068787	0.028097	0.830532	596	3	-1.5699	0.070039	0.09021	1	1611	1	-1.5699
TMEM241	5	0.090124	0.23655	0.996287	4199	2	0.35928	0.070039	0.09021	1	1612	1	0.35928
BANK1	5	0.73583	0.85284	1	15130	2	0.76047	0.070039	0.09021	1	1613	1	0.76047
RPL7L1	2	0.98837	0.98836	1	17727	0	0.031842	0.070254	0.070935	0.957986	1614	1	0.031842
CCDC107	5	0.71118	0.8381	1	14876	1	0.41997	0.070382	0.090485	1	1615	1	0.41997
C18orf32	5	0.2002	0.42525	1	7431	2	0.91414	0.070382	0.090485	1	1616	1	0.91414
QRICH2	5	0.97491	0.97508	1	17477	0	0.2946	0.070382	0.090485	1	1617	1	0.2946
PIGK	5	0.070144	0.1959	0.985592	3527	2	0.21597	0.070382	0.090485	1	1618	1	0.21597
NISCH	5	0.63065	0.79214	1	14034	1	0.091599	0.070382	0.090485	1	1619	1	0.091599
PALM2-AKAP2	2	0.80733	0.80685	1	15904	0	1.0685	0.070394	0.071067	0.95893	1620	1	1.0685
H3F3B	4	0.18619	0.36545	1	7169	2	-0.20817	0.070486	0.08096	0.986838	1621	1	-0.20817
ACO2	5	0.19633	0.42102	1	7368	2	-0.13575	0.070725	0.090738	1	1622	1	-0.13575
GINS3	6	0.054641	0.1747	0.979889	2943	5	-1.1446	0.070752	0.10222	1	1623	1	-1.1446
CST9L	5	0.33955	0.57066	1	10155	3	-0.02658	0.070778	0.090784	1	1624	1	-0.02658
UQCC2	5	0.057504	0.16937	0.979889	3051	2	0.26046	0.070937	0.090903	1	1625	1	0.26046
POLR1D	10	0.097207	0.31299	1	4459	6	-1.0105	0.071026	0.12238	1	1626	1	-1.0105
CDHR5	5	0.4806	0.70648	1	12445	2	0.1087	0.0712	0.091116	1	1627	1	0.1087
GPR15	5	0.44997	0.67811	1	11983	3	-0.075519	0.071253	0.091152	1	1628	1	-0.075519
PYCR2	5	0.77162	0.87507	1	15523	2	0.78255	0.071306	0.091193	1	1629	1	0.78255
PDE1A	5	0.24627	0.47461	1	8353	3	-0.32912	0.071385	0.091258	1	1630	1	-0.32912
CAV2	6	0.032082	0.11503	0.967546	2045	4	-0.045839	0.071416	0.10273	1	1631	1	-0.045839
TIGD4	5	0.13675	0.32433	1	5751	3	-0.53001	0.071464	0.091316	1	1632	1	-0.53001
CDC14A	5	0.20767	0.4334	1	7558	3	-0.3785	0.071517	0.091362	1	1633	1	-0.3785
NUP50	4	0.45595	0.63693	1	12073	2	-0.22226	0.071545	0.081869	0.991383	1634	1	-0.22226
CXCL10	4	0.20866	0.39707	1	7581	2	-0.30637	0.071545	0.081869	0.991383	1635	1	-0.30637
SORD	4	0.14368	0.30331	0.998017	5967	3	-0.24648	0.071693	0.081997	0.991383	1636	1	-0.24648
MB	5	0.4251	0.65436	1	11578	1	0.44136	0.071754	0.091567	1	1637	1	0.44136
GALE	5	0.25534	0.48402	1	8525	3	-0.22141	0.071754	0.091567	1	1638	1	-0.22141
CRIP3	4	0.25959	0.46588	1	8616	2	0.1496	0.071905	0.082185	0.991383	1639	1	0.1496
ISY1	4	0.085406	0.213	0.995009	4039	2	0.25785	0.071905	0.082185	0.991383	1640	1	0.25785
GHRH	5	0.43459	0.6635	1	11749	3	-0.038225	0.072097	0.091839	1	1641	1	-0.038225
FAM9A	5	0.49542	0.71997	1	12643	2	1.053	0.072097	0.091839	1	1642	1	1.053
STXBP5L	5	0.19434	0.41885	1	7341	3	-0.40831	0.072097	0.091839	1	1643	1	-0.40831
MMP2	5	0.67892	0.81928	1	14525	1	0.16712	0.072097	0.091839	1	1644	1	0.16712
REEP1	11	0.80371	0.94919	1	15865	4	0.27654	0.072207	0.12728	1	1645	2	0.27654
PPP1R2	5	0.36309	0.59403	1	10576	1	0.43836	0.072414	0.09209	1	1646	1	0.43836
ZCWPW2	5	0.57871	0.76431	1	13521	1	0.31657	0.072414	0.09209	1	1647	1	0.31657
CREBRF	5	0.25204	0.48058	1	8465	3	-0.075273	0.072598	0.092241	1	1648	1	-0.075273
ZFPM1	5	0.068823	0.19315	0.984907	3480	1	0.14014	0.072677	0.092313	1	1649	1	0.14014
HKDC1	5	0.37501	0.60587	1	10748	3	-0.031468	0.07273	0.092368	1	1650	1	-0.031468
CCDC82	5	0.92734	0.94022	1	16827	1	0.10769	0.072862	0.092471	1	1651	1	0.10769
MGAT1	5	0.18154	0.40169	1	7030	3	-0.38311	0.072862	0.092471	1	1652	1	-0.38311
DCP1B	4	0.16555	0.33577	1	6609	1	0.69294	0.0729	0.083049	0.991383	1653	1	0.69294
MEPE	5	0.0015417	0.006772	0.641558	184	4	-2.0196	0.073178	0.092716	1	1654	1	-2.0196
FAM200B	5	0.32963	0.56076	1	9973	2	0.64053	0.073178	0.092716	1	1655	1	0.64053
ARMC3	5	0.35773	0.58868	1	10470	3	-0.035987	0.073178	0.092716	1	1656	1	-0.035987
BSN	5	0.19352	0.41797	1	7320	3	-0.46402	0.073362	0.092881	1	1657	1	-0.46402
ALG1L	2	0.4919	0.53725	1	12593	1	-0.77832	0.073404	0.073984	0.969142	1658	1	-0.77832
CENPE	3	0.49835	0.65321	1	12691	2	-1.9157	0.073475	0.077318	0.977754	1659	1	-1.9157
PARP15	5	0.29743	0.52797	1	9342	2	0.16531	0.073573	0.093059	1	1660	1	0.16531
COX8A	5	0.30163	0.53226	1	9444	3	-0.10183	0.073573	0.093059	1	1661	1	-0.10183
FZD10	5	0.31701	0.54795	1	9749	3	-0.10272	0.073573	0.093059	1	1662	1	-0.10272
DOK1	5	0.64989	0.80289	1	14215	1	0.33939	0.073573	0.093059	1	1663	1	0.33939
PTGR2	5	0.13484	0.32088	1	5708	2	0.69201	0.073573	0.093059	1	1664	1	0.69201
ZBTB38	5	0.11654	0.28738	0.996287	5124	4	-0.42328	0.073573	0.093059	1	1665	1	-0.42328
GRXCR2	5	0.23031	0.45752	1	8040	3	-0.92847	0.073784	0.093221	1	1666	1	-0.92847
UBE2N	4	0.080872	0.20562	0.995009	3886	3	-1.9286	0.07381	0.083822	0.992858	1667	1	-1.9286
CEP164	5	0.9408	0.94757	1	16988	1	0.55482	0.073836	0.093261	1	1668	1	0.55482
PAGE1	5	0.031055	0.10996	0.962103	2005	4	-0.67789	0.073889	0.093297	1	1669	1	-0.67789
FBXO41	5	0.20021	0.42526	1	7434	3	-0.45183	0.073968	0.093345	1	1670	1	-0.45183
FSD1L	6	0.26601	0.52186	1	8741	3	-0.16001	0.074097	0.10477	1	1671	1	-0.16001
ABCF1	5	0.10309	0.26173	0.996287	4649	4	-0.88464	0.0741	0.093449	1	1672	1	-0.88464
C1orf172	5	0.79875	0.89256	1	15807	1	0.38729	0.0741	0.093449	1	1673	1	0.38729
CD58	5	0.15752	0.36129	1	6387	1	0.38864	0.074205	0.093536	1	1674	1	0.38864
VDAC1	3	0.44437	0.59955	1	11905	2	-0.35656	0.074496	0.078269	0.980442	1675	1	-0.35656
ARHGAP11A	5	0.47763	0.70373	1	12405	2	1.2267	0.074626	0.093891	1	1676	1	1.2267
IFT80	5	0.58258	0.76634	1	13564	1	0.15829	0.074626	0.093891	1	1677	1	0.15829
PCDHA8	5	0.14064	0.33143	1	5862	2	0.072708	0.074626	0.093891	1	1678	1	0.072708
SOS1	5	0.16166	0.36843	1	6506	4	-0.16531	0.074626	0.093891	1	1679	1	-0.16531
CREBZF	5	0.27566	0.50544	1	8928	3	-0.22345	0.074626	0.093891	1	1680	1	-0.22345
EML5	5	0.23692	0.46469	1	8171	2	0.66669	0.074626	0.093891	1	1681	1	0.66669
FBXO8	5	0.94478	0.95001	1	17033	1	0.48232	0.074626	0.093891	1	1682	1	0.48232
CYP4V2	4	0.10302	0.24085	0.996287	4646	3	-0.71415	0.074909	0.084775	0.993551	1683	1	-0.71415
RAB8A	5	0.0010354	0.0046158	0.615438	133	2	0.58146	0.075047	0.094255	1	1684	1	0.58146
GNA14	5	0.98803	0.98808	1	17716	0	0.67168	0.075152	0.094344	1	1685	1	0.67168
RAPGEF5	5	0.30196	0.53258	1	9450	2	0.63566	0.075257	0.094427	1	1686	1	0.63566
ZNF611	4	0.87424	0.88995	1	16344	1	0.31236	0.075373	0.085192	0.994985	1687	1	0.31236
SSUH2	5	0.13223	0.31616	1	5624	3	-0.31237	0.07552	0.094647	1	1688	1	-0.31237
LOC152586	5	0.09551	0.247	0.996287	4387	3	-0.38264	0.07552	0.094647	1	1689	1	-0.38264
LYPLA1	5	0.89506	0.92613	1	16514	1	0.47293	0.07552	0.094647	1	1690	1	0.47293
CELA3A	4	0.97877	0.97901	1	17554	0	0.83282	0.075732	0.085557	0.996135	1691	1	0.83282
MSANTD3	6	0.7973	0.90066	1	15790	1	0.8091	0.075734	0.10602	1	1692	1	0.8091
CCDC178	5	0.37826	0.60896	1	10799	3	-0.28902	0.075836	0.094893	1	1693	1	-0.28902
PLEKHB1	5	0.41831	0.64795	1	11472	3	-0.27975	0.075836	0.094893	1	1694	1	-0.27975
NME1	6	0.15138	0.36558	1	6188	2	0.59313	0.07586	0.10612	1	1695	1	0.59313
ARF1	4	0.29334	0.50936	1	9269	1	0.38139	0.075965	0.085762	0.996846	1696	1	0.38139
DES	5	0.82151	0.90385	1	15996	1	0.26224	0.075993	0.095028	1	1697	1	0.26224
SMARCD2	5	0.31868	0.54964	1	9781	2	0.44578	0.076309	0.095292	1	1698	1	0.44578
PARD6B	5	0.007925	0.031963	0.846116	667	4	-1.5402	0.076309	0.095292	1	1699	1	-1.5402
CALCOCO2	5	0.80538	0.89692	1	15883	2	0.31183	0.076309	0.095292	1	1700	1	0.31183
PET112	5	0.10704	0.26932	0.996287	4778	3	-0.54081	0.076519	0.095462	1	1701	1	-0.54081
CCDC177	5	0.68488	0.82278	1	14610	1	0.47936	0.076571	0.095505	1	1702	1	0.47936
REEP6	5	0.036788	0.12346	0.970582	2248	4	-0.49853	0.076624	0.095541	1	1703	1	-0.49853
PLEKHG6	5	0.36012	0.59105	1	10513	2	0.80562	0.076729	0.095634	1	1704	1	0.80562
GEMIN7	5	0.10936	0.27377	0.996287	4861	3	-0.62137	0.076729	0.095634	1	1705	1	-0.62137
CRYZ	9	0.48069	0.77681	1	12446	5	-0.12571	0.076991	0.13002	1	1706	2	-0.12571
ESRRA	5	0.27986	0.5098	1	9009	3	-0.25343	0.076992	0.09585	1	1707	1	-0.25343
TTC4	5	0.003082	0.013183	0.74675	317	4	-4.1178	0.076992	0.09585	1	1708	1	-4.1178
PCDHA12	5	0.61553	0.78397	1	13889	1	0.78297	0.076992	0.09585	1	1709	1	0.78297
SUMO1	6	0.57174	0.7831	1	13437	2	0.3953	0.077055	0.10702	1	1710	1	0.3953
LRTOMT	13	0.041493	0.18701	0.984907	2456	9	-0.28065	0.077106	0.14208	1	1711	1	-0.28065
CSRP2	5	0.92182	0.93749	1	16780	1	0.13337	0.077202	0.09601	1	1712	1	0.13337
GJB7	5	0.99854	0.99853	1	17940	0	1.0926	0.077385	0.096153	1	1713	1	1.0926
ZNF461	5	0.11725	0.28868	0.996962	5145	4	-0.47851	0.077385	0.096153	1	1714	1	-0.47851
ZNF613	5	0.76351	0.87	1	15432	2	0.59547	0.077385	0.096153	1	1715	1	0.59547
PSMC2	4	0.36773	0.57272	1	10644	2	-0.64394	0.077441	0.087018	0.997919	1716	1	-0.64394
SDAD1	4	0.056554	0.16071	0.979889	3000	3	-2.8632	0.077441	0.087018	0.997919	1717	1	-2.8632
ARMCX3	5	0.95558	0.95755	1	17180	1	0.89011	0.077569	0.096309	1	1718	1	0.89011
IMPDH1	4	0.81355	0.85906	1	15956	1	0.46841	0.077779	0.087291	0.997919	1719	1	0.46841
GTF2A1	5	0.98749	0.98756	1	17702	0	1.2087	0.077805	0.096508	1	1720	1	1.2087
ICT1	5	0.64088	0.79789	1	14131	2	0.13964	0.077805	0.096508	1	1721	1	0.13964
C7orf65	5	0.75446	0.86433	1	15326	2	0.2304	0.077805	0.096508	1	1722	1	0.2304
IL11	8	0.042319	0.16186	0.979889	2490	5	-0.13023	0.077881	0.13046	1	1723	1	-0.13023
KCTD18	5	0.34075	0.57188	1	10180	2	0.67316	0.078041	0.096691	1	1724	1	0.67316
PLSCR1	5	0.010969	0.04306	0.887636	853	4	-0.8548	0.078146	0.096771	1	1725	1	-0.8548
DYNLL1	4	0.68585	0.81238	1	14618	2	-0.061347	0.0782	0.08767	0.997919	1726	1	-0.061347
ZNF20	4	0.7775	0.84417	1	15587	1	0.57535	0.0782	0.08767	0.997919	1727	1	0.57535
STX5	4	0.6165	0.75812	1	13902	1	0.41931	0.0782	0.08767	0.997919	1728	1	0.41931
METAP1D	5	0.95116	0.95429	1	17125	1	0.64994	0.078225	0.096841	1	1729	1	0.64994
CAPN14	5	0.95308	0.95566	1	17151	1	0.77791	0.078409	0.096988	1	1730	1	0.77791
RSAD2	5	0.18236	0.40299	1	7060	3	-0.086035	0.078566	0.09711	1	1731	1	-0.086035
C6orf223	7	0.94971	0.97564	1	17108	1	0.5619	0.078619	0.12158	1	1732	1	0.5619
TOMM6	5	0.14503	0.33928	1	6005	3	-0.071135	0.078671	0.097192	1	1733	1	-0.071135
PHLPP1	5	0.39375	0.62422	1	11059	2	0.23823	0.078723	0.09724	1	1734	1	0.23823
PTPRB	5	0.14818	0.34484	1	6102	3	-0.064555	0.078802	0.0973	1	1735	1	-0.064555
TRAPPC13	4	0.80069	0.85356	1	15834	1	0.48355	0.079	0.08838	0.999997	1736	1	0.48355
CETN2	5	0.92994	0.94154	1	16865	1	0.4517	0.079038	0.097496	1	1737	1	0.4517
GFPT1	5	0.58474	0.76748	1	13586	2	0.37556	0.079038	0.097496	1	1738	1	0.37556
C2orf53	5	0.11359	0.28182	0.996287	5023	3	-0.58487	0.079038	0.097496	1	1739	1	-0.58487
C6orf163	5	0.52094	0.7346	1	12907	2	0.056191	0.079038	0.097496	1	1740	1	0.056191
PPP1R12B	12	0.082907	0.2989	0.998008	3943	8	-0.45213	0.079132	0.14027	1	1741	2	-0.45213
SGMS2	5	0.049735	0.15239	0.979889	2755	2	0.76059	0.079247	0.097669	1	1742	1	0.76059
CCL13	5	0.60634	0.77899	1	13800	2	0.18802	0.0793	0.097713	1	1743	1	0.18802
WDR44	5	0.70602	0.83508	1	14831	1	0.35189	0.079405	0.0978	1	1744	1	0.35189
TEX30	10	0.0023876	0.015422	0.775389	255	4	0.44589	0.079425	0.13423	1	1745	2	0.44589
HMGCL	5	0.17016	0.38276	1	6738	2	0.24684	0.079457	0.097847	1	1746	1	0.24684
METTL20	5	0.040452	0.13179	0.970582	2406	2	0.036857	0.079562	0.097932	1	1747	1	0.036857
IRF3	9	0.21581	0.51171	1	7726	4	0.073545	0.079582	0.13381	1	1748	2	0.073545
TEAD2	5	0.21191	0.43791	1	7641	3	-0.054266	0.079614	0.097971	1	1749	1	-0.054266
SET	2	0.93621	0.93619	1	16935	0	1.1518	0.079624	0.080077	0.984855	1750	1	1.1518
DOK6	5	0.91739	0.9354	1	16735	1	0.48478	0.079824	0.098149	1	1751	1	0.48478
GIN1	5	0.16775	0.37869	1	6667	4	-0.13314	0.079929	0.098237	1	1752	1	-0.13314
DLD	5	0.99908	0.99908	1	17956	0	0.92048	0.08006	0.098348	1	1753	1	0.92048
PLK2	5	0.44788	0.67614	1	11950	2	0.18232	0.08006	0.098348	1	1754	1	0.18232
CEP97	5	0.84082	0.90881	1	16108	1	0.86737	0.080138	0.098416	1	1755	1	0.86737
PDCD2	7	0.065123	0.21722	0.995009	3343	5	-1.939	0.080152	0.12271	1	1756	1	-1.939
MRPS25	5	0.77289	0.87587	1	15540	2	0.42115	0.080557	0.098758	1	1757	1	0.42115
TMEM209	5	0.44526	0.67363	1	11920	2	0.091342	0.080557	0.098758	1	1758	1	0.091342
MRPL35	5	0.96695	0.9672	1	17337	1	0.90465	0.080557	0.098758	1	1759	1	0.90465
C1orf186	5	0.29706	0.52759	1	9334	3	-0.28784	0.080557	0.098758	1	1760	1	-0.28784
DKC1	5	0.30437	0.53503	1	9498	2	0.55899	0.080557	0.098758	1	1761	1	0.55899
EIF4H	5	0.16679	0.37707	1	6644	3	-1.2363	0.080557	0.098758	1	1762	1	-1.2363
YPEL3	8	0.52243	0.78513	1	12918	4	0.28387	0.08088	0.13497	1	1763	1	0.28387
ANKRD30A	5	0.381	0.61167	1	10850	2	0.14881	0.081028	0.099163	1	1764	1	0.14881
MKKS	5	0.13919	0.32879	1	5798	4	-0.074657	0.081107	0.099233	1	1765	1	-0.074657
LTA	5	0.02886	0.10308	0.959263	1891	2	0.41929	0.081107	0.099233	1	1766	1	0.41929
CDK18	5	0.80978	0.89982	1	15925	1	0.098704	0.081237	0.099348	1	1767	1	0.098704
SLFN14	5	0.99602	0.99602	1	17879	0	1.2116	0.08142	0.099501	1	1768	1	1.2116
ANXA3	5	0.84253	0.90927	1	16116	1	0.43525	0.08142	0.099501	1	1769	1	0.43525
ODF2L	5	0.48252	0.70822	1	12462	3	-0.20088	0.081734	0.099752	1	1770	1	-0.20088
BCL2A1	5	0.36415	0.59508	1	10587	1	0.40098	0.081734	0.099752	1	1771	1	0.40098
FTL	5	0.20209	0.42737	1	7466	2	0.26623	0.082126	0.10007	1	1772	1	0.26623
EPB41L5	5	0.57218	0.76093	1	13443	1	0.68655	0.082283	0.10021	1	1773	1	0.68655
LGI4	5	0.73346	0.85138	1	15103	1	0.58794	0.082336	0.10026	1	1774	1	0.58794
FAM133A	3	0.053883	0.12831	0.970582	2911	2	-1.0391	0.082545	0.085784	0.996846	1775	1	-1.0391
USPL1	5	0.038926	0.12833	0.970582	2339	3	-0.63654	0.082597	0.10051	1	1776	1	-0.63654
ARPC1A	5	0.13928	0.32895	1	5809	2	0.021899	0.082597	0.10051	1	1777	1	0.021899
KLHL30	5	0.31804	0.549	1	9767	2	0.022361	0.082858	0.10074	1	1778	1	0.022361
NR5A1	5	0.12504	0.303	0.998017	5383	4	-0.4136	0.082963	0.10082	1	1779	1	-0.4136
USP17L5	1	0.91702	0.91761	1	16729	0	0.96687	0.082983	0.082976	0.991383	1780	0	0.96687
ERCC6L	5	0.020339	0.075537	0.942124	1411	4	-0.74731	0.083015	0.10085	1	1781	1	-0.74731
SNCAIP	5	0.25952	0.48847	1	8614	3	-0.04749	0.083067	0.10089	1	1782	1	-0.04749
BLNK	5	0.44735	0.6756	1	11944	1	0.55038	0.083119	0.10094	1	1783	1	0.55038
DACT3	5	0.9323	0.94275	1	16882	1	0.3298	0.083172	0.10098	1	1784	1	0.3298
TMEM41A	5	0.53882	0.74368	1	13090	1	0.54208	0.083302	0.10109	1	1785	1	0.54208
PLEK2	5	0.69709	0.82988	1	14735	1	0.41195	0.083302	0.10109	1	1786	1	0.41195
KLHL7	6	0.08677	0.2515	0.996287	4082	4	-0.43275	0.083447	0.1119	1	1787	1	-0.43275
DCTD	5	0.1503	0.34858	1	6163	2	0.18286	0.083459	0.1012	1	1788	1	0.18286
PDRG1	4	0.61912	0.76016	1	13927	2	-0.50467	0.083687	0.09248	1	1789	1	-0.50467
RRN3	4	0.99902	0.99902	1	17954	0	0.097051	0.083687	0.09248	1	1790	1	0.097051
LCE5A	4	0.051269	0.14742	0.979889	2820	3	-1.8396	0.083687	0.09248	1	1791	1	-1.8396
MAD2L1	4	0.67563	0.8043	1	14486	2	-0.75494	0.083687	0.09248	1	1792	1	-0.75494
NAA38	4	0.68237	0.80963	1	14570	2	-0.75494	0.083687	0.09248	1	1793	1	-0.75494
SF1	4	0.53917	0.69906	1	13096	2	-1.7608	0.083687	0.09248	1	1794	1	-1.7608
CD3D	4	0.72993	0.82712	1	15056	1	0.0095073	0.083687	0.09248	1	1795	1	0.0095073
TIPRL	4	0.30574	0.52488	1	9529	1	-0.15624	0.083687	0.09248	1	1796	1	-0.15624
FOSL1	5	0.03121	0.11043	0.962575	2016	4	-1.0839	0.083694	0.1014	1	1797	1	-1.0839
ARMC6	5	0.0092922	0.036982	0.868494	750	4	-1.0747	0.083694	0.1014	1	1798	1	-1.0747
LTF	5	0.48097	0.70682	1	12447	1	1.0952	0.083694	0.1014	1	1799	1	1.0952
GORASP1	5	0.43112	0.66018	1	11670	3	-0.059166	0.083694	0.1014	1	1800	1	-0.059166
CCDC50	5	0.99499	0.99502	1	17861	0	0.89798	0.083955	0.10161	1	1801	1	0.89798
DROSHA	5	0.027198	0.097812	0.949972	1798	3	-0.2676	0.083955	0.10161	1	1802	1	-0.2676
CKS2	3	0.96241	0.96267	1	17270	0	0.35693	0.084035	0.087163	0.997919	1803	1	0.35693
GDA	5	0.45871	0.68629	1	12112	2	0.24237	0.084059	0.10171	1	1804	1	0.24237
SLC37A3	5	0.23599	0.46366	1	8151	2	0.4094	0.084164	0.10178	1	1805	1	0.4094
RTN4	15	0.28398	0.65531	1	9089	6	0.36101	0.084238	0.16269	1	1806	2	0.36101
RPL27A	2	0.73065	0.73073	1	15061	1	-0.64216	0.084238	0.084594	0.993551	1807	1	-0.64216
KLHL5	5	0.059881	0.17441	0.979889	3153	3	-0.35087	0.084242	0.10186	1	1808	1	-0.35087
GPR21	5	0.99642	0.99641	1	17888	0	0.78259	0.084372	0.10198	1	1809	1	0.78259
GSK3A	5	0.42073	0.65017	1	11509	2	0.081949	0.084424	0.10202	1	1810	1	0.081949
SMAD3	5	0.0063938	0.02626	0.820639	571	4	-1.1363	0.084555	0.10213	1	1811	1	-1.1363
CRBN	5	0.016778	0.063548	0.9262	1212	3	-0.17646	0.084555	0.10213	1	1812	1	-0.17646
CEP250	5	0.30964	0.54036	1	9607	3	-0.12067	0.084555	0.10213	1	1813	1	-0.12067
WDR36	5	0.1145	0.28355	0.996287	5049	4	-0.86903	0.08479	0.10234	1	1814	1	-0.86903
C20orf144	5	0.26753	0.49692	1	8767	3	-0.2172	0.084842	0.10238	1	1815	1	-0.2172
RBM5	5	0.47433	0.70071	1	12347	3	-0.071052	0.08492	0.10244	1	1816	1	-0.071052
RRP1B	5	0.78866	0.886	1	15695	2	0.60698	0.085077	0.10258	1	1817	1	0.60698
MACC1	5	0.37653	0.60732	1	10770	3	-0.16024	0.085077	0.10258	1	1818	1	-0.16024
CHURC1	5	0.96235	0.96301	1	17267	1	0.37294	0.085077	0.10258	1	1819	1	0.37294
HSDL2	5	0.34973	0.58073	1	10327	2	0.74856	0.085389	0.10286	1	1820	1	0.74856
LAMTOR4	5	0.82709	0.90525	1	16035	1	0.97239	0.085389	0.10286	1	1821	1	0.97239
LRRC7	5	0.73823	0.85432	1	15149	2	0.45435	0.085389	0.10286	1	1822	1	0.45435
STK17B	5	0.79265	0.88859	1	15734	2	0.40058	0.085389	0.10286	1	1823	1	0.40058
CTSO	5	0.67539	0.81727	1	14482	1	0.43281	0.085806	0.10321	1	1824	1	0.43281
TVP23C	6	0.17166	0.39492	1	6786	1	0.24963	0.085881	0.11383	1	1825	1	0.24963
ZNF10	5	0.57871	0.76431	1	13514	2	0.017925	0.086041	0.10341	1	1826	1	0.017925
CTU1	5	0.095052	0.24611	0.996287	4368	4	-0.78589	0.086197	0.10354	1	1827	1	-0.78589
UBXN4	5	0.3868	0.61739	1	10945	2	0.10545	0.086327	0.10366	1	1828	1	0.10545
PRMT5	5	0.69786	0.83034	1	14749	2	0.56291	0.086327	0.10366	1	1829	1	0.56291
SLAMF8	5	0.14011	0.33049	1	5838	3	-0.13779	0.086458	0.10377	1	1830	1	-0.13779
ZNF208	4	0.15026	0.31308	1	6160	2	-1.0071	0.086473	0.094868	1	1831	1	-1.0071
CDC26	5	0.14223	0.33431	1	5923	1	0.8195	0.08651	0.10382	1	1832	1	0.8195
ATG10	4	0.16014	0.32784	1	6456	3	-1.029	0.086515	0.094907	1	1833	1	-1.029
B3GALNT2	5	0.21634	0.44254	1	7735	2	0.010353	0.086718	0.10399	1	1834	1	0.010353
NOS1	5	0.8269	0.90519	1	16033	1	0.28147	0.086874	0.10411	1	1835	1	0.28147
SNTG1	5	0.53792	0.74324	1	13087	1	0.7106	0.08703	0.10422	1	1836	1	0.7106
ZC2HC1A	4	0.98304	0.98315	1	17623	0	0.83833	0.08708	0.095383	1	1837	1	0.83833
MYT1L	5	0.9082	0.93131	1	16625	1	0.11778	0.087186	0.10436	1	1838	1	0.11778
ENY2	4	0.11082	0.25317	0.996287	4915	2	-2.3168	0.087289	0.095573	1	1839	1	-2.3168
MAP3K2	5	0.005475	0.022714	0.808371	496	2	0.39833	0.087317	0.10447	1	1840	1	0.39833
CD5	5	0.090763	0.23782	0.996287	4218	2	0.48179	0.087447	0.10458	1	1841	1	0.48179
PPM1J	5	0.97087	0.97102	1	17407	0	0.56394	0.087499	0.10463	1	1842	1	0.56394
ABRACL	4	0.27888	0.49087	1	8980	1	0.41962	0.087519	0.095771	1	1843	1	0.41962
MLST8	5	0.38051	0.61119	1	10840	3	-0.43953	0.087551	0.10467	1	1844	1	-0.43953
TGIF2LY	3	0.08432	0.1906	0.984907	4001	1	0.36498	0.087595	0.090388	1	1845	1	0.36498
TXNL1	5	0.33125	0.5624	1	10004	3	-0.28389	0.087707	0.1048	1	1846	1	-0.28389
THNSL1	5	0.9095	0.93186	1	16641	1	0.36158	0.087811	0.1049	1	1847	1	0.36158
OVCA2	5	0.44242	0.6709	1	11877	2	0.14314	0.087811	0.1049	1	1848	1	0.14314
MAMSTR	5	0.27219	0.50183	1	8854	3	-0.23063	0.087915	0.10499	1	1849	1	-0.23063
CCDC53	5	0.20514	0.43064	1	7515	3	-0.41749	0.088019	0.10508	1	1850	1	-0.41749
C1QTNF7	4	0.081672	0.20696	0.995009	3902	2	0.041556	0.088251	0.09641	1	1851	1	0.041556
PDE1C	5	0.29614	0.52662	1	9318	3	-0.23604	0.088331	0.10534	1	1852	1	-0.23604
EXOG	5	0.019223	0.071843	0.942124	1340	4	-0.8507	0.088331	0.10534	1	1853	1	-0.8507
RRP9	5	0.087825	0.23192	0.996027	4121	3	-0.49211	0.088331	0.10534	1	1854	1	-0.49211
TFCP2	5	0.55912	0.75413	1	13304	2	0.089924	0.088331	0.10534	1	1855	1	0.089924
CSNK2A3	5	0.17882	0.39718	1	6957	3	-0.31535	0.088331	0.10534	1	1856	1	-0.31535
DMRTC2	5	0.62576	0.78947	1	13985	1	0.33168	0.088331	0.10534	1	1857	1	0.33168
CENPM	9	0.31635	0.62959	1	9733	3	0.82982	0.088681	0.14718	1	1858	2	0.82982
EPRS	4	0.028389	0.087247	0.94771	1862	3	-3.1488	0.08869	0.09681	1	1859	1	-3.1488
KLRF2	5	0.62031	0.78654	1	13943	1	0.31356	0.088799	0.10575	1	1860	1	0.31356
ANO3	5	0.099733	0.25532	0.996287	4540	3	-0.0066802	0.088799	0.10575	1	1861	1	-0.0066802
BUB1B	5	0.75473	0.86449	1	15330	2	0.0051254	0.088799	0.10575	1	1862	1	0.0051254
CHMP1A	5	0.2131	0.43915	1	7675	3	-0.22175	0.088799	0.10575	1	1863	1	-0.22175
HNRNPC	5	0.91116	0.9326	1	16656	1	0.75573	0.089059	0.10595	1	1864	1	0.75573
POP5	5	0.67722	0.81829	1	14508	2	-0.64418	0.089059	0.10595	1	1865	1	-0.64418
DYDC2	5	0.13824	0.32705	1	5776	2	0.047898	0.089059	0.10595	1	1866	1	0.047898
HMGB1	2	0.52541	0.56125	1	12953	1	0.5987	0.089193	0.089471	1	1867	1	0.5987
PDHA2	5	0.43619	0.66504	1	11779	1	0.31901	0.089293	0.10615	1	1868	1	0.31901
SSR4	5	0.55789	0.75349	1	13287	2	0.61691	0.089422	0.10626	1	1869	1	0.61691
CCDC129	5	0.71592	0.84091	1	14922	1	0.42487	0.089474	0.1063	1	1870	1	0.42487
BPIFB1	5	0.95577	0.9577	1	17184	1	0.85752	0.089526	0.10634	1	1871	1	0.85752
FOXR2	5	0.038801	0.12804	0.970582	2329	3	-0.035723	0.089604	0.1064	1	1872	1	-0.035723
COA1	5	0.1503	0.34858	1	6162	2	0.013251	0.089812	0.10658	1	1873	1	0.013251
AVIL	5	0.72029	0.84347	1	14968	2	0.24074	0.089812	0.10658	1	1874	1	0.24074
PITPNM1	5	0.72051	0.8436	1	14971	2	0.043476	0.089812	0.10658	1	1875	1	0.043476
NUP62	5	0.018975	0.071008	0.942124	1328	2	0.098798	0.089812	0.10658	1	1876	1	0.098798
NTF4	5	0.14174	0.33341	1	5899	4	-0.26394	0.090046	0.10678	1	1877	1	-0.26394
SEC11C	4	0.3074	0.52701	1	9568	3	-0.93489	0.090047	0.097975	1	1878	1	-0.93489
TMEM150C	5	0.22821	0.45529	1	7982	3	-0.84296	0.090149	0.10686	1	1879	1	-0.84296
PTPN3	5	0.98321	0.9833	1	17626	0	0.47824	0.090149	0.10686	1	1880	1	0.47824
ERCC3	5	0.79893	0.89267	1	15809	2	0.27393	0.090149	0.10686	1	1881	1	0.27393
DNAJC8	4	0.15429	0.31912	1	6284	3	-0.77777	0.090172	0.09808	1	1882	1	-0.77777
RGS2	5	0.55223	0.75054	1	13223	1	0.4986	0.090617	0.10725	1	1883	1	0.4986
UCK2	5	0.67317	0.81597	1	14458	1	0.78019	0.090617	0.10725	1	1884	1	0.78019
FBXO17	5	0.78325	0.88256	1	15644	1	0.5312	0.090617	0.10725	1	1885	1	0.5312
GSK3B	5	0.056625	0.16752	0.979889	3010	3	-1.7057	0.090617	0.10725	1	1886	1	-1.7057
RPS29	2	0.7489	0.74868	1	15277	1	-1.5853	0.090656	0.090954	1	1887	1	-1.5853
GTF2E1	4	0.10227	0.2397	0.996287	4622	3	-2.7903	0.090693	0.098551	1	1888	1	-2.7903
ABHD5	5	0.25627	0.48501	1	8549	2	0.58716	0.090902	0.10747	1	1889	1	0.58716
SPATA8	5	0.94554	0.95049	1	17043	1	0.15216	0.091213	0.10772	1	1890	1	0.15216
SLC9A7	5	0.47974	0.70569	1	12431	2	0.24552	0.091213	0.10772	1	1891	1	0.24552
NOLC1	4	0.045517	0.13293	0.971062	2604	2	-0.058559	0.091381	0.099176	1	1892	1	-0.058559
CHD1L	4	0.15131	0.31463	1	6184	2	-0.14291	0.091381	0.099176	1	1893	1	-0.14291
HIST1H2BE	3	0.13944	0.28272	0.996287	5821	1	-1.0767	0.091492	0.093947	1	1894	1	-1.0767
ABCE1	3	0.87329	0.87334	1	16332	1	-1.5564	0.091492	0.093947	1	1895	1	-1.5564
NEDD8	3	0.49155	0.64643	1	12588	2	-2.2875	0.091492	0.093947	1	1896	1	-2.2875
EIF2S1	3	0.031724	0.079233	0.94394	2035	1	-1.0767	0.091492	0.093947	1	1897	1	-1.0767
XKR3	4	0.41979	0.61052	1	11491	2	-0.50901	0.091819	0.099545	1	1898	1	-0.50901
MPHOSPH6	5	0.54635	0.74752	1	13165	2	-0.26653	0.091835	0.10822	1	1899	1	-0.26653
KANSL2	5	0.056569	0.1674	0.979889	3002	3	-0.091141	0.091835	0.10822	1	1900	1	-0.091141
HOOK3	5	0.16758	0.37841	1	6662	4	-0.4733	0.091835	0.10822	1	1901	1	-0.4733
PTK7	5	0.24315	0.47126	1	8291	2	0.60841	0.091835	0.10822	1	1902	1	0.60841
WDR48	5	0.063894	0.18297	0.984907	3295	3	-0.10443	0.091835	0.10822	1	1903	1	-0.10443
ZFP37	5	0.30709	0.53782	1	9561	2	0.17334	0.091835	0.10822	1	1904	1	0.17334
FAM76B	4	0.37078	0.57491	1	10677	2	0.042247	0.092277	0.099962	1	1905	1	0.042247
EAF2	5	0.0011182	0.0050058	0.623664	141	2	0.23961	0.092328	0.10863	1	1906	1	0.23961
CACNA1H	5	0.91069	0.93239	1	16650	1	0.051367	0.092328	0.10863	1	1907	1	0.051367
CYP3A43	5	0.035977	0.12157	0.969514	2209	3	-0.46432	0.092328	0.10863	1	1908	1	-0.46432
TOMM34	5	0.63107	0.79237	1	14037	2	0.08812	0.092328	0.10863	1	1909	1	0.08812
SLC30A8	5	0.72579	0.84673	1	15025	1	0.70528	0.092509	0.10878	1	1910	1	0.70528
BRCA2	5	0.94912	0.95286	1	17099	1	0.85752	0.092509	0.10878	1	1911	1	0.85752
C8orf37	5	0.67015	0.81421	1	14419	2	0.27914	0.092587	0.10885	1	1912	1	0.27914
FAM96A	6	0.019727	0.079564	0.94394	1373	4	-2.0891	0.092624	0.11912	1	1913	1	-2.0891
PTH2R	5	0.11718	0.28855	0.996962	5140	3	-1.3213	0.092639	0.10889	1	1914	1	-1.3213
SS18L2	4	0.58239	0.73189	1	13560	2	0.10715	0.092652	0.1003	1	1915	1	0.10715
TIMM8B	5	0.27428	0.50402	1	8902	3	-0.34378	0.09269	0.10894	1	1916	1	-0.34378
HOXC4	5	0.79295	0.88879	1	15740	1	0.076353	0.092794	0.10902	1	1917	1	0.076353
TRIM24	5	0.56048	0.75483	1	13316	1	0.64629	0.092872	0.10908	1	1918	1	0.64629
CEBPZ	5	0.53265	0.74054	1	13032	2	0.12368	0.093053	0.10924	1	1919	1	0.12368
ADPRM	5	0.26673	0.4961	1	8750	1	0.58566	0.093053	0.10924	1	1920	1	0.58566
NDUFAF5	5	0.94208	0.94834	1	17002	1	0.94652	0.093053	0.10924	1	1921	1	0.94652
MRPL24	5	0.87261	0.91825	1	16327	1	0.24533	0.093053	0.10924	1	1922	1	0.24533
TAF5	5	0.2531	0.48166	1	8491	2	0.13702	0.093234	0.1094	1	1923	1	0.13702
RHBDD1	4	0.85295	0.87796	1	16181	1	0.25925	0.093256	0.10084	1	1924	1	0.25925
STRN4	5	0.89658	0.9267	1	16525	1	0.27238	0.093389	0.10953	1	1925	1	0.27238
SRPK3	5	0.26048	0.4895	1	8629	1	0.20359	0.093389	0.10953	1	1926	1	0.20359
TROVE2	5	0.37759	0.60832	1	10789	2	0.33033	0.093493	0.10962	1	1927	1	0.33033
LPPR5	5	0.12917	0.31061	1	5527	2	0.099093	0.093752	0.10984	1	1928	1	0.099093
HIST1H4D	5	0.20153	0.42675	1	7455	1	0.81487	0.093752	0.10984	1	1929	1	0.81487
PDCD11	5	0.084137	0.22442	0.995009	3994	3	-0.17849	0.093752	0.10984	1	1930	1	-0.17849
SLC39A7	5	0.13219	0.31607	1	5623	3	-0.5127	0.093752	0.10984	1	1931	1	-0.5127
CCDC144A	4	0.21274	0.40277	1	7660	2	0.51472	0.09388	0.1014	1	1932	1	0.51472
KCNRG	5	0.18415	0.40594	1	7107	2	0.52671	0.093985	0.11003	1	1933	1	0.52671
HYKK	5	0.47566	0.70193	1	12368	2	0.57192	0.09414	0.11015	1	1934	1	0.57192
UBFD1	5	0.0022106	0.0096064	0.700064	243	3	-0.19564	0.09414	0.11015	1	1935	1	-0.19564
HMX2	5	0.23247	0.45984	1	8073	3	-0.097748	0.094295	0.11028	1	1936	1	-0.097748
TTC9C	5	0.067314	0.19002	0.984907	3422	3	-0.9078	0.09458	0.1105	1	1937	1	-0.9078
PGBD3	5	0.089319	0.23492	0.996027	4181	3	-0.20088	0.09458	0.1105	1	1938	1	-0.20088
CENPB	5	0.97032	0.97047	1	17390	0	0.76077	0.094812	0.11068	1	1939	1	0.76077
KRTCAP3	5	0.66389	0.8107	1	14358	1	0.12899	0.09489	0.11076	1	1940	1	0.12899
MTOR	5	0.0096464	0.038295	0.876987	770	3	-3.8108	0.094967	0.11083	1	1941	1	-3.8108
EPB41L3	5	0.79453	0.8898	1	15761	1	0.098299	0.095122	0.11096	1	1942	1	0.098299
TTC3	5	0.61634	0.7844	1	13897	2	0.21671	0.095174	0.11101	1	1943	1	0.21671
EFHC1	5	0.87447	0.91887	1	16345	1	1.0098	0.095329	0.11115	1	1944	1	1.0098
NFU1	9	0.20325	0.49247	1	7482	4	0.84937	0.095352	0.15694	1	1945	2	0.84937
ZNF695	7	0.35666	0.63496	1	10454	3	0.85167	0.095511	0.134	1	1946	1	0.85167
HSPA4L	5	0.57973	0.76485	1	13536	2	0.0054101	0.095536	0.11132	1	1947	1	0.0054101
TAPT1	5	0.93335	0.94331	1	16891	1	0.38524	0.095587	0.11137	1	1948	1	0.38524
POLR2L	4	0.37948	0.58114	1	10824	2	-1.2931	0.095813	0.1031	1	1949	1	-1.2931
KMT2D	5	0.11657	0.28744	0.996287	5125	4	-0.26675	0.095846	0.1116	1	1950	1	-0.26675
CCDC81	5	0.21098	0.43695	1	7620	2	0.37555	0.095846	0.1116	1	1951	1	0.37555
BTBD8	5	0.46204	0.68935	1	12170	3	-0.41108	0.095846	0.1116	1	1952	1	-0.41108
IPCEF1	5	0.23031	0.45752	1	8038	2	0.089295	0.095846	0.1116	1	1953	1	0.089295
ZNF662	5	0.86107	0.91463	1	16233	1	0.30403	0.095846	0.1116	1	1954	1	0.30403
IQCH	10	0.10032	0.31983	1	4553	5	-0.19359	0.095905	0.15775	1	1955	2	-0.19359
ZEB1	5	0.9123	0.93307	1	16665	1	0.24138	0.096104	0.11182	1	1956	1	0.24138
UPK3B	5	0.31701	0.54795	1	9748	2	0.061554	0.096156	0.11186	1	1957	1	0.061554
ZNF652	5	0.065168	0.18558	0.984907	3347	4	-0.51357	0.096259	0.11196	1	1958	1	-0.51357
TRAK2	5	0.67332	0.81605	1	14462	1	0.66843	0.096388	0.11206	1	1959	1	0.66843
DNM1L	4	0.39226	0.5904	1	11036	1	0.4562	0.096747	0.10392	1	1960	1	0.4562
RSPO1	5	0.10894	0.273	0.996287	4847	1	0.68061	0.096775	0.1124	1	1961	1	0.68061
SIN3A	5	0.0042837	0.01801	0.791329	403	3	-1.7491	0.096775	0.1124	1	1962	1	-1.7491
PARPBP	5	0.75299	0.86341	1	15308	2	0.83133	0.096775	0.1124	1	1963	1	0.83133
AMD1	5	0.81113	0.90073	1	15936	2	0.48989	0.096775	0.1124	1	1964	1	0.48989
PLEKHJ1	5	0.39864	0.62898	1	11140	3	-0.18039	0.096775	0.1124	1	1965	1	-0.18039
PDK3	5	0.094005	0.24405	0.996287	4332	3	-0.49259	0.096775	0.1124	1	1966	1	-0.49259
CTAGE9	1	0.90293	0.90347	1	16588	0	0.87554	0.097071	0.097048	1	1967	0	0.87554
MORC1	5	0.97024	0.97038	1	17387	0	0.51367	0.097394	0.1129	1	1968	1	0.51367
NCAPH	5	0.36627	0.59713	1	10615	3	-0.42593	0.097549	0.11303	1	1969	1	-0.42593
CHRNA6	5	0.77785	0.87906	1	15589	2	0.72891	0.097549	0.11303	1	1970	1	0.72891
DUSP4	5	0.8928	0.92526	1	16490	1	0.52693	0.097549	0.11303	1	1971	1	0.52693
USP20	5	0.15307	0.35354	1	6240	3	-0.18526	0.097652	0.11313	1	1972	1	-0.18526
RNASE13	5	0.1795	0.39832	1	6986	2	0.58885	0.097704	0.11317	1	1973	1	0.58885
RPP40	5	0.18613	0.40924	1	7161	4	-0.27623	0.098013	0.11343	1	1974	1	-0.27623
TBCC	5	0.11403	0.28266	0.996287	5034	2	0.21571	0.098013	0.11343	1	1975	1	0.21571
UBE2W	5	0.10782	0.27086	0.996287	4805	4	-0.4633	0.098013	0.11343	1	1976	1	-0.4633
C7orf60	5	0.013227	0.051189	0.906009	999	4	-0.56914	0.098013	0.11343	1	1977	1	-0.56914
DMAP1	5	0.4235	0.6529	1	11555	2	0.061433	0.098013	0.11343	1	1978	1	0.061433
PAQR6	5	0.37016	0.60097	1	10670	2	0.80229	0.098013	0.11343	1	1979	1	0.80229
RPL14	3	0.87418	0.87423	1	16343	1	0.17506	0.098235	0.10025	1	1980	1	0.17506
RPS27L	5	0.15449	0.35605	1	6296	3	-0.21883	0.098322	0.11371	1	1981	1	-0.21883
ZNF440	5	0.20987	0.43574	1	7600	2	0.89533	0.098426	0.1138	1	1982	1	0.89533
LGI3	5	0.24066	0.46865	1	8233	3	-0.24512	0.098477	0.11385	1	1983	1	-0.24512
IL10RB	5	0.45628	0.68404	1	12078	2	0.50375	0.09858	0.11393	1	1984	1	0.50375
STAM2	5	0.15615	0.35889	1	6339	2	0.93629	0.098683	0.11401	1	1985	1	0.93629
C12orf4	5	0.62798	0.79065	1	14006	1	0.78259	0.098683	0.11401	1	1986	1	0.78259
MFSD8	5	0.41163	0.64159	1	11352	2	0.26632	0.098786	0.1141	1	1987	1	0.26632
SERPING1	5	0.1795	0.39832	1	6988	3	-0.50293	0.098838	0.11415	1	1988	1	-0.50293
SCAND3	5	0.14818	0.34484	1	6100	2	0.37242	0.098941	0.11424	1	1989	1	0.37242
DMRTA2	5	0.18264	0.40342	1	7069	2	0.11435	0.098941	0.11424	1	1990	1	0.11435
SLC2A14	7	0.2212	0.49424	1	7832	3	0.15183	0.098993	0.1366	1	1991	1	0.15183
MICU1	5	0.44082	0.66942	1	11852	3	-0.2126	0.099095	0.11436	1	1992	1	-0.2126
BTLA	5	0.15143	0.35063	1	6197	3	-0.11734	0.099147	0.1144	1	1993	1	-0.11734
USP8	5	0.16944	0.38156	1	6718	2	0.41338	0.099198	0.11445	1	1994	1	0.41338
STMN2	5	0.18116	0.40107	1	7021	3	-0.00014688	0.099276	0.11451	1	1995	1	-0.00014688
SUGP2	5	0.58521	0.76771	1	13592	2	0.27943	0.099404	0.11462	1	1996	1	0.27943
UNC50	5	0.027144	0.097662	0.949972	1796	3	-1.6286	0.099404	0.11462	1	1997	1	-1.6286
GDPD3	5	0.17944	0.39822	1	6971	2	0.14134	0.099404	0.11462	1	1998	1	0.14134
CCNJ	4	0.50744	0.67529	1	12782	1	0.31725	0.099545	0.10639	1	1999	1	0.31725
[truncated: 16,001 more rows]

## Sheet: Gene summary Replicate 2
id	num	neg|score	neg|p-value	neg|fdr	neg|rank	neg|goodsgrna	neg|lfc	pos|score	pos|p-value	pos|fdr	pos|rank	pos|goodsgrna	pos|lfc
NF2	10	1	1	1	17999	0	5.227	8.1213e-38	2.7503e-07	0.000248	1	10	5.227
MED12	5	1	1	1	18000	0	4.9671	4.8955e-19	2.7503e-07	0.000248	2	5	4.9671
TAF6L	5	1	1	1	17998	0	3.5129	7.176e-14	2.7503e-07	0.000248	3	5	3.5129
TADA2B	5	1	1	1	17997	0	3.2793	2.8572e-13	2.7503e-07	0.000248	4	5	3.2793
SUPT20H	5	1	1	1	17996	0	3.7768	3.124e-13	2.7503e-07	0.000248	5	5	3.7768
MED24	5	1	1	1	17995	0	2.6634	4.5406e-12	2.7503e-07	0.000248	6	5	2.6634
KIRREL	5	1	1	1	17994	0	2.3833	1.901e-11	2.7503e-07	0.000248	7	5	2.3833
NF1	5	1	1	1	17993	0	2.5884	1.2374e-10	2.7503e-07	0.000248	8	5	2.5884
SMARCB1	5	1	1	1	17992	0	2.312	2.0572e-10	2.7503e-07	0.000248	9	5	2.312
TAF5L	5	1	1	1	17988	0	3.4772	4.7327e-10	2.7503e-07	0.000248	10	5	3.4772
AHR	5	1	1	1	17991	0	2.5565	1.022e-09	2.7503e-07	0.000248	11	5	2.5565
PGD	5	1	1	1	17990	0	1.9097	2.2284e-09	2.7503e-07	0.000248	12	5	1.9097
MED19	5	1	1	1	17989	0	2.7204	2.279e-09	2.7503e-07	0.000248	13	5	2.7204
MED16	5	1	1	1	17987	0	1.5338	3.7676e-09	2.7503e-07	0.000248	14	5	1.5338
MED23	5	1	1	1	17986	0	1.7976	6.768e-09	2.7503e-07	0.000248	15	5	1.7976
SDHC	9	0.98864	0.9888	1	17669	0	1.3755	1.2736e-08	2.7503e-07	0.000248	16	8	1.3755
TADA1	5	1	1	1	17982	0	2.7788	1.3671e-08	2.7503e-07	0.000248	17	5	2.7788
TADA3	5	1	1	1	17985	0	1.9443	1.384e-08	2.7503e-07	0.000248	18	5	1.9443
RPS19	5	0.12535	0.21864	1	3838	1	3.1988	1.9686e-08	2.7503e-07	0.000248	19	4	3.1988
TFAP2C	5	1	1	1	17984	0	1.7483	4.315e-08	2.7503e-07	0.000248	20	5	1.7483
PDCD10	5	1	1	1	17983	0	1.16	1.5101e-07	8.2508e-07	0.000707	21	5	1.16
CCDC101	5	1	1	1	17981	0	1.6883	3.568e-07	1.3751e-06	0.001125	22	5	1.6883
ECD	5	0.094299	0.18098	1	3213	1	3.2391	8.1745e-07	3.5754e-06	0.002798	23	3	3.2391
PPP2CA	5	0.035389	0.085903	0.925541	1651	1	2.3497	1.6278e-06	6.3256e-06	0.004744	24	4	2.3497
MAX	11	0.063903	0.18165	1	2623	2	1.2943	2.0717e-06	1.3476e-05	0.008984	25	8	1.2943
SKP1	5	0.27656	0.40117	1	6883	1	1.8923	2.5011e-06	1.1276e-05	0.008119	26	4	1.8923
UPF2	5	1	1	1	17980	0	2.0037	2.8185e-06	1.2376e-05	0.008568	27	5	2.0037
LEMD3	5	1	0.99999	1	17979	0	0.85532	3.2936e-06	1.4576e-05	0.009047	28	5	0.85532
MYH9	5	1	0.99999	1	17978	0	0.97721	3.3445e-06	1.4576e-05	0.009047	29	5	0.97721
UBIAD1	5	0.99742	0.99743	1	17873	0	2.0313	3.8482e-06	1.6777e-05	0.010066	30	4	2.0313
TRRAP	5	1	0.99999	1	17977	0	1.2906	4.2468e-06	1.8427e-05	0.010699	31	5	1.2906
IGBP1	5	1	0.99999	1	17976	0	1.6781	4.9252e-06	2.0077e-05	0.011293	32	5	1.6781
ARNT	5	0.00080932	0.0032406	0.436335	131	1	1.2774	5.5685e-06	2.3927e-05	0.012588	33	4	1.2774
SEC13	5	0.99999	0.99999	1	17975	0	1.0516	5.6842e-06	2.4477e-05	0.012588	34	5	1.0516
GTPBP4	5	0.99992	0.99993	1	17966	0	1.7314	5.6903e-06	2.4477e-05	0.012588	35	5	1.7314
MED14	5	0.55566	0.57424	1	9983	1	1.5843	6.1002e-06	2.6678e-05	0.013339	36	4	1.5843
CCNC	5	0.99706	0.99707	1	17862	0	1.4006	8.4993e-06	3.8779e-05	0.018865	37	4	1.4006
SUGT1	6	0.28848	0.41742	1	7027	1	1.7141	9.8112e-06	5.6931e-05	0.025619	38	4	1.7141
MED13	5	0.56819	0.58385	1	10165	1	1.1579	9.8406e-06	4.3729e-05	0.020714	39	4	1.1579
MYC	5	0.95562	0.95584	1	17019	0	2.0321	1.3612e-05	5.6931e-05	0.025619	40	4	2.0321
C21orf59	5	0.49981	0.53414	1	9262	1	1.4896	1.6181e-05	6.8482e-05	0.030065	41	4	1.4896
ZNF608	5	0.99998	0.99998	1	17974	0	0.76064	1.6462e-05	7.1232e-05	0.030528	42	5	0.76064
BPTF	5	0.99998	0.99998	1	17973	0	1.1096	1.8435e-05	8.1133e-05	0.033963	43	5	1.1096
MED15	5	0.99997	0.99997	1	17972	0	1.5674	2.3668e-05	0.00011139	0.045567	44	5	1.5674
DTYMK	5	0.54055	0.56291	1	9757	1	2.3543	2.5442e-05	0.00012019	0.048075	45	4	2.3543
THAP1	8	0.53128	0.66098	1	9649	1	1.1914	2.7002e-05	0.00019114	0.070216	46	5	1.1914
BAP1	5	0.99963	0.99963	1	17946	0	1.0186	3.3537e-05	0.00016034	0.062742	47	5	1.0186
PDE4DIP	22	0.14919	0.39567	1	4349	2	-0.19369	3.5031e-05	0.00036771	0.085959	48	6	-0.19369
AP2S1	7	0.98932	0.98934	1	17686	0	1.0785	3.6365e-05	0.00022855	0.072173	49	5	1.0785
ACTR10	5	0.0018588	0.0068628	0.535315	227	2	2.1974	3.6844e-05	0.00017739	0.066522	50	3	2.1974
FLII	5	0.99996	0.99996	1	17971	0	0.93563	4.0323e-05	0.00019774	0.070375	51	5	0.93563
CENPM	10	0.22971	0.41557	1	5908	2	0.77017	4.0369e-05	0.00030171	0.075426	52	8	0.77017
AP2B1	5	0.99996	0.99996	1	17970	0	0.82634	4.0794e-05	0.00019939	0.070375	53	5	0.82634
POLR2F	5	0.33759	0.4349	1	7473	1	0.75495	4.3191e-05	0.0002071	0.071082	54	3	0.75495
EIF3B	5	0.096463	0.1836	1	3260	1	2.0343	4.3807e-05	0.0002093	0.071082	55	4	2.0343
RUVBL2	5	0.0063278	0.021509	0.717189	522	2	1.7356	4.5595e-05	0.00021755	0.071917	56	3	1.7356
DBR1	5	0.29936	0.41425	1	7118	1	1.8777	4.6009e-05	0.00021975	0.071917	57	3	1.8777
TCEB2	5	0.99995	0.99996	1	17969	0	1.2093	4.7439e-05	0.00022525	0.072173	58	5	1.2093
PPP2R4	5	0.99995	0.99996	1	17968	0	0.64773	5.0147e-05	0.00023735	0.07236	59	5	0.64773
ZEB2	5	0.96597	0.96616	1	17209	0	0.98505	5.0414e-05	0.0002379	0.07236	60	4	0.98505
WDR18	5	0.99995	0.99996	1	17967	0	1.1034	5.0881e-05	0.0002412	0.07236	61	5	1.1034
RNF7	7	0.99814	0.99815	1	17893	0	1.0823	5.3508e-05	0.00033581	0.079534	62	5	1.0823
SMARCA4	5	0.99202	0.99208	1	17739	0	1.3869	5.7294e-05	0.00026568	0.074257	63	4	1.3869
FGFR1OP2	9	0.24897	0.43352	1	6319	2	0.28543	5.9096e-05	0.00039521	0.087825	64	4	0.28543
EXOSC9	5	0.31745	0.42392	1	7273	1	0.13	6.1151e-05	0.00028025	0.074257	65	2	0.13
PPIL2	5	0.0053485	0.018338	0.692	458	1	1.8399	6.1151e-05	0.00028025	0.074257	66	4	1.8399
ZC3H18	5	0.97577	0.97596	1	17412	0	1.7065	6.2436e-05	0.0002874	0.074257	67	4	1.7065
LUC7L3	5	0.66406	0.66534	1	11644	1	1.6781	6.3148e-05	0.00028905	0.074257	68	4	1.6781
PRKACA	5	0.62129	0.6269	1	10981	1	1.9089	6.3784e-05	0.00029125	0.074257	69	4	1.9089
PDGFRL	5	0.88108	0.88152	1	15658	0	0.95349	6.4146e-05	0.0002929	0.074257	70	4	0.95349
EMC1	5	0.97987	0.98003	1	17485	0	1.1579	6.9435e-05	0.00031766	0.077268	71	4	1.1579
RSL1D1	5	0.93867	0.93885	1	16708	0	1.0673	7.3688e-05	0.00033581	0.079534	72	4	1.0673
XPO1	4	0.98515	0.98521	1	17599	0	2.1282	7.3821e-05	0.00028575	0.074257	73	3	2.1282
CDC23	5	0.99992	0.99992	1	17965	0	1.3043	8.1782e-05	0.00037321	0.086126	74	5	1.3043
CEP70	5	0.99992	0.99992	1	17964	0	0.85218	8.2838e-05	0.00037926	0.086414	75	5	0.85218
CCT6A	2	0.99991	0.99991	1	17963	0	2.6904	8.6941e-05	0.00016887	0.064672	76	2	2.6904
CDC42	5	0.65376	0.65576	1	11467	1	1.751	8.7737e-05	0.00040127	0.088083	77	4	1.751
PHF10	3	0.99991	0.9999	1	17962	0	1.2399	9.3083e-05	0.00028135	0.074257	78	3	1.2399
KRTAP5-10	3	0.55756	0.5577	1	10013	0	3.0287	9.6362e-05	0.00029015	0.074257	79	2	3.0287
POLR2B	3	0.63761	0.63798	1	11225	0	3.0287	9.6362e-05	0.00029015	0.074257	80	2	3.0287
TELO2	5	0.99938	0.99937	1	17935	0	0.93048	9.7028e-05	0.00044527	0.094642	81	5	0.93048
ARID1A	5	0.9998	0.9998	1	17956	0	1.303	9.7566e-05	0.00044692	0.094642	82	5	1.303
SEC61A1	3	0.9999	0.99989	1	17961	0	2.8358	0.000101	0.00031161	0.076834	83	3	2.8358
HAUS3	4	0.85443	0.85451	1	15186	0	1.6129	0.00010214	0.00039246	0.087825	84	2	1.6129
DYNC1I2	5	0.99305	0.99309	1	17762	0	0.76818	0.0001078	0.00049147	0.102867	85	4	0.76818
COPB2	4	0.98361	0.98369	1	17558	0	1.765	0.00011049	0.00042052	0.091196	86	3	1.765
CLP1	5	0.92829	0.92854	1	16516	0	1.7249	0.00011588	0.00052668	0.108968	87	4	1.7249
FNTA	5	0.99745	0.99745	1	17874	0	1.5347	0.00012402	0.00055583	0.111606	88	3	1.5347
TAOK1	5	0.93155	0.9318	1	16564	0	0.96976	0.00012446	0.00055803	0.111606	89	4	0.96976
POLA1	5	0.97727	0.97744	1	17440	0	1.8904	0.0001318	0.00059873	0.117359	90	4	1.8904
SOX10	5	0.176	0.27976	1	4870	1	1.7173	0.00013391	0.00061249	0.118546	91	4	1.7173
EMC3	5	0.9984	0.9984	1	17898	0	1.0386	0.00013611	0.00062239	0.119181	92	4	1.0386
LSM5	4	0.016733	0.043108	0.827084	975	1	2.1094	0.00013868	0.00053493	0.109417	93	3	2.1094
HUWE1	5	0.99984	0.99986	1	17960	0	0.6886	0.00015521	0.00071645	0.134334	94	5	0.6886
ZNF285	5	0.99983	0.99985	1	17959	0	1.0889	0.00016518	0.00076045	0.140842	95	5	1.0889
TEAD1	5	0.99983	0.99984	1	17958	0	0.60049	0.00016777	0.00077695	0.140842	96	5	0.60049
CTCF	5	0.99444	0.99447	1	17796	0	1.7344	0.00017819	0.00082591	0.147191	97	4	1.7344
SUPT7L	5	0.97945	0.9796	1	17481	0	1.1341	0.00018449	0.00085204	0.148899	98	3	1.1341
BANF1	4	0.99551	0.99551	1	17823	0	1.6521	0.00019244	0.0007093	0.134334	99	3	1.6521
KCTD5	5	0.99981	0.99981	1	17957	0	0.72372	0.00019418	0.00089301	0.151337	100	5	0.72372
PCID2	5	0.75852	0.75903	1	13391	0	1.2129	0.00019445	0.00089411	0.151337	101	3	1.2129
CUL5	5	0.99895	0.99895	1	17919	0	0.66541	0.00019626	0.00089961	0.151337	102	4	0.66541
NAPA	3	0.10573	0.17543	0.999873	3435	1	2.5891	0.00019962	0.00059983	0.117359	103	2	2.5891
PICALM	5	0.9998	0.9998	1	17955	0	0.67777	0.0002042	0.00093482	0.154374	104	5	0.67777
SNRNP35	5	0.99394	0.99396	1	17779	0	1.3571	0.00021166	0.00096397	0.157741	105	3	1.3571
SLC25A3	4	0.99979	0.99979	1	17954	0	1.0604	0.0002126	0.00078245	0.140842	106	4	1.0604
ARIH2	5	0.99819	0.99818	1	17894	0	0.74239	0.00022574	0.0010316	0.163197	107	4	0.74239
CENPW	6	0.67291	0.68191	1	11800	1	1.3845	0.0002266	0.0012506	0.181531	108	5	1.3845
WDHD1	5	0.99977	0.99978	1	17953	0	0.7341	0.00022756	0.0010399	0.163197	109	5	0.7341
IMP3	5	0.90343	0.9038	1	16045	0	1.5466	0.00023023	0.0010498	0.163197	110	4	1.5466
DRG1	5	0.99977	0.99977	1	17952	0	0.7788	0.00023157	0.0010575	0.163197	111	5	0.7788
RPL13A	4	0.94151	0.94167	1	16754	0	1.9407	0.00023279	0.00084846	0.148899	112	3	1.9407
DR1	5	0.67861	0.67933	1	11899	1	0.75092	0.00023853	0.0010855	0.16559	113	4	0.75092
ZC2HC1A	5	0.99975	0.99975	1	17951	0	0.82298	0.00024664	0.0011229	0.169856	114	5	0.82298
DDX21	4	0.12143	0.20002	1	3763	1	1.2427	0.00024738	0.00089851	0.151337	115	2	1.2427
BRD7	5	0.23033	0.34512	1	5921	2	1.4459	0.00025501	0.0011625	0.174119	116	3	1.4459
MAD2L1	4	0.18807	0.28988	1	5107	2	1.2157	0.00025555	0.00093207	0.154374	117	2	1.2157
OCIAD1	5	0.067237	0.14788	0.971332	2691	1	1.2073	0.00025684	0.0011746	0.174119	118	4	1.2073
TP53	5	0.99974	0.99974	1	17950	0	0.64823	0.00025794	0.0011801	0.174119	119	5	0.64823
SARS	3	0.023399	0.047877	0.827084	1255	1	2.6131	0.0002592	0.0007775	0.140842	120	2	2.6131
TUBB	4	0.016733	0.043108	0.827084	977	2	1.0434	0.00027005	0.00097662	0.158371	121	2	1.0434
BIRC5	5	0.99964	0.99964	1	17947	0	0.88123	0.00027008	0.0012384	0.181236	122	5	0.88123
TWISTNB	4	0.99945	0.99946	1	17938	0	1.6121	0.0002779	0.0010052	0.161554	123	4	1.6121
CCT7	5	0.0095119	0.029828	0.760925	682	2	0.66545	0.00028247	0.0013012	0.187366	124	3	0.66545
SASS6	5	0.083598	0.16788	0.994997	3003	1	0.94173	0.000286	0.0013166	0.18808	125	3	0.94173
EIF4A3	4	0.96339	0.96347	1	17157	0	1.7842	0.00029278	0.0010608	0.163197	126	3	1.7842
AP2M1	5	0.9997	0.99969	1	17949	0	1.3565	0.00030343	0.0014018	0.195602	127	5	1.3565
EXOSC4	5	0.99901	0.99902	1	17922	0	0.93537	0.00031097	0.0014332	0.196182	128	4	0.93537
CFHR5	5	0.46412	0.51025	1	8876	1	1.5616	0.00031226	0.0014387	0.196182	129	4	1.5616
SRSF1	5	0.062183	0.14043	0.964554	2558	1	1.3973	0.00035015	0.0015943	0.215775	130	4	1.3973
NRF1	5	0.99963	0.99963	1	17945	0	0.86264	0.0003718	0.0016856	0.22643	131	5	0.86264
WEE1	4	0.076179	0.13823	0.96422	2856	1	1.2495	0.0003737	0.001349	0.189705	132	2	1.2495
PWP2	5	0.88732	0.88782	1	15752	0	1.3097	0.00038246	0.0017329	0.229506	133	3	1.3097
PDRG1	5	0.023012	0.05961	0.857329	1224	1	0.30032	0.00038276	0.001734	0.229506	134	2	0.30032
PPM1F	5	0.99961	0.99961	1	17944	0	0.7546	0.00038534	0.0017494	0.229855	135	5	0.7546
MRPS18C	5	0.99961	0.99961	1	17943	0	0.94134	0.00039113	0.0017731	0.231274	136	5	0.94134
RDX	17	0.0052117	0.028013	0.754877	447	5	0.05447	0.00039274	0.0030514	0.308894	137	8	0.05447
POLR2G	5	0.067237	0.14788	0.971332	2687	1	1.3873	0.00040289	0.0018292	0.236876	138	4	1.3873
DHX36	5	0.99958	0.99957	1	17942	0	0.85771	0.00040829	0.0018545	0.238221	139	5	0.85771
SMARCD1	5	0.99435	0.99438	1	17792	0	1.0903	0.00041272	0.0018815	0.238495	140	4	1.0903
TAF1A	5	0.83549	0.83593	1	14845	0	1.1582	0.00044145	0.0020184	0.251383	141	4	1.1582
LAS1L	5	0.99956	0.99955	1	17941	0	0.67986	0.00044263	0.002025	0.251383	142	5	0.67986
CCDC94	5	0.51312	0.54336	1	9424	1	1.3567	0.0004525	0.0020668	0.25396	143	3	1.3567
AATF	5	0.69712	0.69764	1	12223	0	1.0213	0.00046026	0.0021004	0.25396	144	4	1.0213
FOXD3	5	0.99609	0.99609	1	17833	0	0.67563	0.00046127	0.0021042	0.25396	145	4	0.67563
CAND1	5	0.99954	0.99952	1	17940	0	0.73635	0.00046357	0.0021163	0.25396	146	5	0.73635
DDX51	5	0.95015	0.95033	1	16917	0	1.4269	0.00047209	0.0021515	0.256475	147	3	1.4269
ZNF486	3	0.99953	0.99952	1	17939	0	1.4439	0.00047423	0.0014255	0.196182	148	3	1.4439
TAF2	5	0.83029	0.83069	1	14756	0	0.93788	0.00047697	0.0021812	0.25707	149	4	0.93788
RPA3	5	0.37316	0.45495	1	7849	1	1.5363	0.00047759	0.0021851	0.25707	150	3	1.5363
ZMAT2	5	0.90908	0.90944	1	16159	0	0.81664	0.00049901	0.0022847	0.267037	151	4	0.81664
RPS23	4	0.57054	0.57116	1	10197	1	1.3155	0.00051518	0.0018661	0.238221	152	2	1.3155
BUB3	5	0.93602	0.93626	1	16651	0	0.68552	0.0005232	0.0023837	0.276813	153	3	0.68552
DPY30	4	0.9227	0.92298	1	16411	0	1.5652	0.00053155	0.0019227	0.24202	154	3	1.5652
ARPP19	5	0.067237	0.14788	0.971332	2692	1	1.3091	0.00054063	0.0024574	0.281431	155	4	1.3091
NUP35	5	0.051741	0.11953	0.943889	2211	1	0.72602	0.0005433	0.0024711	0.281431	156	4	0.72602
EZH2	5	0.96774	0.96796	1	17238	0	1.0532	0.00054641	0.0024816	0.281431	157	4	1.0532
ATF2	5	0.55172	0.57123	1	9922	1	0.27549	0.00054735	0.002486	0.281431	158	2	0.27549
PRPF31	5	0.97026	0.9704	1	17307	0	1.4605	0.00056114	0.0025448	0.286293	159	4	1.4605
ANKS4B	5	0.99867	0.99867	1	17910	0	0.87461	0.00056943	0.0025767	0.288082	160	4	0.87461
DNAJC11	5	0.9864	0.98651	1	17620	0	1.1603	0.00058335	0.0026422	0.293577	161	4	1.1603
TFAM	6	0.99964	0.99963	1	17948	0	0.64054	0.00058824	0.0028061	0.29538	162	5	0.64054
UBA52	5	0.14941	0.24773	1	4360	1	1.3936	0.00058893	0.0026647	0.294266	163	3	1.3936
AFP	5	0.99939	0.99938	1	17937	0	0.83723	0.00060596	0.0027417	0.29538	164	5	0.83723
DNTTIP2	5	0.52834	0.55405	1	9617	1	1.6142	0.00061461	0.0027819	0.29538	165	3	1.6142
H2AFZ	5	0.99938	0.99937	1	17936	0	0.63264	0.00061827	0.0027935	0.29538	166	5	0.63264
FBL	5	0.94589	0.94608	1	16839	0	0.29654	0.00061954	0.0027984	0.29538	167	2	0.29654
FCHO2	5	0.90638	0.90673	1	16097	0	0.67388	0.00062799	0.0028397	0.297174	168	4	0.67388
RERE	5	0.93675	0.93698	1	16665	0	0.90097	0.0006351	0.0028732	0.298947	169	4	0.90097
KRR1	5	0.99934	0.99933	1	17934	0	0.77195	0.00066213	0.0029937	0.307921	170	5	0.77195
SYCP3	5	0.97422	0.97435	1	17381	0	0.52546	0.00066533	0.0030129	0.30814	171	3	0.52546
SLFN5	5	0.99932	0.99932	1	17933	0	0.51569	0.00067786	0.0030613	0.308894	172	5	0.51569
SNW1	5	0.25202	0.37148	1	6385	2	1.3123	0.00068035	0.0030718	0.308894	173	3	1.3123
RPS29	2	0.99931	0.99932	1	17932	0	1.8498	0.00069039	0.0013413	0.189705	174	2	1.8498
TTPAL	5	0.97051	0.97066	1	17314	0	0.74938	0.00069115	0.0031136	0.310021	175	4	0.74938
XRN2	5	0.99429	0.99432	1	17788	0	1.2215	0.00069245	0.0031174	0.310021	176	4	1.2215
ANKS1B	16	0.98854	0.98853	1	17666	0	0.4594	0.00069981	0.0049381	0.394029	177	10	0.4594
NEDD1	5	0.94311	0.94329	1	16778	0	1.3265	0.00070224	0.0031614	0.310961	178	4	1.3265
MOB4	3	0.99778	0.99782	1	17884	0	2.1974	0.00071939	0.0021037	0.25396	179	3	2.1974
ACTR6	5	0.99552	0.99554	1	17824	0	1.3676	0.00072541	0.0032561	0.315102	180	3	1.3676
PFDN6	5	0.91112	0.9115	1	16202	0	1.3701	0.00072541	0.0032561	0.315102	181	3	1.3701
MIS12	5	0.68185	0.68248	1	11956	1	1.1473	0.00073325	0.0032968	0.317335	182	3	1.1473
NT5C3B	5	0.62359	0.62888	1	11007	1	1.1261	0.0007525	0.0033793	0.323301	183	4	1.1261
CLNS1A	5	0.24544	0.36354	1	6242	1	1.2225	0.00075539	0.0033947	0.323301	184	4	1.2225
PTK6	4	0.99924	0.99926	1	17931	0	0.5233	0.00075625	0.0027164	0.29538	185	4	0.5233
GINS2	4	0.99924	0.99925	1	17930	0	0.7614	0.00076432	0.002745	0.29538	186	4	0.7614
PRKAR1A	5	0.9992	0.99921	1	17929	0	0.6813	0.00080091	0.0035976	0.339044	187	5	0.6813
AK5	5	0.99915	0.99916	1	17926	0	1.1846	0.00080925	0.0036367	0.340334	188	5	1.1846
NOC4L	5	0.99729	0.99729	1	17868	0	1.3917	0.00081525	0.0036576	0.340334	189	4	1.3917
DPH5	5	0.99918	0.9992	1	17928	0	0.56718	0.00081714	0.003668	0.340334	190	5	0.56718
THAP9	5	0.99916	0.99917	1	17927	0	0.9931	0.0008397	0.0037649	0.346661	191	5	0.9931
MASP1	5	0.45604	0.50514	1	8781	1	1.0219	0.00084262	0.0037748	0.346661	192	3	1.0219
RPAP3	5	0.27794	0.40282	1	6916	1	-0.090663	0.00085331	0.0038149	0.34857	193	2	-0.090663
YIPF7	5	0.39841	0.46977	1	8126	1	0.018731	0.00086512	0.0038584	0.35076	194	2	0.018731
ZNF101	5	0.9891	0.98918	1	17678	0	1.0502	0.00088004	0.0039161	0.353094	195	3	1.0502
EXOSC5	5	0.99912	0.99912	1	17925	0	0.44978	0.00088158	0.0039233	0.353094	196	5	0.44978
B4GALT2	5	0.99274	0.99281	1	17753	0	0.80258	0.00090054	0.0040085	0.35799	197	4	0.80258
ADAM30	5	0.99909	0.9991	1	17924	0	0.79128	0.0009074	0.0040316	0.35799	198	5	0.79128
EPCAM	5	0.9975	0.9975	1	17876	0	0.92216	0.00091073	0.0040454	0.35799	199	3	0.92216
DPH1	5	0.99908	0.99908	1	17923	0	0.5595	0.00092085	0.0040932	0.35799	200	5	0.5595
UMPS	5	0.99439	0.99442	1	17794	0	1.341	0.00092307	0.0041015	0.35799	201	4	1.341
FAM229B	5	0.81958	0.8201	1	14556	0	0.53182	0.00092667	0.0041169	0.35799	202	3	0.53182
CD28	9	0.98153	0.98166	1	17517	0	0.60854	0.00092939	0.0051884	0.40082	203	5	0.60854
POLR3H	5	0.41195	0.47786	1	8277	1	0.94221	0.00094793	0.0041928	0.36257	204	4	0.94221
FAM60A	5	0.99747	0.99747	1	17875	0	0.98575	0.00095273	0.0042098	0.36257	205	4	0.98575
HIST1H2BH	3	0.98621	0.98635	1	17617	0	2.1455	0.00096575	0.0028006	0.29538	206	3	2.1455
TCP1	4	0.74472	0.74443	1	13127	0	1.0179	0.00097511	0.0034953	0.331136	207	2	1.0179
DYNLRB1	5	0.012251	0.036006	0.7906	795	1	0.74534	0.0010129	0.0044216	0.378996	208	3	0.74534
GTF2E1	5	0.18154	0.28643	1	4975	1	0.71595	0.0010306	0.0044904	0.381819	209	3	0.71595
ST3GAL1	5	0.42834	0.48781	1	8456	1	0.1227	0.0010325	0.004497	0.381819	210	2	0.1227
MEF2A	5	0.7868	0.78736	1	13952	0	0.72481	0.0010619	0.0046125	0.386991	211	4	0.72481
MCM6	5	0.5754	0.58938	1	10274	1	1.2089	0.0010653	0.0046224	0.386991	212	4	1.2089
DHDDS	3	0.96685	0.96708	1	17224	0	2.0334	0.0010881	0.0031603	0.310961	213	2	2.0334
BCOR	5	0.96421	0.96439	1	17169	0	1.0246	0.0010964	0.0047406	0.392777	214	4	1.0246
MCM7	5	0.99647	0.99646	1	17846	0	1.1401	0.0011051	0.0047698	0.392777	215	4	1.1401
SRP54	3	0.12755	0.19486	1	3881	1	2.0271	0.0011103	0.0032164	0.314652	216	2	2.0271
AMOTL2	5	0.9776	0.97777	1	17445	0	0.64772	0.0011143	0.0048001	0.392777	217	3	0.64772
L3MBTL3	5	0.70429	0.70488	1	12349	0	0.80067	0.0011146	0.0048006	0.392777	218	4	0.80067
SLC25A26	4	0.3065	0.36627	1	7185	1	0.60442	0.0011385	0.0040767	0.35799	219	2	0.60442
BIRC3	5	0.15316	0.25238	1	4428	1	-0.12687	0.0011441	0.0048969	0.394029	220	2	-0.12687
RBM12	5	0.81117	0.81168	1	14398	0	0.70786	0.0011624	0.0049513	0.394029	221	4	0.70786
NOP58	5	0.3593	0.44694	1	7699	1	0.95908	0.0011787	0.0050036	0.394029	222	4	0.95908
FAM177A1	5	0.70012	0.70066	1	12277	0	0.44407	0.0011787	0.0050036	0.394029	223	3	0.44407
PRX	5	0.9132	0.91352	1	16245	0	0.70832	0.001182	0.0050129	0.394029	224	4	0.70832
ARPC4	9	0.75107	0.78758	1	13257	1	0.18125	0.0011941	0.0065325	0.435497	225	4	0.18125
GNAS	15	0.98653	0.98659	1	17622	0	0.36096	0.0012192	0.0079502	0.468233	226	8	0.36096
C11orf57	5	0.99273	0.9928	1	17752	0	1.0801	0.0012274	0.0051686	0.40082	227	3	1.0801
HIST1H4D	5	0.89857	0.89897	1	15956	0	0.46683	0.001246	0.0052329	0.402001	228	3	0.46683
RAP2B	5	0.72271	0.72323	1	12706	0	0.88234	0.0012709	0.0053193	0.404698	229	4	0.88234
RUVBL1	4	0.8941	0.8942	1	15889	0	1.2702	0.0012829	0.0045701	0.386208	230	2	1.2702
CTDNEP1	5	0.75259	0.75314	1	13284	0	1.1868	0.0012859	0.0053683	0.404698	231	3	1.1868
VHL	5	0.77781	0.77833	1	13776	0	0.927	0.0013059	0.0054348	0.404698	232	3	0.927
ACTR2	5	0.099345	0.18716	1	3311	2	0.48029	0.0013114	0.0054568	0.404698	233	1	0.48029
RTEL1	5	0.14755	0.24547	1	4322	1	0.59142	0.0013114	0.0054568	0.404698	234	3	0.59142
WDR74	5	0.83871	0.83911	1	14907	0	0.26437	0.0013114	0.0054568	0.404698	235	2	0.26437
NOP16	5	0.14941	0.24773	1	4351	1	0.80698	0.001313	0.0054634	0.404698	236	4	0.80698
ZNF471	5	0.63167	0.63588	1	11124	1	0.67185	0.0013351	0.0055382	0.408558	237	4	0.67185
MTRF1L	4	0.99866	0.99863	1	17909	0	0.67323	0.0013399	0.0047605	0.392777	238	4	0.67323
WWTR1	5	0.97073	0.97088	1	17317	0	1.0005	0.0013555	0.0055982	0.410812	239	4	1.0005
RRAS2	6	0.73636	0.73713	1	12967	1	0.96842	0.0013692	0.0060476	0.420295	240	4	0.96842
POLR3A	5	0.38119	0.45962	1	7933	1	1.1504	0.0013812	0.005673	0.410812	241	3	1.1504
ZC3H15	5	0.29913	0.41413	1	7115	1	1.2389	0.0013854	0.0056829	0.410812	242	4	1.2389
KIAA1456	4	0.99861	0.99858	1	17905	0	0.66102	0.0013926	0.0049447	0.394029	243	4	0.66102
MMGT1	4	0.94495	0.9451	1	16821	0	1.0272	0.0014061	0.0049942	0.394029	244	3	1.0272
CMC1	4	0.28624	0.35314	1	7006	1	-0.33215	0.0014063	0.0049953	0.394029	245	1	-0.33215
NFYC	5	0.77602	0.77656	1	13744	0	0.71595	0.0014104	0.0057596	0.414314	246	4	0.71595
ARL5A	6	0.75726	0.75754	1	13372	0	0.8602	0.0014229	0.0062671	0.425836	247	3	0.8602
RPL14	4	0.073018	0.13387	0.961991	2804	1	1.3149	0.0014239	0.0050564	0.395118	248	3	1.3149
ZMYND11	5	0.81068	0.81118	1	14390	0	0.96779	0.0014284	0.005827	0.414314	249	4	0.96779
SRSF7	5	0.78878	0.78937	1	13999	0	0.84125	0.0014342	0.0058485	0.414314	250	4	0.84125
POLA2	5	0.044178	0.10417	0.93937	1953	2	-0.074188	0.0014366	0.005854	0.414314	251	2	-0.074188
NCLN	5	0.97213	0.97227	1	17340	0	0.82706	0.0014407	0.0058677	0.414314	252	4	0.82706
ANKLE2	5	0.14941	0.24773	1	4354	1	0.071996	0.0014484	0.0058925	0.414314	253	2	0.071996
EXOSC6	5	0.90143	0.90178	1	16010	0	1.0531	0.0014566	0.0059167	0.414397	254	3	1.0531
ZCRB1	4	0.308	0.36725	1	7199	1	1.2977	0.0014796	0.0052483	0.402001	255	3	1.2977
RPL18A	2	0.99851	0.9985	1	17902	0	2.6039	0.0014898	0.0029139	0.30144	256	2	2.6039
ANKRD54	5	0.9806	0.98076	1	17499	0	0.61177	0.0014962	0.0060415	0.420295	257	4	0.61177
PTCD3	5	0.99735	0.99736	1	17870	0	0.64525	0.0015144	0.0061108	0.423058	258	4	0.64525
TRAF3IP3	5	0.27833	0.40331	1	6928	2	-0.19879	0.0015345	0.0061708	0.423314	259	2	-0.19879
SMG7	5	0.88892	0.88941	1	15788	0	0.62414	0.0015358	0.0061757	0.423314	260	4	0.62414
ANKRD36	5	0.0016279	0.0060443	0.52615	206	2	-0.01002	0.0015389	0.0061851	0.423314	261	2	-0.01002
SNAP23	6	0.30884	0.43965	1	7203	2	0.76922	0.0015507	0.0067764	0.435626	262	4	0.76922
ZNF519	5	0.0071033	0.023905	0.729292	574	2	0.39883	0.001566	0.0062693	0.425836	263	3	0.39883
XBP1	5	0.71004	0.71056	1	12453	0	-0.033124	0.0015902	0.0063611	0.430451	264	1	-0.033124
LMNB1	5	0.94908	0.94927	1	16895	0	0.61772	0.0016032	0.0064134	0.432362	265	4	0.61772
RAVER2	5	0.82379	0.8242	1	14625	0	0.081279	0.001646	0.0065575	0.435552	266	2	0.081279
SF3B4	4	0.99834	0.99834	1	17897	0	0.65058	0.0016561	0.0058787	0.414314	267	4	0.65058
TUBGCP4	5	0.99739	0.9974	1	17871	0	0.73831	0.001664	0.0066246	0.435626	268	4	0.73831
HIST1H3G	5	0.98729	0.98735	1	17634	0	0.63492	0.0016858	0.006701	0.435626	269	4	0.63492
TMEM223	5	0.55168	0.5712	1	9921	1	0.071056	0.0017018	0.0067528	0.435626	270	1	0.071056
DDX47	5	0.17188	0.27488	1	4783	1	0.21937	0.0017051	0.0067643	0.435626	271	2	0.21937
UXT	5	0.57724	0.59078	1	10298	1	0.66542	0.0017058	0.006766	0.435626	272	4	0.66542
UTP18	5	0.82493	0.82534	1	14647	0	0.86833	0.0017256	0.0068265	0.437282	273	4	0.86833
KRT27	5	0.78262	0.7832	1	13870	0	0.54181	0.0017334	0.0068523	0.437382	274	4	0.54181
RBX1	5	0.11614	0.20762	1	3649	2	1.3227	0.001758	0.0069348	0.438614	275	3	1.3227
HCAR1	5	0.69302	0.6935	1	12141	0	1.0927	0.0017589	0.0069398	0.438614	276	3	1.0927
BTAF1	5	0.97814	0.97831	1	17456	0	0.88535	0.0017619	0.0069447	0.438614	277	4	0.88535
SNRNP27	5	0.025284	0.064418	0.871172	1317	1	1.3472	0.0017993	0.0070778	0.443906	278	4	1.3472
FTSJ3	5	0.94335	0.94353	1	16780	0	1.2889	0.0017993	0.0070778	0.443906	279	4	1.2889
MOGAT3	5	0.66668	0.66778	1	11693	1	0.56126	0.0018155	0.0071372	0.446077	280	4	0.56126
GNL3	5	0.88054	0.88099	1	15650	0	0.10764	0.0018235	0.0071702	0.446449	281	2	0.10764
BRINP2	5	0.50128	0.5352	1	9285	1	0.58161	0.0018302	0.0071928	0.446449	282	4	0.58161
PSMG4	6	0.92327	0.92321	1	16427	0	0.74363	0.0018522	0.0079799	0.468233	283	5	0.74363
CRLS1	8	0.97252	0.97268	1	17346	0	0.66698	0.0018587	0.0090916	0.497495	284	5	0.66698
RWDD4	4	0.0069274	0.01934	0.70296	561	2	-1.0477	0.0018747	0.0066515	0.435626	285	1	-1.0477
NRDE2	4	0.77278	0.77266	1	13678	0	1.2449	0.00188	0.0066697	0.435626	286	3	1.2449
CHMP4B	4	0.95756	0.95772	1	17065	0	1.2532	0.0019001	0.0067456	0.435626	287	3	1.2532
RPAP1	5	0.93107	0.93131	1	16557	0	0.2565	0.0019276	0.0075151	0.463099	288	2	0.2565
TP53BP1	5	0.99861	0.99861	1	17906	0	0.99447	0.0019367	0.0075382	0.463099	289	4	0.99447
NACA2	5	0.82544	0.82587	1	14660	0	0.26499	0.0019624	0.0076196	0.466508	290	2	0.26499
ZBTB12	5	0.15292	0.25207	1	4420	2	-0.17417	0.0019805	0.0076746	0.46733	291	2	-0.17417
MED28	5	0.09883	0.18653	1	3303	2	0.19172	0.0019898	0.0076994	0.46733	292	2	0.19172
PLK4	3	0.013871	0.032213	0.778522	867	1	1.544	0.0019914	0.0056537	0.410812	293	2	1.544
PPIC	5	0.97263	0.97277	1	17349	0	0.80822	0.0019929	0.0077109	0.46733	294	3	0.80822
ZBTB7B	5	0.97498	0.97515	1	17393	0	0.80776	0.002027	0.0078325	0.467356	295	4	0.80776
C15orf60	5	0.60804	0.61574	1	10771	1	0.98103	0.0020358	0.00786	0.467356	296	3	0.98103
LRRC41	5	0.38887	0.46406	1	8024	1	0.87791	0.0020902	0.0080239	0.468931	297	4	0.87791
ZBTB41	5	0.9989	0.99891	1	17918	0	0.59057	0.0021089	0.0080883	0.46977	298	4	0.59057
TBCA	4	0.12408	0.20357	1	3808	1	1.2126	0.0021103	0.0074975	0.463099	299	3	1.2126
2009-09-01	5	0.99507	0.99509	1	17807	0	0.88497	0.0021213	0.0081279	0.470424	300	3	0.88497
PCGF1	5	0.96453	0.96472	1	17176	0	0.52973	0.0021433	0.0082093	0.473334	301	4	0.52973
ZKSCAN5	5	0.83407	0.83452	1	14813	0	1.0893	0.0021873	0.0083551	0.477432	302	4	1.0893
PSMA6	4	0.0015288	0.0054332	0.514056	192	2	-0.5668	0.0021919	0.0077979	0.467356	303	2	-0.5668
RPS20	4	0.0018207	0.0064398	0.531724	222	2	-0.13305	0.0021919	0.0077979	0.467356	304	2	-0.13305
CCDC144A	4	0.99781	0.99782	1	17886	0	0.69362	0.0021947	0.007805	0.467356	305	4	0.69362
ESR2	5	0.97042	0.97057	1	17313	0	0.757	0.0022222	0.0084755	0.482783	306	4	0.757
HSPA8	4	0.99776	0.99778	1	17883	0	0.78701	0.0022402	0.0079722	0.468233	307	4	0.78701
ABHD13	5	0.8386	0.83901	1	14906	0	1.0493	0.0022512	0.0085734	0.485692	308	3	1.0493
MTHFD1	5	0.93164	0.93189	1	16565	0	0.65273	0.002255	0.0085877	0.485692	309	4	0.65273
TMEM168	5	0.16308	0.26433	1	4612	1	-0.24036	0.0022615	0.0086075	0.485692	310	2	-0.24036
DNLZ	5	0.9926	0.99268	1	17750	0	0.43755	0.0022876	0.0086917	0.486363	311	3	0.43755
HIF1AN	5	0.90331	0.90366	1	16043	0	0.86723	0.0022909	0.0087005	0.486363	312	3	0.86723
KRTAP4-6	3	0.56977	0.56993	1	10186	0	0.30743	0.002293	0.0064678	0.433564	313	1	0.30743
SKA1	3	0.9977	0.99774	1	17880	0	1.0297	0.0022971	0.0064794	0.433564	314	3	1.0297
IFNGR1	5	0.97219	0.97233	1	17341	0	0.90614	0.0023133	0.0087726	0.488873	315	3	0.90614
BRAF	4	0.83281	0.83297	1	14795	0	0.95458	0.0023145	0.0082307	0.473334	316	2	0.95458
CSN1S1	5	0.023329	0.060289	0.860589	1251	2	-0.32574	0.0023428	0.0088677	0.489221	317	1	-0.32574
KANSL1	5	0.66579	0.66693	1	11677	1	0.72478	0.0023428	0.0088677	0.489221	318	3	0.72478
RPLP0	5	0.30198	0.41564	1	7135	1	0.55961	0.0023428	0.0088677	0.489221	319	3	0.55961
BCL7B	5	0.95907	0.95923	1	17090	0	0.78074	0.0024224	0.0091136	0.497495	320	3	0.78074
PEX5L	5	0.99644	0.99643	1	17845	0	0.79545	0.0024248	0.0091207	0.497495	321	3	0.79545
KYNU	4	0.45202	0.47014	1	8733	1	0.95618	0.0024367	0.0086361	0.485783	322	3	0.95618
RNF214	5	0.97592	0.97612	1	17419	0	0.60379	0.0024609	0.0092472	0.502872	323	4	0.60379
LAMTOR2	7	0.5589	0.63546	1	10034	1	0.42225	0.0024697	0.010952	0.537338	324	4	0.42225
IER5L	5	0.68809	0.68866	1	12068	0	0.89063	0.0024999	0.0093804	0.508574	325	3	0.89063
MLEC	5	0.54287	0.5646	1	9790	1	0.034942	0.0025378	0.0095025	0.512109	326	2	0.034942
CHORDC1	5	0.91123	0.9116	1	16205	0	-0.11238	0.0025378	0.0095025	0.512109	327	1	-0.11238
ZNF800	5	0.17994	0.28446	1	4949	1	0.85261	0.00257	0.009613	0.512595	328	3	0.85261
ST8SIA4	5	0.52019	0.54826	1	9517	1	0.56043	0.0025798	0.009646	0.512595	329	4	0.56043
CDK8	5	0.93087	0.93111	1	16555	0	0.9776	0.0025897	0.0096785	0.512595	330	4	0.9776
RHOT1	5	0.99526	0.99528	1	17813	0	0.85052	0.0025919	0.0096823	0.512595	331	4	0.85052
TXNL4A	5	0.99703	0.99704	1	17861	0	0.77119	0.0026293	0.0098006	0.515501	332	4	0.77119
CDC16	5	0.25898	0.37982	1	6518	1	0.86907	0.0026363	0.0098232	0.515501	333	4	0.86907
ACSM4	5	0.41799	0.4815	1	8345	1	-0.11614	0.0026633	0.0099205	0.517592	334	2	-0.11614
CENPP	10	0.20912	0.39167	1	5504	2	0.3254	0.0026666	0.013664	0.571301	335	6	0.3254
BCL2L11	17	0.66642	0.83607	1	11690	1	0.079884	0.002692	0.017116	0.614974	336	7	0.079884
ISG20L2	5	0.70823	0.70878	1	12422	0	1.122	0.0027083	0.010071	0.522043	337	4	1.122
TTI2	5	0.99466	0.99469	1	17800	0	0.50032	0.0027083	0.010071	0.522043	338	4	0.50032
IKBIP	9	0.54754	0.68385	1	9857	1	0.37992	0.0027153	0.01313	0.567237	339	5	0.37992
PAFAH2	5	0.87072	0.87106	1	15458	0	0.51692	0.0027179	0.010093	0.522043	340	4	0.51692
POLR3B	5	0.70208	0.70258	1	12314	0	0.69785	0.0027268	0.010122	0.522043	341	4	0.69785
IMPDH2	5	0.66618	0.66729	1	11686	1	0.55265	0.0027431	0.01018	0.522566	342	3	0.55265
MED10	4	0.73756	0.7372	1	12986	0	0.16866	0.0027442	0.009657	0.512595	343	1	0.16866
HMGN2	2	0.99724	0.9972	1	17867	0	1.2262	0.002761	0.0054326	0.404698	344	2	1.2262
ING3	7	0.068805	0.16059	0.983134	2716	2	-0.11576	0.0027716	0.01211	0.55467	345	2	-0.11576
NHP2L1	4	0.0034537	0.010678	0.584204	348	2	-0.41364	0.0027784	0.0097891	0.515501	346	2	-0.41364
KRT23	5	0.81515	0.81572	1	14477	0	0.86646	0.0027801	0.010302	0.522898	347	3	0.86646
OGT	5	0.85035	0.85068	1	15118	0	0.87481	0.0027821	0.010308	0.522898	348	4	0.87481
KIAA0556	5	0.99764	0.99763	1	17878	0	0.63657	0.0027837	0.010313	0.522898	349	4	0.63657
ZNF461	5	0.14383	0.24101	1	4244	1	1.0349	0.0028175	0.01043	0.526256	350	3	1.0349
PDGFC	5	0.42153	0.48362	1	8384	1	-0.02779	0.002826	0.010457	0.526256	351	2	-0.02779
TRMT10B	7	0.90029	0.90027	1	15992	0	0.64986	0.0028498	0.012407	0.563421	352	5	0.64986
UQCRFS1	5	0.87888	0.87936	1	15617	0	0.94551	0.0028633	0.010579	0.528962	353	4	0.94551
ANAPC11	9	0.64602	0.73993	1	11350	1	0.064274	0.0028645	0.013764	0.571301	354	4	0.064274
FAM186A	5	0.96956	0.9697	1	17289	0	0.37547	0.0028721	0.010609	0.528962	355	2	0.37547
HIST1H2AJ	3	0.96947	0.96968	1	17287	0	1.3094	0.0028829	0.0080905	0.46977	356	2	1.3094
EIF2S1	4	0.9971	0.99713	1	17864	0	0.64973	0.0028956	0.01019	0.522566	357	4	0.64973
FIP1L1	4	0.77743	0.77729	1	13771	0	0.99347	0.002914	0.010255	0.522898	358	3	0.99347
KCNMB3	6	0.85809	0.85789	1	15257	0	0.68576	0.0029404	0.012396	0.563421	359	4	0.68576
SARNP	5	0.053212	0.12252	0.946609	2270	2	0.23412	0.0029432	0.010825	0.537338	360	2	0.23412
NACA	8	0.10524	0.229	1	3429	3	-0.22006	0.0029442	0.013822	0.571301	361	1	-0.22006
GDF9	5	0.95331	0.9535	1	16979	0	0.40935	0.0029543	0.010861	0.537338	362	3	0.40935
KMT2D	5	0.54694	0.56769	1	9849	1	0.61749	0.0029617	0.010883	0.537338	363	4	0.61749
CCDC155	5	0.97994	0.98009	1	17487	0	0.72485	0.0029864	0.010956	0.537338	364	4	0.72485
GANC	5	0.31687	0.42359	1	7269	1	-0.00058571	0.0030392	0.011131	0.542285	365	2	-0.00058571
RIOK2	5	0.020873	0.054965	0.849237	1156	1	0.34497	0.0030438	0.011148	0.542285	366	2	0.34497
EMC2	5	0.99395	0.99397	1	17780	0	0.55348	0.0030511	0.011169	0.542285	367	4	0.55348
PNPLA8	5	0.53714	0.56046	1	9717	1	0.92767	0.0030641	0.011205	0.542285	368	4	0.92767
EGLN1	5	0.72737	0.72784	1	12794	0	0.68069	0.0030681	0.011216	0.542285	369	4	0.68069
SETD7	5	0.47313	0.51618	1	8985	1	0.98241	0.003074	0.011237	0.542285	370	3	0.98241
MRPL45	5	0.99536	0.99539	1	17819	0	0.47416	0.0031043	0.011334	0.545221	371	3	0.47416
ARSK	5	0.71288	0.71343	1	12512	0	0.95885	0.0031225	0.011397	0.545221	372	3	0.95885
TTC14	5	0.33459	0.43325	1	7446	1	-0.15802	0.0031228	0.011397	0.545221	373	2	-0.15802
KIF14	5	0.66618	0.66729	1	11685	1	0.24115	0.0031423	0.01146	0.545221	374	2	0.24115
AIP	5	0.93321	0.93343	1	16602	0	0.4821	0.0031494	0.01148	0.545221	375	4	0.4821
PILRA	8	0.33288	0.48865	1	7421	2	0.16739	0.0031669	0.014781	0.584582	376	4	0.16739
FCER1A	5	0.029571	0.073579	0.897304	1465	2	0.21349	0.0032018	0.011655	0.549285	377	2	0.21349
PAIP1	5	0.88816	0.88864	1	15771	0	0.88323	0.003215	0.011697	0.549738	378	4	0.88323
MCM3	5	0.56263	0.5795	1	10080	1	0.86468	0.0032297	0.011751	0.550148	379	3	0.86468
UBA2	4	0.99675	0.99679	1	17857	0	0.52273	0.0032534	0.011446	0.545221	380	4	0.52273
TLK2	5	0.74984	0.75042	1	13231	0	0.66266	0.0032639	0.011864	0.550778	381	4	0.66266
UQCRC2	5	0.91259	0.91291	1	16232	0	0.8936	0.0032671	0.011874	0.550778	382	3	0.8936
TGS1	5	0.77353	0.77401	1	13692	0	0.89048	0.0032745	0.011898	0.550778	383	3	0.89048
CRNKL1	4	0.020279	0.051394	0.836432	1135	1	1.1169	0.0032953	0.011584	0.54871	384	3	1.1169
LSM2	5	0.078117	0.16118	0.983134	2902	1	0.25254	0.0033163	0.012034	0.55419	385	2	0.25254
GALNT12	5	0.87819	0.87865	1	15601	0	0.56878	0.0033177	0.012038	0.55419	386	3	0.56878
DUT	7	0.27268	0.41436	1	6805	1	0.35357	0.0033262	0.014133	0.576822	387	3	0.35357
MCM4	5	0.5509	0.57063	1	9908	1	0.9901	0.0033429	0.012108	0.55467	388	3	0.9901
EIF3A	4	0.76245	0.76226	1	13467	0	0.97296	0.0033516	0.011767	0.550148	389	3	0.97296
SUMO1	6	0.052545	0.12381	0.948919	2245	2	0.71784	0.0033735	0.014078	0.575911	390	4	0.71784
STX8	5	0.93609	0.93634	1	16653	0	0.64478	0.0033823	0.012238	0.559092	391	4	0.64478
DOCK6	5	0.99149	0.99158	1	17729	0	0.74534	0.0034422	0.012427	0.563421	392	4	0.74534
LRR1	5	0.91587	0.91614	1	16287	0	1.2543	0.0034517	0.012458	0.563448	393	3	1.2543
IRF2	5	0.24097	0.35811	1	6144	1	0.66726	0.0035319	0.012721	0.56682	394	4	0.66726
HIST3H2A	5	0.84129	0.84167	1	14952	0	0.528	0.0035373	0.012739	0.56682	395	4	0.528
BSCL2	5	0.98247	0.98257	1	17538	0	0.66966	0.0035391	0.012744	0.56682	396	4	0.66966
HN1L	5	0.83688	0.83732	1	14871	0	-0.10681	0.0035682	0.012824	0.56682	397	1	-0.10681
FAM210A	5	0.57803	0.59137	1	10311	1	0.48814	0.0035682	0.012824	0.56682	398	3	0.48814
C10orf2	5	0.99627	0.99626	1	17840	0	0.48391	0.0036005	0.012936	0.567237	399	4	0.48391
NDUFAF3	5	0.97907	0.97922	1	17475	0	0.75698	0.0036069	0.012953	0.567237	400	4	0.75698
PRDM15	5	0.98845	0.98852	1	17664	0	0.74701	0.0036325	0.013024	0.567237	401	3	0.74701
CCDC173	5	0.54403	0.56547	1	9806	1	0.81552	0.0036468	0.013072	0.567237	402	3	0.81552
ATP6V1F	4	0.74076	0.74045	1	13049	0	0.85721	0.0036553	0.012793	0.56682	403	3	0.85721
MDN1	4	0.51635	0.5227	1	9464	1	1.3186	0.0036715	0.012848	0.56682	404	3	1.3186
SF3A1	4	0.6617	0.6615	1	11608	0	0.97631	0.0036715	0.012848	0.56682	405	2	0.97631
ARHGAP11B	5	0.36394	0.4496	1	7755	1	0.18792	0.0036902	0.013211	0.567237	406	2	0.18792
ADSS	5	0.49764	0.53266	1	9240	1	1.1166	0.0036976	0.013232	0.567237	407	3	1.1166
ABI3BP	5	0.22038	0.33312	1	5713	1	0.94833	0.0037024	0.013249	0.567237	408	3	0.94833
ST6GALNAC4	5	0.25731	0.3778	1	6486	1	0.80382	0.0037056	0.013259	0.567237	409	3	0.80382
KIAA0586	5	0.13973	0.23606	1	4149	1	-0.01722	0.0037074	0.013267	0.567237	410	1	-0.01722
TRMT5	5	0.089839	0.17558	0.999873	3132	2	0.80174	0.0037074	0.013267	0.567237	411	3	0.80174
WDR70	5	0.051741	0.11953	0.943889	2216	1	0.49771	0.0037074	0.013267	0.567237	412	3	0.49771
CSTF1	5	0.41558	0.48003	1	8312	1	1.1624	0.0037416	0.013378	0.570009	413	3	1.1624
KRIT1	5	0.17572	0.27941	1	4866	2	0.88648	0.0037473	0.013395	0.570009	414	3	0.88648
PSMA2	3	0.93778	0.93797	1	16686	0	1.6111	0.0037822	0.010496	0.526256	415	2	1.6111
ZNF365	11	0.65576	0.77673	1	11498	2	0.39783	0.0037916	0.019232	0.645488	416	7	0.39783
SMC1A	5	0.43786	0.49372	1	8570	1	1.0683	0.0037919	0.013537	0.571301	417	3	1.0683
LETM1	5	0.8554	0.85568	1	15209	0	0.51916	0.0038013	0.013573	0.571301	418	4	0.51916
MED25	5	0.99897	0.99897	1	17920	0	0.80162	0.0038255	0.013647	0.571301	419	4	0.80162
PRR13	6	0.35651	0.4917	1	7670	2	-0.22189	0.0038463	0.015952	0.603704	420	1	-0.22189
PUS10	5	0.6885	0.68907	1	12076	0	0.67228	0.0038612	0.01376	0.571301	421	3	0.67228
HOXC13	5	0.71978	0.72028	1	12652	0	0.57937	0.0038627	0.013763	0.571301	422	4	0.57937
SESN3	5	0.47485	0.5173	1	9006	1	0.80827	0.0038865	0.013847	0.571301	423	3	0.80827
BAK1	5	0.30378	0.41657	1	7159	1	0.64199	0.0038929	0.01387	0.571301	424	4	0.64199
PSME2	4	0.51638	0.52272	1	9466	1	0.23417	0.0039249	0.013498	0.571301	425	2	0.23417
UQCRQ	3	0.99606	0.99612	1	17832	0	0.59699	0.0039412	0.01092	0.537338	426	3	0.59699
SAE1	6	0.99535	0.99532	1	17818	0	0.41737	0.0039613	0.016407	0.607724	427	4	0.41737
PLEKHJ1	5	0.055049	0.12626	0.950203	2330	2	0.048785	0.0039857	0.014164	0.576822	428	2	0.048785
KRTAP15-1	5	0.26558	0.38781	1	6658	2	-0.02607	0.0040414	0.014335	0.581828	429	1	-0.02607
SPOP	5	0.833	0.83342	1	14799	0	1.185	0.0040458	0.014352	0.581828	430	3	1.185
ZNF141	4	0.97618	0.97645	1	17422	0	0.95427	0.0040584	0.01385	0.571301	431	3	0.95427
NIFK	5	0.88767	0.88816	1	15760	0	0.43059	0.004066	0.014418	0.583111	432	2	0.43059
RBM39	2	0.066935	0.096889	0.937183	2678	1	1.0967	0.004094	0.007986	0.468233	433	1	1.0967
ENTPD8	5	0.35534	0.44474	1	7659	1	-0.16546	0.004097	0.014513	0.583111	434	2	-0.16546
MPP6	5	0.68155	0.68216	1	11951	1	1.0346	0.0041001	0.014521	0.583111	435	3	1.0346
ME2	5	0.95442	0.95464	1	16997	0	0.63408	0.0041069	0.014545	0.583111	436	4	0.63408
C5orf30	5	0.98226	0.98238	1	17533	0	0.82581	0.0041069	0.014545	0.583111	437	3	0.82581
PTPN12	5	0.20342	0.31285	1	5405	1	0.71638	0.0041184	0.014584	0.583377	438	4	0.71638
PTRHD1	5	0.39564	0.46811	1	8097	1	0.52062	0.0041304	0.01462	0.583511	439	4	0.52062
NSA2	4	0.34124	0.38932	1	7507	1	0.68168	0.0041475	0.014075	0.575911	440	3	0.68168
DDX56	4	0.99439	0.99443	1	17793	0	1.0272	0.0041475	0.014075	0.575911	441	3	1.0272
RAD9B	5	0.625	0.63009	1	11025	1	0.78459	0.004148	0.01468	0.584104	442	3	0.78459
CCDC121	5	0.97343	0.97355	1	17361	0	0.52232	0.0041528	0.0147	0.584104	443	3	0.52232
KDM1A	5	0.25383	0.37362	1	6422	2	0.28218	0.0041805	0.014802	0.584582	444	2	0.28218
NUP93	5	0.017519	0.047701	0.827084	1009	2	0.51834	0.0041834	0.014809	0.584582	445	3	0.51834
NELFE	5	0.95137	0.95157	1	16944	0	0.74813	0.0042206	0.014948	0.588762	446	4	0.74813
NAA50	5	0.031664	0.078026	0.907793	1527	2	0.22716	0.0042383	0.01501	0.589898	447	2	0.22716
NDUFA6	5	0.94492	0.94511	1	16819	0	0.7409	0.0042605	0.015082	0.59054	448	4	0.7409
FBXO6	5	0.24682	0.36523	1	6273	1	0.27048	0.004264	0.015092	0.59054	449	2	0.27048
WBP1	5	0.59813	0.60758	1	10610	1	0.035027	0.0042802	0.015153	0.591643	450	2	0.035027
RPL7L1	2	0.99572	0.99569	1	17828	0	1.2728	0.0042842	0.0083397	0.477432	451	2	1.2728
HNRNPA1L2	3	0.19878	0.24543	1	5322	1	0.53237	0.0042986	0.011903	0.550778	452	2	0.53237
C10orf11	5	0.97849	0.97864	1	17464	0	0.65996	0.0043246	0.015271	0.593707	453	4	0.65996
PLEKHM1	5	0.0227	0.058895	0.857329	1215	3	-0.65685	0.0043753	0.015431	0.598615	454	2	-0.65685
CYP39A1	5	0.98675	0.98684	1	17625	0	0.52509	0.0043849	0.015465	0.598627	455	3	0.52509
PPP6C	5	0.39649	0.46863	1	8107	1	-0.28495	0.0044365	0.015625	0.60194	456	2	-0.28495
ZNF248	9	0.69444	0.75996	1	12173	1	0.51611	0.0044439	0.020389	0.646387	457	5	0.51611
ZMYND8	5	0.26157	0.38292	1	6563	1	0.26764	0.0044545	0.015681	0.60194	458	2	0.26764
TSHR	5	0.67645	0.67718	1	11864	1	0.39849	0.0044622	0.015708	0.60194	459	4	0.39849
CASP1	13	0.045031	0.14617	0.971332	1986	3	0.195	0.0044776	0.023868	0.674441	460	5	0.195
OTUB2	5	0.72006	0.72057	1	12658	0	0.67281	0.0044825	0.015782	0.60194	461	4	0.67281
C2CD4B	5	0.96389	0.96408	1	17164	0	0.42473	0.0044841	0.015791	0.60194	462	4	0.42473
ROCK2	5	0.44673	0.49925	1	8666	1	0.76832	0.0044915	0.015818	0.60194	463	3	0.76832
DHODH	5	0.67756	0.67826	1	11881	1	0.6567	0.0045407	0.01598	0.603704	464	3	0.6567
NADK	5	0.97077	0.97092	1	17319	0	0.83389	0.0045714	0.016069	0.603704	465	3	0.83389
NUP160	5	0.3515	0.44261	1	7614	1	0.5771	0.0045726	0.016072	0.603704	466	3	0.5771
RPL5	2	0.98913	0.98912	1	17680	0	2.3558	0.0045731	0.0088875	0.489221	467	2	2.3558
TCOF1	5	0.98168	0.98183	1	17520	0	0.3344	0.0045978	0.016166	0.603704	468	2	0.3344
PSMD1	5	0.0062216	0.021178	0.715421	514	2	-0.13896	0.0045978	0.016166	0.603704	469	2	-0.13896
ASB5	5	0.62862	0.63319	1	11079	1	0.2002	0.0045978	0.016166	0.603704	470	2	0.2002
BUB1	5	0.92475	0.92505	1	16445	0	0.85565	0.0046483	0.016347	0.607724	471	4	0.85565
ADRA2B	5	0.95997	0.96015	1	17106	0	0.48647	0.0046796	0.016454	0.607724	472	4	0.48647
LCMT1	5	0.017519	0.047701	0.827084	1019	1	0.76818	0.0046867	0.016476	0.607724	473	4	0.76818
SUV39H2	8	0.65837	0.71638	1	11549	1	0.75195	0.0047005	0.020615	0.648714	474	5	0.75195
DEGS1	5	0.86707	0.86738	1	15399	0	0.5408	0.0047243	0.016601	0.6087	475	4	0.5408
ERGIC3	5	0.94213	0.94233	1	16759	0	0.579	0.0047348	0.016632	0.6087	476	4	0.579
SPC24	5	0.0039204	0.01363	0.638871	374	2	-0.22928	0.0047454	0.016665	0.6087	477	2	-0.22928
SHQ1	5	0.25698	0.3774	1	6479	1	0.9095	0.0047526	0.016687	0.6087	478	3	0.9095
ZNF404	5	0.99116	0.99125	1	17716	0	0.68393	0.0047732	0.016752	0.609171	479	4	0.68393
EPB41L5	5	0.9929	0.99296	1	17757	0	0.56743	0.004795	0.016825	0.610598	480	4	0.56743
SLFN14	5	0.99657	0.99656	1	17851	0	0.66392	0.0048535	0.017021	0.614974	481	4	0.66392
C1D	3	0.46042	0.46149	1	8832	1	1.4492	0.0048588	0.013438	0.570486	482	2	1.4492
RNF113A	5	0.11094	0.20125	1	3546	1	1.0344	0.0048629	0.017048	0.614974	483	3	1.0344
SMARCC1	5	0.97435	0.97449	1	17382	0	0.62017	0.004884	0.01712	0.614974	484	4	0.62017
LSM4	5	0.21722	0.32933	1	5660	2	-0.054197	0.0049037	0.017181	0.614974	485	2	-0.054197
INHBE	5	0.25409	0.37393	1	6428	1	0.39334	0.0049037	0.017181	0.614974	486	3	0.39334
HEY1	5	0.91597	0.91624	1	16291	0	0.49126	0.0049056	0.017185	0.614974	487	4	0.49126
PAF1	5	0.10285	0.19143	1	3374	1	0.53531	0.0049456	0.017312	0.618291	488	4	0.53531
TMEM251	7	0.97346	0.97344	1	17363	0	0.47639	0.0049495	0.020076	0.646387	489	5	0.47639
NDUFA12	4	0.41984	0.44552	1	8366	1	0.73594	0.0049691	0.016093	0.603704	490	2	0.73594
ATP6V1C1	4	0.28146	0.35011	1	6966	1	0.79142	0.0049765	0.016112	0.603704	491	2	0.79142
NCKAP5L	5	0.55579	0.57434	1	9985	1	-0.12268	0.0049926	0.017458	0.622282	492	2	-0.12268
PRRC2A	5	0.98385	0.98396	1	17567	0	0.76477	0.0050387	0.017608	0.626189	493	3	0.76477
AHNAK	5	0.98282	0.98293	1	17542	0	0.8493	0.0050543	0.017656	0.626189	494	4	0.8493
FAM13B	5	0.88426	0.88471	1	15700	0	0.092916	0.0050787	0.017737	0.626189	495	2	0.092916
ZBTB20	5	0.97785	0.97801	1	17450	0	0.42819	0.0050797	0.01774	0.626189	496	4	0.42819
CAPN7	5	0.83288	0.83331	1	14797	0	0.75545	0.0050962	0.017789	0.626189	497	3	0.75545
NAA15	5	0.11363	0.20451	1	3590	1	0.96965	0.0051011	0.017802	0.626189	498	3	0.96965
TRIM36	9	0.98592	0.98611	1	17614	0	0.36959	0.0051035	0.023032	0.669204	499	4	0.36959
RALGAPA1	5	0.96823	0.96843	1	17251	0	0.69868	0.0051037	0.017812	0.626189	500	4	0.69868
CHD1	5	0.71774	0.71829	1	12602	0	0.91713	0.0051424	0.01794	0.628444	501	3	0.91713
PRAMEF6	1	0.99485	0.99492	1	17804	0	3.1703	0.0051478	0.0050707	0.395118	502	1	3.1703
XPO4	5	0.6727	0.67353	1	11797	1	0.82555	0.0051542	0.01798	0.628444	503	3	0.82555
BAX	5	0.047238	0.11036	0.942871	2051	1	0.81283	0.0052235	0.018186	0.631934	504	3	0.81283
ORC1	5	0.94625	0.94643	1	16846	0	0.57858	0.0052756	0.018361	0.634623	505	4	0.57858
ACTR1A	5	0.66373	0.66503	1	11637	1	0.48667	0.0052945	0.018413	0.634925	506	3	0.48667
INTS10	5	0.98313	0.98323	1	17551	0	0.66013	0.0053375	0.018566	0.636803	507	4	0.66013
MRPL35	5	0.98567	0.98579	1	17608	0	0.76959	0.0053763	0.018693	0.639696	508	3	0.76959
PRAMEF10	2	0.9946	0.99458	1	17799	0	1.7633	0.0054013	0.010487	0.526256	509	2	1.7633
POLR2H	7	0.3618	0.50104	1	7726	1	0.61917	0.00542	0.021772	0.663107	510	4	0.61917
GRIK4	5	0.71225	0.71282	1	12498	0	0.95232	0.0054226	0.018839	0.642955	511	3	0.95232
SNX17	5	0.89321	0.89365	1	15872	0	0.64365	0.0054297	0.01886	0.642955	512	3	0.64365
ASS1	5	0.36404	0.44965	1	7758	1	0.75683	0.0054593	0.018951	0.643387	513	3	0.75683
UBTF	5	0.13636	0.23193	1	4085	1	0.92074	0.0054644	0.018964	0.643387	514	3	0.92074
MTAP	5	0.46675	0.51199	1	8909	1	0.81609	0.0054695	0.01898	0.643387	515	3	0.81609
MRPS21	5	0.97855	0.9787	1	17466	0	0.91209	0.00549	0.019048	0.644261	516	4	0.91209
DDX20	5	0.99797	0.99796	1	17888	0	0.66355	0.0054993	0.019077	0.644261	517	4	0.66355
FGD2	5	0.99898	0.99899	1	17921	0	0.51556	0.0055388	0.01921	0.645488	518	4	0.51556
NUP155	5	0.12508	0.21829	1	3833	1	0.19693	0.0055431	0.019225	0.645488	519	2	0.19693
TMEM50B	5	0.18869	0.29508	1	5122	1	0.77407	0.0055559	0.019269	0.645488	520	3	0.77407
ZNF217	5	0.97034	0.97049	1	17310	0	0.69767	0.0055612	0.019293	0.645488	521	4	0.69767
ITGB3BP	6	0.10844	0.22466	1	3495	2	0.29574	0.0055915	0.021618	0.661775	522	3	0.29574
BTBD10	5	0.010065	0.03105	0.772927	700	2	-0.12743	0.0055987	0.019408	0.646387	523	2	-0.12743
ELMOD1	5	0.35999	0.44734	1	7705	1	0.54142	0.0056402	0.019554	0.646387	524	3	0.54142
NDUFA13	5	0.8027	0.80314	1	14251	0	0.67042	0.0056446	0.019565	0.646387	525	4	0.67042
TMEM56-RWDD3	1	0.99432	0.99443	1	17790	0	3.0287	0.0056783	0.0056185	0.410812	526	1	3.0287
TSPAN14	5	0.98729	0.98736	1	17635	0	0.76053	0.0056892	0.019697	0.646387	527	4	0.76053
HIST3H3	3	0.99428	0.99436	1	17787	0	0.77029	0.0057227	0.015722	0.60194	528	3	0.77029
CLEC9A	5	0.19868	0.30713	1	5321	1	0.6814	0.0057249	0.019805	0.646387	529	3	0.6814
DDX10	4	0.5734	0.57385	1	10241	1	0.86033	0.0057366	0.017966	0.628444	530	2	0.86033
RRM1	5	0.00035397	0.0016097	0.325565	87	3	-1.9923	0.0057376	0.019848	0.646387	531	2	-1.9923
DNAJC27	5	0.12777	0.22158	1	3889	2	0.22727	0.0057376	0.019848	0.646387	532	2	0.22727
SLC25A31	5	0.79467	0.79518	1	14107	0	0.061851	0.0057376	0.019848	0.646387	533	1	0.061851
RBM15	5	0.99164	0.99173	1	17735	0	0.57353	0.0057428	0.019863	0.646387	534	4	0.57353
S100G	3	0.7227	0.72285	1	12705	0	0.057599	0.005751	0.015794	0.60194	535	1	0.057599
COX4I1	5	0.92837	0.92864	1	16519	0	0.56304	0.0057601	0.019923	0.646387	536	4	0.56304
RARRES1	5	0.46683	0.51204	1	8913	1	0.43993	0.0057671	0.019954	0.646387	537	3	0.43993
RPS8	4	0.021268	0.053625	0.848569	1175	1	0.74123	0.0057743	0.018046	0.629528	538	2	0.74123
CREG1	5	0.99872	0.99872	1	17914	0	0.42601	0.005803	0.020082	0.646387	539	4	0.42601
TAF1C	5	0.17248	0.27559	1	4797	1	0.29671	0.005808	0.020094	0.646387	540	2	0.29671
GRHL1	5	0.69437	0.69485	1	12172	0	0.55744	0.0058131	0.020112	0.646387	541	3	0.55744
EIF4A1	4	0.87768	0.87784	1	15593	0	1.0467	0.0058142	0.018145	0.631739	542	3	1.0467
ARMC7	5	0.9981	0.99809	1	17891	0	0.58949	0.0058233	0.020142	0.646387	543	4	0.58949
KPNB1	5	0.98449	0.98461	1	17583	0	1.0041	0.0058307	0.020161	0.646387	544	4	1.0041
USP18	5	0.94307	0.94326	1	16777	0	0.65229	0.0058438	0.020208	0.646387	545	3	0.65229
MYO1A	5	0.10712	0.19664	1	3463	1	-0.073402	0.0058953	0.020385	0.646387	546	2	-0.073402
CD163L1	5	0.96489	0.96511	1	17184	0	0.49568	0.0059007	0.0204	0.646387	547	4	0.49568
MTERFD2	5	0.66496	0.66614	1	11660	1	0.12519	0.0059044	0.020414	0.646387	548	2	0.12519
EEF1G	5	0.20342	0.31285	1	5412	1	0.0052771	0.0059044	0.020414	0.646387	549	2	0.0052771
RPS9	5	0.97512	0.9753	1	17396	0	0.5358	0.0059108	0.020434	0.646387	550	3	0.5358
BMS1	5	0.21546	0.32718	1	5628	2	1.0012	0.0059122	0.020441	0.646387	551	3	1.0012
PRIM1	5	0.19992	0.30864	1	5343	1	0.26012	0.0059211	0.020469	0.646387	552	2	0.26012
ENY2	4	0.9669	0.96702	1	17225	0	0.91693	0.0059812	0.018573	0.636803	553	3	0.91693
MYEF2	5	0.1535	0.25281	1	4435	1	0.48511	0.0060265	0.020786	0.652543	554	4	0.48511
SET	2	0.99396	0.99398	1	17781	0	1.4765	0.0060413	0.011657	0.549285	555	2	1.4765
TNFSF13	5	0.14122	0.23786	1	4184	2	-0.12786	0.0060433	0.020846	0.652561	556	2	-0.12786
HSD17B13	5	0.97136	0.97152	1	17331	0	0.46522	0.0060669	0.020912	0.653508	557	4	0.46522
COA5	3	0.9939	0.99401	1	17777	0	0.56642	0.006101	0.016705	0.6087	558	3	0.56642
KCNC1	5	0.01606	0.044479	0.827084	942	1	0.83461	0.0061055	0.021038	0.656288	559	3	0.83461
FCGRT	5	0.15852	0.25884	1	4531	2	-0.092349	0.0061189	0.021088	0.656711	560	2	-0.092349
BBC3	18	0.98985	0.98979	1	17697	0	0.321	0.0061568	0.0349	0.742557	561	9	0.321
SSRP1	5	0.031912	0.078575	0.907793	1535	2	-0.085361	0.0061741	0.021251	0.660639	562	2	-0.085361
USP28	5	0.73167	0.73214	1	12878	0	0.50757	0.0062014	0.021335	0.661775	563	4	0.50757
WDR55	5	0.4476	0.49979	1	8679	1	0.26808	0.0062481	0.02147	0.661775	564	2	0.26808
KRT25	5	0.66342	0.66475	1	11633	1	0.7538	0.0062671	0.021522	0.661775	565	4	0.7538
PTEN	5	0.7226	0.72312	1	12704	0	0.24014	0.0062933	0.021615	0.661775	566	1	0.24014
UTP6	5	0.14941	0.24773	1	4359	1	0.56544	0.0062933	0.021615	0.661775	567	3	0.56544
PIK3R4	5	0.01979	0.05266	0.844516	1112	3	-0.69757	0.0062933	0.021615	0.661775	568	1	-0.69757
ANXA4	5	0.2721	0.39574	1	6793	2	-0.044515	0.0062933	0.021615	0.661775	569	1	-0.044515
AGTPBP1	5	0.75414	0.75471	1	13312	0	-0.20043	0.0062933	0.021615	0.661775	570	2	-0.20043
UTP23	5	0.82223	0.8227	1	14606	0	0.54976	0.0063148	0.02168	0.662551	571	4	0.54976
RBM5	5	0.20919	0.31977	1	5508	2	0.37045	0.0063358	0.021753	0.663107	572	3	0.37045
UBE2I	5	0.0036985	0.012895	0.628499	360	3	-0.84279	0.0063679	0.021843	0.664144	573	2	-0.84279
GDPD2	4	0.55985	0.56125	1	10046	1	0.24087	0.0063721	0.019518	0.646387	574	1	0.24087
RAB2A	5	0.73129	0.73173	1	12867	0	0.071976	0.0064483	0.022065	0.669204	575	2	0.071976
MLLT3	4	0.99318	0.99322	1	17765	0	0.8389	0.0064487	0.019708	0.646387	576	3	0.8389
C19orf59	5	0.97669	0.97685	1	17431	0	0.71036	0.0064561	0.022092	0.669204	577	3	0.71036
SPRR2G	4	0.10043	0.17138	0.998364	3338	1	-0.040441	0.006461	0.019728	0.646387	578	1	-0.040441
DCP1B	4	0.59537	0.59509	1	10568	1	0.72674	0.0064746	0.019756	0.646387	579	3	0.72674
FFAR4	5	0.46387	0.51009	1	8873	1	0.74216	0.0065085	0.022268	0.669204	580	3	0.74216
C17orf49	6	0.080132	0.17446	0.999507	2937	2	-0.21763	0.0065148	0.024332	0.675331	581	2	-0.21763
REPS2	5	0.97315	0.97327	1	17357	0	0.52078	0.0065446	0.022386	0.669204	582	4	0.52078
PLK1	4	0.42348	0.4483	1	8406	1	0.92028	0.0065481	0.019944	0.646387	583	2	0.92028
GM2A	5	0.78899	0.78957	1	14000	0	-0.080981	0.0065617	0.022444	0.669204	584	2	-0.080981
C16orf62	5	0.66998	0.67087	1	11756	1	0.79058	0.0065635	0.022451	0.669204	585	3	0.79058
PSG3	2	0.32287	0.32367	1	7329	1	1.4528	0.0065775	0.012627	0.56682	586	1	1.4528
UNC50	5	0.033353	0.081664	0.915139	1586	1	0.53363	0.0066106	0.022591	0.669204	587	3	0.53363
SULT2B1	5	0.71769	0.71826	1	12601	0	0.58699	0.0066161	0.022609	0.669204	588	3	0.58699
TICRR	4	0.0017186	0.0060938	0.52615	214	1	-0.166	0.0066165	0.020103	0.646387	589	1	-0.166
MRPS33	5	0.78476	0.7854	1	13903	0	0.8164	0.0066242	0.022631	0.669204	590	4	0.8164
SMS	5	0.25258	0.37213	1	6396	2	-0.1883	0.0066297	0.022644	0.669204	591	2	-0.1883
VDAC3	5	0.70423	0.7048	1	12348	0	0.81009	0.0066488	0.022698	0.669204	592	3	0.81009
PDIA4	5	0.19072	0.29752	1	5159	2	0.70297	0.0066673	0.022758	0.669204	593	3	0.70297
SLC17A3	5	0.93984	0.94002	1	16735	0	0.62401	0.0066702	0.022765	0.669204	594	4	0.62401
C12orf29	5	0.79951	0.80002	1	14205	0	0.87368	0.0066813	0.022799	0.669204	595	3	0.87368
HSD17B11	5	0.24343	0.3611	1	6197	1	0.25586	0.0066815	0.022801	0.669204	596	2	0.25586
PEPD	5	0.99654	0.99653	1	17848	0	0.76994	0.0066882	0.022822	0.669204	597	3	0.76994
COX7C	2	0.99331	0.99333	1	17768	0	1.6546	0.0066897	0.012831	0.56682	598	2	1.6546
RBMXL1	3	0.6878	0.68777	1	12063	0	-0.11115	0.0067017	0.018299	0.634623	599	1	-0.11115
FLNA	5	0.21877	0.33122	1	5689	1	-0.18982	0.0067034	0.022872	0.669204	600	2	-0.18982
IQCK	5	0.75949	0.75997	1	13410	0	0.43196	0.006708	0.022882	0.669204	601	4	0.43196
C2orf80	5	0.02818	0.070683	0.894727	1410	2	0.094811	0.0067528	0.02301	0.669204	602	2	0.094811
RAB8B	4	0.94442	0.94459	1	16808	0	0.65336	0.0067899	0.020545	0.647665	603	3	0.65336
FAM72D	5	0.68022	0.68085	1	11925	1	-0.38324	0.0067932	0.023142	0.669204	604	1	-0.38324
NUF2	5	0.041989	0.099654	0.937183	1883	1	0.097175	0.0067932	0.023142	0.669204	605	1	0.097175
IQCB1	5	0.75273	0.75329	1	13287	0	0.22348	0.0067932	0.023142	0.669204	606	2	0.22348
MYL12A	5	0.31617	0.42321	1	7261	1	0.36346	0.0067932	0.023142	0.669204	607	3	0.36346
SSR3	5	0.35127	0.44248	1	7611	1	0.38191	0.0067932	0.023142	0.669204	608	2	0.38191
INTS2	5	0.98574	0.98585	1	17609	0	0.62455	0.0067948	0.023144	0.669204	609	4	0.62455
LHFPL2	5	0.99872	0.99872	1	17913	0	0.46147	0.0068121	0.023196	0.669204	610	4	0.46147
SPRR3	5	0.50863	0.54025	1	9370	1	0.27254	0.0068272	0.023236	0.669204	611	2	0.27254
TTC39A	5	0.6829	0.68352	1	11977	1	0.3564	0.0068992	0.023458	0.671796	612	3	0.3564
CD3G	5	0.99484	0.99488	1	17803	0	0.86415	0.0069049	0.023476	0.671796	613	4	0.86415
LYRM4	4	0.89575	0.89586	1	15915	0	0.44066	0.0069054	0.020809	0.652543	614	2	0.44066
KIAA1024L	5	0.013689	0.039215	0.80948	860	2	0.68939	0.0069208	0.023534	0.672395	615	3	0.68939
NRSN1	5	0.84963	0.84996	1	15104	0	0.46289	0.0069502	0.023622	0.673856	616	4	0.46289
HAUS8	5	0.03685	0.088982	0.927966	1691	3	-0.4431	0.0069875	0.023733	0.673991	617	1	-0.4431
MANSC1	5	0.99141	0.99149	1	17725	0	0.78902	0.0070042	0.023782	0.673991	618	3	0.78902
GLA	5	0.95733	0.95752	1	17056	0	0.35682	0.0070079	0.023792	0.673991	619	2	0.35682
TMEM115	5	0.97326	0.97338	1	17359	0	0.29561	0.0070135	0.023814	0.673991	620	2	0.29561
DNM1L	5	0.80465	0.80511	1	14285	0	0.88289	0.0070654	0.023964	0.674899	621	3	0.88289
PES1	5	0.74948	0.75005	1	13221	0	0.88289	0.0070654	0.023964	0.674899	622	3	0.88289
WBP4	5	0.092906	0.17927	1	3187	2	-0.21431	0.0070752	0.023996	0.674899	623	2	-0.21431
TMEM232	5	0.54041	0.56281	1	9755	1	0.95166	0.0071033	0.024086	0.675331	624	4	0.95166
BCAP29	5	0.33696	0.43453	1	7469	1	0.76656	0.0071298	0.024166	0.675331	625	4	0.76656
RAB5A	5	0.0066597	0.02253	0.719042	549	2	-0.18279	0.007154	0.024231	0.675331	626	1	-0.18279
F3	5	0.79015	0.7907	1	14024	0	0.062632	0.007154	0.024231	0.675331	627	1	0.062632
VTN	5	0.25294	0.37257	1	6402	1	0.6685	0.0071681	0.024278	0.675331	628	3	0.6685
ABCB7	5	0.85593	0.8562	1	15219	0	0.8702	0.0071889	0.024328	0.675331	629	4	0.8702
AHCTF1	5	0.029571	0.073579	0.897304	1469	1	0.46187	0.0071993	0.024363	0.675331	630	4	0.46187
SLC39A12	5	0.13084	0.22532	1	3951	2	0.7374	0.0072094	0.024386	0.675331	631	3	0.7374
IBA57	5	0.99252	0.9926	1	17749	0	0.62029	0.0072099	0.024387	0.675331	632	4	0.62029
SLC39A10	5	0.1818	0.28674	1	4984	1	0.73711	0.007235	0.024464	0.676423	633	3	0.73711
IRF2BP1	5	0.99857	0.99856	1	17903	0	0.63921	0.0072839	0.024601	0.677832	634	4	0.63921
TMC2	5	0.097698	0.18515	1	3284	1	0.51271	0.0072902	0.024623	0.677832	635	3	0.51271
NAA16	5	0.92128	0.9216	1	16376	0	0.80165	0.0072913	0.024628	0.677832	636	3	0.80165
APBB2	10	0.043726	0.13174	0.958757	1933	2	0.38053	0.0073065	0.032096	0.734158	637	6	0.38053
RAD1	5	0.010696	0.032498	0.778915	732	3	-0.96672	0.0073273	0.024733	0.679142	638	2	-0.96672
LIN28B	5	0.58491	0.59682	1	10411	1	0.59343	0.0073473	0.024795	0.679142	639	3	0.59343
C6orf203	5	0.33437	0.43312	1	7444	1	0.71722	0.0073639	0.024845	0.679142	640	3	0.71722
FRMD6	5	0.98711	0.98718	1	17630	0	0.4071	0.0073912	0.024928	0.679142	641	4	0.4071
HDAC3	5	0.86784	0.86817	1	15410	0	0.12509	0.0074104	0.024984	0.679142	642	2	0.12509
UPK3B	5	0.88319	0.88366	1	15687	0	0.55724	0.0074173	0.025004	0.679142	643	4	0.55724
FAIM	4	0.97259	0.97283	1	17348	0	0.87015	0.0074564	0.022134	0.669204	644	3	0.87015
F13B	5	0.15453	0.25406	1	4452	1	0.69184	0.0074656	0.02516	0.679142	645	3	0.69184
GCNT1	5	0.91283	0.91315	1	16236	0	0.63769	0.0074731	0.025187	0.679142	646	3	0.63769
TMPRSS15	5	0.99784	0.99782	1	17887	0	0.61871	0.0074889	0.025227	0.679142	647	4	0.61871
MED20	5	0.21181	0.32287	1	5564	1	0.74349	0.0074993	0.02526	0.679142	648	3	0.74349
MTIF3	5	0.53774	0.56092	1	9725	1	0.656	0.0074997	0.025261	0.679142	649	4	0.656
OGDH	5	0.88879	0.88927	1	15786	0	0.74185	0.0075118	0.025292	0.679142	650	3	0.74185
COPZ1	5	0.0054145	0.018553	0.695401	463	3	-0.87691	0.0075426	0.025395	0.679142	651	1	-0.87691
KRAS	5	0.34257	0.4376	1	7522	1	-0.072042	0.0075426	0.025395	0.679142	652	2	-0.072042
SPC25	5	0.0018588	0.0068628	0.535315	224	3	-0.96887	0.0075426	0.025395	0.679142	653	2	-0.96887
RFK	5	0.14941	0.24773	1	4352	2	-0.14741	0.0075426	0.025395	0.679142	654	2	-0.14741
CERS1	5	0.22283	0.33611	1	5765	2	0.17506	0.0075426	0.025395	0.679142	655	2	0.17506
ABLIM1	5	0.92414	0.92445	1	16438	0	-0.071575	0.0075426	0.025395	0.679142	656	2	-0.071575
KIAA1324L	5	0.99878	0.99879	1	17916	0	0.54722	0.0075494	0.025416	0.679142	657	4	0.54722
C10orf107	5	0.26703	0.38958	1	6696	1	0.70913	0.0075631	0.025456	0.679142	658	3	0.70913
DEFA5	5	0.80904	0.80952	1	14361	0	0.41134	0.0075673	0.025468	0.679142	659	4	0.41134
LCE5A	4	0.096093	0.16555	0.992917	3250	2	0.42871	0.0076091	0.022489	0.669204	660	2	0.42871
CUX1	4	0.75875	0.75856	1	13397	0	0.60039	0.0076182	0.022506	0.669204	661	2	0.60039
MRPL9	5	0.99871	0.99872	1	17912	0	0.44949	0.0076368	0.025667	0.682444	662	4	0.44949
SUPT4H1	5	0.60472	0.61302	1	10715	1	-0.29573	0.0076738	0.025775	0.683539	663	2	-0.29573
TPX2	5	0.094299	0.18098	1	3221	1	0.59688	0.0076973	0.025851	0.683539	664	4	0.59688
AKR1D1	5	0.27841	0.40339	1	6930	1	0.53438	0.0077005	0.025861	0.683539	665	4	0.53438
MRPL14	5	0.22321	0.33655	1	5773	1	0.42879	0.0077005	0.025861	0.683539	666	4	0.42879
TRIM33	5	0.90707	0.90743	1	16115	0	0.090446	0.0077294	0.025954	0.685005	667	2	0.090446
F7	5	0.95822	0.9584	1	17072	0	0.42502	0.0077709	0.026076	0.685965	668	4	0.42502
C4orf51	5	0.95344	0.95364	1	16982	0	0.64686	0.0077764	0.026089	0.685965	669	4	0.64686
GP5	5	0.94963	0.9498	1	16906	0	0.64847	0.0077963	0.026161	0.686437	670	3	0.64847
PNLIPRP3	5	0.92043	0.92078	1	16362	0	-0.063571	0.0078755	0.026402	0.688979	671	1	-0.063571
LILRB5	5	0.99007	0.99015	1	17700	0	0.35093	0.0078761	0.026404	0.688979	672	4	0.35093
ST7	5	0.51791	0.54667	1	9488	1	0.77215	0.0078901	0.026449	0.688979	673	3	0.77215
PCTP	6	0.96986	0.96999	1	17298	0	0.49205	0.0078904	0.028378	0.706897	674	4	0.49205
LYSMD1	5	0.13096	0.22545	1	3954	1	0.24638	0.007906	0.026504	0.689399	675	2	0.24638
SF3B5	4	3.7389e-05	0.00014329	0.085974	32	3	-2.3454	0.007927	0.023228	0.669204	676	1	-2.3454
H3F3A	1	0.99207	0.99208	1	17743	0	2.7288	0.0079339	0.0078672	0.467356	677	1	2.7288
POLR3C	5	0.70627	0.70683	1	12388	0	0.47625	0.0079582	0.026672	0.691108	678	4	0.47625
POP7	5	0.18958	0.29615	1	5139	2	0.19071	0.0079653	0.026693	0.691108	679	2	0.19071
NCR3LG1	5	0.80723	0.80771	1	14328	0	0.47311	0.0079848	0.02675	0.691108	680	4	0.47311
TCP11X2	5	0.35952	0.44706	1	7702	1	0.36091	0.0079951	0.026776	0.691108	681	3	0.36091
WDR5	5	0.76518	0.76563	1	13523	0	0.67643	0.0080028	0.026803	0.691108	682	3	0.67643
ELMSAN1	4	0.9678	0.96793	1	17241	0	0.65762	0.0080236	0.023458	0.671796	683	3	0.65762
H2AFJ	5	0.68185	0.68248	1	11958	1	0.83533	0.0080427	0.026921	0.692256	684	3	0.83533
RSPO1	5	0.79534	0.79586	1	14121	0	0.10634	0.0080697	0.027	0.693288	685	1	0.10634
HAUS5	5	0.9978	0.99779	1	17885	0	0.7814	0.0080915	0.027068	0.694064	686	4	0.7814
KIF9	5	0.69734	0.69787	1	12232	0	0.44445	0.008152	0.027271	0.694385	687	4	0.44445
PLEKHS1	5	0.42775	0.48744	1	8449	1	0.96026	0.0081796	0.027361	0.694385	688	3	0.96026
TSLP	5	0.90301	0.90339	1	16041	0	0.96026	0.0081796	0.027361	0.694385	689	3	0.96026
PSMC5	5	0.30198	0.41564	1	7136	1	-0.21551	0.0081926	0.027408	0.694385	690	2	-0.21551
RALGAPB	5	0.66542	0.66655	1	11669	1	0.58243	0.0081994	0.027428	0.694385	691	3	0.58243
HEATR1	3	0.99179	0.99189	1	17737	0	1.0867	0.0082096	0.022236	0.669204	692	3	1.0867
TLX3	5	0.92704	0.92731	1	16491	0	-0.0060445	0.0082638	0.027609	0.697985	693	1	-0.0060445
KIAA0922	5	0.99841	0.99842	1	17900	0	0.38455	0.0083075	0.027755	0.70001	694	4	0.38455
NAT10	5	0.91392	0.91424	1	16256	0	0.26039	0.0083104	0.027767	0.70001	695	2	0.26039
NLE1	7	0.20273	0.34817	1	5394	1	0.47771	0.0083192	0.032097	0.734158	696	5	0.47771
INTS7	5	0.070375	0.15173	0.974304	2746	1	-0.0062975	0.0083255	0.027816	0.700184	697	2	-0.0062975
FERMT3	5	0.99656	0.99655	1	17849	0	0.41094	0.0083375	0.027852	0.700184	698	4	0.41094
CCT4	5	0.0057376	0.019605	0.70296	489	2	-0.22091	0.0083747	0.027966	0.702066	699	1	-0.22091
CELSR1	5	0.90992	0.91029	1	16179	0	0.35476	0.0084717	0.02826	0.706897	700	3	0.35476
GRIK5	5	0.62838	0.63298	1	11074	1	0.52478	0.0084735	0.028263	0.706897	701	4	0.52478
NCBP2	6	0.02755	0.075935	0.907793	1391	2	0.43193	0.0084872	0.030086	0.717933	702	3	0.43193
CSHL1	6	0.97353	0.97366	1	17367	0	0.53429	0.0084952	0.030116	0.717933	703	4	0.53429
SLC45A3	5	0.91721	0.91753	1	16304	0	0.078378	0.0085145	0.02839	0.706897	704	2	0.078378
GNB1L	5	0.90406	0.90444	1	16058	0	0.71694	0.0085364	0.028451	0.706897	705	4	0.71694
GSDMC	5	0.69533	0.69583	1	12190	0	0.37461	0.0085514	0.028501	0.706897	706	2	0.37461
NUDCD3	5	0.3284	0.42982	1	7374	1	0.60744	0.0085554	0.028516	0.706897	707	3	0.60744
C8orf59	2	0.99144	0.99143	1	17727	0	1.6592	0.0085561	0.016227	0.60475	708	2	1.6592
LAMB2	5	0.70517	0.70575	1	12366	0	0.61805	0.0085685	0.028554	0.706897	709	4	0.61805
LENG8	5	0.9681	0.96829	1	17248	0	0.38825	0.0085847	0.028608	0.706897	710	4	0.38825
NCOA4	5	0.97288	0.97301	1	17353	0	0.67599	0.0085975	0.028658	0.706897	711	3	0.67599
C9orf114	5	0.9495	0.94967	1	16903	0	0.039617	0.0086243	0.028756	0.707102	712	2	0.039617
MRPS14	5	0.48835	0.5264	1	9135	1	0.78517	0.0086753	0.02889	0.708481	713	3	0.78517
LCE2D	2	0.99131	0.9913	1	17721	0	1.8862	0.0086868	0.016471	0.607724	714	2	1.8862
PIN4	6	0.69452	0.69957	1	12175	1	0.41987	0.008688	0.030669	0.721847	715	3	0.41987
RAP1B	9	0.13619	0.28709	1	4082	2	0.13551	0.0087061	0.03722	0.755305	716	3	0.13551
MSMO1	9	0.57988	0.71216	1	10328	2	0.53772	0.0087506	0.03739	0.756592	717	5	0.53772
CSNK2A2	5	0.96637	0.96658	1	17215	0	0.47457	0.008753	0.029128	0.711585	718	4	0.47457
FHOD1	5	0.061652	0.13934	0.964554	2542	1	0.45158	0.0087642	0.029153	0.711585	719	4	0.45158
MAFF	7	0.5157	0.61486	1	9456	1	0.28063	0.0087995	0.033779	0.735339	720	3	0.28063
RGS2	5	0.17326	0.27652	1	4811	2	0.82088	0.00881	0.02928	0.711585	721	3	0.82088
RPL36A	3	0.99116	0.99124	1	17717	0	1.2	0.0088371	0.023813	0.673991	722	3	1.2
THSD1	5	0.9987	0.9987	1	17911	0	0.45375	0.0088371	0.029373	0.711585	723	4	0.45375
OSGEPL1	5	0.83412	0.83457	1	14815	0	0.24383	0.0089292	0.029643	0.714599	724	2	0.24383
C6orf211	5	0.86821	0.86854	1	15420	0	0.85793	0.0089403	0.029677	0.714599	725	4	0.85793
TROAP	5	0.96125	0.96142	1	17127	0	0.43537	0.0089455	0.029696	0.714599	726	4	0.43537
NUP50	4	0.97592	0.97618	1	17418	0	0.75494	0.0089574	0.025667	0.682444	727	3	0.75494
MED27	8	0.80124	0.80603	1	14228	1	0.13962	0.0089792	0.035072	0.742615	728	3	0.13962
TYR	5	0.17877	0.28307	1	4931	2	-0.0026292	0.0089846	0.029806	0.715347	729	1	-0.0026292
PTPN3	5	0.94065	0.94084	1	16743	0	0.26986	0.0090682	0.030054	0.717933	730	2	0.26986
CCDC97	5	0.99251	0.99258	1	17747	0	0.43833	0.0090709	0.03006	0.717933	731	4	0.43833
SLC4A7	5	0.99613	0.99612	1	17835	0	0.62782	0.0091064	0.030153	0.717933	732	4	0.62782
ZNF676	4	0.91906	0.91924	1	16333	0	0.78897	0.0091331	0.026105	0.685965	733	3	0.78897
LGALS8	5	0.098598	0.18625	1	3299	1	0.064673	0.0091509	0.030281	0.720032	734	1	0.064673
ZNF117	5	0.77478	0.77523	1	13715	0	-0.061976	0.0091726	0.030356	0.720796	735	2	-0.061976
HNRNPH2	5	0.79153	0.79209	1	14051	0	0.41323	0.0091867	0.030394	0.720796	736	4	0.41323
PPP6R3	5	0.62187	0.62741	1	10985	1	0.43701	0.0092044	0.030447	0.721124	737	3	0.43701
ABLIM2	5	0.92418	0.92449	1	16439	0	0.64629	0.0092208	0.030507	0.721595	738	4	0.64629
WDR33	5	0.01917	0.051302	0.836432	1086	2	0.78086	0.0092744	0.03066	0.721847	739	3	0.78086
NDUFS6	5	0.99706	0.99707	1	17863	0	0.44302	0.009348	0.030902	0.725683	740	4	0.44302
VPS18	5	0.84146	0.84186	1	14955	0	0.049201	0.009428	0.031137	0.728346	741	1	0.049201
STK24	5	0.26277	0.38439	1	6597	1	0.70303	0.0094296	0.031143	0.728346	742	3	0.70303
SYT2	5	0.14445	0.24175	1	4257	1	0.66193	0.0094339	0.031157	0.728346	743	3	0.66193
NDUFB3	4	0.85679	0.85692	1	15229	0	0.8306	0.0094358	0.026838	0.691108	744	2	0.8306
POLE	5	0.96923	0.96937	1	17276	0	0.84223	0.0094656	0.031268	0.729037	745	3	0.84223
PITRM1	5	0.98493	0.98505	1	17592	0	0.70731	0.0094787	0.031309	0.729068	746	3	0.70731
BRF1	13	0.51262	0.71431	1	9419	3	-0.087807	0.0095024	0.044384	0.794141	747	3	-0.087807
GOT1	5	0.27252	0.39627	1	6801	2	0.23498	0.009528	0.031455	0.729617	748	2	0.23498
CXorf40A	4	0.78761	0.78764	1	13972	0	0.20387	0.0095467	0.027109	0.694104	749	1	0.20387
GPR171	5	0.76491	0.76536	1	13517	0	0.58269	0.0095665	0.031576	0.731495	750	3	0.58269
PHYHIP	5	0.91413	0.91444	1	16260	0	0.35167	0.0095904	0.031647	0.732183	751	4	0.35167
TCEAL8	4	0.0093693	0.025289	0.742582	672	1	0.45745	0.0096032	0.02724	0.694385	752	2	0.45745
FAM86B1	1	0.99035	0.99038	1	17704	0	2.6757	0.0096536	0.0095707	0.512595	753	1	2.6757
PSMG2	4	0.71875	0.71854	1	12622	0	0.55258	0.0096539	0.027359	0.694385	754	2	0.55258
LCE2C	2	0.91971	0.91962	1	16349	0	1.7164	0.0097025	0.018369	0.634623	755	1	1.7164
CNKSR2	5	0.95002	0.95019	1	16914	0	0.45629	0.0097063	0.032006	0.734158	756	4	0.45629
CTNNB1	5	0.97842	0.97857	1	17462	0	0.57253	0.0097227	0.032057	0.734158	757	3	0.57253
HDHD3	5	0.88988	0.89036	1	15809	0	0.51385	0.0097296	0.032086	0.734158	758	4	0.51385
KIAA1586	5	0.98914	0.98922	1	17682	0	0.48753	0.0097417	0.032123	0.734158	759	4	0.48753
PPM1G	5	0.9901	0.99018	1	17701	0	0.52813	0.0097417	0.032123	0.734158	760	4	0.52813
COQ10B	5	0.16707	0.26911	1	4677	1	-0.058423	0.0097423	0.032124	0.734158	761	2	-0.058423
TMEM44	5	0.95416	0.95435	1	16993	0	0.47932	0.0097585	0.032177	0.734158	762	4	0.47932
EDN1	5	0.80465	0.80511	1	14286	0	0.49033	0.0098166	0.032352	0.734158	763	4	0.49033
YPEL3	8	0.48435	0.62348	1	9092	2	0.18717	0.0098272	0.037802	0.759435	764	3	0.18717
RPL27A	3	0.016524	0.036585	0.79488	962	1	0.94084	0.00985	0.026438	0.688979	765	2	0.94084
ARL4A	3	0.96885	0.9691	1	17266	0	1.354	0.00985	0.026438	0.688979	766	2	1.354
DNAJC2	5	0.09195	0.17812	1	3166	1	0.45029	0.0098505	0.032459	0.734158	767	4	0.45029
ZNF264	5	0.10512	0.1942	1	3427	2	0.52604	0.0098732	0.032531	0.734158	768	3	0.52604
ATP8A2	5	0.22948	0.34411	1	5901	1	0.41574	0.0098989	0.032615	0.734158	769	3	0.41574
ZNF225	5	0.93703	0.93725	1	16672	0	0.16963	0.0098989	0.032615	0.734158	770	2	0.16963
PLAC1	5	0.90532	0.9057	1	16085	0	0.12845	0.0098989	0.032615	0.734158	771	2	0.12845
BRF2	5	0.035389	0.085903	0.925541	1647	1	0.58333	0.0098989	0.032615	0.734158	772	3	0.58333
AGFG2	5	0.83966	0.84002	1	14922	0	-0.075543	0.0098989	0.032615	0.734158	773	2	-0.075543
COX6C	3	0.67307	0.67299	1	11804	0	0.92496	0.0099429	0.026673	0.691108	774	2	0.92496
LY75-CD302	1	0.99006	0.99007	1	17699	0	2.4038	0.0099439	0.0098551	0.515672	775	1	2.4038
PANK1	5	0.7414	0.74193	1	13058	0	0.44805	0.0099677	0.032798	0.734158	776	4	0.44805
SENP8	5	0.97385	0.97398	1	17374	0	0.62497	0.0099724	0.032811	0.734158	777	4	0.62497
RIOK1	5	0.058464	0.13303	0.959367	2432	2	0.79508	0.0099947	0.032887	0.734158	778	3	0.79508
NLGN4X	5	0.36732	0.45149	1	7782	1	0.68509	0.010013	0.032949	0.734158	779	3	0.68509
SOCS2	5	0.87432	0.87478	1	15531	0	0.47692	0.010019	0.032963	0.734158	780	4	0.47692
TEX101	5	0.13352	0.22852	1	4011	1	0.84658	0.010041	0.033018	0.734158	781	3	0.84658
NIT2	5	0.10104	0.18924	1	3354	1	0.91166	0.010041	0.033018	0.734158	782	3	0.91166
RAI1	5	0.99533	0.99535	1	17817	0	0.38955	0.010043	0.033024	0.734158	783	4	0.38955
ERMAP	5	0.99117	0.99126	1	17718	0	0.61039	0.010045	0.03303	0.734158	784	4	0.61039
PRPF19	5	0.65991	0.66144	1	11575	1	-0.38992	0.010071	0.033105	0.734755	785	2	-0.38992
NECAB1	5	0.080766	0.16443	0.990577	2944	2	0.34347	0.010118	0.033243	0.735339	786	3	0.34347
LRFN2	5	0.78743	0.78801	1	13968	0	0.68814	0.010121	0.033248	0.735339	787	3	0.68814
USP31	5	0.93081	0.93105	1	16554	0	0.57145	0.010166	0.033413	0.735339	788	3	0.57145
CLN6	4	0.85507	0.85517	1	15201	0	0.58002	0.010173	0.028571	0.706897	789	2	0.58002
SNX25	5	0.97362	0.97376	1	17369	0	0.5472	0.010178	0.033452	0.735339	790	3	0.5472
ZDHHC17	5	0.83812	0.83854	1	14898	0	0.61684	0.010193	0.033489	0.735339	791	4	0.61684
KLHL38	5	0.61725	0.62352	1	10924	1	0.70504	0.010202	0.033521	0.735339	792	3	0.70504
SPRR1B	5	0.5031	0.5365	1	9308	1	0.094093	0.010204	0.033526	0.735339	793	2	0.094093
ILF2	4	0.67242	0.67226	1	11792	0	0.1235	0.010212	0.028669	0.706897	794	2	0.1235
ARMC4	5	0.97079	0.97094	1	17320	0	0.46125	0.010223	0.033581	0.735339	795	4	0.46125
TRIP4	4	0.73277	0.73253	1	12895	0	0.71111	0.010231	0.028709	0.706919	796	2	0.71111
NOP56	5	0.0038744	0.013475	0.638288	371	2	-0.48374	0.010259	0.033697	0.735339	797	2	-0.48374
GPR180	5	0.72138	0.72192	1	12686	0	0.64455	0.010263	0.033712	0.735339	798	3	0.64455
TIMMDC1	5	0.76483	0.76528	1	13514	0	0.24012	0.010271	0.033736	0.735339	799	2	0.24012
UBE2D3	5	0.051741	0.11953	0.943889	2207	1	0.317	0.010281	0.033763	0.735339	800	2	0.317
TDO2	5	0.98296	0.98306	1	17545	0	0.25771	0.010294	0.033802	0.735339	801	2	0.25771
MDH2	5	0.060962	0.13801	0.96422	2516	1	0.024171	0.010314	0.033857	0.735339	802	2	0.024171
ICT1	5	0.96987	0.97001	1	17299	0	0.7349	0.010324	0.033888	0.735339	803	3	0.7349
TFAP2A	5	0.98514	0.98526	1	17597	0	0.67914	0.01033	0.033907	0.735339	804	3	0.67914
HLA-DQB1	5	0.97864	0.97879	1	17468	0	0.6925	0.010348	0.033961	0.735622	805	3	0.6925
RPA1	4	0.0042811	0.012762	0.628499	400	1	0.95722	0.010378	0.029076	0.711585	806	3	0.95722
KCNJ6	5	0.22615	0.34008	1	5829	1	0.41686	0.010395	0.034104	0.73782	807	4	0.41686
TLR9	5	0.99203	0.99208	1	17740	0	0.47391	0.010455	0.03428	0.739201	808	4	0.47391
CDC123	5	0.30198	0.41564	1	7143	1	0.56288	0.010459	0.03429	0.739201	809	3	0.56288
CHML	5	0.46052	0.50791	1	8835	1	0.43058	0.010479	0.034362	0.739201	810	3	0.43058
TMEM206	5	0.31806	0.42422	1	7284	1	0.51428	0.010497	0.034414	0.739201	811	4	0.51428
TDRD10	4	0.84903	0.84913	1	15094	0	-0.13936	0.0105	0.029371	0.711585	812	1	-0.13936
ZC3H11A	4	0.82363	0.82378	1	14623	0	0.012376	0.0105	0.029371	0.711585	813	1	0.012376
HIST1H2BM	4	0.41282	0.44038	1	8287	1	0.34529	0.0105	0.029371	0.711585	814	2	0.34529
PADI1	5	0.5919	0.60241	1	10511	1	0.40961	0.01054	0.034555	0.741341	815	4	0.40961
SMR3A	5	0.11798	0.20983	1	3680	2	0.035083	0.010601	0.034736	0.742557	816	2	0.035083
XKR9	4	0.4841	0.49588	1	9089	1	0.6333	0.010634	0.029693	0.714599	817	2	0.6333
TSG101	4	0.37825	0.41512	1	7903	1	0.70198	0.010674	0.029785	0.715347	818	2	0.70198
TAX1BP3	5	0.99686	0.99686	1	17859	0	0.6946	0.010685	0.034979	0.742557	819	4	0.6946
TYW5	5	0.67693	0.67765	1	11871	1	-0.11163	0.010696	0.035007	0.742557	820	2	-0.11163
ADD1	5	0.69226	0.69277	1	12126	0	0.7356	0.010697	0.035011	0.742557	821	3	0.7356
CRTC1	5	0.85976	0.85999	1	15284	0	-0.036955	0.010702	0.035024	0.742557	822	1	-0.036955
FBXO48	5	0.22097	0.33385	1	5725	1	0.0011948	0.010702	0.035024	0.742557	823	1	0.0011948
THOC3	5	0.24478	0.36275	1	6226	2	-0.043213	0.010702	0.035024	0.742557	824	2	-0.043213
EIF2B5	5	0.018072	0.048935	0.831753	1045	3	-0.75056	0.010702	0.035024	0.742557	825	1	-0.75056
ZBTB8A	5	0.49942	0.53388	1	9253	1	0.39893	0.010702	0.035024	0.742557	826	3	0.39893
CPSF3	5	0.12484	0.21799	1	3828	2	0.3974	0.01073	0.035109	0.742615	827	2	0.3974
VNN2	5	0.054486	0.1251	0.949675	2311	3	-0.61039	0.010744	0.035153	0.742673	828	2	-0.61039
PIWIL3	5	0.69741	0.69794	1	12233	0	0.3464	0.010785	0.035271	0.743496	829	3	0.3464
NANP	5	0.95231	0.9525	1	16961	0	0.86181	0.010786	0.035275	0.743496	830	3	0.86181
NDUFA5	3	0.19937	0.24585	1	5335	1	0.90202	0.010803	0.028874	0.708481	831	2	0.90202
APOA1	5	0.27118	0.39461	1	6770	2	-0.022243	0.010833	0.035416	0.745591	832	2	-0.022243
POGLUT1	5	0.76766	0.76809	1	13577	0	0.65658	0.010884	0.035572	0.747571	833	4	0.65658
H2AFV	10	0.44355	0.61454	1	8631	2	0.23725	0.010887	0.045242	0.800739	834	4	0.23725
POP5	5	0.65924	0.6608	1	11562	1	0.97208	0.01089	0.035593	0.747571	835	3	0.97208
TUBGCP3	5	0.13752	0.23335	1	4112	1	0.47125	0.010915	0.03567	0.747675	836	3	0.47125
KEAP1	5	0.98205	0.98219	1	17527	0	0.40877	0.010918	0.035681	0.747675	837	4	0.40877
PYROXD1	5	0.63697	0.64058	1	11216	1	0.82695	0.010948	0.035782	0.748935	838	4	0.82695
MACF1	5	0.2005	0.30934	1	5355	1	0.6547	0.010972	0.035866	0.749272	839	3	0.6547
SMNDC1	5	0.014267	0.04049	0.817987	876	1	0.67908	0.01099	0.035925	0.749272	840	4	0.67908
ANKRD7	4	0.18836	0.29027	1	5111	1	0.17178	0.011009	0.030575	0.721847	841	1	0.17178
ZBTB18	5	0.99391	0.99392	1	17778	0	0.46341	0.011019	0.036024	0.749272	842	4	0.46341
SNX14	5	0.094299	0.18098	1	3217	1	-0.24845	0.011034	0.036068	0.749272	843	2	-0.24845
MAP3K7CL	5	0.94767	0.94787	1	16870	0	0.43855	0.011039	0.036082	0.749272	844	4	0.43855
FAM24A	5	0.5115	0.54224	1	9402	1	0.46701	0.011042	0.03609	0.749272	845	4	0.46701
GML	4	0.21637	0.31003	1	5644	1	0.66658	0.011047	0.030678	0.721847	846	3	0.66658
PLEKHB2	5	0.99767	0.99766	1	17879	0	0.68733	0.011056	0.036138	0.749401	847	3	0.68733
TSC22D4	5	0.63256	0.63666	1	11143	1	0.42458	0.011093	0.036264	0.750173	848	4	0.42458
SYT11	5	0.78084	0.78137	1	13827	0	0.46983	0.011105	0.0363	0.750173	849	3	0.46983
DOCK9	5	0.99025	0.99032	1	17703	0	0.56744	0.011135	0.036388	0.750836	850	4	0.56744
MRPL49	5	0.97124	0.97139	1	17329	0	0.59875	0.011226	0.036654	0.752874	851	4	0.59875
TBL2	5	0.98679	0.98687	1	17626	0	0.70595	0.011264	0.036768	0.752874	852	3	0.70595
GTSE1	5	0.81425	0.8148	1	14456	0	0.41894	0.011274	0.036791	0.752874	853	4	0.41894
SRRT	5	0.029571	0.073579	0.897304	1464	1	-0.044431	0.011276	0.036796	0.752874	854	2	-0.044431
CLGN	5	0.18299	0.2881	1	5011	1	0.42132	0.011283	0.036817	0.752874	855	4	0.42132
REXO2	5	0.31868	0.42455	1	7290	1	-0.083462	0.011293	0.036849	0.752874	856	2	-0.083462
NUDT15	4	0.80949	0.80957	1	14370	0	0.70368	0.011356	0.031395	0.729617	857	3	0.70368
TMEM5	8	0.98292	0.98302	1	17544	0	0.42838	0.011378	0.042866	0.793416	858	5	0.42838
ATL2	5	0.031912	0.078575	0.907793	1542	1	0.6632	0.011383	0.037116	0.755305	859	4	0.6632
ARCN1	5	0.0070985	0.023892	0.729292	571	3	-0.66892	0.011394	0.037152	0.755305	860	2	-0.66892
LRRK2	5	0.78172	0.78226	1	13848	0	0.041844	0.011394	0.037152	0.755305	861	1	0.041844
SULT1C3	5	0.15735	0.25749	1	4507	1	0.60336	0.011405	0.037192	0.755305	862	3	0.60336
ZNF479	5	0.076232	0.1589	0.98221	2858	1	-0.01561	0.011458	0.037346	0.756592	863	2	-0.01561
AEBP2	5	0.28963	0.40919	1	7035	1	0.62921	0.011483	0.03743	0.756592	864	3	0.62921
ARFGEF1	5	0.99522	0.99523	1	17810	0	0.65152	0.011518	0.037543	0.756849	865	4	0.65152
GPR155	5	0.9531	0.95329	1	16976	0	0.42304	0.011596	0.037774	0.759435	866	4	0.42304
HDAC8	10	0.78121	0.82043	1	13837	1	0.39257	0.011627	0.047926	0.810017	867	5	0.39257
CPSF2	5	0.88976	0.89024	1	15805	0	0.59226	0.011677	0.038012	0.76193	868	4	0.59226
LCE2A	4	0.018452	0.047108	0.827084	1060	1	0.91765	0.011684	0.032176	0.734158	869	3	0.91765
FRMD3	15	0.44731	0.67677	1	8676	1	0.24074	0.011749	0.056155	0.841629	870	7	0.24074
FCGR1A	3	0.35053	0.36362	1	7604	1	0.87623	0.01176	0.031224	0.728956	871	2	0.87623
PRUNE2	5	0.89304	0.89348	1	15870	0	0.61218	0.011766	0.038256	0.765972	872	3	0.61218
CRYZL1	5	0.36573	0.45059	1	7774	1	0.013953	0.011781	0.038309	0.766177	873	1	0.013953
KCNIP2	5	0.96594	0.96613	1	17208	0	0.4317	0.011832	0.038462	0.768393	874	4	0.4317
RNF39	3	0.98816	0.98832	1	17658	0	0.40265	0.01184	0.031429	0.729617	875	3	0.40265
CCNH	5	0.5754	0.58938	1	10275	1	0.25716	0.011864	0.038566	0.769191	876	2	0.25716
VSTM2A	5	0.45084	0.50182	1	8713	1	0.61213	0.01187	0.038588	0.769191	877	3	0.61213
NDUFA8	5	0.49978	0.53412	1	9260	1	0.49223	0.011905	0.038688	0.770344	878	4	0.49223
TTC21B	5	0.63975	0.64306	1	11259	1	0.62808	0.011918	0.038732	0.770368	879	3	0.62808
WNK3	5	0.9955	0.99552	1	17821	0	0.43221	0.01198	0.038918	0.772762	880	4	0.43221
RPS11	5	0.62337	0.62871	1	11004	1	0.96619	0.012002	0.038992	0.772762	881	3	0.96619
WDR41	5	0.24771	0.36634	1	6291	2	-0.28025	0.012013	0.039024	0.772762	882	2	-0.28025
SEC14L1	5	0.21937	0.33193	1	5700	1	0.49721	0.012013	0.039024	0.772762	883	3	0.49721
C14orf39	5	0.061207	0.1385	0.96422	2524	2	-0.11752	0.01203	0.039077	0.772957	884	1	-0.11752
RCL1	4	0.47641	0.48964	1	9019	1	0.83739	0.012041	0.033037	0.734158	885	2	0.83739
SCD	5	0.069031	0.15011	0.973574	2720	1	0.76296	0.012056	0.039158	0.773696	886	3	0.76296
PBX4	5	0.9757	0.97589	1	17409	0	0.70505	0.012123	0.039356	0.776631	887	3	0.70505
HNRNPA3	3	0.98785	0.98801	1	17651	0	0.74048	0.012149	0.032211	0.734158	888	3	0.74048
GPN1	4	0.028413	0.069869	0.893849	1419	1	0.62839	0.0122	0.033422	0.735339	889	3	0.62839
MMP16	5	0.98852	0.98858	1	17665	0	0.69262	0.012212	0.03962	0.778248	890	3	0.69262
TAF8	5	0.86098	0.86122	1	15305	0	0.49397	0.012235	0.039686	0.778248	891	4	0.49397
GPRASP1	5	0.26342	0.38521	1	6615	2	0.71148	0.012236	0.039689	0.778248	892	3	0.71148
FA2H	5	0.18493	0.2905	1	5048	1	0.65438	0.012239	0.0397	0.778248	893	3	0.65438
PELO	5	0.9607	0.96084	1	17117	0	0.56437	0.012254	0.039744	0.778248	894	4	0.56437
LYRM2	4	0.31431	0.37147	1	7252	1	0.80618	0.012287	0.033638	0.735339	895	3	0.80618
C15orf57	5	0.9005	0.90085	1	15996	0	0.27936	0.01231	0.039919	0.778248	896	2	0.27936
ZCCHC9	5	0.64135	0.64448	1	11283	1	0.25716	0.012321	0.039952	0.778248	897	2	0.25716
FAM228A	5	0.13128	0.22585	1	3962	1	0.41441	0.012334	0.039988	0.778248	898	3	0.41441
PCDHB10	5	0.7568	0.75729	1	13363	0	-0.07755	0.012334	0.039988	0.778248	899	1	-0.07755
XKR3	5	0.099189	0.18698	1	3308	1	0.31637	0.012334	0.039988	0.778248	900	2	0.31637
SERPINB10	5	0.99123	0.99133	1	17719	0	0.37263	0.01234	0.04001	0.778248	901	4	0.37263
RPL37A	3	0.0017243	0.0049299	0.509986	216	1	-0.29787	0.012361	0.032733	0.734158	902	1	-0.29787
NUDT4	3	0.053375	0.095577	0.937183	2274	1	0.60904	0.012361	0.032733	0.734158	903	2	0.60904
SF3B14	2	0.012889	0.024279	0.735715	829	1	-0.57112	0.012412	0.023405	0.671796	904	1	-0.57112
SMIM18	5	0.97161	0.97175	1	17336	0	0.64818	0.012419	0.040255	0.778248	905	3	0.64818
CENPL	5	0.85372	0.85403	1	15171	0	0.49472	0.012433	0.040292	0.778248	906	4	0.49472
TOMM40	5	0.99889	0.99889	1	17917	0	0.61336	0.012453	0.040347	0.778248	907	4	0.61336
FAM181A	5	0.11353	0.2044	1	3589	2	0.22769	0.012456	0.040353	0.778248	908	2	0.22769
POLR3K	5	0.99512	0.99513	1	17809	0	0.64797	0.012458	0.040363	0.778248	909	3	0.64797
TAGLN2	5	0.94045	0.94063	1	16740	0	0.48224	0.012478	0.040416	0.778248	910	3	0.48224
DHFRL1	3	0.98752	0.98766	1	17644	0	0.6069	0.012483	0.033018	0.734158	911	3	0.6069
NFU1	10	0.87489	0.87794	1	15542	1	0.3082	0.012492	0.051059	0.817856	912	4	0.3082
ZNF596	5	0.99451	0.99455	1	17797	0	0.31577	0.012492	0.040454	0.778248	913	2	0.31577
CLDND2	5	0.9655	0.9657	1	17200	0	0.37542	0.012497	0.040469	0.778248	914	4	0.37542
CPEB1	5	0.9404	0.94058	1	16739	0	0.40355	0.012513	0.040517	0.778348	915	4	0.40355
DUSP1	5	0.72187	0.72239	1	12691	0	0.61321	0.012554	0.040632	0.77959	916	3	0.61321
GNG3	5	0.50866	0.54027	1	9371	1	0.60556	0.012564	0.040669	0.77959	917	3	0.60556
GMPS	5	0.94451	0.9447	1	16809	0	0.34955	0.012582	0.040729	0.779919	918	2	0.34955
TIMELESS	4	0.42223	0.44734	1	8393	1	0.20838	0.012619	0.034386	0.739201	919	2	0.20838
IGFN1	5	0.60119	0.61011	1	10658	1	0.15816	0.012624	0.040861	0.780164	920	2	0.15816
PPIP5K2	5	0.75217	0.75272	1	13275	0	0.64534	0.012637	0.040896	0.780164	921	3	0.64534
SLC13A4	5	0.8082	0.80872	1	14344	0	0.4513	0.01264	0.040902	0.780164	922	4	0.4513
RASAL2	5	0.99587	0.99588	1	17830	0	0.45365	0.01269	0.04106	0.780164	923	4	0.45365
NTS	5	0.16458	0.26613	1	4639	1	0.31988	0.012693	0.041075	0.780164	924	2	0.31988
GTF3C4	5	0.63538	0.63918	1	11188	1	0.47942	0.012698	0.041086	0.780164	925	4	0.47942
RB1	5	0.58676	0.59829	1	10432	1	0.5378	0.01271	0.041116	0.780164	926	4	0.5378
RNF219	5	0.66618	0.66729	1	11684	1	0.50704	0.012738	0.041197	0.780164	927	4	0.50704
EFHC1	5	0.84308	0.84346	1	14987	0	0.58086	0.012744	0.041207	0.780164	928	3	0.58086
SIGLEC11	5	0.82169	0.82215	1	14598	0	0.71516	0.012748	0.041219	0.780164	929	3	0.71516
SH3GL3	5	0.77634	0.77688	1	13750	0	0.71718	0.012786	0.041347	0.781767	930	3	0.71718
C1orf195	7	0.6101	0.66244	1	10810	1	0.051186	0.012788	0.046987	0.810017	931	3	0.051186
LRP2	5	0.87016	0.87048	1	15449	0	0.32519	0.012835	0.041491	0.783669	932	4	0.32519
RNF165	8	0.58078	0.68064	1	10343	1	0.25147	0.012861	0.047643	0.810017	933	3	0.25147
GIMAP6	6	0.73144	0.73247	1	12871	1	0.48643	0.012897	0.042623	0.791757	934	4	0.48643
KCNQ5	5	0.98436	0.98447	1	17580	0	0.51064	0.01298	0.04193	0.789681	935	4	0.51064
UQCR10	1	0.98693	0.98696	1	17628	0	1.8777	0.013071	0.012929	0.567237	936	1	1.8777
RAB7A	5	0.66313	0.66449	1	11626	1	0.55527	0.013091	0.042244	0.789681	937	3	0.55527
YY1AP1	5	0.19622	0.30414	1	5278	2	0.073581	0.013107	0.042288	0.789681	938	2	0.073581
UTP11L	5	0.34862	0.44101	1	7585	1	-0.1608	0.013107	0.042292	0.789681	939	1	-0.1608
RAD51	5	0.0053941	0.018482	0.694506	461	3	-1.0957	0.013107	0.042292	0.789681	940	1	-1.0957
LGALS9	5	0.40504	0.47365	1	8201	1	0.14998	0.013107	0.042292	0.789681	941	1	0.14998
NUAK2	5	0.46424	0.51034	1	8879	1	0.071962	0.013107	0.042292	0.789681	942	2	0.071962
CAPS	5	0.96999	0.97013	1	17302	0	0.35651	0.013143	0.042401	0.790894	943	4	0.35651
ATF3	11	0.77668	0.83622	1	13755	1	-0.13263	0.013173	0.054776	0.839574	944	3	-0.13263
ZFP57	5	0.98417	0.98428	1	17573	0	0.4008	0.013189	0.042553	0.791389	945	4	0.4008
TAF1B	5	0.19878	0.30726	1	5323	2	0.71526	0.013278	0.042821	0.793416	946	3	0.71526
SSBP3	4	0.29365	0.35792	1	7065	1	0.69632	0.013289	0.035934	0.749272	947	3	0.69632
SLC25A41	5	0.44779	0.49991	1	8684	1	0.36506	0.013313	0.042912	0.793416	948	4	0.36506
SEMG1	5	0.99075	0.99084	1	17709	0	0.37341	0.013318	0.042933	0.793416	949	4	0.37341
SMARCC2	5	0.77541	0.77588	1	13728	0	0.45514	0.01335	0.043033	0.794141	950	4	0.45514
CHD1L	5	0.14398	0.24118	1	4246	2	0.41095	0.013385	0.043126	0.794141	951	2	0.41095
MDM2	4	0.001317	0.0046829	0.504281	176	1	0.44023	0.013402	0.036209	0.750009	952	2	0.44023
PA2G4	5	0.265	0.38712	1	6644	1	0.53098	0.013419	0.04322	0.794141	953	4	0.53098
TMBIM1	5	0.96929	0.96944	1	17280	0	0.57483	0.013457	0.043341	0.794141	954	4	0.57483
APPL2	5	0.69259	0.69308	1	12132	0	0.67505	0.013464	0.043358	0.794141	955	3	0.67505
SMARCA5	4	0.90177	0.90192	1	16015	0	0.52818	0.013494	0.036416	0.750836	956	2	0.52818
CADM2	5	0.086769	0.17183	0.998456	3066	1	0.34046	0.013522	0.043521	0.794141	957	2	0.34046
DOCK10	5	0.50231	0.5359	1	9300	1	0.42901	0.013524	0.043528	0.794141	958	4	0.42901
JAM2	5	0.5882	0.59945	1	10456	1	0.17403	0.013577	0.043696	0.794141	959	2	0.17403
POLR2E	4	0.020279	0.051394	0.836432	1132	1	0.68737	0.01361	0.036702	0.752874	960	2	0.68737
PAK7	5	0.65797	0.65962	1	11539	1	0.60897	0.01361	0.043783	0.794141	961	3	0.60897
EBF2	4	0.68557	0.68544	1	12026	0	0.50133	0.01362	0.036724	0.752874	962	3	0.50133
IL4I1	5	0.92309	0.9234	1	16423	0	0.3819	0.013622	0.043812	0.794141	963	4	0.3819
MOB3B	5	0.211	0.32189	1	5545	1	0.6162	0.013628	0.043829	0.794141	964	3	0.6162
ZNF776	5	0.71605	0.71665	1	12573	0	0.32674	0.013632	0.04384	0.794141	965	2	0.32674
CLDN8	5	0.74984	0.75042	1	13230	0	0.06189	0.013658	0.043927	0.794141	966	2	0.06189
NAP1L3	5	0.25674	0.37712	1	6476	1	0.38428	0.01369	0.044024	0.794141	967	4	0.38428
RAB4A	5	0.73367	0.73416	1	12911	0	0.70164	0.013693	0.044033	0.794141	968	3	0.70164
COX5B	5	0.87835	0.8788	1	15604	0	0.68846	0.013717	0.044107	0.794141	969	3	0.68846
RAB3D	5	0.95996	0.96014	1	17105	0	0.67032	0.013733	0.04416	0.794141	970	3	0.67032
MYH2	5	0.81083	0.81133	1	14394	0	0.35311	0.013741	0.044189	0.794141	971	4	0.35311
C1orf192	5	0.76373	0.76421	1	13492	0	0.067219	0.013743	0.044194	0.794141	972	2	0.067219
SNRPG	1	0.98625	0.98628	1	17618	0	2.3543	0.013746	0.013587	0.571301	973	1	2.3543
CDCA8	5	0.12693	0.22058	1	3870	1	0.6248	0.01377	0.044278	0.794141	974	3	0.6248
EED	4	0.51976	0.52562	1	9508	1	0.709	0.013771	0.037076	0.755305	975	2	0.709
ARHGEF9	5	0.80094	0.80144	1	14223	0	0.59954	0.013781	0.044315	0.794141	976	3	0.59954
ZNF593	5	0.9862	0.98631	1	17616	0	0.45853	0.013788	0.044343	0.794141	977	4	0.45853
SUPT5H	5	0.01917	0.051302	0.836432	1090	2	0.82816	0.013794	0.044359	0.794141	978	3	0.82816
RNF216	5	0.89913	0.89952	1	15972	0	0.37458	0.013795	0.044363	0.794141	979	4	0.37458
CLMN	5	0.80574	0.80619	1	14309	0	0.40399	0.013853	0.044535	0.795286	980	4	0.40399
GHRHR	5	0.66681	0.6679	1	11695	1	0.12909	0.013853	0.044536	0.795286	981	1	0.12909
MTRF1	5	0.99114	0.99123	1	17715	0	0.49725	0.013903	0.044694	0.797314	982	4	0.49725
POLR1C	4	0.92076	0.92101	1	16368	0	0.88788	0.013921	0.037451	0.756592	983	3	0.88788
ALOX5AP	5	0.99296	0.99301	1	17759	0	0.33811	0.013939	0.044791	0.79826	984	4	0.33811
DAZL	4	0.019575	0.049745	0.834493	1106	1	0.48652	0.013958	0.037548	0.756849	985	2	0.48652
SMC5	5	0.60222	0.61095	1	10677	1	-0.23297	0.014019	0.045005	0.800118	986	1	-0.23297
ERCC6L	5	0.19669	0.30473	1	5283	1	-0.10543	0.014019	0.045006	0.800118	987	2	-0.10543
PSMC4	5	0.036646	0.088533	0.927966	1685	3	-0.68282	0.014027	0.045029	0.800118	988	2	-0.68282
BRIP1	5	0.21574	0.32752	1	5632	1	0.61211	0.01406	0.045134	0.800454	989	3	0.61211
CENPE	4	0.020279	0.051394	0.836432	1136	1	0.73902	0.014084	0.037845	0.759435	990	2	0.73902
NCOR1	4	0.097658	0.16767	0.994394	3283	2	-0.3975	0.014084	0.037845	0.759435	991	1	-0.3975
SENP6	5	0.79267	0.79318	1	14070	0	0.58364	0.01421	0.045567	0.805434	992	4	0.58364
ERO1LB	5	0.29353	0.41121	1	7063	1	0.48947	0.014221	0.045597	0.805434	993	3	0.48947
CD14	5	0.26913	0.39213	1	6737	2	-0.33428	0.014295	0.045804	0.806143	994	2	-0.33428
PIGH	5	0.055694	0.12758	0.950203	2356	1	-0.14972	0.014295	0.045804	0.806143	995	1	-0.14972
KIN	5	0.00024679	0.0011246	0.285107	70	3	-1.732	0.014295	0.045804	0.806143	996	2	-1.732
SAV1	5	0.43867	0.49422	1	8580	1	0.12428	0.014306	0.045844	0.806143	997	2	0.12428
SUMF2	11	0.18832	0.38527	1	5110	3	0.21928	0.014334	0.05866	0.854623	998	4	0.21928
CENPB	5	0.94385	0.94404	1	16793	0	0.58818	0.014364	0.046006	0.807906	999	4	0.58818
MRPS28	5	0.99151	0.99159	1	17730	0	0.57703	0.014385	0.046072	0.808111	1000	4	0.57703
NUP88	5	0.94598	0.94617	1	16840	0	0.65764	0.014396	0.046109	0.808111	1001	3	0.65764
HSPA2	5	0.81559	0.81617	1	14484	0	0.55085	0.014413	0.046152	0.808111	1002	4	0.55085
NDUFC2	5	0.98369	0.9838	1	17565	0	0.32743	0.014462	0.046297	0.809648	1003	4	0.32743
GLRX	5	0.97506	0.97524	1	17395	0	0.608	0.014485	0.046354	0.809648	1004	3	0.608
FAM209A	5	0.73234	0.73278	1	12888	0	0.037704	0.014494	0.046375	0.809648	1005	2	0.037704
GFM1	5	0.15962	0.26017	1	4549	1	0.48967	0.014515	0.046457	0.810017	1006	3	0.48967
DPH2	5	0.97876	0.9789	1	17469	0	0.60265	0.014621	0.046768	0.810017	1007	3	0.60265
EYA4	5	0.60148	0.61036	1	10663	1	0.42053	0.014626	0.04678	0.810017	1008	3	0.42053
TAF12	5	0.017519	0.047701	0.827084	1018	1	0.19763	0.014681	0.046927	0.810017	1009	2	0.19763
EIF3D	5	0.99858	0.99858	1	17904	0	0.61199	0.014684	0.046939	0.810017	1010	4	0.61199
SLC12A1	5	0.77353	0.77401	1	13693	0	0.25403	0.014726	0.047051	0.810017	1011	2	0.25403
NDUFB1	5	0.14506	0.2425	1	4273	1	-0.32024	0.014736	0.047078	0.810017	1012	1	-0.32024
TMPRSS13	5	0.41007	0.47673	1	8252	1	0.45556	0.014769	0.047188	0.810017	1013	3	0.45556
CWC25	5	0.073058	0.15499	0.975119	2806	1	0.12102	0.014777	0.047212	0.810017	1014	2	0.12102
MTERF	5	0.97919	0.97934	1	17477	0	0.20173	0.014789	0.047245	0.810017	1015	2	0.20173
GTF2H4	5	0.96393	0.96413	1	17165	0	0.43883	0.014832	0.047369	0.810017	1016	4	0.43883
SYNJ2BP	5	0.97156	0.97171	1	17334	0	0.40938	0.014832	0.047369	0.810017	1017	4	0.40938
MRPS25	5	0.9372	0.93741	1	16676	0	0.31299	0.014848	0.047414	0.810017	1018	2	0.31299
PDHA2	5	0.96659	0.9668	1	17218	0	0.76571	0.014858	0.04744	0.810017	1019	3	0.76571
NDUFAB1	5	0.080443	0.16404	0.989825	2941	1	0.64342	0.014898	0.047564	0.810017	1020	4	0.64342
MGAT2	5	0.73594	0.73646	1	12958	0	0.53456	0.014918	0.047627	0.810017	1021	3	0.53456
CCDC83	5	0.74374	0.74426	1	13104	0	0.63113	0.014925	0.047649	0.810017	1022	3	0.63113
GPR61	5	0.063907	0.14382	0.965679	2624	2	0.57966	0.014929	0.047661	0.810017	1023	3	0.57966
KAT5	5	0.95911	0.95927	1	17092	0	0.30349	0.014956	0.047737	0.810017	1024	2	0.30349
CDT1	5	0.51364	0.54372	1	9430	1	0.70447	0.01496	0.047744	0.810017	1025	3	0.70447
ACVR2B	5	0.80976	0.81023	1	14377	0	0.57647	0.014964	0.047751	0.810017	1026	3	0.57647
NCALD	5	0.90517	0.90556	1	16082	0	0.71013	0.014973	0.047773	0.810017	1027	3	0.71013
CTNNA1	5	0.52874	0.55434	1	9625	1	0.14567	0.015031	0.047885	0.810017	1028	2	0.14567
PAFAH1B1	3	0.032391	0.062287	0.86347	1558	2	-0.97059	0.015033	0.039392	0.776631	1029	1	-0.97059
CWF19L2	5	0.04835	0.11265	0.942871	2096	3	-0.4698	0.01504	0.047899	0.810017	1030	1	-0.4698
RBFA	5	0.15575	0.25551	1	4474	1	0.024614	0.01504	0.047899	0.810017	1031	2	0.024614
MMP10	5	0.2302	0.34497	1	5918	2	-0.17326	0.01504	0.047899	0.810017	1032	1	-0.17326
GIPC2	5	0.76472	0.76518	1	13512	0	0.36255	0.01504	0.047899	0.810017	1033	3	0.36255
HAUS1	5	0.24646	0.3648	1	6268	2	0.52053	0.01504	0.047899	0.810017	1034	3	0.52053
ZBTB38	5	0.088663	0.17412	0.999507	3106	1	0.45664	0.015047	0.047915	0.810017	1035	3	0.45664
ETV3	9	0.19295	0.36176	1	5205	3	0.44565	0.015088	0.057334	0.844999	1036	5	0.44565
ANKRA2	5	0.14261	0.23953	1	4215	2	-0.34799	0.015111	0.048045	0.811273	1037	2	-0.34799
PSMA5	4	0.054161	0.10761	0.93937	2297	2	-0.095621	0.015114	0.040354	0.778248	1038	2	-0.095621
PPP1R1B	7	0.54981	0.63089	1	9897	1	0.46646	0.015126	0.052936	0.82835	1039	4	0.46646
C14orf178	4	0.54672	0.54931	1	9848	1	-0.054267	0.015145	0.040426	0.778248	1040	1	-0.054267
GTF2B	4	0.033735	0.07896	0.908742	1601	1	0.53649	0.015145	0.040426	0.778248	1041	2	0.53649
HN1	6	0.56954	0.60898	1	10182	1	0.58408	0.01515	0.048795	0.817076	1042	4	0.58408
GTF2H2	2	0.98483	0.98492	1	17589	0	0.70956	0.015166	0.028351	0.706897	1043	2	0.70956
TIMM13	5	0.99529	0.99531	1	17814	0	0.74546	0.015203	0.048254	0.814039	1044	3	0.74546
CRBN	5	0.26197	0.3834	1	6574	2	0.72691	0.015315	0.048515	0.816906	1045	3	0.72691
NOL6	5	0.14755	0.24547	1	4321	2	0.26928	0.01536	0.048601	0.817076	1046	2	0.26928
RPL32	1	0.98461	0.98466	1	17588	0	2.1151	0.015393	0.015253	0.593707	1047	1	2.1151
PPM1B	10	0.93166	0.93161	1	16566	0	0.43721	0.015418	0.061384	0.861251	1048	5	0.43721
TMEM53	5	0.15489	0.2545	1	4459	2	-0.094915	0.015453	0.048797	0.817076	1049	1	-0.094915
PPA1	5	0.9939	0.99391	1	17776	0	0.37545	0.015561	0.049018	0.817823	1050	3	0.37545
TNFRSF12A	5	0.096075	0.18315	1	3249	2	-0.23653	0.015563	0.049024	0.817823	1051	2	-0.23653
TOR1B	5	0.73988	0.74042	1	13028	0	-0.17182	0.015619	0.049145	0.817856	1052	1	-0.17182
TBPL1	5	0.71464	0.71527	1	12549	0	0.52205	0.015627	0.049165	0.817856	1053	3	0.52205
NCL	5	0.18756	0.29373	1	5098	1	0.12621	0.015707	0.049345	0.817856	1054	2	0.12621
UBE2F	5	0.99864	0.99863	1	17908	0	0.66223	0.015716	0.049363	0.817856	1055	3	0.66223
WFDC13	2	0.98428	0.98436	1	17574	0	1.0349	0.015721	0.029355	0.711585	1056	2	1.0349
ZNF528	5	0.30322	0.41629	1	7151	1	0.11144	0.015724	0.04938	0.817856	1057	2	0.11144
CORO1C	5	0.6306	0.63494	1	11108	1	0.10984	0.015729	0.04939	0.817856	1058	2	0.10984
TOP2A	4	0.57268	0.57313	1	10228	1	0.83809	0.015729	0.041778	0.788265	1059	3	0.83809
ZNRD1	5	0.88753	0.88801	1	15759	0	0.55842	0.015784	0.049504	0.817856	1060	3	0.55842
RFPL1	4	0.095599	0.16489	0.990881	3242	2	0.12811	0.015822	0.041995	0.789681	1061	2	0.12811
RPGRIP1L	5	0.39109	0.46538	1	8054	1	0.47202	0.015834	0.049609	0.817856	1062	3	0.47202
FOXP2	4	0.80377	0.80386	1	14268	0	0.71478	0.015835	0.042029	0.789681	1063	2	0.71478
PDE4A	5	0.79099	0.79153	1	14040	0	0.22547	0.015839	0.04962	0.817856	1064	1	0.22547
LPA	5	0.12564	0.21902	1	3849	2	-0.3529	0.01587	0.049686	0.817856	1065	2	-0.3529
PERP	5	0.34526	0.43911	1	7550	1	0.43059	0.01587	0.049686	0.817856	1066	2	0.43059
NDUFV1	5	0.44374	0.49739	1	8633	1	0.57501	0.015871	0.049686	0.817856	1067	3	0.57501
RALBP1	5	0.0022592	0.0081862	0.564793	257	2	0.66036	0.01596	0.049883	0.817856	1068	3	0.66036
CDK6	5	0.92073	0.92107	1	16367	0	0.62613	0.015981	0.049934	0.817856	1069	3	0.62613
KLK1	5	0.8425	0.84287	1	14978	0	0.67364	0.015988	0.049945	0.817856	1070	3	0.67364
USP17L10	4	0.49087	0.50137	1	9170	1	0.079049	0.016005	0.042449	0.790967	1071	2	0.079049
SULT1E1	4	0.6311	0.63093	1	11117	0	0.55823	0.01605	0.042559	0.791389	1072	3	0.55823
MAK16	4	0.076179	0.13823	0.96422	2854	1	0.49273	0.016098	0.042671	0.791829	1073	2	0.49273
CASP7	5	0.01665	0.045801	0.827084	970	3	-0.60328	0.016108	0.050204	0.817856	1074	2	-0.60328
RPL22	2	0.98385	0.98392	1	17568	0	0.77981	0.016146	0.030064	0.717933	1075	2	0.77981
DUOXA1	5	0.67373	0.67453	1	11821	1	0.29983	0.016149	0.05029	0.817856	1076	3	0.29983
RRP12	5	0.99451	0.99455	1	17798	0	0.46481	0.016166	0.050321	0.817856	1077	2	0.46481
SLC30A5	9	0.093735	0.22842	1	3202	2	0.45032	0.016183	0.060609	0.859028	1078	5	0.45032
VAX2	5	0.91585	0.91612	1	16286	0	0.56073	0.016324	0.050667	0.817856	1079	3	0.56073
GCLM	5	0.79931	0.79981	1	14197	0	0.63648	0.016361	0.050738	0.817856	1080	3	0.63648
BRS3	5	0.70311	0.70362	1	12330	0	-0.15788	0.016363	0.050742	0.817856	1081	2	-0.15788
ACSM3	5	0.51692	0.54599	1	9477	1	-0.048876	0.016363	0.050742	0.817856	1082	1	-0.048876
HNRNPL	5	0.015067	0.042232	0.824483	911	1	0.67412	0.016363	0.050742	0.817856	1083	3	0.67412
TRMT10C	5	0.13511	0.2304	1	4058	2	0.51272	0.016363	0.050742	0.817856	1084	3	0.51272
SNRPD2	5	0.20342	0.31285	1	5410	1	-0.22293	0.016363	0.050742	0.817856	1085	2	-0.22293
KIF25	5	0.56344	0.58014	1	10089	1	0.034126	0.016363	0.050742	0.817856	1086	1	0.034126
SNAPC1	5	0.18822	0.29452	1	5109	2	-0.45389	0.016363	0.050742	0.817856	1087	2	-0.45389
LRRC52	5	0.79051	0.79104	1	14029	0	0.28191	0.016397	0.050815	0.817856	1088	2	0.28191
BMP5	4	0.95254	0.95269	1	16966	0	0.95083	0.016407	0.043391	0.794141	1089	3	0.95083
PPP2CB	5	0.78419	0.7848	1	13898	0	0.61031	0.016422	0.05087	0.817856	1090	3	0.61031
TTK	4	0.087553	0.15395	0.975119	3087	1	-0.22594	0.016447	0.043479	0.794141	1091	1	-0.22594
GPATCH2	5	0.922	0.92231	1	16394	0	0.62938	0.016458	0.050955	0.817856	1092	3	0.62938
MS4A4A	5	0.51452	0.5443	1	9443	1	0.45477	0.016505	0.05105	0.817856	1093	3	0.45477
ATPIF1	5	0.11904	0.21105	1	3710	1	0.57559	0.016523	0.051092	0.817856	1094	3	0.57559
INIP	5	0.34649	0.43981	1	7563	1	0.60183	0.016566	0.051184	0.817856	1095	3	0.60183
KMT2C	5	0.2435	0.36117	1	6199	2	0.31234	0.016605	0.051262	0.817856	1096	2	0.31234
CDC20	4	0.023727	0.059276	0.857329	1265	1	0.70054	0.016641	0.04393	0.794141	1097	3	0.70054
RPL38	2	0.82997	0.82956	1	14747	0	1.4279	0.016647	0.030922	0.725683	1098	1	1.4279
NMRK2	5	0.33293	0.4323	1	7422	1	0.68568	0.016662	0.051384	0.817856	1099	3	0.68568
ZNHIT6	5	0.93688	0.93711	1	16668	0	0.18169	0.016663	0.051388	0.817856	1100	2	0.18169
RASA4	1	0.98332	0.98341	1	17555	0	1.9193	0.016677	0.016579	0.6087	1101	1	1.9193
MLLT6	5	0.34584	0.43943	1	7556	1	0.62318	0.016755	0.051576	0.817856	1102	3	0.62318
RP1	5	0.95232	0.95251	1	16962	0	0.47363	0.016755	0.051577	0.817856	1103	3	0.47363
DDB1	5	0.12853	0.22251	1	3904	2	-0.28337	0.016852	0.051784	0.819792	1104	2	-0.28337
G3BP1	5	0.040207	0.095975	0.937183	1809	1	-0.10359	0.016996	0.052079	0.823753	1105	1	-0.10359
SLC39A5	5	0.3485	0.44094	1	7584	1	0.62816	0.017106	0.052301	0.826533	1106	3	0.62816
EIF4H	5	0.040667	0.09689	0.937183	1825	2	-0.15542	0.017161	0.052423	0.827727	1107	2	-0.15542
SUPT16H	4	0.65612	0.65595	1	11506	0	0.019217	0.017196	0.045213	0.800739	1108	2	0.019217
KRBOX4	5	0.40079	0.47114	1	8148	1	0.63012	0.017228	0.052554	0.828341	1109	3	0.63012
MAGEB17	5	0.81365	0.81419	1	14442	0	0.48593	0.017326	0.052757	0.82835	1110	3	0.48593
ABCA12	5	0.27194	0.39555	1	6790	1	0.36284	0.017327	0.052758	0.82835	1111	2	0.36284
ATP8B2	5	0.47144	0.51507	1	8965	1	-0.15161	0.017342	0.052799	0.82835	1112	2	-0.15161
PITHD1	5	0.42128	0.48346	1	8380	1	-0.11398	0.017406	0.052922	0.82835	1113	2	-0.11398
ABT1	5	0.79255	0.79307	1	14068	0	0.12371	0.017431	0.052977	0.82835	1114	2	0.12371
SPDYC	5	0.24513	0.36318	1	6235	1	0.63843	0.017453	0.053031	0.82835	1115	3	0.63843
SCAP	5	0.99565	0.99565	1	17826	0	0.67039	0.017459	0.053043	0.82835	1116	3	0.67039
ABCB5	6	0.89942	0.89933	1	15978	0	0.44189	0.017529	0.055246	0.841629	1117	3	0.44189
VPS8	5	0.48763	0.52592	1	9132	1	0.61187	0.017533	0.053199	0.82835	1118	3	0.61187
NEGR1	5	0.61725	0.62352	1	10925	1	0.58643	0.017546	0.053229	0.82835	1119	3	0.58643
TMEM256	5	0.57765	0.59108	1	10304	1	0.54872	0.017558	0.05326	0.82835	1120	3	0.54872
CLCN1	5	0.64255	0.64558	1	11305	1	0.25225	0.017574	0.053292	0.82835	1121	2	0.25225
PTPN11	5	0.26373	0.38558	1	6619	2	0.2008	0.017574	0.053292	0.82835	1122	1	0.2008
ART3	5	0.66284	0.66421	1	11623	1	0.56942	0.017609	0.053353	0.82835	1123	3	0.56942
RASL12	5	0.88866	0.88914	1	15783	0	0.49692	0.017626	0.053383	0.82835	1124	3	0.49692
C9orf129	5	0.13016	0.22449	1	3941	1	0.62678	0.017662	0.053461	0.828856	1125	3	0.62678
ACVR1C	5	0.71052	0.71107	1	12463	0	0.27169	0.017688	0.053521	0.829072	1126	2	0.27169
ST7L	5	0.061015	0.13811	0.96422	2519	2	-0.084535	0.017822	0.053799	0.832658	1127	1	-0.084535
BAG1	5	0.75037	0.75093	1	13243	0	0.57448	0.01792	0.054027	0.834755	1128	3	0.57448
TRAPPC2	3	0.1443	0.20645	1	4254	1	0.85894	0.017981	0.044122	0.794141	1129	2	0.85894
KCNT1	5	0.87182	0.87221	1	15476	0	0.13126	0.018042	0.054294	0.837932	1130	2	0.13126
HSPD1	3	0.0074467	0.020243	0.708131	589	2	-1.2013	0.018047	0.044228	0.794141	1131	1	-1.2013
APPL1	5	0.81409	0.81463	1	14452	0	0.42981	0.018059	0.054326	0.837932	1132	3	0.42981
RMND1	5	0.93097	0.93121	1	16556	0	0.52509	0.018097	0.054408	0.838051	1133	3	0.52509
AACS	5	0.96191	0.96209	1	17140	0	0.21244	0.018119	0.054451	0.838051	1134	2	0.21244
DTX4	5	0.87842	0.87888	1	15606	0	0.56789	0.018129	0.054473	0.838051	1135	3	0.56789
IL13RA2	5	0.79983	0.80034	1	14210	0	0.084193	0.018184	0.05458	0.838961	1136	2	0.084193
CLEC10A	5	0.34536	0.43917	1	7551	1	-0.0010917	0.018207	0.054626	0.838961	1137	1	-0.0010917
CCNB2	5	0.57401	0.5883	1	10254	1	0.80698	0.018244	0.054707	0.839487	1138	3	0.80698
PCBP2	5	0.061573	0.13917	0.96422	2541	1	0.77163	0.018294	0.054806	0.839574	1139	3	0.77163
DSN1	4	0.10774	0.18137	1	3475	2	-0.18955	0.01832	0.047757	0.810017	1140	1	-0.18955
BLOC1S2	4	0.37564	0.41326	1	7877	1	-0.11913	0.01832	0.047757	0.810017	1141	1	-0.11913
TFDP1	5	0.19296	0.30022	1	5206	1	0.56385	0.01833	0.054886	0.839797	1142	3	0.56385
L1TD1	5	0.24249	0.35998	1	6175	1	0.23457	0.018345	0.054913	0.839797	1143	1	0.23457
CARD8	10	0.99509	0.99517	1	17808	0	0.40287	0.018548	0.072086	0.898815	1144	6	0.40287
TLCD2	5	0.77201	0.77247	1	13665	0	0.53253	0.018553	0.055346	0.841629	1145	3	0.53253
PPIA	1	0.98145	0.98156	1	17516	0	2.0336	0.018553	0.018485	0.63621	1146	1	2.0336
RPS12	2	0.54852	0.54863	1	9872	0	0.80915	0.018561	0.034365	0.739201	1147	1	0.80915
SPATA32	5	0.23625	0.35239	1	6043	2	0.52211	0.018606	0.05546	0.841629	1148	3	0.52211
TMEFF1	5	0.12038	0.21263	1	3739	2	-0.13276	0.018634	0.055521	0.841629	1149	2	-0.13276
VPREB1	5	0.25713	0.37757	1	6483	1	0.15375	0.018678	0.055606	0.841629	1150	2	0.15375
PCDHB7	5	0.099805	0.18775	1	3323	1	0.58209	0.018724	0.0557	0.841629	1151	3	0.58209
JPH3	5	0.68657	0.68714	1	12040	1	0.043544	0.018749	0.055752	0.841629	1152	2	0.043544
RHOQ	4	0.072617	0.13333	0.960965	2792	1	0.79181	0.018754	0.048737	0.817076	1153	2	0.79181
CEP57	5	0.27719	0.40192	1	6898	2	-0.37743	0.018766	0.055788	0.841629	1154	2	-0.37743
POLR1A	4	0.083068	0.14775	0.971332	2988	2	-0.081446	0.018783	0.048797	0.817076	1155	2	-0.081446
[truncated: 16,845 more rows]
