# Supplementary material for: Integrative multi-omics defines melanoma drug response networks and ARID1A-dependent resistance mechanisms
Source: Mol Syst Biol. 2026 Feb 18;22(5):685–711. doi: 10.1038/s44320-025-00183-5 (PMC13144321; doi:10.1038/s44320-025-00183-5)
Supplement: Supplementary file 6 — Data Set EV2 [file 44320_2025_183_MOESM6_ESM.xlsx]

## Sheet: Sheet1
Dataset EV2: Proteomics Data (LFCs). Log2 fold changes (LFCs) for proteomics data, detailing changes in protein expression levels between all conditions

## Sheet: BarkerSharma_Table_EV2
column_label	Gene	logFC	AveExpr	t	P.Value	adj.P.Val	B	comparison	data_type
Protein abundance	AKR1C4	1.68932	17.4667	8.62934	1.82842e-10	1.48632e-06	13.5293	Untreated ARID1A-KO vs Untreated WT	Proteomics
Protein abundance	MAP1B	-0.573295	17.0407	-8.24682	5.67858e-10	2.30806e-06	12.4921	Untreated ARID1A-KO vs Untreated WT	Proteomics
Protein abundance	FST	0.630195	15.6385	8.01508	1.1374e-09	2.51904e-06	11.8541	Untreated ARID1A-KO vs Untreated WT	Proteomics
Protein abundance	TMEM2	-0.557	17.1391	-7.92108	1.51015e-09	2.51904e-06	11.5933	Untreated ARID1A-KO vs Untreated WT	Proteomics
Protein abundance	ARID1A	-0.486247	16.5213	-7.91258	1.54942e-09	2.51904e-06	11.5697	Untreated ARID1A-KO vs Untreated WT	Proteomics
Protein abundance	CLIP2	-0.534365	15.2738	-7.61569	3.8166e-09	5.17086e-06	10.7384	Untreated ARID1A-KO vs Untreated WT	Proteomics
Protein abundance	IDH1	0.444912	18.0709	7.30266	9.96486e-09	1.1572e-05	9.8509	Untreated ARID1A-KO vs Untreated WT	Proteomics
Protein abundance	GPNMB	-0.570128	15.2645	-7.0114	2.45226e-08	2.4918e-05	9.0159	Untreated ARID1A-KO vs Untreated WT	Proteomics
Protein abundance	AKR1C2	1.16468	16.719	6.91148	3.3449e-08	3.02119e-05	8.72762	Untreated ARID1A-KO vs Untreated WT	Proteomics
Protein abundance	VCX3A	1.64715	17.1559	6.76133	5.3398e-08	3.33902e-05	8.29284	Untreated ARID1A-KO vs Untreated WT	Proteomics
Protein abundance	VCX	1.64715	17.1559	6.76133	5.3398e-08	3.33902e-05	8.29284	Untreated ARID1A-KO vs Untreated WT	Proteomics
Protein abundance	VCX3B	1.64715	17.1559	6.76133	5.3398e-08	3.33902e-05	8.29284	Untreated ARID1A-KO vs Untreated WT	Proteomics
Protein abundance	VCX2	1.64715	17.1559	6.76133	5.3398e-08	3.33902e-05	8.29284	Untreated ARID1A-KO vs Untreated WT	Proteomics
Protein abundance	PREX1	-0.3627	15.4885	-6.65231	7.50606e-08	4.20109e-05	7.97606	Untreated ARID1A-KO vs Untreated WT	Proteomics
Protein abundance	KYNU	0.406121	17.5828	6.642	7.75204e-08	4.20109e-05	7.94605	Untreated ARID1A-KO vs Untreated WT	Proteomics
Protein abundance	ZEB1	0.398009	15.8047	6.57117	9.67525e-08	4.91563e-05	7.73975	Untreated ARID1A-KO vs Untreated WT	Proteomics
Protein abundance	RPGR	0.410064	14.9564	6.31113	2.18735e-07	0.000104594	6.97971	Untreated ARID1A-KO vs Untreated WT	Proteomics
Protein abundance	UBE2L6	0.65945	17.3294	6.22702	2.84933e-07	0.000128679	6.73315	Untreated ARID1A-KO vs Untreated WT	Proteomics
Protein abundance	C4A	-0.948414	13.8794	-6.18895	3.21173e-07	0.000130541	6.62147	Untreated ARID1A-KO vs Untreated WT	Proteomics
Protein abundance	C4B, C4B_2	-0.948414	13.8794	-6.18895	3.21173e-07	0.000130541	6.62147	Untreated ARID1A-KO vs Untreated WT	Proteomics
Protein abundance	DEPTOR	0.804382	14.9555	5.88466	8.37211e-07	0.00032408	5.7272	Untreated ARID1A-KO vs Untreated WT	Proteomics
Protein abundance	SSFA2	0.467805	17.0079	5.82999	9.94542e-07	0.000367483	5.56638	Untreated ARID1A-KO vs Untreated WT	Proteomics
Protein abundance	TAGLN3	-0.909216	16.0815	-5.78717	1.13819e-06	0.000402275	5.44037	Untreated ARID1A-KO vs Untreated WT	Proteomics
Protein abundance	TES	-0.368248	16.5537	-5.61984	1.92787e-06	0.000652984	4.9481	Untreated ARID1A-KO vs Untreated WT	Proteomics
Protein abundance	SPRR2B	0.457868	16.5847	5.51362	2.69301e-06	0.000875658	4.63582	Untreated ARID1A-KO vs Untreated WT	Proteomics
Protein abundance	CSPG4	-0.360443	18.686	-5.48404	2.95548e-06	0.000924043	4.54893	Untreated ARID1A-KO vs Untreated WT	Proteomics
Protein abundance	TMEM9	0.402618	16.5911	5.45815	3.20618e-06	0.000965298	4.47286	Untreated ARID1A-KO vs Untreated WT	Proteomics
Protein abundance	TGFBI	-0.484834	15.0099	-5.36913	4.24078e-06	0.00123119	4.21157	Untreated ARID1A-KO vs Untreated WT	Proteomics
Protein abundance	ZWINT	0.368091	15.4996	5.35726	4.40182e-06	0.00123387	4.17674	Untreated ARID1A-KO vs Untreated WT	Proteomics
Protein abundance	LPCAT2	-0.455651	16.5115	-5.33977	4.65022e-06	0.00126006	4.12546	Untreated ARID1A-KO vs Untreated WT	Proteomics
Protein abundance	FTL	-0.54998	16.9913	-5.2801	5.60757e-06	0.00147045	3.95057	Untreated ARID1A-KO vs Untreated WT	Proteomics
Protein abundance	CMBL	0.426559	16.6129	5.22344	6.69713e-06	0.00166281	3.7847	Untreated ARID1A-KO vs Untreated WT	Proteomics
Protein abundance	SORBS2	-0.41663	15.8475	-5.22092	6.75026e-06	0.00166281	3.77732	Untreated ARID1A-KO vs Untreated WT	Proteomics
Protein abundance	HMGA2	0.595747	17.0146	5.20127	7.17868e-06	0.00171634	3.71985	Untreated ARID1A-KO vs Untreated WT	Proteomics
Protein abundance	SH3PXD2A	-0.45105	16.5641	-5.18388	7.58024e-06	0.00176056	3.66901	Untreated ARID1A-KO vs Untreated WT	Proteomics
Protein abundance	MAGEA1	0.524419	14.6514	5.14251	8.62767e-06	0.00191893	3.54812	Untreated ARID1A-KO vs Untreated WT	Proteomics
Protein abundance	FHL2	-0.493117	16.151	-5.13858	8.73421e-06	0.00191893	3.53666	Untreated ARID1A-KO vs Untreated WT	Proteomics
Protein abundance	MYH9	-0.257573	20.3408	-5.11509	9.39965e-06	0.00201078	3.46809	Untreated ARID1A-KO vs Untreated WT	Proteomics
Protein abundance	SLC9A3R2	-0.329387	16.4347	-5.10216	9.78723e-06	0.00204001	3.43036	Untreated ARID1A-KO vs Untreated WT	Proteomics
Protein abundance	FCRLA	-0.520564	15.2964	-5.0414	1.18313e-05	0.00240442	3.25326	Untreated ARID1A-KO vs Untreated WT	Proteomics
Protein abundance	TOP1	0.229454	19.7869	5.02684	1.23808e-05	0.00245472	3.21087	Untreated ARID1A-KO vs Untreated WT	Proteomics
Protein abundance	SLCO4A1	0.373338	15.9262	4.95272	1.55965e-05	0.00301866	2.99534	Untreated ARID1A-KO vs Untreated WT	Proteomics
Protein abundance	ATP1B1	-0.464456	16.9461	-4.93549	1.64554e-05	0.00311084	2.9453	Untreated ARID1A-KO vs Untreated WT	Proteomics
Protein abundance	SIPA1L1	-0.291561	15.6268	-4.91433	1.75739e-05	0.00324679	2.88393	Untreated ARID1A-KO vs Untreated WT	Proteomics
Protein abundance	ANKRD42	0.373464	15.0988	4.89692	1.85511e-05	0.00329535	2.83344	Untreated ARID1A-KO vs Untreated WT	Proteomics
Protein abundance	GNA13	-0.436751	15.8694	-4.89525	1.86476e-05	0.00329535	2.8286	Untreated ARID1A-KO vs Untreated WT	Proteomics
Protein abundance	HLA-DRB5	-0.530628	17.3172	-4.87385	1.99286e-05	0.00344679	2.76661	Untreated ARID1A-KO vs Untreated WT	Proteomics
Protein abundance	SYNM	-0.300452	16.7971	-4.81867	2.36483e-05	0.00400494	2.60696	Untreated ARID1A-KO vs Untreated WT	Proteomics
Protein abundance	CD63	-0.508814	18.3182	-4.75179	2.90859e-05	0.00479608	2.41396	Untreated ARID1A-KO vs Untreated WT	Proteomics
Protein abundance	ATXN1	0.572615	15.3054	4.74722	2.94998e-05	0.00479608	2.40078	Untreated ARID1A-KO vs Untreated WT	Proteomics
Protein abundance	SLC32A1	-0.381065	17.1494	-4.7279	3.13136e-05	0.00499114	2.34516	Untreated ARID1A-KO vs Untreated WT	Proteomics
Protein abundance	DYSF	0.368407	18.5497	4.72035	3.20518e-05	0.00501056	2.32344	Untreated ARID1A-KO vs Untreated WT	Proteomics
Protein abundance	HLA-DRB3	-0.448455	17.3197	-4.69758	3.43853e-05	0.00527392	2.25793	Untreated ARID1A-KO vs Untreated WT	Proteomics
Protein abundance	SEC14L2	-0.472619	15.3245	-4.6811	3.61774e-05	0.00544604	2.21058	Untreated ARID1A-KO vs Untreated WT	Proteomics
Protein abundance	PGM1	-0.312398	17.814	-4.6664	3.78537e-05	0.00559478	2.16837	Untreated ARID1A-KO vs Untreated WT	Proteomics
Protein abundance	ZNF131	0.411916	15.2495	4.62087	4.35461e-05	0.00632118	2.03785	Untreated ARID1A-KO vs Untreated WT	Proteomics
Protein abundance	SRGAP1	0.334569	15.1146	4.55464	5.33622e-05	0.0076102	1.84853	Untreated ARID1A-KO vs Untreated WT	Proteomics
Protein abundance	SLC1A3	-0.658575	16.6831	-4.54436	5.50699e-05	0.00771833	1.8192	Untreated ARID1A-KO vs Untreated WT	Proteomics
Protein abundance	APBB2	0.277401	16.012	4.52078	5.91931e-05	0.0081556	1.75199	Untreated ARID1A-KO vs Untreated WT	Proteomics
Protein abundance	LOXL4	-0.291275	15.6774	-4.46204	7.08295e-05	0.00959621	1.58499	Untreated ARID1A-KO vs Untreated WT	Proteomics
Protein abundance	LRRC42	0.383642	16.2721	4.44482	7.46486e-05	0.00994784	1.53614	Untreated ARID1A-KO vs Untreated WT	Proteomics
Protein abundance	PTGES	0.968708	16.8342	4.42855	7.84437e-05	0.0101919	1.49001	Untreated ARID1A-KO vs Untreated WT	Proteomics
Protein abundance	PLEKHG2	0.343742	14.8885	4.42628	7.89875e-05	0.0101919	1.48359	Untreated ARID1A-KO vs Untreated WT	Proteomics
Protein abundance	PPP1R11	0.3953	15.657	4.40009	8.55388e-05	0.0105874	1.4095	Untreated ARID1A-KO vs Untreated WT	Proteomics
Protein abundance	NR2F1	0.853456	13.9299	4.39921	8.57694e-05	0.0105874	1.40699	Untreated ARID1A-KO vs Untreated WT	Proteomics
Protein abundance	SERPINA3	0.33787	17.2678	4.39848	8.59596e-05	0.0105874	1.40494	Untreated ARID1A-KO vs Untreated WT	Proteomics
Protein abundance	SLC2A3	0.404013	16.3845	4.3882	8.86886e-05	0.0107604	1.37588	Untreated ARID1A-KO vs Untreated WT	Proteomics
Protein abundance	WBSCR22	0.270317	16.3894	4.37565	9.21343e-05	0.010974	1.34045	Untreated ARID1A-KO vs Untreated WT	Proteomics
Protein abundance	SLITRK5	0.473527	13.4822	4.37204	9.31489e-05	0.010974	1.33027	Untreated ARID1A-KO vs Untreated WT	Proteomics
Protein abundance	THBS1	-0.291384	15.3691	-4.34712	0.000100465	0.0116669	1.26	Untreated ARID1A-KO vs Untreated WT	Proteomics
Protein abundance	TFAP2D	-0.344418	15.1102	-4.31049	0.000112252	0.012852	1.15694	Untreated ARID1A-KO vs Untreated WT	Proteomics
Protein abundance	PCOLCE	0.390836	15.1086	4.30224	0.000115089	0.0129806	1.13376	Untreated ARID1A-KO vs Untreated WT	Proteomics
Protein abundance	GAS7	-0.348807	16.2259	-4.29801	0.000116568	0.0129806	1.12189	Untreated ARID1A-KO vs Untreated WT	Proteomics
Protein abundance	MMP2	-0.660465	14.1286	-4.28021	0.000123009	0.0135127	1.07196	Untreated ARID1A-KO vs Untreated WT	Proteomics
Protein abundance	MRPS14	-0.398286	16.1839	-4.25486	0.000132788	0.0143924	1.00094	Untreated ARID1A-KO vs Untreated WT	Proteomics
Protein abundance	CD96	-0.402624	15.4514	-4.24718	0.000135899	0.0145358	0.979442	Untreated ARID1A-KO vs Untreated WT	Proteomics
Protein abundance	SPTBN1	-0.212211	20.1146	-4.2405	0.000138663	0.0146388	0.960757	Untreated ARID1A-KO vs Untreated WT	Proteomics
Protein abundance	SPANXB1	-0.482016	15.3919	-4.21762	0.000148545	0.0153885	0.896874	Untreated ARID1A-KO vs Untreated WT	Proteomics
Protein abundance	ITGB4	0.328474	15.3834	4.21538	0.00014955	0.0153885	0.890618	Untreated ARID1A-KO vs Untreated WT	Proteomics
Protein abundance	KIF1B	0.36134	15.2702	4.20785	0.000152978	0.0155186	0.869597	Untreated ARID1A-KO vs Untreated WT	Proteomics
Protein abundance	SLC2A14	0.435614	16.3873	4.20427	0.000154632	0.0155186	0.859615	Untreated ARID1A-KO vs Untreated WT	Proteomics
Protein abundance	FABP5	0.474288	18.0588	4.18939	0.000161699	0.0160299	0.818169	Untreated ARID1A-KO vs Untreated WT	Proteomics
Protein abundance	NFATC3	0.379223	16.1056	4.1791	0.000166772	0.0163336	0.789521	Untreated ARID1A-KO vs Untreated WT	Proteomics
Protein abundance	PDLIM1	-0.330257	16.5874	-4.16524	0.000173846	0.0168237	0.751001	Untreated ARID1A-KO vs Untreated WT	Proteomics
Protein abundance	FGD4	0.316683	15.4792	4.15073	0.000181574	0.0173649	0.710676	Untreated ARID1A-KO vs Untreated WT	Proteomics
Protein abundance	OGDHL	-0.216328	16.6458	-4.11227	0.000203703	0.0192116	0.604104	Untreated ARID1A-KO vs Untreated WT	Proteomics
Protein abundance	CAPS	0.417302	17.075	4.10915	0.00020561	0.0192116	0.595469	Untreated ARID1A-KO vs Untreated WT	Proteomics
Protein abundance	GLI2	0.364164	14.2818	4.10383	0.000208899	0.019297	0.580769	Untreated ARID1A-KO vs Untreated WT	Proteomics
Protein abundance	VSNL1	0.319435	15.6782	4.09418	0.000215005	0.0196379	0.554081	Untreated ARID1A-KO vs Untreated WT	Proteomics
Protein abundance	FXN	0.612924	15.8616	4.0887	0.000218547	0.0197397	0.538946	Untreated ARID1A-KO vs Untreated WT	Proteomics
Protein abundance	NNMT	0.265185	17.0746	4.05648	0.000240557	0.0214889	0.450098	Untreated ARID1A-KO vs Untreated WT	Proteomics
Protein abundance	ZNF827	-0.297097	14.9066	-4.05128	0.000244306	0.0215866	0.43578	Untreated ARID1A-KO vs Untreated WT	Proteomics
Protein abundance	IFT74	0.262066	15.8086	4.04176	0.000251312	0.0219622	0.409612	Untreated ARID1A-KO vs Untreated WT	Proteomics
Protein abundance	P4HA2	-0.300712	16.6532	-4.03823	0.000253961	0.0219622	0.399908	Untreated ARID1A-KO vs Untreated WT	Proteomics
Protein abundance	TRAPPC1	0.295109	15.6689	4.02681	0.000262725	0.022361	0.368512	Untreated ARID1A-KO vs Untreated WT	Proteomics
Protein abundance	SNAPIN	0.332207	16.3265	4.02263	0.000266	0.022361	0.357049	Untreated ARID1A-KO vs Untreated WT	Proteomics
Protein abundance	DOCK4	0.244986	15.5485	4.01979	0.000268249	0.022361	0.349259	Untreated ARID1A-KO vs Untreated WT	Proteomics
Protein abundance	FASTKD5	0.326107	15.4665	4.01627	0.000271067	0.022361	0.339591	Untreated ARID1A-KO vs Untreated WT	Proteomics
Protein abundance	DSP	-0.37067	14.6378	-4.01471	0.000272326	0.022361	0.335303	Untreated ARID1A-KO vs Untreated WT	Proteomics
Protein abundance	WLS	0.490935	15.3235	4.01098	0.000275354	0.0223835	0.325077	Untreated ARID1A-KO vs Untreated WT	Proteomics
Protein abundance	FLRT3	0.281531	15.5681	4.00199	0.000282789	0.0227603	0.300429	Untreated ARID1A-KO vs Untreated WT	Proteomics
Protein abundance	GAS2L1	0.280386	14.7369	3.99648	0.000287437	0.0229076	0.285353	Untreated ARID1A-KO vs Untreated WT	Proteomics
Protein abundance	SORCS1	0.42335	14.9494	3.98056	0.000301301	0.0237794	0.24179	Untreated ARID1A-KO vs Untreated WT	Proteomics
Protein abundance	ENG	0.207657	15.717	3.96968	0.000311154	0.0243209	0.212041	Untreated ARID1A-KO vs Untreated WT	Proteomics
Protein abundance	TAB1	-0.365852	15.1424	-3.96009	0.000320087	0.0247808	0.185879	Untreated ARID1A-KO vs Untreated WT	Proteomics
Protein abundance	MRPL50	0.279739	16.4853	3.94736	0.000332343	0.0253779	0.15115	Untreated ARID1A-KO vs Untreated WT	Proteomics
Protein abundance	PRPF40A	0.317484	17.2155	3.94563	0.000334043	0.0253779	0.146436	Untreated ARID1A-KO vs Untreated WT	Proteomics
Protein abundance	HIRIP3	0.253771	16.5076	3.93735	0.000342295	0.025764	0.123888	Untreated ARID1A-KO vs Untreated WT	Proteomics
Protein abundance	WASF2	0.569214	16.384	3.92914	0.000350675	0.0261526	0.101543	Untreated ARID1A-KO vs Untreated WT	Proteomics
Protein abundance	HLA-DRB4	-0.512403	16.705	-3.9254	0.00035456	0.026202	0.0913636	Untreated ARID1A-KO vs Untreated WT	Proteomics
Protein abundance	FAM84B	0.316914	16.4871	3.90451	0.00037703	0.0271509	0.034614	Untreated ARID1A-KO vs Untreated WT	Proteomics
Protein abundance	ERRFI1	0.563637	15.9253	3.90226	0.000379534	0.0271509	0.0285015	Untreated ARID1A-KO vs Untreated WT	Proteomics
Protein abundance	O94854	0.412231	15.9483	3.90196	0.000379867	0.0271509	0.0276927	Untreated ARID1A-KO vs Untreated WT	Proteomics
Protein abundance	CD74	-0.564988	16.9147	-3.90116	0.000380761	0.0271509	0.0255204	Untreated ARID1A-KO vs Untreated WT	Proteomics
Protein abundance	CPNE8	-0.34262	14.8148	-3.89603	0.000386542	0.0273235	0.0116072	Untreated ARID1A-KO vs Untreated WT	Proteomics
Protein abundance	CPSF3	0.244441	16.3925	3.87852	0.000406918	0.0283567	-0.0358146	Untreated ARID1A-KO vs Untreated WT	Proteomics
Protein abundance	MCAM	-0.473466	16.8598	-3.87751	0.000408136	0.0283567	-0.0385713	Untreated ARID1A-KO vs Untreated WT	Proteomics
Protein abundance	CAMK4	-0.229779	16.1157	-3.86834	0.000419253	0.0288822	-0.0633724	Untreated ARID1A-KO vs Untreated WT	Proteomics
Protein abundance	POLR2C	0.228066	16.7251	3.85748	0.0004328	0.0295649	-0.0927156	Untreated ARID1A-KO vs Untreated WT	Proteomics
Protein abundance	EPHA3	0.332213	15.0739	3.83634	0.000460402	0.0311884	-0.149744	Untreated ARID1A-KO vs Untreated WT	Proteomics
Protein abundance	EAF1	0.261302	18.0983	3.83006	0.000468922	0.031503	-0.166655	Untreated ARID1A-KO vs Untreated WT	Proteomics
Protein abundance	HLA-DQB1	-0.442735	15.9521	-3.81956	0.000483522	0.0320307	-0.194923	Untreated ARID1A-KO vs Untreated WT	Proteomics
Protein abundance	OSBPL9	-0.327875	16.5267	-3.81699	0.000487158	0.0320307	-0.201832	Untreated ARID1A-KO vs Untreated WT	Proteomics
Protein abundance	SLC6A6	-0.372695	13.8954	-3.81598	0.000488597	0.0320307	-0.20455	Untreated ARID1A-KO vs Untreated WT	Proteomics
Protein abundance	NUSAP1	0.222736	15.4372	3.80868	0.000499101	0.0324575	-0.224157	Untreated ARID1A-KO vs Untreated WT	Proteomics
Protein abundance	CUL4B	0.181739	17.1701	3.7993	0.00051293	0.0330921	-0.249348	Untreated ARID1A-KO vs Untreated WT	Proteomics
Protein abundance	REXO4	0.21376	16.8786	3.79536	0.00051885	0.0332105	-0.259923	Untreated ARID1A-KO vs Untreated WT	Proteomics
Protein abundance	HMGN1	0.291262	18.4856	3.77475	0.000550896	0.0349862	-0.315137	Untreated ARID1A-KO vs Untreated WT	Proteomics
Protein abundance	FAM120C	-0.376232	14.2279	-3.7684	0.000561156	0.0353615	-0.332134	Untreated ARID1A-KO vs Untreated WT	Proteomics
Protein abundance	PRDX1	0.228129	20.4004	3.76569	0.000565598	0.0353673	-0.339395	Untreated ARID1A-KO vs Untreated WT	Proteomics
Protein abundance	ZNF148	-0.33819	15.2698	-3.73881	0.000611444	0.0377564	-0.411153	Untreated ARID1A-KO vs Untreated WT	Proteomics
Protein abundance	PLEC	-0.178797	22.2291	-3.73788	0.000613094	0.0377564	-0.413633	Untreated ARID1A-KO vs Untreated WT	Proteomics
Protein abundance	IDH3A	-0.183943	17.4876	-3.73139	0.000624713	0.0380076	-0.430912	Untreated ARID1A-KO vs Untreated WT	Proteomics
Protein abundance	GALC	-0.359223	14.4674	-3.73039	0.000626524	0.0380076	-0.433577	Untreated ARID1A-KO vs Untreated WT	Proteomics
Protein abundance	ANAPC5	0.255307	15.832	3.71504	0.000654958	0.0392152	-0.474415	Untreated ARID1A-KO vs Untreated WT	Proteomics
Protein abundance	WDR91	-0.38463	15.3406	-3.7119	0.00066093	0.0392152	-0.482764	Untreated ARID1A-KO vs Untreated WT	Proteomics
Protein abundance	CDK18	-0.384168	16.5076	-3.7111	0.000662454	0.0392152	-0.484884	Untreated ARID1A-KO vs Untreated WT	Proteomics
Protein abundance	AC113404.1	0.289573	17.9504	3.70939	0.000665727	0.0392152	-0.489417	Untreated ARID1A-KO vs Untreated WT	Proteomics
Protein abundance	CNN3	-0.385744	17.0671	-3.69931	0.000685388	0.0397386	-0.516187	Untreated ARID1A-KO vs Untreated WT	Proteomics
Protein abundance	DUS3L	0.332619	15.2413	3.69839	0.000687204	0.0397386	-0.51862	Untreated ARID1A-KO vs Untreated WT	Proteomics
Protein abundance	NR2F2	0.325842	15.3259	3.69735	0.000689279	0.0397386	-0.521392	Untreated ARID1A-KO vs Untreated WT	Proteomics
Protein abundance	ZNF407	0.470744	15.2929	3.68676	0.000710632	0.0406812	-0.549445	Untreated ARID1A-KO vs Untreated WT	Proteomics
Protein abundance	LSG1	0.243173	16.4252	3.6763	0.000732376	0.0416327	-0.577152	Untreated ARID1A-KO vs Untreated WT	Proteomics
Protein abundance	RPP40	0.336927	15.2336	3.66907	0.000747769	0.0421205	-0.59627	Untreated ARID1A-KO vs Untreated WT	Proteomics
Protein abundance	DALRD3	0.404143	15.5166	3.66742	0.00075132	0.0421205	-0.600623	Untreated ARID1A-KO vs Untreated WT	Proteomics
Protein abundance	MED19	0.491317	15.7729	3.659	0.000769726	0.0427159	-0.622863	Untreated ARID1A-KO vs Untreated WT	Proteomics
Protein abundance	TXLNA	-0.319636	17.4	-3.65666	0.000774917	0.0427159	-0.629039	Untreated ARID1A-KO vs Untreated WT	Proteomics
Protein abundance	SLC1A4	-0.557259	15.5564	-3.65498	0.000778667	0.0427159	-0.633474	Untreated ARID1A-KO vs Untreated WT	Proteomics
Protein abundance	KIAA0355	0.345739	14.8933	3.65307	0.000782958	0.0427159	-0.638523	Untreated ARID1A-KO vs Untreated WT	Proteomics
Protein abundance	ME3	-0.247513	17.7989	-3.6382	0.000817097	0.0439668	-0.677724	Untreated ARID1A-KO vs Untreated WT	Proteomics
Protein abundance	PRAF2	-0.229077	16.0673	-3.63466	0.000825431	0.0439668	-0.687044	Untreated ARID1A-KO vs Untreated WT	Proteomics
Protein abundance	CCDC84	0.538374	14.4077	3.63442	0.000825992	0.0439668	-0.687668	Untreated ARID1A-KO vs Untreated WT	Proteomics
Protein abundance	UNC119B	0.223568	15.0448	3.63377	0.000827521	0.0439668	-0.689366	Untreated ARID1A-KO vs Untreated WT	Proteomics
Protein abundance	PCGF3	0.606192	15.7581	3.62504	0.000848491	0.0447882	-0.712343	Untreated ARID1A-KO vs Untreated WT	Proteomics
Protein abundance	ATP6AP2	0.242983	17.0125	3.6143	0.000874964	0.0453576	-0.740546	Untreated ARID1A-KO vs Untreated WT	Proteomics
Protein abundance	APP	0.289644	15.4992	3.612	0.000880758	0.0453576	-0.746604	Untreated ARID1A-KO vs Untreated WT	Proteomics
Protein abundance	TSKS	-0.277935	16.096	-3.61166	0.000881597	0.0453576	-0.747478	Untreated ARID1A-KO vs Untreated WT	Proteomics
Protein abundance	FAM217A	-0.277935	16.096	-3.61166	0.000881597	0.0453576	-0.747478	Untreated ARID1A-KO vs Untreated WT	Proteomics
Protein abundance	SACM1L	-0.190847	16.997	-3.59163	0.000933525	0.0477272	-0.799993	Untreated ARID1A-KO vs Untreated WT	Proteomics
Protein abundance	ELOVL1	0.341115	15.2366	3.58941	0.000939455	0.0477302	-0.805801	Untreated ARID1A-KO vs Untreated WT	Proteomics
Protein abundance	A2M	-0.390727	15.6685	-3.58637	0.000947635	0.0478467	-0.813754	Untreated ARID1A-KO vs Untreated WT	Proteomics
Protein abundance	CHD1L	0.261966	15.2598	3.56778	0.000999162	0.0494055	-0.862307	Untreated ARID1A-KO vs Untreated WT	Proteomics
Protein abundance	PDE5A	0.417904	14.434	3.56687	0.00100177	0.0494055	-0.864702	Untreated ARID1A-KO vs Untreated WT	Proteomics
Protein abundance	ARHGAP5	0.249412	16.2227	3.5667	0.00100226	0.0494055	-0.865149	Untreated ARID1A-KO vs Untreated WT	Proteomics
Protein abundance	HBZ	-0.396313	17.225	-3.56617	0.00100377	0.0494055	-0.866524	Untreated ARID1A-KO vs Untreated WT	Proteomics
Protein abundance	AHR	0.415208	16.2747	3.56438	0.0010089	0.0494055	-0.871196	Untreated ARID1A-KO vs Untreated WT	Proteomics
Protein abundance	HDAC7	0.317675	14.8179	3.56065	0.00101966	0.0494494	-0.880926	Untreated ARID1A-KO vs Untreated WT	Proteomics
Protein abundance	SHPK	-0.542155	14.6483	-3.55986	0.00102196	0.0494494	-0.882988	Untreated ARID1A-KO vs Untreated WT	Proteomics
Protein abundance	TOR1AIP2.1	0.171661	17.2882	3.55378	0.00103977	0.049797	-0.898827	Untreated ARID1A-KO vs Untreated WT	Proteomics
Protein abundance	PGRMC1	0.396096	16.923	3.55323	0.00104139	0.049797	-0.900255	Untreated ARID1A-KO vs Untreated WT	Proteomics
Protein abundance	SLC7A7	-0.265719	15.8604	-3.54901	0.00105396	0.0498257	-0.911251	Untreated ARID1A-KO vs Untreated WT	Proteomics
Protein abundance	HIVEP3	0.2396	15.9086	3.54891	0.00105425	0.0498257	-0.911501	Untreated ARID1A-KO vs Untreated WT	Proteomics
Protein abundance	FBXO18	0.394825	14.5949	3.54043	0.00107993	0.05053	-0.933549	Untreated ARID1A-KO vs Untreated WT	Proteomics
Protein abundance	SPTAN1	-0.16047	20.2381	-3.53989	0.00108159	0.05053	-0.934956	Untreated ARID1A-KO vs Untreated WT	Proteomics
Protein abundance	MID1	-0.25943	14.975	-3.53631	0.00109263	0.0507543	-0.944262	Untreated ARID1A-KO vs Untreated WT	Proteomics
Protein abundance	ODF2	0.230711	15.2269	3.53099	0.00110925	0.050864	-0.958088	Untreated ARID1A-KO vs Untreated WT	Proteomics
Protein abundance	SPRR2E	0.243116	15.7475	3.5295	0.00111394	0.050864	-0.961952	Untreated ARID1A-KO vs Untreated WT	Proteomics
Protein abundance	SPRR2A	0.243116	15.7475	3.5295	0.00111394	0.050864	-0.961952	Untreated ARID1A-KO vs Untreated WT	Proteomics
Protein abundance	UMPS	0.224193	17.2447	3.52758	0.00112002	0.050864	-0.966942	Untreated ARID1A-KO vs Untreated WT	Proteomics
Protein abundance	SLC6A9	-0.984895	15.6275	-3.52191	0.00113817	0.0511861	-0.981657	Untreated ARID1A-KO vs Untreated WT	Proteomics
Protein abundance	RHBDF1	-0.339471	15.6562	-3.51832	0.00114978	0.0511861	-0.990957	Untreated ARID1A-KO vs Untreated WT	Proteomics
Protein abundance	FABP7	-0.32708	16.1147	-3.5177	0.00115182	0.0511861	-0.992574	Untreated ARID1A-KO vs Untreated WT	Proteomics
Protein abundance	LIG3	0.197057	16.7863	3.51755	0.0011523	0.0511861	-0.99296	Untreated ARID1A-KO vs Untreated WT	Proteomics
Protein abundance	DDX55	0.20318	15.479	3.50908	0.00118025	0.0521426	-1.0149	Untreated ARID1A-KO vs Untreated WT	Proteomics
Protein abundance	NDUFC1	0.177154	16.3451	3.49534	0.00122697	0.0539137	-1.05043	Untreated ARID1A-KO vs Untreated WT	Proteomics
Protein abundance	PCYOX1	-0.380345	15.2827	-3.48952	0.00124728	0.0545116	-1.06546	Untreated ARID1A-KO vs Untreated WT	Proteomics
Protein abundance	ACTL8	0.256066	15.8159	3.47818	0.00128783	0.0559347	-1.09472	Untreated ARID1A-KO vs Untreated WT	Proteomics
Protein abundance	NUDT16L1	0.320675	14.4837	3.47522	0.00129863	0.0559347	-1.10236	Untreated ARID1A-KO vs Untreated WT	Proteomics
Protein abundance	TTYH3	-0.245015	16.0901	-3.47404	0.00130296	0.0559347	-1.1054	Untreated ARID1A-KO vs Untreated WT	Proteomics
Protein abundance	MAOA	0.260011	14.8622	3.47021	0.00131707	0.0559347	-1.11526	Untreated ARID1A-KO vs Untreated WT	Proteomics
Protein abundance	COL5A2	0.272099	15.3495	3.46872	0.00132262	0.0559347	-1.1191	Untreated ARID1A-KO vs Untreated WT	Proteomics
Protein abundance	NAGLU	-0.232142	14.0662	-3.4686	0.00132306	0.0559347	-1.11941	Untreated ARID1A-KO vs Untreated WT	Proteomics
Protein abundance	HINT2	0.326473	16.8291	3.46673	0.00133005	0.0559347	-1.12422	Untreated ARID1A-KO vs Untreated WT	Proteomics
Protein abundance	TXN2	0.243541	15.5887	3.46544	0.00133489	0.0559347	-1.12754	Untreated ARID1A-KO vs Untreated WT	Proteomics
Protein abundance	GSN, AL513122.2	-0.217633	19.4402	-3.46236	0.00134648	0.0561309	-1.13545	Untreated ARID1A-KO vs Untreated WT	Proteomics
Protein abundance	MSRA	0.324675	16.1615	3.45695	0.00136715	0.0567019	-1.14937	Untreated ARID1A-KO vs Untreated WT	Proteomics
Protein abundance	ZKSCAN8	0.209375	15.4065	3.4531	0.00138202	0.0569178	-1.15926	Untreated ARID1A-KO vs Untreated WT	Proteomics
Protein abundance	FOXD3	-0.409163	15.1224	-3.45198	0.00138636	0.0569178	-1.16213	Untreated ARID1A-KO vs Untreated WT	Proteomics
Protein abundance	LITAF	-0.232757	17.2843	-3.44764	0.00140339	0.0573273	-1.17329	Untreated ARID1A-KO vs Untreated WT	Proteomics
Protein abundance	NRIP1	0.424301	14.9106	3.44104	0.00142962	0.057874	-1.19021	Untreated ARID1A-KO vs Untreated WT	Proteomics
Protein abundance	LENG9	0.461554	14.6683	3.44069	0.00143101	0.057874	-1.1911	Untreated ARID1A-KO vs Untreated WT	Proteomics
Protein abundance	CEP170B	-0.449783	14.7056	-3.43628	0.00144884	0.0583051	-1.20241	Untreated ARID1A-KO vs Untreated WT	Proteomics
Protein abundance	EPB41L2	-0.278031	17.8143	-3.43368	0.00145943	0.0584418	-1.20906	Untreated ARID1A-KO vs Untreated WT	Proteomics
Protein abundance	MXRA7	0.241529	15.6097	3.42882	0.00147945	0.0589532	-1.22151	Untreated ARID1A-KO vs Untreated WT	Proteomics
Protein abundance	CSTF3	0.206004	17.1478	3.41531	0.0015365	0.0603453	-1.25606	Untreated ARID1A-KO vs Untreated WT	Proteomics
Protein abundance	FKBP5	0.201022	16.3858	3.41467	0.00153922	0.0603453	-1.25768	Untreated ARID1A-KO vs Untreated WT	Proteomics
Protein abundance	RRP1	0.278259	16.5475	3.41372	0.00154334	0.0603453	-1.26012	Untreated ARID1A-KO vs Untreated WT	Proteomics
Protein abundance	HLA-DMB	-0.620916	16.4829	-3.41206	0.00155053	0.0603453	-1.26436	Untreated ARID1A-KO vs Untreated WT	Proteomics
Protein abundance	MDN1	0.178805	16.3484	3.41183	0.0015515	0.0603453	-1.26493	Untreated ARID1A-KO vs Untreated WT	Proteomics
Protein abundance	CD320	0.310314	16.0537	3.39882	0.00160896	0.0622821	-1.29813	Untreated ARID1A-KO vs Untreated WT	Proteomics
Protein abundance	ALDH1A3	-0.263861	18.7346	-3.39457	0.00162815	0.0627262	-1.30894	Untreated ARID1A-KO vs Untreated WT	Proteomics
Protein abundance	DUSP23	-0.296006	15.2865	-3.39267	0.00163681	0.0627625	-1.31379	Untreated ARID1A-KO vs Untreated WT	Proteomics
Protein abundance	GNAO1	-0.421834	15.745	-3.38516	0.00167148	0.0637907	-1.33291	Untreated ARID1A-KO vs Untreated WT	Proteomics
Protein abundance	C15orf52	-0.238155	15.4352	-3.38024	0.00169455	0.0643692	-1.34541	Untreated ARID1A-KO vs Untreated WT	Proteomics
Protein abundance	SNRK	0.33452	13.9397	3.37665	0.00171154	0.0647123	-1.35451	Untreated ARID1A-KO vs Untreated WT	Proteomics
Protein abundance	USE1	0.328755	16.2146	3.37083	0.00173951	0.065465	-1.36929	Untreated ARID1A-KO vs Untreated WT	Proteomics
Protein abundance	NLRP10	-0.323629	15.2738	-3.36042	0.00179059	0.0668704	-1.39568	Untreated ARID1A-KO vs Untreated WT	Proteomics
Protein abundance	SPRR2D	0.250004	16.5626	3.35827	0.00180133	0.0668704	-1.40113	Untreated ARID1A-KO vs Untreated WT	Proteomics
Protein abundance	CFDP1	0.3426	16.5337	3.35823	0.00180153	0.0668704	-1.40123	Untreated ARID1A-KO vs Untreated WT	Proteomics
Protein abundance	TRMT1	0.234766	16.4391	3.34646	0.00186138	0.0686003	-1.43101	Untreated ARID1A-KO vs Untreated WT	Proteomics
Protein abundance	FLRT1	0.261299	15.8418	3.34576	0.00186501	0.0686003	-1.43279	Untreated ARID1A-KO vs Untreated WT	Proteomics
Protein abundance	SCARB1	0.203512	16.6458	3.33863	0.00190221	0.0695721	-1.45078	Untreated ARID1A-KO vs Untreated WT	Proteomics
Protein abundance	FUCA1	-0.257656	15.5758	-3.33653	0.00191332	0.0695721	-1.45609	Untreated ARID1A-KO vs Untreated WT	Proteomics
Protein abundance	KRT8	0.725513	16.8315	3.33552	0.00191869	0.0695721	-1.45864	Untreated ARID1A-KO vs Untreated WT	Proteomics
Protein abundance	SASH1	-0.203843	16.2594	-3.33293	0.00193252	0.0695721	-1.46518	Untreated ARID1A-KO vs Untreated WT	Proteomics
Protein abundance	KIAA1671	0.339467	15.1496	3.33225	0.00193618	0.0695721	-1.4669	Untreated ARID1A-KO vs Untreated WT	Proteomics
Protein abundance	MAP2K1	-0.209614	15.9159	-3.32979	0.00194938	0.0695721	-1.47309	Untreated ARID1A-KO vs Untreated WT	Proteomics
Protein abundance	SORT1	-0.316443	15.7553	-3.32916	0.00195278	0.0695721	-1.47468	Untreated ARID1A-KO vs Untreated WT	Proteomics
Protein abundance	SSBP2	0.234251	15.0875	3.32785	0.0019599	0.0695721	-1.47799	Untreated ARID1A-KO vs Untreated WT	Proteomics
Protein abundance	SOX10	-0.221503	17.266	-3.32611	0.00196937	0.0696043	-1.48238	Untreated ARID1A-KO vs Untreated WT	Proteomics
Protein abundance	CHD9	0.203583	15.4667	3.30888	0.00206538	0.0726817	-1.52571	Untreated ARID1A-KO vs Untreated WT	Proteomics
Protein abundance	ERO1B	-0.255475	16.3588	-3.30434	0.00209143	0.0730652	-1.53712	Untreated ARID1A-KO vs Untreated WT	Proteomics
Protein abundance	TTC39C	-0.255885	15.2404	-3.30386	0.00209425	0.0730652	-1.53835	Untreated ARID1A-KO vs Untreated WT	Proteomics
Protein abundance	COQ5	-0.190497	15.2594	-3.29603	0.00213996	0.0742992	-1.55799	Untreated ARID1A-KO vs Untreated WT	Proteomics
Protein abundance	SCD	0.242292	16.3836	3.29336	0.00215572	0.0742992	-1.56466	Untreated ARID1A-KO vs Untreated WT	Proteomics
Protein abundance	IFT22	0.237629	14.6033	3.29289	0.00215854	0.0742992	-1.56585	Untreated ARID1A-KO vs Untreated WT	Proteomics
Protein abundance	TAP2	-0.237185	16.1481	-3.29085	0.00217072	0.0742992	-1.57097	Untreated ARID1A-KO vs Untreated WT	Proteomics
Protein abundance	CSRP3	-0.32793	19.7037	-3.28979	0.00217705	0.0742992	-1.57362	Untreated ARID1A-KO vs Untreated WT	Proteomics
Protein abundance	BHLHB9	-1.47746	16.5594	-3.28714	0.00219298	0.0742992	-1.58025	Untreated ARID1A-KO vs Untreated WT	Proteomics
Protein abundance	SVIP	0.322681	16.2938	3.28704	0.0021936	0.0742992	-1.58051	Untreated ARID1A-KO vs Untreated WT	Proteomics
Protein abundance	PCDH1	-0.34029	15.8001	-3.27585	0.00226218	0.0762938	-1.6085	Untreated ARID1A-KO vs Untreated WT	Proteomics
Protein abundance	RAB11B	-0.265925	17.887	-3.27135	0.00229035	0.0762938	-1.61975	Untreated ARID1A-KO vs Untreated WT	Proteomics
Protein abundance	Q96IX9	-0.388134	16.3329	-3.27029	0.00229699	0.0762938	-1.62238	Untreated ARID1A-KO vs Untreated WT	Proteomics
Protein abundance	ARMC4	-0.388134	16.3329	-3.27029	0.00229699	0.0762938	-1.62238	Untreated ARID1A-KO vs Untreated WT	Proteomics
Protein abundance	PRRX2	0.316386	14.6846	3.26991	0.00229942	0.0762938	-1.62334	Untreated ARID1A-KO vs Untreated WT	Proteomics
Protein abundance	SNRPG	0.440577	17.3759	3.26291	0.00234406	0.0771452	-1.64081	Untreated ARID1A-KO vs Untreated WT	Proteomics
Protein abundance	A8MWD9	0.440577	17.3759	3.26291	0.00234406	0.0771452	-1.64081	Untreated ARID1A-KO vs Untreated WT	Proteomics
Protein abundance	MAPT	0.40365	15.4071	3.26096	0.00235662	0.077216	-1.64567	Untreated ARID1A-KO vs Untreated WT	Proteomics
Protein abundance	IBTK	0.248737	15.444	3.25897	0.0023695	0.077216	-1.65062	Untreated ARID1A-KO vs Untreated WT	Proteomics
Protein abundance	TOP1MT	0.297625	17.0424	3.25817	0.00237471	0.077216	-1.65262	Untreated ARID1A-KO vs Untreated WT	Proteomics
Protein abundance	ACTR1B	-0.389724	16.443	-3.25518	0.00239427	0.0773202	-1.66007	Untreated ARID1A-KO vs Untreated WT	Proteomics
Protein abundance	COTL1	-0.340094	18.1317	-3.25478	0.00239694	0.0773202	-1.66108	Untreated ARID1A-KO vs Untreated WT	Proteomics
Protein abundance	MAZ	0.335928	16.1281	3.23156	0.0025542	0.0819725	-1.71879	Untreated ARID1A-KO vs Untreated WT	Proteomics
Protein abundance	IFITM3	0.43105	15.6022	3.23042	0.00256221	0.0819725	-1.72163	Untreated ARID1A-KO vs Untreated WT	Proteomics
Protein abundance	P0DTW1	0.478387	13.9387	3.2291	0.00257141	0.0819725	-1.72488	Untreated ARID1A-KO vs Untreated WT	Proteomics
Protein abundance	EXOSC6	0.219361	16.5493	3.22703	0.00258606	0.0821176	-1.73004	Untreated ARID1A-KO vs Untreated WT	Proteomics
Protein abundance	MAP1A	0.204165	16.7871	3.22014	0.00263514	0.0833505	-1.7471	Untreated ARID1A-KO vs Untreated WT	Proteomics
Protein abundance	RDH10	0.33913	16.9146	3.20994	0.00270948	0.0848651	-1.77234	Untreated ARID1A-KO vs Untreated WT	Proteomics
Protein abundance	DOCK5	0.216208	15.9272	3.20992	0.00270963	0.0848651	-1.77239	Untreated ARID1A-KO vs Untreated WT	Proteomics
Protein abundance	PYGB	-0.205288	20.2349	-3.20846	0.00272041	0.0848651	-1.77599	Untreated ARID1A-KO vs Untreated WT	Proteomics
Protein abundance	DIS3	0.188908	17.1453	3.20697	0.00273148	0.0848651	-1.77967	Untreated ARID1A-KO vs Untreated WT	Proteomics
Protein abundance	GBP2	-0.183968	16.2092	-3.20517	0.00274493	0.0848651	-1.78413	Untreated ARID1A-KO vs Untreated WT	Proteomics
Protein abundance	SCAF11	0.238507	16.6872	3.20471	0.00274833	0.0848651	-1.78525	Untreated ARID1A-KO vs Untreated WT	Proteomics
Protein abundance	CD109	-0.216742	16.7459	-3.20367	0.00275611	0.0848651	-1.78781	Untreated ARID1A-KO vs Untreated WT	Proteomics
Protein abundance	MMP14	-0.21411	16.9092	-3.19886	0.00279248	0.0856607	-1.7997	Untreated ARID1A-KO vs Untreated WT	Proteomics
Protein abundance	CETN1	0.262177	17.7932	3.19655	0.00281008	0.0858766	-1.8054	Untreated ARID1A-KO vs Untreated WT	Proteomics
Protein abundance	NRGN	-0.249181	17.4221	-3.18936	0.00286558	0.0870918	-1.82313	Untreated ARID1A-KO vs Untreated WT	Proteomics
Protein abundance	ARL8B	0.266368	16.8616	3.18785	0.00287733	0.0870918	-1.82683	Untreated ARID1A-KO vs Untreated WT	Proteomics
Protein abundance	GTF2E2	0.236304	16.2509	3.18725	0.00288199	0.0870918	-1.8283	Untreated ARID1A-KO vs Untreated WT	Proteomics
Protein abundance	MANBAL	0.975827	14.2705	3.18273	0.00291765	0.087843	-1.83945	Untreated ARID1A-KO vs Untreated WT	Proteomics
Protein abundance	CC2D1A	-0.154883	16.4251	-3.17749	0.00295939	0.0887707	-1.85232	Untreated ARID1A-KO vs Untreated WT	Proteomics
Protein abundance	MZT2B	0.359636	14.2771	3.17442	0.00298418	0.0891854	-1.85987	Untreated ARID1A-KO vs Untreated WT	Proteomics
Protein abundance	IFT81	0.237658	16.1234	3.16334	0.00307511	0.0912405	-1.88706	Untreated ARID1A-KO vs Untreated WT	Proteomics
Protein abundance	JPH2	-0.621282	12.854	-3.16161	0.00308952	0.0912405	-1.89129	Untreated ARID1A-KO vs Untreated WT	Proteomics
Protein abundance	SMIM7	0.646564	16.2848	3.16094	0.00309514	0.0912405	-1.89294	Untreated ARID1A-KO vs Untreated WT	Proteomics
Protein abundance	SORCS3	0.459804	15.7805	3.16062	0.00309784	0.0912405	-1.89373	Untreated ARID1A-KO vs Untreated WT	Proteomics
Protein abundance	NCAPD3	0.209219	15.6788	3.15388	0.00315486	0.0925843	-1.91024	Untreated ARID1A-KO vs Untreated WT	Proteomics
Protein abundance	GAS2L3	-0.355554	15.6978	-3.15094	0.00318005	0.092988	-1.91744	Untreated ARID1A-KO vs Untreated WT	Proteomics
Protein abundance	DCUN1D4	0.187707	15.8074	3.14647	0.00321867	0.0937798	-1.92836	Untreated ARID1A-KO vs Untreated WT	Proteomics
Protein abundance	SOD3	0.434205	15.5359	3.1417	0.00326039	0.094656	-1.94001	Untreated ARID1A-KO vs Untreated WT	Proteomics
Protein abundance	ZBTB38	-0.215494	14.717	-3.13931	0.00328149	0.0949296	-1.94585	Untreated ARID1A-KO vs Untreated WT	Proteomics
Protein abundance	PCBD1	0.376578	16.9125	3.13178	0.00334879	0.0965329	-1.96421	Untreated ARID1A-KO vs Untreated WT	Proteomics
Protein abundance	PFAS	0.294994	17.9336	3.12717	0.00339066	0.0973945	-1.97545	Untreated ARID1A-KO vs Untreated WT	Proteomics
Protein abundance	TADA1	0.246558	15.6716	3.12096	0.00344784	0.0986884	-1.99057	Untreated ARID1A-KO vs Untreated WT	Proteomics
Protein abundance	CADM1	-0.283719	16.115	-3.11283	0.00352405	0.100516	-2.01033	Untreated ARID1A-KO vs Untreated WT	Proteomics
Protein abundance	YEATS2	0.214362	15.3533	3.10972	0.00355362	0.100926	-2.01788	Untreated ARID1A-KO vs Untreated WT	Proteomics
Protein abundance	MANBA	-0.44773	13.7546	-3.10871	0.00356327	0.100926	-2.02033	Untreated ARID1A-KO vs Untreated WT	Proteomics
Protein abundance	UGDH	0.284759	17.0064	3.10525	0.00359652	0.101514	-2.02873	Untreated ARID1A-KO vs Untreated WT	Proteomics
Protein abundance	TP53RK	0.334891	16.0664	3.10106	0.00363722	0.102218	-2.03889	Untreated ARID1A-KO vs Untreated WT	Proteomics
Protein abundance	AKT3	-0.230257	15.9549	-3.1001	0.00364659	0.102218	-2.04122	Untreated ARID1A-KO vs Untreated WT	Proteomics
Protein abundance	OPA3	-0.220468	16.2924	-3.09432	0.00370356	0.102764	-2.05522	Untreated ARID1A-KO vs Untreated WT	Proteomics
Protein abundance	NOL8	0.194854	16.5048	3.09406	0.00370614	0.102764	-2.05585	Untreated ARID1A-KO vs Untreated WT	Proteomics
Protein abundance	ARID2	0.277724	16.2151	3.09401	0.00370672	0.102764	-2.05599	Untreated ARID1A-KO vs Untreated WT	Proteomics
Protein abundance	CCDC6	0.239888	16.6441	3.09301	0.00371664	0.102764	-2.0584	Untreated ARID1A-KO vs Untreated WT	Proteomics
Protein abundance	PLEKHA4	-0.350364	14.8511	-3.08673	0.0037797	0.103954	-2.07359	Untreated ARID1A-KO vs Untreated WT	Proteomics
Protein abundance	SKA3	0.265871	14.8494	3.08478	0.0037995	0.103954	-2.07831	Untreated ARID1A-KO vs Untreated WT	Proteomics
Protein abundance	CWF19L2	0.164257	15.8471	3.08427	0.00380471	0.103954	-2.07955	Untreated ARID1A-KO vs Untreated WT	Proteomics
Protein abundance	TOX3	-0.309746	16.5944	-3.08367	0.00381083	0.103954	-2.081	Untreated ARID1A-KO vs Untreated WT	Proteomics
Protein abundance	SMARCA2	-0.552073	16.2628	-3.07984	0.0038501	0.104674	-2.09025	Untreated ARID1A-KO vs Untreated WT	Proteomics
Protein abundance	C16orf62	0.260307	15.3428	3.07231	0.00392836	0.106446	-2.10841	Untreated ARID1A-KO vs Untreated WT	Proteomics
Protein abundance	BAIAP2L1	0.179351	16.136	3.06839	0.00396972	0.107209	-2.11786	Untreated ARID1A-KO vs Untreated WT	Proteomics
Protein abundance	AACS	-0.198945	16.2165	-3.06455	0.00401057	0.107953	-2.1271	Untreated ARID1A-KO vs Untreated WT	Proteomics
Protein abundance	SLCO3A1	-0.645045	14.6766	-3.0609	0.00404989	0.108564	-2.1359	Untreated ARID1A-KO vs Untreated WT	Proteomics
Protein abundance	FAM103A1	0.205495	16.8375	3.05997	0.00405997	0.108564	-2.13814	Untreated ARID1A-KO vs Untreated WT	Proteomics
Protein abundance	GCFC2	0.19793	15.3758	3.05316	0.00413429	0.110189	-2.1545	Untreated ARID1A-KO vs Untreated WT	Proteomics
Protein abundance	KANSL2	0.431436	14.4191	3.05102	0.00415797	0.110458	-2.15965	Untreated ARID1A-KO vs Untreated WT	Proteomics
Protein abundance	PURG	-0.250618	16.6758	-3.04942	0.00417565	0.110566	-2.16347	Untreated ARID1A-KO vs Untreated WT	Proteomics
Protein abundance	FLNA	-0.169953	21.2174	-3.04467	0.00422884	0.111417	-2.17488	Untreated ARID1A-KO vs Untreated WT	Proteomics
Protein abundance	SHARPIN	0.22297	15.8238	3.04411	0.00423518	0.111417	-2.17623	Untreated ARID1A-KO vs Untreated WT	Proteomics
Protein abundance	A6NIE6	0.216001	14.7432	3.03284	0.00436392	0.114433	-2.20321	Untreated ARID1A-KO vs Untreated WT	Proteomics
Protein abundance	DNTTIP2	0.223509	17.2169	3.03104	0.00438488	0.114613	-2.20753	Untreated ARID1A-KO vs Untreated WT	Proteomics
Protein abundance	MAT2A	0.269064	18.2617	3.02711	0.0044309	0.114753	-2.21693	Untreated ARID1A-KO vs Untreated WT	Proteomics
Protein abundance	NIT1	0.179706	16.1776	3.02679	0.00443462	0.114753	-2.21769	Untreated ARID1A-KO vs Untreated WT	Proteomics
Protein abundance	ZNF609	0.257697	16.1422	3.02587	0.00444544	0.114753	-2.21989	Untreated ARID1A-KO vs Untreated WT	Proteomics
Protein abundance	CD44	0.172259	18.4004	3.02577	0.00444669	0.114753	-2.22014	Untreated ARID1A-KO vs Untreated WT	Proteomics
Protein abundance	PAK1	0.261772	15.1868	3.02417	0.00446559	0.114876	-2.22396	Untreated ARID1A-KO vs Untreated WT	Proteomics
Protein abundance	PKIG	0.256813	15.2613	3.02089	0.00450457	0.115397	-2.23178	Untreated ARID1A-KO vs Untreated WT	Proteomics
Protein abundance	NEPRO	0.200887	15.3971	3.02008	0.00451425	0.115397	-2.23372	Untreated ARID1A-KO vs Untreated WT	Proteomics
Protein abundance	DNAJB2	-0.265018	15.0082	-3.01631	0.00455957	0.11619	-2.24271	Untreated ARID1A-KO vs Untreated WT	Proteomics
Protein abundance	TRIP4	0.257208	15.5758	3.01452	0.00458131	0.116214	-2.24699	Untreated ARID1A-KO vs Untreated WT	Proteomics
Protein abundance	UBAC1	-0.270517	16.6704	-3.01388	0.00458907	0.116214	-2.24852	Untreated ARID1A-KO vs Untreated WT	Proteomics
Protein abundance	GMEB1	0.212828	15.4359	3.01122	0.00462144	0.116426	-2.25484	Untreated ARID1A-KO vs Untreated WT	Proteomics
Protein abundance	NOL4L	-0.165829	15.7304	-3.01084	0.0046261	0.116426	-2.25575	Untreated ARID1A-KO vs Untreated WT	Proteomics
Protein abundance	PRKCA	0.224863	15.4614	3.00835	0.00465676	0.116548	-2.26169	Untreated ARID1A-KO vs Untreated WT	Proteomics
Protein abundance	TMEM126A	-0.242383	16.7524	-3.00774	0.00466422	0.116548	-2.26313	Untreated ARID1A-KO vs Untreated WT	Proteomics
Protein abundance	VPS13D	0.27301	15.3796	3.00695	0.00467398	0.116548	-2.26501	Untreated ARID1A-KO vs Untreated WT	Proteomics
Protein abundance	NDRG1	-0.263685	16.5415	-3.00531	0.00469426	0.116696	-2.26891	Untreated ARID1A-KO vs Untreated WT	Proteomics
Protein abundance	TNRC6A	0.214987	15.3398	2.99603	0.00481091	0.119231	-2.29099	Untreated ARID1A-KO vs Untreated WT	Proteomics
Protein abundance	SHROOM2	-0.206442	16.1703	-2.99466	0.0048283	0.119299	-2.29424	Untreated ARID1A-KO vs Untreated WT	Proteomics
Protein abundance	FAM76B	-0.224306	15.8782	-2.99241	0.00485705	0.119416	-2.29958	Untreated ARID1A-KO vs Untreated WT	Proteomics
Protein abundance	SEPHS1	0.664468	15.1162	2.99153	0.00486845	0.119416	-2.30168	Untreated ARID1A-KO vs Untreated WT	Proteomics
Protein abundance	CENPV	0.311033	14.7208	2.99085	0.00487712	0.119416	-2.30328	Untreated ARID1A-KO vs Untreated WT	Proteomics
Protein abundance	PRPF4	0.231083	17.2558	2.9841	0.00496475	0.121057	-2.31929	Untreated ARID1A-KO vs Untreated WT	Proteomics
Protein abundance	KNOP1	0.233443	16.0562	2.9834	0.00497392	0.121057	-2.32095	Untreated ARID1A-KO vs Untreated WT	Proteomics
Protein abundance	ANKRD34A	0.318253	15.3303	2.98067	0.00500984	0.121567	-2.32742	Untreated ARID1A-KO vs Untreated WT	Proteomics
Protein abundance	TSEN54	0.23042	14.7095	2.97748	0.00505212	0.122228	-2.33498	Untreated ARID1A-KO vs Untreated WT	Proteomics
Protein abundance	GNS	-0.166488	16.2721	-2.97151	0.00513207	0.123644	-2.34908	Untreated ARID1A-KO vs Untreated WT	Proteomics
Protein abundance	LMO7	-0.154369	15.914	-2.97085	0.00514107	0.123644	-2.35066	Untreated ARID1A-KO vs Untreated WT	Proteomics
Protein abundance	NR4A1	1.0283	14.3777	2.95877	0.00530686	0.127255	-2.37917	Untreated ARID1A-KO vs Untreated WT	Proteomics
Protein abundance	RECQL5	0.259178	14.8139	2.95694	0.0053324	0.127491	-2.38348	Untreated ARID1A-KO vs Untreated WT	Proteomics
Protein abundance	NASP	0.180253	19.3197	2.95254	0.00539443	0.128417	-2.39386	Untreated ARID1A-KO vs Untreated WT	Proteomics
Protein abundance	PDZD11	-0.300176	14.6777	-2.95195	0.00540269	0.128417	-2.39523	Untreated ARID1A-KO vs Untreated WT	Proteomics
Protein abundance	CBLB	0.234217	15.0407	2.95081	0.00541894	0.128427	-2.39793	Untreated ARID1A-KO vs Untreated WT	Proteomics
Protein abundance	TIPIN	0.274898	16.399	2.94592	0.00548888	0.129707	-2.40944	Untreated ARID1A-KO vs Untreated WT	Proteomics
Protein abundance	TMCO1	0.227965	17.0288	2.94346	0.00552427	0.129763	-2.41521	Untreated ARID1A-KO vs Untreated WT	Proteomics
Protein abundance	ARHGAP1	0.266162	17.2936	2.94334	0.00552601	0.129763	-2.41549	Untreated ARID1A-KO vs Untreated WT	Proteomics
Protein abundance	CRABP2	1.05745	15.7161	2.94106	0.00555915	0.129763	-2.42085	Untreated ARID1A-KO vs Untreated WT	Proteomics
Protein abundance	ACAT2	-0.176307	16.8676	-2.94091	0.00556133	0.129763	-2.42121	Untreated ARID1A-KO vs Untreated WT	Proteomics
Protein abundance	TAX1BP3	0.432354	15.5416	2.94024	0.00557108	0.129763	-2.42278	Untreated ARID1A-KO vs Untreated WT	Proteomics
Protein abundance	ESF1	0.220418	17.0939	2.93708	0.00561739	0.130411	-2.4302	Untreated ARID1A-KO vs Untreated WT	Proteomics
Protein abundance	B4GAT1	0.203626	15.9409	2.93612	0.00563146	0.130411	-2.43245	Untreated ARID1A-KO vs Untreated WT	Proteomics
Protein abundance	TFAM	0.215249	17.4296	2.93507	0.00564701	0.130411	-2.43492	Untreated ARID1A-KO vs Untreated WT	Proteomics
Protein abundance	PPP1R8	0.397185	16.9583	2.92603	0.00578199	0.133042	-2.45611	Untreated ARID1A-KO vs Untreated WT	Proteomics
Protein abundance	BRPF3	0.218405	14.5256	2.92409	0.0058113	0.133042	-2.46064	Untreated ARID1A-KO vs Untreated WT	Proteomics
Protein abundance	WDR12	-0.271016	16.9071	-2.92346	0.00582083	0.133042	-2.46211	Untreated ARID1A-KO vs Untreated WT	Proteomics
Protein abundance	RAB6A	-0.204468	16.8085	-2.92242	0.00583675	0.133042	-2.46456	Untreated ARID1A-KO vs Untreated WT	Proteomics
Protein abundance	HLA-DPA1	-0.337654	15.267	-2.92202	0.0058428	0.133042	-2.46549	Untreated ARID1A-KO vs Untreated WT	Proteomics
Protein abundance	RGS12	0.249067	16.4091	2.91909	0.00588773	0.133523	-2.47235	Untreated ARID1A-KO vs Untreated WT	Proteomics
Protein abundance	RACGAP1	0.263076	15.6201	2.9185	0.00589677	0.133523	-2.47373	Untreated ARID1A-KO vs Untreated WT	Proteomics
Protein abundance	EIF5A2	0.328379	17.9777	2.91492	0.00595202	0.1344	-2.48209	Untreated ARID1A-KO vs Untreated WT	Proteomics
Protein abundance	SOS1	-0.228026	14.552	-2.90387	0.00612591	0.137756	-2.50788	Untreated ARID1A-KO vs Untreated WT	Proteomics
Protein abundance	TTI1	0.198789	16.0898	2.90333	0.00613454	0.137756	-2.50915	Untreated ARID1A-KO vs Untreated WT	Proteomics
Protein abundance	PALM3	0.413344	15.6379	2.89624	0.00624864	0.139612	-2.52565	Untreated ARID1A-KO vs Untreated WT	Proteomics
Protein abundance	TATDN3	0.374904	15.6826	2.89606	0.00625152	0.139612	-2.52606	Untreated ARID1A-KO vs Untreated WT	Proteomics
Protein abundance	IREB2	0.26454	15.3433	2.89474	0.00627302	0.139643	-2.52913	Untreated ARID1A-KO vs Untreated WT	Proteomics
Protein abundance	MAP2K3	-0.200802	16.5341	-2.89309	0.00630002	0.139643	-2.53298	Untreated ARID1A-KO vs Untreated WT	Proteomics
Protein abundance	FAM91A1	-0.184864	16.0409	-2.89145	0.00632686	0.139643	-2.53678	Untreated ARID1A-KO vs Untreated WT	Proteomics
Protein abundance	RPP25	0.187636	15.3714	2.89103	0.00633382	0.139643	-2.53777	Untreated ARID1A-KO vs Untreated WT	Proteomics
Protein abundance	ORC6	0.168749	16.189	2.89072	0.00633884	0.139643	-2.53848	Untreated ARID1A-KO vs Untreated WT	Proteomics
Protein abundance	MAP4	0.182853	19.0034	2.88804	0.00638314	0.13992	-2.54471	Untreated ARID1A-KO vs Untreated WT	Proteomics
Protein abundance	LSM1	0.227258	15.8669	2.88766	0.0063894	0.13992	-2.54559	Untreated ARID1A-KO vs Untreated WT	Proteomics
Protein abundance	ZNF830	0.218457	15.8157	2.88684	0.00640303	0.13992	-2.5475	Untreated ARID1A-KO vs Untreated WT	Proteomics
Protein abundance	GLUD1	0.175061	17.9429	2.87854	0.00654237	0.142582	-2.56676	Untreated ARID1A-KO vs Untreated WT	Proteomics
Protein abundance	THTPA	-0.187653	15.5997	-2.87551	0.00659393	0.143299	-2.57378	Untreated ARID1A-KO vs Untreated WT	Proteomics
Protein abundance	RHOB	-0.34005	14.2085	-2.87283	0.00663981	0.143299	-2.57998	Untreated ARID1A-KO vs Untreated WT	Proteomics
Protein abundance	PLXNA2	-0.414184	14.7607	-2.87237	0.00664771	0.143299	-2.58105	Untreated ARID1A-KO vs Untreated WT	Proteomics
Protein abundance	ADD2	0.279033	15.857	2.87217	0.00665111	0.143299	-2.5815	Untreated ARID1A-KO vs Untreated WT	Proteomics
Protein abundance	AGO2	0.151578	16.043	2.87146	0.00666344	0.143299	-2.58316	Untreated ARID1A-KO vs Untreated WT	Proteomics
Protein abundance	ADK	-0.194261	17.2137	-2.86717	0.00673782	0.144516	-2.59308	Untreated ARID1A-KO vs Untreated WT	Proteomics
Protein abundance	CBS	0.171803	16.1924	2.85438	0.00696421	0.148797	-2.62262	Untreated ARID1A-KO vs Untreated WT	Proteomics
Protein abundance	DYNLT1	0.42435	15.7369	2.85292	0.00699051	0.148797	-2.62599	Untreated ARID1A-KO vs Untreated WT	Proteomics
Protein abundance	ATPAF1	-0.503416	15.6471	-2.85282	0.00699231	0.148797	-2.62622	Untreated ARID1A-KO vs Untreated WT	Proteomics
Protein abundance	CCDC134	0.18099	15.2004	2.84936	0.00705496	0.149738	-2.63419	Untreated ARID1A-KO vs Untreated WT	Proteomics
Protein abundance	PRR11	0.169618	15.5706	2.8456	0.00712359	0.150801	-2.64283	Untreated ARID1A-KO vs Untreated WT	Proteomics
Protein abundance	FAM129A	-0.212293	15.8227	-2.84343	0.00716355	0.151145	-2.64783	Untreated ARID1A-KO vs Untreated WT	Proteomics
Protein abundance	CTNNBIP1	-0.206982	15.0596	-2.84188	0.00719221	0.151145	-2.6514	Untreated ARID1A-KO vs Untreated WT	Proteomics
Protein abundance	TBK1	0.130902	15.927	2.84127	0.00720354	0.151145	-2.6528	Untreated ARID1A-KO vs Untreated WT	Proteomics
Protein abundance	IGSF8	0.265195	14.8502	2.84048	0.0072182	0.151145	-2.65462	Untreated ARID1A-KO vs Untreated WT	Proteomics
Protein abundance	MYO5C	-0.271827	15.3916	-2.83969	0.00723282	0.151145	-2.65642	Untreated ARID1A-KO vs Untreated WT	Proteomics
Protein abundance	HSPA4L	0.139806	16.5631	2.83519	0.00731715	0.152272	-2.66677	Untreated ARID1A-KO vs Untreated WT	Proteomics
Protein abundance	IMPA2	0.302998	14.5952	2.83481	0.00732422	0.152272	-2.66763	Untreated ARID1A-KO vs Untreated WT	Proteomics
Protein abundance	TBCE	0.198773	17.4421	2.83322	0.00735423	0.152506	-2.67128	Untreated ARID1A-KO vs Untreated WT	Proteomics
Protein abundance	SPAG7	0.219285	16.3263	2.8309	0.00739827	0.152703	-2.67661	Untreated ARID1A-KO vs Untreated WT	Proteomics
Protein abundance	RABGAP1L	-0.22978	15.6381	-2.83005	0.00741456	0.152703	-2.67858	Untreated ARID1A-KO vs Untreated WT	Proteomics
Protein abundance	ZMYM3	0.190927	15.7725	2.8284	0.00744603	0.152703	-2.68236	Untreated ARID1A-KO vs Untreated WT	Proteomics
Protein abundance	PHF10	-0.246628	16.1071	-2.82789	0.0074557	0.152703	-2.68351	Untreated ARID1A-KO vs Untreated WT	Proteomics
Protein abundance	STAM2	0.222235	15.09	2.82779	0.00745761	0.152703	-2.68374	Untreated ARID1A-KO vs Untreated WT	Proteomics
Protein abundance	MRPS15	0.138408	17.3532	2.82324	0.00754526	0.154109	-2.69417	Untreated ARID1A-KO vs Untreated WT	Proteomics
Protein abundance	RRN3	0.226553	14.7367	2.81781	0.00765117	0.155881	-2.7066	Untreated ARID1A-KO vs Untreated WT	Proteomics
Protein abundance	BSPRY	-0.278812	18.6285	-2.81446	0.00771713	0.156831	-2.71426	Untreated ARID1A-KO vs Untreated WT	Proteomics
Protein abundance	KDELC1	0.232826	16.6291	2.81281	0.00774985	0.157104	-2.71803	Untreated ARID1A-KO vs Untreated WT	Proteomics
Protein abundance	STAU1	0.155893	17.376	2.80783	0.00784929	0.158384	-2.72939	Untreated ARID1A-KO vs Untreated WT	Proteomics
Protein abundance	MYO1E	-0.157117	16.7801	-2.80704	0.00786532	0.158384	-2.73121	Untreated ARID1A-KO vs Untreated WT	Proteomics
Protein abundance	TMED5	0.247779	16.1403	2.80673	0.00787145	0.158384	-2.73191	Untreated ARID1A-KO vs Untreated WT	Proteomics
Protein abundance	PALM2	-0.386325	14.3643	-2.80471	0.00791234	0.158766	-2.73653	Untreated ARID1A-KO vs Untreated WT	Proteomics
Protein abundance	GPRIN1	0.238601	14.7739	2.80386	0.0079295	0.158766	-2.73846	Untreated ARID1A-KO vs Untreated WT	Proteomics
Protein abundance	LOXL3	0.223339	16.0705	2.79924	0.00802367	0.159507	-2.74898	Untreated ARID1A-KO vs Untreated WT	Proteomics
Protein abundance	H2AFV	0.21098	15.7436	2.79871	0.00803462	0.159507	-2.75019	Untreated ARID1A-KO vs Untreated WT	Proteomics
Protein abundance	H2AFZ	0.21098	15.7436	2.79871	0.00803462	0.159507	-2.75019	Untreated ARID1A-KO vs Untreated WT	Proteomics
Protein abundance	STXBP3	-0.185757	16.0064	-2.79785	0.00805229	0.159507	-2.75215	Untreated ARID1A-KO vs Untreated WT	Proteomics
Protein abundance	TET2	0.381794	13.4254	2.79713	0.00806718	0.159507	-2.75379	Untreated ARID1A-KO vs Untreated WT	Proteomics
Protein abundance	NDUFB7	0.300233	15.9878	2.79554	0.00810003	0.159507	-2.75741	Untreated ARID1A-KO vs Untreated WT	Proteomics
Protein abundance	MAPKAPK3	0.250936	15.6511	2.79492	0.00811289	0.159507	-2.75883	Untreated ARID1A-KO vs Untreated WT	Proteomics
Protein abundance	RARS	-0.177264	18.5878	-2.79439	0.00812386	0.159507	-2.76003	Untreated ARID1A-KO vs Untreated WT	Proteomics
Protein abundance	TCEAL2	0.242547	15.6289	2.79346	0.00814313	0.159507	-2.76214	Untreated ARID1A-KO vs Untreated WT	Proteomics
Protein abundance	ARF4	-0.19963	16.6568	-2.79144	0.00818525	0.159947	-2.76674	Untreated ARID1A-KO vs Untreated WT	Proteomics
Protein abundance	IKBKG	-0.234301	16.7293	-2.79002	0.00821493	0.160142	-2.76996	Untreated ARID1A-KO vs Untreated WT	Proteomics
Protein abundance	ADI1	0.226677	16.8609	2.78636	0.00829204	0.161015	-2.77828	Untreated ARID1A-KO vs Untreated WT	Proteomics
Protein abundance	ITSN1	0.226863	15.6816	2.78506	0.00831944	0.161015	-2.78122	Untreated ARID1A-KO vs Untreated WT	Proteomics
Protein abundance	PCMT1	-0.163704	16.6421	-2.78432	0.00833519	0.161015	-2.7829	Untreated ARID1A-KO vs Untreated WT	Proteomics
Protein abundance	PUS7	0.193089	16.3424	2.78343	0.00835414	0.161015	-2.78492	Untreated ARID1A-KO vs Untreated WT	Proteomics
Protein abundance	WDR36	0.200014	16.3328	2.78322	0.00835873	0.161015	-2.78541	Untreated ARID1A-KO vs Untreated WT	Proteomics
Protein abundance	MAST1	-0.36045	15.888	-2.78154	0.00839448	0.161321	-2.78921	Untreated ARID1A-KO vs Untreated WT	Proteomics
Protein abundance	CIZ1	0.172642	15.8024	2.77987	0.00843028	0.161627	-2.793	Untreated ARID1A-KO vs Untreated WT	Proteomics
Protein abundance	PHC1	0.264981	15.0877	2.77738	0.00848389	0.162272	-2.79864	Untreated ARID1A-KO vs Untreated WT	Proteomics
Protein abundance	NOM1	0.199146	15.9364	2.7734	0.00857029	0.163029	-2.80766	Untreated ARID1A-KO vs Untreated WT	Proteomics
Protein abundance	UNG	0.215156	16.3949	2.77313	0.00857624	0.163029	-2.80827	Untreated ARID1A-KO vs Untreated WT	Proteomics
Protein abundance	KARS	0.192066	18.125	2.77279	0.00858361	0.163029	-2.80904	Untreated ARID1A-KO vs Untreated WT	Proteomics
Protein abundance	AQR	0.170214	16.6728	2.76393	0.00877924	0.166045	-2.82908	Untreated ARID1A-KO vs Untreated WT	Proteomics
Protein abundance	UTP4	0.153131	16.1378	2.76329	0.00879344	0.166045	-2.83052	Untreated ARID1A-KO vs Untreated WT	Proteomics
Protein abundance	GNA15	-0.423837	15.8935	-2.76279	0.00880452	0.166045	-2.83164	Untreated ARID1A-KO vs Untreated WT	Proteomics
Protein abundance	RMND5A	-0.300211	15.2549	-2.76192	0.00882416	0.166045	-2.83362	Untreated ARID1A-KO vs Untreated WT	Proteomics
Protein abundance	CSNK2A1	0.240592	16.8472	2.76053	0.00885525	0.166246	-2.83675	Untreated ARID1A-KO vs Untreated WT	Proteomics
Protein abundance	MYSM1	0.174702	15.982	2.75626	0.00895186	0.167672	-2.8464	Untreated ARID1A-KO vs Untreated WT	Proteomics
Protein abundance	NKAPL	0.323155	16.4567	2.75257	0.00903589	0.168857	-2.8547	Untreated ARID1A-KO vs Untreated WT	Proteomics
Protein abundance	ANGEL2	0.240956	16.4446	2.74978	0.00909996	0.169664	-2.86098	Untreated ARID1A-KO vs Untreated WT	Proteomics
Protein abundance	CTNNA1	-0.194147	17.8773	-2.74303	0.00925699	0.172052	-2.87618	Untreated ARID1A-KO vs Untreated WT	Proteomics
Protein abundance	PRPF40B	-0.50544	15.0927	-2.74246	0.00927037	0.172052	-2.87746	Untreated ARID1A-KO vs Untreated WT	Proteomics
Protein abundance	FMNL3	-0.217067	15.1933	-2.73815	0.00937186	0.173206	-2.88713	Untreated ARID1A-KO vs Untreated WT	Proteomics
Protein abundance	RBBP9	0.264671	16.8213	2.73801	0.00937514	0.173206	-2.88744	Untreated ARID1A-KO vs Untreated WT	Proteomics
Protein abundance	DHRS7B	-0.297753	15.8269	-2.73349	0.00948288	0.174648	-2.89759	Untreated ARID1A-KO vs Untreated WT	Proteomics
Protein abundance	RPS25	0.184957	17.9226	2.73294	0.00949615	0.174648	-2.89883	Untreated ARID1A-KO vs Untreated WT	Proteomics
Protein abundance	LPXN	-0.300374	14.9605	-2.73139	0.00953345	0.174938	-2.90231	Untreated ARID1A-KO vs Untreated WT	Proteomics
Protein abundance	STAU2	-0.36471	15.8082	-2.72766	0.0096235	0.175832	-2.91066	Untreated ARID1A-KO vs Untreated WT	Proteomics
Protein abundance	KATNAL1	0.179282	15.5163	2.72758	0.00962547	0.175832	-2.91084	Untreated ARID1A-KO vs Untreated WT	Proteomics
Protein abundance	CCDC25	0.341627	16.8484	2.72569	0.00967146	0.176276	-2.91507	Untreated ARID1A-KO vs Untreated WT	Proteomics
Protein abundance	INTS5	-0.235487	15.2876	-2.7231	0.00973484	0.176753	-2.92086	Untreated ARID1A-KO vs Untreated WT	Proteomics
Protein abundance	ADAM22	0.2841	15.694	2.72285	0.00974108	0.176753	-2.92143	Untreated ARID1A-KO vs Untreated WT	Proteomics
Protein abundance	UQCRB	0.198691	17.3207	2.71858	0.00984646	0.178267	-2.93098	Untreated ARID1A-KO vs Untreated WT	Proteomics
Protein abundance	FOSL2	0.238183	15.1166	2.71693	0.00988744	0.178611	-2.93466	Untreated ARID1A-KO vs Untreated WT	Proteomics
Protein abundance	HMMR	0.20406	15.5498	2.71596	0.00991168	0.178652	-2.93683	Untreated ARID1A-KO vs Untreated WT	Proteomics
Protein abundance	S100A2	-0.503062	17.6613	-2.71324	0.0099797	0.17948	-2.9429	Untreated ARID1A-KO vs Untreated WT	Proteomics
Protein abundance	ZNF280C	0.212761	15.0672	2.71102	0.0100356	0.180086	-2.94785	Untreated ARID1A-KO vs Untreated WT	Proteomics
Protein abundance	CAPN15	0.30385	15.1437	2.70865	0.0100955	0.180763	-2.95313	Untreated ARID1A-KO vs Untreated WT	Proteomics
Protein abundance	FBXO22	0.272248	16.1824	2.70475	0.0101949	0.181894	-2.96182	Untreated ARID1A-KO vs Untreated WT	Proteomics
Protein abundance	PLD5	0.173642	17.5821	2.70442	0.0102035	0.181894	-2.96256	Untreated ARID1A-KO vs Untreated WT	Proteomics
Protein abundance	CST3	0.240914	15.3863	2.70314	0.0102365	0.181898	-2.96542	Untreated ARID1A-KO vs Untreated WT	Proteomics
Protein abundance	UBE2D1	0.178888	16.626	2.70267	0.0102484	0.181898	-2.96645	Untreated ARID1A-KO vs Untreated WT	Proteomics
Protein abundance	IFIT5	-0.150058	16.7127	-2.69986	0.010321	0.182643	-2.97271	Untreated ARID1A-KO vs Untreated WT	Proteomics
Protein abundance	MIB1	0.159754	15.4712	2.69885	0.0103472	0.182643	-2.97495	Untreated ARID1A-KO vs Untreated WT	Proteomics
Protein abundance	EHD4	-0.212419	17.0177	-2.69844	0.0103578	0.182643	-2.97586	Untreated ARID1A-KO vs Untreated WT	Proteomics
Protein abundance	TTC19	-0.261964	16.0149	-2.69685	0.0103993	0.182978	-2.97941	Untreated ARID1A-KO vs Untreated WT	Proteomics
Protein abundance	SNIP1	0.287653	16.0671	2.6953	0.0104397	0.183243	-2.98284	Untreated ARID1A-KO vs Untreated WT	Proteomics
Protein abundance	PPP2R3A	-0.314219	15.7749	-2.69455	0.0104595	0.183243	-2.98451	Untreated ARID1A-KO vs Untreated WT	Proteomics
Protein abundance	STXBP1	-0.182733	16.3418	-2.68902	0.0106055	0.184988	-2.9968	Untreated ARID1A-KO vs Untreated WT	Proteomics
Protein abundance	RAI14	0.152277	15.9616	2.68885	0.0106099	0.184988	-2.99716	Untreated ARID1A-KO vs Untreated WT	Proteomics
Protein abundance	PPP2R5D	0.192582	16.4966	2.68784	0.0106368	0.184988	-2.99941	Untreated ARID1A-KO vs Untreated WT	Proteomics
Protein abundance	EYA1	-0.212927	16.805	-2.68734	0.0106501	0.184988	-3.00051	Untreated ARID1A-KO vs Untreated WT	Proteomics
Protein abundance	CYP27A1	-0.188969	15.0991	-2.6823	0.0107853	0.186937	-3.01168	Untreated ARID1A-KO vs Untreated WT	Proteomics
Protein abundance	DNAJC15	0.240727	15.3356	2.68142	0.010809	0.18695	-3.01363	Untreated ARID1A-KO vs Untreated WT	Proteomics
Protein abundance	ADSSL1	0.213412	14.3948	2.67937	0.0108647	0.18748	-3.01817	Untreated ARID1A-KO vs Untreated WT	Proteomics
Protein abundance	ELMO1	0.30303	16.5246	2.6778	0.0109074	0.18748	-3.02164	Untreated ARID1A-KO vs Untreated WT	Proteomics
Protein abundance	BAHD1	-0.25187	15.3587	-2.67749	0.0109158	0.18748	-3.02233	Untreated ARID1A-KO vs Untreated WT	Proteomics
Protein abundance	FAM177A1	0.176493	14.5145	2.6769	0.0109319	0.18748	-3.02363	Untreated ARID1A-KO vs Untreated WT	Proteomics
Protein abundance	KIAA1551	0.24496	15.18	2.67583	0.0109612	0.187586	-3.026	Untreated ARID1A-KO vs Untreated WT	Proteomics
Protein abundance	D2HGDH	0.372818	15.1242	2.67368	0.0110204	0.188167	-3.03076	Untreated ARID1A-KO vs Untreated WT	Proteomics
Protein abundance	DENND5B	0.170654	15.7663	2.67291	0.0110414	0.188167	-3.03245	Untreated ARID1A-KO vs Untreated WT	Proteomics
Protein abundance	ANO10	-0.208354	15.7811	-2.66954	0.0111348	0.189277	-3.0399	Untreated ARID1A-KO vs Untreated WT	Proteomics
Protein abundance	CLASP2	0.205557	16.1581	2.66833	0.0111686	0.189277	-3.04258	Untreated ARID1A-KO vs Untreated WT	Proteomics
Protein abundance	RBM45	0.184766	16.1534	2.6678	0.0111833	0.189277	-3.04374	Untreated ARID1A-KO vs Untreated WT	Proteomics
Protein abundance	MRPL38	0.302164	16.2532	2.66721	0.0111997	0.189277	-3.04504	Untreated ARID1A-KO vs Untreated WT	Proteomics
Protein abundance	ZNF512B	0.179597	15.7747	2.6657	0.0112419	0.189597	-3.04837	Untreated ARID1A-KO vs Untreated WT	Proteomics
Protein abundance	GLE1	0.135284	14.8939	2.66379	0.0112956	0.190108	-3.05258	Untreated ARID1A-KO vs Untreated WT	Proteomics
Protein abundance	ACP2	0.343424	15.3933	2.66108	0.0113722	0.190793	-3.05855	Untreated ARID1A-KO vs Untreated WT	Proteomics
Protein abundance	EZH1	-0.190288	15.3642	-2.66033	0.0113934	0.190793	-3.0602	Untreated ARID1A-KO vs Untreated WT	Proteomics
Protein abundance	PARG	0.240922	15.3072	2.65919	0.0114258	0.190793	-3.06271	Untreated ARID1A-KO vs Untreated WT	Proteomics
Protein abundance	PTPRJ	0.163543	15.158	2.65904	0.0114302	0.190793	-3.06305	Untreated ARID1A-KO vs Untreated WT	Proteomics
Protein abundance	RAB25	-0.215579	18.7458	-2.65756	0.0114724	0.191106	-3.06631	Untreated ARID1A-KO vs Untreated WT	Proteomics
Protein abundance	AGPS	-0.193453	16.5057	-2.65537	0.0115351	0.191757	-3.07113	Untreated ARID1A-KO vs Untreated WT	Proteomics
Protein abundance	NRP2	-0.212687	15.053	-2.65084	0.011666	0.193145	-3.0811	Untreated ARID1A-KO vs Untreated WT	Proteomics
Protein abundance	POC5	0.225231	15.7461	2.65083	0.0116661	0.193145	-3.08111	Untreated ARID1A-KO vs Untreated WT	Proteomics
Protein abundance	NAB2	-0.194543	16.5294	-2.6496	0.0117018	0.193342	-3.08381	Untreated ARID1A-KO vs Untreated WT	Proteomics
Protein abundance	RNF7	0.191755	15.777	2.64662	0.011789	0.194177	-3.09036	Untreated ARID1A-KO vs Untreated WT	Proteomics
Protein abundance	GZF1	0.274474	14.2632	2.64624	0.0118002	0.194177	-3.0912	Untreated ARID1A-KO vs Untreated WT	Proteomics
Protein abundance	SSU72	0.269716	16.0071	2.64484	0.0118413	0.19446	-3.09427	Untreated ARID1A-KO vs Untreated WT	Proteomics
Protein abundance	PLOD3	0.170661	17.6608	2.64083	0.0119597	0.196009	-3.10306	Untreated ARID1A-KO vs Untreated WT	Proteomics
Protein abundance	NPRL3	-0.431901	14.0716	-2.63903	0.0120134	0.196492	-3.10701	Untreated ARID1A-KO vs Untreated WT	Proteomics
Protein abundance	KRT80	-0.274626	15.486	-2.63484	0.0121389	0.198146	-3.11619	Untreated ARID1A-KO vs Untreated WT	Proteomics
Protein abundance	PIGS	0.234215	16.0181	2.63384	0.0121688	0.198237	-3.11836	Untreated ARID1A-KO vs Untreated WT	Proteomics
Protein abundance	NFATC2	-0.240391	15.1705	-2.63282	0.0121997	0.198343	-3.1206	Untreated ARID1A-KO vs Untreated WT	Proteomics
Protein abundance	HLA-DPB1	-0.281515	16.4142	-2.63122	0.012248	0.198731	-3.12409	Untreated ARID1A-KO vs Untreated WT	Proteomics
Protein abundance	RAB27B	0.458574	15.2851	2.62739	0.012365	0.200229	-3.13247	Untreated ARID1A-KO vs Untreated WT	Proteomics
Protein abundance	THBS3	0.420508	15.3987	2.62648	0.0123927	0.200278	-3.13445	Untreated ARID1A-KO vs Untreated WT	Proteomics
Protein abundance	LAD1	-0.302623	15.0377	-2.62432	0.0124593	0.200581	-3.13918	Untreated ARID1A-KO vs Untreated WT	Proteomics
Protein abundance	TPPP3	0.281868	15.9457	2.62427	0.0124607	0.200581	-3.13928	Untreated ARID1A-KO vs Untreated WT	Proteomics
Protein abundance	LZTR1	0.238529	14.7837	2.62309	0.0124973	0.200772	-3.14186	Untreated ARID1A-KO vs Untreated WT	Proteomics
Protein abundance	NARF	-0.17109	15.1424	-2.61981	0.0125989	0.201689	-3.14901	Untreated ARID1A-KO vs Untreated WT	Proteomics
Protein abundance	PATL1	0.129675	16.2336	2.61965	0.012604	0.201689	-3.14936	Untreated ARID1A-KO vs Untreated WT	Proteomics
Protein abundance	SKIV2L2	0.17082	18.0775	2.61757	0.0126689	0.202022	-3.15389	Untreated ARID1A-KO vs Untreated WT	Proteomics
Protein abundance	AMPD3	0.229881	16.417	2.6173	0.0126773	0.202022	-3.15447	Untreated ARID1A-KO vs Untreated WT	Proteomics
Protein abundance	DGKZ	0.405547	14.1107	2.6166	0.0126994	0.202022	-3.15601	Untreated ARID1A-KO vs Untreated WT	Proteomics
Protein abundance	SERPINB8	0.206941	16.3336	2.61457	0.0127633	0.202642	-3.16043	Untreated ARID1A-KO vs Untreated WT	Proteomics
Protein abundance	ZBTB10	0.296542	15.0501	2.61266	0.0128235	0.203202	-3.16458	Untreated ARID1A-KO vs Untreated WT	Proteomics
Protein abundance	HIPK1	0.354091	15.2321	2.60554	0.0130507	0.206399	-3.18006	Untreated ARID1A-KO vs Untreated WT	Proteomics
Protein abundance	TAGLN2	-0.22367	18.8561	-2.60327	0.013124	0.206772	-3.18499	Untreated ARID1A-KO vs Untreated WT	Proteomics
Protein abundance	SNCA	-0.263037	16.4243	-2.60323	0.0131252	0.206772	-3.18507	Untreated ARID1A-KO vs Untreated WT	Proteomics
Protein abundance	FREM2	-0.583985	16.6074	-2.59998	0.0132306	0.208016	-3.19212	Untreated ARID1A-KO vs Untreated WT	Proteomics
Protein abundance	APH1A	-0.318676	16.0632	-2.59923	0.0132553	0.208016	-3.19376	Untreated ARID1A-KO vs Untreated WT	Proteomics
Protein abundance	RAB13	-0.225143	16.9323	-2.5978	0.0133018	0.208343	-3.19684	Untreated ARID1A-KO vs Untreated WT	Proteomics
Protein abundance	MYO5A	-0.210939	16.2358	-2.59342	0.013446	0.210197	-3.20633	Untreated ARID1A-KO vs Untreated WT	Proteomics
Protein abundance	SYNE3	-0.171851	15.5189	-2.59246	0.0134779	0.210199	-3.20843	Untreated ARID1A-KO vs Untreated WT	Proteomics
Protein abundance	CNN2	-0.243456	16.7127	-2.59186	0.0134978	0.210199	-3.20972	Untreated ARID1A-KO vs Untreated WT	Proteomics
Protein abundance	EIF2D	0.194039	16.1057	2.58678	0.0136671	0.212307	-3.22069	Untreated ARID1A-KO vs Untreated WT	Proteomics
Protein abundance	DSN1	0.187771	15.3027	2.58624	0.0136854	0.212307	-3.22187	Untreated ARID1A-KO vs Untreated WT	Proteomics
Protein abundance	SENP1	0.2257	15.0854	2.58213	0.0138242	0.214052	-3.23075	Untreated ARID1A-KO vs Untreated WT	Proteomics
Protein abundance	SOBP	0.561972	13.3584	2.58007	0.0138941	0.214724	-3.23518	Untreated ARID1A-KO vs Untreated WT	Proteomics
Protein abundance	CNP	-0.232064	18.2153	-2.57811	0.0139612	0.215352	-3.23942	Untreated ARID1A-KO vs Untreated WT	Proteomics
Protein abundance	MRPL42	0.150276	16.6768	2.57603	0.0140323	0.216039	-3.24389	Untreated ARID1A-KO vs Untreated WT	Proteomics
Protein abundance	ITGB5	0.178126	15.8207	2.5744	0.0140887	0.216497	-3.24742	Untreated ARID1A-KO vs Untreated WT	Proteomics
Protein abundance	CDC42EP4	0.179691	15.1794	2.57011	0.0142375	0.218332	-3.25665	Untreated ARID1A-KO vs Untreated WT	Proteomics
Protein abundance	ABL1	0.180988	15.3222	2.56941	0.014262	0.218332	-3.25816	Untreated ARID1A-KO vs Untreated WT	Proteomics
Protein abundance	DLG1	0.155062	15.8397	2.56864	0.0142886	0.218332	-3.2598	Untreated ARID1A-KO vs Untreated WT	Proteomics
Protein abundance	SHROOM3	0.192049	15.1459	2.56743	0.014331	0.218388	-3.26241	Untreated ARID1A-KO vs Untreated WT	Proteomics
Protein abundance	ERCC1	0.197534	15.7689	2.567	0.0143461	0.218388	-3.26333	Untreated ARID1A-KO vs Untreated WT	Proteomics
Protein abundance	UBR3	-0.262332	13.4672	-2.56569	0.0143922	0.218681	-3.26615	Untreated ARID1A-KO vs Untreated WT	Proteomics
Protein abundance	SCML2	0.226358	15.6552	2.56409	0.0144487	0.218945	-3.26959	Untreated ARID1A-KO vs Untreated WT	Proteomics
Protein abundance	GM2A	-0.21312	14.8249	-2.56367	0.0144635	0.218945	-3.27049	Untreated ARID1A-KO vs Untreated WT	Proteomics
Protein abundance	PRRC2B	0.158145	16.5869	2.56141	0.0145437	0.21975	-3.27535	Untreated ARID1A-KO vs Untreated WT	Proteomics
Protein abundance	PSAT1	0.211643	16.6468	2.56037	0.0145805	0.219898	-3.27757	Untreated ARID1A-KO vs Untreated WT	Proteomics
Protein abundance	MBTPS1	0.285749	13.8008	2.55798	0.0146658	0.220023	-3.28269	Untreated ARID1A-KO vs Untreated WT	Proteomics
Protein abundance	APPL1	-0.212506	16.132	-2.55756	0.0146812	0.220023	-3.28361	Untreated ARID1A-KO vs Untreated WT	Proteomics
Protein abundance	IFITM2	0.365615	16.7259	2.55711	0.0146971	0.220023	-3.28457	Untreated ARID1A-KO vs Untreated WT	Proteomics
Protein abundance	IFITM1	0.365615	16.7259	2.55711	0.0146971	0.220023	-3.28457	Untreated ARID1A-KO vs Untreated WT	Proteomics
Protein abundance	PUS7L	0.367574	13.5392	2.55495	0.0147747	0.220778	-3.28919	Untreated ARID1A-KO vs Untreated WT	Proteomics
Protein abundance	BCAR3	0.121463	16.6076	2.55401	0.0148087	0.22088	-3.29121	Untreated ARID1A-KO vs Untreated WT	Proteomics
Protein abundance	PAIP1	0.206547	17.0253	2.55109	0.0149147	0.222053	-3.29747	Untreated ARID1A-KO vs Untreated WT	Proteomics
Protein abundance	FBXO30	0.28976	16.21	2.54939	0.0149766	0.222568	-3.30111	Untreated ARID1A-KO vs Untreated WT	Proteomics
Protein abundance	ATF7	0.192363	15.5881	2.54834	0.0150148	0.222694	-3.30334	Untreated ARID1A-KO vs Untreated WT	Proteomics
Protein abundance	SNTB1	-0.187089	15.5882	-2.5472	0.0150565	0.222694	-3.30578	Untreated ARID1A-KO vs Untreated WT	Proteomics
Protein abundance	RABAC1	-0.360798	16.3089	-2.54653	0.0150812	0.222694	-3.30722	Untreated ARID1A-KO vs Untreated WT	Proteomics
Protein abundance	CCT3	0.156526	18.9806	2.54503	0.0151363	0.222694	-3.31042	Untreated ARID1A-KO vs Untreated WT	Proteomics
Protein abundance	SMARCAD1	0.225573	16.1191	2.54463	0.0151513	0.222694	-3.31128	Untreated ARID1A-KO vs Untreated WT	Proteomics
Protein abundance	ZNF277	-0.206612	15.715	-2.54297	0.0152126	0.222694	-3.31483	Untreated ARID1A-KO vs Untreated WT	Proteomics
Protein abundance	ZIK1	0.707377	15.8848	2.54235	0.0152355	0.222694	-3.31615	Untreated ARID1A-KO vs Untreated WT	Proteomics
Protein abundance	TFIP11	-0.116985	16.2538	-2.54193	0.0152512	0.222694	-3.31705	Untreated ARID1A-KO vs Untreated WT	Proteomics
Protein abundance	PRRC2A	0.167859	17.2813	2.54093	0.0152883	0.222694	-3.31918	Untreated ARID1A-KO vs Untreated WT	Proteomics
Protein abundance	ATAD3A	0.206188	18.6503	2.54075	0.0152952	0.222694	-3.31958	Untreated ARID1A-KO vs Untreated WT	Proteomics
Protein abundance	C11orf68	0.224444	14.9798	2.5398	0.0153305	0.222694	-3.3216	Untreated ARID1A-KO vs Untreated WT	Proteomics
Protein abundance	ACADVL	-0.195854	17.4893	-2.53978	0.015331	0.222694	-3.32163	Untreated ARID1A-KO vs Untreated WT	Proteomics
Protein abundance	CCNH	0.173712	16.0566	2.53916	0.0153542	0.222694	-3.32295	Untreated ARID1A-KO vs Untreated WT	Proteomics
Protein abundance	NRBP2	0.202843	15.3361	2.53878	0.0153686	0.222694	-3.32378	Untreated ARID1A-KO vs Untreated WT	Proteomics
Protein abundance	UBAC2	0.29889	14.6022	2.5369	0.0154389	0.223314	-3.32778	Untreated ARID1A-KO vs Untreated WT	Proteomics
Protein abundance	TRIM56	0.185705	15.1201	2.53555	0.0154895	0.223351	-3.33065	Untreated ARID1A-KO vs Untreated WT	Proteomics
Protein abundance	HSD17B4	-0.162695	17.6194	-2.53495	0.0155124	0.223351	-3.33194	Untreated ARID1A-KO vs Untreated WT	Proteomics
Protein abundance	LRRC8D	0.232539	15.5602	2.53427	0.0155379	0.223351	-3.33339	Untreated ARID1A-KO vs Untreated WT	Proteomics
Protein abundance	CLK2	-0.311906	14.4876	-2.53345	0.015569	0.223351	-3.33514	Untreated ARID1A-KO vs Untreated WT	Proteomics
Protein abundance	RPP38	0.144975	15.6185	2.53221	0.015616	0.223351	-3.33778	Untreated ARID1A-KO vs Untreated WT	Proteomics
Protein abundance	FUT8	0.200218	15.7851	2.53214	0.0156185	0.223351	-3.33792	Untreated ARID1A-KO vs Untreated WT	Proteomics
Protein abundance	STRIP2	-0.217653	14.4597	-2.53174	0.0156338	0.223351	-3.33878	Untreated ARID1A-KO vs Untreated WT	Proteomics
Protein abundance	SALL1	0.396624	14.4878	2.53041	0.0156843	0.223437	-3.34161	Untreated ARID1A-KO vs Untreated WT	Proteomics
Protein abundance	BIN1	0.227937	14.9248	2.53013	0.0156948	0.223437	-3.34219	Untreated ARID1A-KO vs Untreated WT	Proteomics
Protein abundance	AKR1C3	0.792763	16.7987	2.52913	0.0157331	0.223438	-3.34433	Untreated ARID1A-KO vs Untreated WT	Proteomics
Protein abundance	GPX4	-0.13049	16.0415	-2.52869	0.0157498	0.223438	-3.34526	Untreated ARID1A-KO vs Untreated WT	Proteomics
Protein abundance	MAP4K4	0.170338	16.144	2.52638	0.0158384	0.224303	-3.35018	Untreated ARID1A-KO vs Untreated WT	Proteomics
Protein abundance	HIP1	-0.184633	16.7225	-2.52561	0.0158679	0.224331	-3.35181	Untreated ARID1A-KO vs Untreated WT	Proteomics
Protein abundance	LAMTOR1	0.25616	15.4219	2.52302	0.015968	0.225354	-3.35732	Untreated ARID1A-KO vs Untreated WT	Proteomics
Protein abundance	TRIO	0.154168	15.506	2.51728	0.0161918	0.227747	-3.36951	Untreated ARID1A-KO vs Untreated WT	Proteomics
Protein abundance	EIF2B3	0.169628	16.3357	2.51633	0.0162289	0.227747	-3.37152	Untreated ARID1A-KO vs Untreated WT	Proteomics
Protein abundance	ERMP1	0.247586	15.5958	2.51598	0.0162425	0.227747	-3.37225	Untreated ARID1A-KO vs Untreated WT	Proteomics
Protein abundance	GPD2	-0.114463	17.1832	-2.51535	0.0162673	0.227747	-3.37359	Untreated ARID1A-KO vs Untreated WT	Proteomics
Protein abundance	MIA	0.669011	16.7009	2.51509	0.0162777	0.227747	-3.37415	Untreated ARID1A-KO vs Untreated WT	Proteomics
Protein abundance	SF3B5	0.182226	17.2256	2.51214	0.0163944	0.228986	-3.3804	Untreated ARID1A-KO vs Untreated WT	Proteomics
Protein abundance	STAG1	-0.188328	16.4226	-2.50857	0.0165363	0.230572	-3.38795	Untreated ARID1A-KO vs Untreated WT	Proteomics
Protein abundance	EMP3	0.745166	16.7157	2.50722	0.0165905	0.230931	-3.39081	Untreated ARID1A-KO vs Untreated WT	Proteomics
Protein abundance	KIF16B	0.17576	15.6184	2.50411	0.0167155	0.231734	-3.39738	Untreated ARID1A-KO vs Untreated WT	Proteomics
Protein abundance	H3F3C	-0.181404	19.8189	-2.50302	0.0167597	0.231734	-3.39969	Untreated ARID1A-KO vs Untreated WT	Proteomics
Protein abundance	B2RPK0	0.256965	17.6651	2.5016	0.0168172	0.231734	-3.40269	Untreated ARID1A-KO vs Untreated WT	Proteomics
Protein abundance	EPHX4	-0.184903	14.3766	-2.50135	0.0168271	0.231734	-3.4032	Untreated ARID1A-KO vs Untreated WT	Proteomics
Protein abundance	P0DP91	0.215514	14.8486	2.50076	0.0168512	0.231734	-3.40446	Untreated ARID1A-KO vs Untreated WT	Proteomics
Protein abundance	LCP1	-0.290772	16.2684	-2.50013	0.0168768	0.231734	-3.40578	Untreated ARID1A-KO vs Untreated WT	Proteomics
Protein abundance	ARFGAP1	-0.195523	16.4986	-2.49966	0.0168962	0.231734	-3.40679	Untreated ARID1A-KO vs Untreated WT	Proteomics
Protein abundance	TMEM230	-0.337633	16.2053	-2.49965	0.0168965	0.231734	-3.4068	Untreated ARID1A-KO vs Untreated WT	Proteomics
Protein abundance	TBC1D8	0.193088	14.5182	2.49945	0.0169047	0.231734	-3.40723	Untreated ARID1A-KO vs Untreated WT	Proteomics
Protein abundance	SMARCC1	-0.141316	18.4444	-2.49726	0.0169943	0.232473	-3.41185	Untreated ARID1A-KO vs Untreated WT	Proteomics
Protein abundance	HSD17B12	-0.225767	17.0073	-2.49673	0.0170158	0.232473	-3.41296	Untreated ARID1A-KO vs Untreated WT	Proteomics
Protein abundance	ABHD10	-0.195793	15.4659	-2.49563	0.0170609	0.232686	-3.41527	Untreated ARID1A-KO vs Untreated WT	Proteomics
Protein abundance	KDM3B	0.145505	16.138	2.49496	0.0170886	0.232686	-3.41669	Untreated ARID1A-KO vs Untreated WT	Proteomics
Protein abundance	TAF7	0.160901	16.2166	2.49315	0.0171634	0.233012	-3.42051	Untreated ARID1A-KO vs Untreated WT	Proteomics
Protein abundance	PPIL3	0.190376	15.5951	2.49275	0.0171798	0.233012	-3.42134	Untreated ARID1A-KO vs Untreated WT	Proteomics
Protein abundance	GCA	-0.267264	14.906	-2.4923	0.0171986	0.233012	-3.4223	Untreated ARID1A-KO vs Untreated WT	Proteomics
Protein abundance	PCCA	0.151159	15.2869	2.49058	0.0172698	0.233588	-3.42592	Untreated ARID1A-KO vs Untreated WT	Proteomics
Protein abundance	ACOT9	-0.163245	16.3691	-2.48813	0.0173719	0.234578	-3.43107	Untreated ARID1A-KO vs Untreated WT	Proteomics
Protein abundance	SDC4	0.350395	16.3962	2.48606	0.0174588	0.235283	-3.43543	Untreated ARID1A-KO vs Untreated WT	Proteomics
Protein abundance	ITSN2	-0.440894	16.3192	-2.48551	0.017482	0.235283	-3.43659	Untreated ARID1A-KO vs Untreated WT	Proteomics
Protein abundance	RBBP4	0.171173	17.7115	2.48354	0.017565	0.23601	-3.44073	Untreated ARID1A-KO vs Untreated WT	Proteomics
Protein abundance	PRKAR1A	-0.189571	17.7969	-2.48069	0.0176857	0.23724	-3.44671	Untreated ARID1A-KO vs Untreated WT	Proteomics
Protein abundance	PEX5	0.193229	15.4047	2.479	0.0177574	0.237611	-3.45024	Untreated ARID1A-KO vs Untreated WT	Proteomics
Protein abundance	TMEM5	0.255044	15.2707	2.47717	0.0178356	0.237611	-3.45408	Untreated ARID1A-KO vs Untreated WT	Proteomics
Protein abundance	MCRS1	0.24229	15.5641	2.47676	0.0178533	0.237611	-3.45495	Untreated ARID1A-KO vs Untreated WT	Proteomics
Protein abundance	SMARCD2	-0.127647	16.1391	-2.47574	0.017897	0.237611	-3.45708	Untreated ARID1A-KO vs Untreated WT	Proteomics
Protein abundance	PTER	0.177767	14.8254	2.47567	0.0179002	0.237611	-3.45724	Untreated ARID1A-KO vs Untreated WT	Proteomics
Protein abundance	NAPRT	-0.213088	15.8441	-2.47528	0.0179169	0.237611	-3.45806	Untreated ARID1A-KO vs Untreated WT	Proteomics
Protein abundance	EYA4	0.260243	15.2424	2.47395	0.017974	0.237611	-3.46083	Untreated ARID1A-KO vs Untreated WT	Proteomics
Protein abundance	FAM120A	-0.163964	16.8624	-2.47322	0.0180056	0.237611	-3.46237	Untreated ARID1A-KO vs Untreated WT	Proteomics
Protein abundance	ZNF622	0.172514	17.0852	2.47233	0.018044	0.237611	-3.46423	Untreated ARID1A-KO vs Untreated WT	Proteomics
Protein abundance	SIAE	0.174266	15.2324	2.47195	0.0180605	0.237611	-3.46502	Untreated ARID1A-KO vs Untreated WT	Proteomics
Protein abundance	ERGIC1	0.14476	16.3699	2.47121	0.0180928	0.237611	-3.46658	Untreated ARID1A-KO vs Untreated WT	Proteomics
Protein abundance	CLASP1	-0.20726	16.6683	-2.46976	0.0181558	0.237611	-3.46962	Untreated ARID1A-KO vs Untreated WT	Proteomics
Protein abundance	MAP1S	0.154285	16.4975	2.46942	0.0181706	0.237611	-3.47033	Untreated ARID1A-KO vs Untreated WT	Proteomics
Protein abundance	PRKCSH	0.158081	19.3716	2.46829	0.0182197	0.237611	-3.47268	Untreated ARID1A-KO vs Untreated WT	Proteomics
Protein abundance	HUWE1	-0.129794	18.7203	-2.46777	0.0182426	0.237611	-3.47378	Untreated ARID1A-KO vs Untreated WT	Proteomics
Protein abundance	ZC3H4	0.186477	17.0101	2.46752	0.0182533	0.237611	-3.47429	Untreated ARID1A-KO vs Untreated WT	Proteomics
Protein abundance	NECTIN3	0.165766	15.8145	2.46739	0.0182591	0.237611	-3.47457	Untreated ARID1A-KO vs Untreated WT	Proteomics
Protein abundance	CYP51A1	0.193295	16.1344	2.46714	0.0182701	0.237611	-3.47509	Untreated ARID1A-KO vs Untreated WT	Proteomics
Protein abundance	ELMO2	0.266443	15.1762	2.46532	0.0183499	0.237611	-3.4789	Untreated ARID1A-KO vs Untreated WT	Proteomics
Protein abundance	METTL18	0.202175	14.666	2.46468	0.0183777	0.237611	-3.48022	Untreated ARID1A-KO vs Untreated WT	Proteomics
Protein abundance	KCNAB2	-0.199886	14.5622	-2.46378	0.0184177	0.237611	-3.48212	Untreated ARID1A-KO vs Untreated WT	Proteomics
Protein abundance	RPS6KB1	0.313138	15.1499	2.46337	0.0184358	0.237611	-3.48297	Untreated ARID1A-KO vs Untreated WT	Proteomics
Protein abundance	CCT2	0.150579	19.4791	2.46295	0.018454	0.237611	-3.48384	Untreated ARID1A-KO vs Untreated WT	Proteomics
Protein abundance	FOXK1	0.165381	16.819	2.46254	0.0184721	0.237611	-3.48469	Untreated ARID1A-KO vs Untreated WT	Proteomics
Protein abundance	LMO4	0.224829	15.2761	2.46233	0.0184817	0.237611	-3.48514	Untreated ARID1A-KO vs Untreated WT	Proteomics
Protein abundance	NUDT15	0.195133	16.1023	2.46196	0.0184981	0.237611	-3.48592	Untreated ARID1A-KO vs Untreated WT	Proteomics
Protein abundance	YTHDF2	-0.204296	16.7438	-2.46177	0.0185063	0.237611	-3.4863	Untreated ARID1A-KO vs Untreated WT	Proteomics
Protein abundance	AMACR	-0.256699	14.5933	-2.4612	0.0185318	0.237611	-3.48751	Untreated ARID1A-KO vs Untreated WT	Proteomics
Protein abundance	GAMT	0.309225	14.8758	2.45806	0.0186712	0.239021	-3.49404	Untreated ARID1A-KO vs Untreated WT	Proteomics
Protein abundance	DNAJB4	0.229055	15.764	2.45704	0.0187172	0.239232	-3.49618	Untreated ARID1A-KO vs Untreated WT	Proteomics
Protein abundance	COPS6	0.170865	15.5646	2.45521	0.0187991	0.239903	-3.5	Untreated ARID1A-KO vs Untreated WT	Proteomics
Protein abundance	OBSL1	-0.146623	16.0762	-2.45327	0.0188861	0.240356	-3.50402	Untreated ARID1A-KO vs Untreated WT	Proteomics
Protein abundance	PSMC2	0.149142	18.062	2.45289	0.0189036	0.240356	-3.50483	Untreated ARID1A-KO vs Untreated WT	Proteomics
Protein abundance	RABGEF1	0.163662	15.2903	2.45173	0.0189559	0.240356	-3.50724	Untreated ARID1A-KO vs Untreated WT	Proteomics
Protein abundance	NAA50	0.178479	16.7003	2.45138	0.0189718	0.240356	-3.50797	Untreated ARID1A-KO vs Untreated WT	Proteomics
Protein abundance	YBEY	0.352794	14.3375	2.44982	0.0190425	0.240356	-3.51121	Untreated ARID1A-KO vs Untreated WT	Proteomics
Protein abundance	SLC33A1	0.201464	15.1606	2.4487	0.0190937	0.240356	-3.51355	Untreated ARID1A-KO vs Untreated WT	Proteomics
Protein abundance	ITGA1	0.143526	16.7508	2.4486	0.0190982	0.240356	-3.51376	Untreated ARID1A-KO vs Untreated WT	Proteomics
Protein abundance	NT5DC4	-0.243031	15.1028	-2.44856	0.0190998	0.240356	-3.51383	Untreated ARID1A-KO vs Untreated WT	Proteomics
Protein abundance	PCF11	0.144589	15.9071	2.44834	0.0191097	0.240356	-3.51428	Untreated ARID1A-KO vs Untreated WT	Proteomics
Protein abundance	MCM7	0.152241	17.9891	2.44789	0.0191303	0.240356	-3.51522	Untreated ARID1A-KO vs Untreated WT	Proteomics
Protein abundance	GNE	-0.162803	16.9298	-2.44663	0.0191879	0.240618	-3.51784	Untreated ARID1A-KO vs Untreated WT	Proteomics
Protein abundance	GNB3	-0.421224	17.4325	-2.44614	0.0192104	0.240618	-3.51886	Untreated ARID1A-KO vs Untreated WT	Proteomics
Protein abundance	TLK2	-0.171692	15.8991	-2.44537	0.0192459	0.240692	-3.52047	Untreated ARID1A-KO vs Untreated WT	Proteomics
Protein abundance	PTPN14	-0.178479	16.4624	-2.44146	0.0194262	0.242373	-3.52859	Untreated ARID1A-KO vs Untreated WT	Proteomics
Protein abundance	AIM1	0.116767	15.9072	2.44116	0.0194399	0.242373	-3.52921	Untreated ARID1A-KO vs Untreated WT	Proteomics
Protein abundance	PDRG1	0.158214	15.6723	2.43874	0.0195523	0.243401	-3.53423	Untreated ARID1A-KO vs Untreated WT	Proteomics
Protein abundance	ZFP36L2	0.324558	14.9587	2.43621	0.0196701	0.24371	-3.53946	Untreated ARID1A-KO vs Untreated WT	Proteomics
Protein abundance	PPP2R2A	0.241056	17.0168	2.43573	0.0196927	0.24371	-3.54046	Untreated ARID1A-KO vs Untreated WT	Proteomics
Protein abundance	ARG2	-0.259048	14.9745	-2.43571	0.0196938	0.24371	-3.5405	Untreated ARID1A-KO vs Untreated WT	Proteomics
Protein abundance	NCOA2	0.185198	14.9654	2.43532	0.0197121	0.24371	-3.54132	Untreated ARID1A-KO vs Untreated WT	Proteomics
Protein abundance	SOWAHC	-0.250566	14.0588	-2.435	0.0197271	0.24371	-3.54198	Untreated ARID1A-KO vs Untreated WT	Proteomics
Protein abundance	ENDOG	0.24075	14.4512	2.43419	0.0197653	0.243812	-3.54366	Untreated ARID1A-KO vs Untreated WT	Proteomics
Protein abundance	DDT	0.237768	16.3703	2.43313	0.0198151	0.244056	-3.54585	Untreated ARID1A-KO vs Untreated WT	Proteomics
Protein abundance	EIF5B	0.154259	18.6752	2.43231	0.0198536	0.24416	-3.54754	Untreated ARID1A-KO vs Untreated WT	Proteomics
Protein abundance	PTPN9	-0.255796	15.1196	-2.43105	0.0199131	0.244522	-3.55015	Untreated ARID1A-KO vs Untreated WT	Proteomics
Protein abundance	PLPP3	0.282295	14.589	2.42772	0.0200716	0.245811	-3.55705	Untreated ARID1A-KO vs Untreated WT	Proteomics
Protein abundance	DMXL2	0.379517	14.3536	2.42751	0.0200814	0.245811	-3.55747	Untreated ARID1A-KO vs Untreated WT	Proteomics
Protein abundance	PPP5C	0.221364	16.8732	2.42694	0.0201088	0.245811	-3.55865	Untreated ARID1A-KO vs Untreated WT	Proteomics
Protein abundance	EIF2S2	0.199572	18.4913	2.42458	0.0202218	0.246533	-3.56353	Untreated ARID1A-KO vs Untreated WT	Proteomics
Protein abundance	LRWD1	0.243959	16.0064	2.42377	0.0202608	0.246533	-3.56521	Untreated ARID1A-KO vs Untreated WT	Proteomics
Protein abundance	CXorf56	-0.209888	15.7166	-2.42359	0.0202693	0.246533	-3.56557	Untreated ARID1A-KO vs Untreated WT	Proteomics
Protein abundance	S100A3	-0.300217	15.0322	-2.42317	0.0202892	0.246533	-3.56643	Untreated ARID1A-KO vs Untreated WT	Proteomics
Protein abundance	CSRP1	-0.20356	17.6177	-2.42112	0.0203883	0.24719	-3.57066	Untreated ARID1A-KO vs Untreated WT	Proteomics
Protein abundance	DYNC2H1	0.176829	15.1735	2.4208	0.020404	0.24719	-3.57133	Untreated ARID1A-KO vs Untreated WT	Proteomics
Protein abundance	FASTKD2	0.322721	15.6825	2.41894	0.0204939	0.247909	-3.57516	Untreated ARID1A-KO vs Untreated WT	Proteomics
Protein abundance	ZFX	0.144187	16.0236	2.41748	0.0205649	0.248399	-3.57817	Untreated ARID1A-KO vs Untreated WT	Proteomics
Protein abundance	WWP2	0.19788	15.3874	2.41555	0.0206592	0.248889	-3.58214	Untreated ARID1A-KO vs Untreated WT	Proteomics
Protein abundance	BRD7	0.215059	15.7432	2.41505	0.020684	0.248889	-3.58318	Untreated ARID1A-KO vs Untreated WT	Proteomics
Protein abundance	ITGA4	0.237656	14.8909	2.41424	0.0207236	0.248889	-3.58485	Untreated ARID1A-KO vs Untreated WT	Proteomics
Protein abundance	LYPD3	0.251621	15.3771	2.41415	0.020728	0.248889	-3.58503	Untreated ARID1A-KO vs Untreated WT	Proteomics
Protein abundance	PLOD2	-0.165879	15.9469	-2.40985	0.02094	0.251038	-3.59388	Untreated ARID1A-KO vs Untreated WT	Proteomics
Protein abundance	PRDM15	0.178486	16.1027	2.40927	0.0209688	0.251038	-3.59507	Untreated ARID1A-KO vs Untreated WT	Proteomics
Protein abundance	NAPG	0.144749	16.223	2.40807	0.0210283	0.251186	-3.59753	Untreated ARID1A-KO vs Untreated WT	Proteomics
Protein abundance	CWF19L1	0.188484	16.3499	2.40778	0.0210429	0.251186	-3.59813	Untreated ARID1A-KO vs Untreated WT	Proteomics
Protein abundance	C18orf21	-0.273317	14.5784	-2.40549	0.021157	0.252178	-3.60283	Untreated ARID1A-KO vs Untreated WT	Proteomics
Protein abundance	C5orf30	0.203759	15.2376	2.40442	0.0212105	0.252387	-3.60503	Untreated ARID1A-KO vs Untreated WT	Proteomics
Protein abundance	TSPAN13	-0.237328	16.5068	-2.4039	0.0212366	0.252387	-3.6061	Untreated ARID1A-KO vs Untreated WT	Proteomics
Protein abundance	TRIM3	0.209942	15.2581	2.40262	0.0213009	0.25265	-3.60872	Untreated ARID1A-KO vs Untreated WT	Proteomics
Protein abundance	CTSD	-0.150488	17.3975	-2.40222	0.021321	0.25265	-3.60954	Untreated ARID1A-KO vs Untreated WT	Proteomics
Protein abundance	NFIX	0.291653	15.8691	2.40036	0.0214148	0.253393	-3.61335	Untreated ARID1A-KO vs Untreated WT	Proteomics
Protein abundance	BRMS1	-0.22294	15.5237	-2.39967	0.0214498	0.253439	-3.61477	Untreated ARID1A-KO vs Untreated WT	Proteomics
Protein abundance	PSMB1	-0.195336	17.3113	-2.39881	0.0214935	0.253586	-3.61654	Untreated ARID1A-KO vs Untreated WT	Proteomics
Protein abundance	ARFGEF1	0.149128	15.7356	2.39627	0.0216224	0.254737	-3.62173	Untreated ARID1A-KO vs Untreated WT	Proteomics
Protein abundance	STOML2	0.183264	17.6655	2.3956	0.0216569	0.254763	-3.62311	Untreated ARID1A-KO vs Untreated WT	Proteomics
Protein abundance	HMGCL	-0.278393	15.7017	-2.39501	0.0216873	0.254763	-3.62433	Untreated ARID1A-KO vs Untreated WT	Proteomics
Protein abundance	A8MVJ9	0.16784	16.0633	2.39415	0.0217311	0.254909	-3.62608	Untreated ARID1A-KO vs Untreated WT	Proteomics
Protein abundance	TRAP1	0.156247	18.2101	2.39295	0.0217928	0.255118	-3.62854	Untreated ARID1A-KO vs Untreated WT	Proteomics
Protein abundance	MORC2	0.1284	15.8745	2.39241	0.0218204	0.255118	-3.62964	Untreated ARID1A-KO vs Untreated WT	Proteomics
Protein abundance	METTL14	0.220709	16.3213	2.39197	0.021843	0.255118	-3.63054	Untreated ARID1A-KO vs Untreated WT	Proteomics
Protein abundance	CTU1	0.364635	15.7809	2.39067	0.0219098	0.255134	-3.63319	Untreated ARID1A-KO vs Untreated WT	Proteomics
Protein abundance	PDCD11	0.175188	17.9287	2.39005	0.0219419	0.255134	-3.63446	Untreated ARID1A-KO vs Untreated WT	Proteomics
Protein abundance	ME1	-0.186613	16.5648	-2.38964	0.0219632	0.255134	-3.6353	Untreated ARID1A-KO vs Untreated WT	Proteomics
Protein abundance	DAG1	-0.17	16.5009	-2.38951	0.02197	0.255134	-3.63557	Untreated ARID1A-KO vs Untreated WT	Proteomics
Protein abundance	FEM1B	-0.444408	14.5181	-2.38405	0.022254	0.258064	-3.64671	Untreated ARID1A-KO vs Untreated WT	Proteomics
Protein abundance	TUSC3	0.20233	15.9416	2.38175	0.022375	0.259097	-3.65141	Untreated ARID1A-KO vs Untreated WT	Proteomics
Protein abundance	NOSIP	0.159664	17.0156	2.37983	0.022476	0.259896	-3.65531	Untreated ARID1A-KO vs Untreated WT	Proteomics
Protein abundance	ZYX	0.190585	17.1649	2.37828	0.0225581	0.260476	-3.65847	Untreated ARID1A-KO vs Untreated WT	Proteomics
Protein abundance	SMARCA4	-0.149129	17.8531	-2.37694	0.0226294	0.260928	-3.66121	Untreated ARID1A-KO vs Untreated WT	Proteomics
Protein abundance	GPD1L	-0.119992	16.8777	-2.374	0.0227859	0.262093	-3.66718	Untreated ARID1A-KO vs Untreated WT	Proteomics
Protein abundance	PSMB10	0.176284	15.269	2.37357	0.0228087	0.262093	-3.66805	Untreated ARID1A-KO vs Untreated WT	Proteomics
Protein abundance	ZNF280D	0.147694	15.9212	2.37323	0.0228271	0.262093	-3.66875	Untreated ARID1A-KO vs Untreated WT	Proteomics
Protein abundance	UTP14A	0.165511	17.217	2.37113	0.0229397	0.262474	-3.67301	Untreated ARID1A-KO vs Untreated WT	Proteomics
Protein abundance	GPR108	-0.452886	15.7226	-2.37063	0.0229667	0.262474	-3.67403	Untreated ARID1A-KO vs Untreated WT	Proteomics
Protein abundance	AMMECR1L	-0.282666	15.4728	-2.37052	0.0229726	0.262474	-3.67425	Untreated ARID1A-KO vs Untreated WT	Proteomics
Protein abundance	FAM133B	0.150373	15.4846	2.37021	0.0229895	0.262474	-3.67489	Untreated ARID1A-KO vs Untreated WT	Proteomics
Protein abundance	PRRX1	0.431711	15.7594	2.36958	0.0230236	0.262495	-3.67617	Untreated ARID1A-KO vs Untreated WT	Proteomics
Protein abundance	FDXR	0.220146	15.8549	2.36674	0.0231769	0.263873	-3.68192	Untreated ARID1A-KO vs Untreated WT	Proteomics
Protein abundance	MOCS2	0.125435	16.4384	2.36442	0.0233033	0.264455	-3.68663	Untreated ARID1A-KO vs Untreated WT	Proteomics
Protein abundance	RPS21	0.207852	18.3174	2.36406	0.0233229	0.264455	-3.68736	Untreated ARID1A-KO vs Untreated WT	Proteomics
Protein abundance	SCRN3	-0.170971	15.2343	-2.36401	0.0233257	0.264455	-3.68746	Untreated ARID1A-KO vs Untreated WT	Proteomics
Protein abundance	GOLGA4	-0.127578	17.1658	-2.3615	0.0234634	0.26532	-3.69255	Untreated ARID1A-KO vs Untreated WT	Proteomics
Protein abundance	TMED10	0.207291	16.5288	2.36143	0.0234672	0.26532	-3.6927	Untreated ARID1A-KO vs Untreated WT	Proteomics
Protein abundance	SLC39A13	0.95323	16.8272	2.35991	0.023551	0.265864	-3.69578	Untreated ARID1A-KO vs Untreated WT	Proteomics
Protein abundance	UHRF1BP1	0.170051	15.6351	2.35937	0.0235808	0.265864	-3.69688	Untreated ARID1A-KO vs Untreated WT	Proteomics
Protein abundance	DDX42	0.179609	16.8225	2.35876	0.0236144	0.265874	-3.69811	Untreated ARID1A-KO vs Untreated WT	Proteomics
Protein abundance	BIN3	-0.254941	15.6357	-2.35606	0.0237637	0.267159	-3.70356	Untreated ARID1A-KO vs Untreated WT	Proteomics
Protein abundance	MDP1	-0.132773	15.3885	-2.35551	0.0237942	0.267159	-3.70467	Untreated ARID1A-KO vs Untreated WT	Proteomics
Protein abundance	MRPL44	0.188245	15.8146	2.35446	0.0238526	0.267445	-3.70679	Untreated ARID1A-KO vs Untreated WT	Proteomics
Protein abundance	LSM7	0.119313	17.092	2.35313	0.0239273	0.267843	-3.7095	Untreated ARID1A-KO vs Untreated WT	Proteomics
Protein abundance	AP2A2	0.129233	15.6451	2.35265	0.023954	0.267843	-3.71046	Untreated ARID1A-KO vs Untreated WT	Proteomics
Protein abundance	IFT52	0.279054	14.8127	2.35022	0.0240901	0.268995	-3.71536	Untreated ARID1A-KO vs Untreated WT	Proteomics
Protein abundance	VAPB	0.140903	16.7002	2.34961	0.0241245	0.26901	-3.7166	Untreated ARID1A-KO vs Untreated WT	Proteomics
Protein abundance	MED30	0.155331	16.3108	2.34874	0.0241734	0.269186	-3.71835	Untreated ARID1A-KO vs Untreated WT	Proteomics
Protein abundance	AGFG1	-0.178077	16.1464	-2.34736	0.0242516	0.269687	-3.72114	Untreated ARID1A-KO vs Untreated WT	Proteomics
Protein abundance	INO80E	0.535336	13.7699	2.344	0.024442	0.271433	-3.7279	Untreated ARID1A-KO vs Untreated WT	Proteomics
Protein abundance	FABP3	-0.271888	15.4404	-2.34233	0.0245375	0.272122	-3.73127	Untreated ARID1A-KO vs Untreated WT	Proteomics
Protein abundance	AFAP1L2	-0.165526	15.637	-2.33739	0.0248215	0.274897	-3.74121	Untreated ARID1A-KO vs Untreated WT	Proteomics
Protein abundance	Q5VTE0	-0.2752	19.5975	-2.33676	0.0248578	0.274902	-3.74248	Untreated ARID1A-KO vs Untreated WT	Proteomics
Protein abundance	CT45A10	0.194403	17.1966	2.33521	0.0249478	0.274902	-3.7456	Untreated ARID1A-KO vs Untreated WT	Proteomics
Protein abundance	CT45A2	0.194403	17.1966	2.33521	0.0249478	0.274902	-3.7456	Untreated ARID1A-KO vs Untreated WT	Proteomics
Protein abundance	DZIP3	0.442381	16.9026	2.33504	0.0249573	0.274902	-3.74593	Untreated ARID1A-KO vs Untreated WT	Proteomics
Protein abundance	PDXK	-0.187048	15.5093	-2.33337	0.0250546	0.275321	-3.74929	Untreated ARID1A-KO vs Untreated WT	Proteomics
Protein abundance	KIAA2013	-0.148128	15.913	-2.3323	0.0251171	0.275321	-3.75144	Untreated ARID1A-KO vs Untreated WT	Proteomics
Protein abundance	GABARAPL2	0.1599	16.3461	2.33202	0.0251334	0.275321	-3.752	Untreated ARID1A-KO vs Untreated WT	Proteomics
Protein abundance	RLIM	-0.504761	14.0139	-2.33114	0.0251846	0.275321	-3.75376	Untreated ARID1A-KO vs Untreated WT	Proteomics
Protein abundance	LMAN2	0.168118	16.3431	2.33103	0.0251911	0.275321	-3.75398	Untreated ARID1A-KO vs Untreated WT	Proteomics
Protein abundance	CDKN2AIPNL	0.195276	16.6322	2.33091	0.0251985	0.275321	-3.75423	Untreated ARID1A-KO vs Untreated WT	Proteomics
Protein abundance	WDR3	0.177302	16.9832	2.32989	0.0252584	0.275605	-3.75628	Untreated ARID1A-KO vs Untreated WT	Proteomics
Protein abundance	LMNA	-0.169546	22.19	-2.32793	0.0253733	0.276408	-3.7602	Untreated ARID1A-KO vs Untreated WT	Proteomics
Protein abundance	RRP36	0.186449	16.2669	2.3273	0.0254104	0.276408	-3.76146	Untreated ARID1A-KO vs Untreated WT	Proteomics
Protein abundance	CCNB1	0.198537	16.7773	2.3269	0.025434	0.276408	-3.76226	Untreated ARID1A-KO vs Untreated WT	Proteomics
Protein abundance	TGFB1	0.197228	15.883	2.32582	0.0254982	0.276489	-3.76444	Untreated ARID1A-KO vs Untreated WT	Proteomics
Protein abundance	SRRM2	0.149113	18.8241	2.32563	0.0255095	0.276489	-3.76482	Untreated ARID1A-KO vs Untreated WT	Proteomics
Protein abundance	HIF1AN	0.186155	16.7297	2.3225	0.0256952	0.27788	-3.77108	Untreated ARID1A-KO vs Untreated WT	Proteomics
Protein abundance	UBA6	0.126886	17.392	2.32191	0.0257303	0.27788	-3.77226	Untreated ARID1A-KO vs Untreated WT	Proteomics
Protein abundance	FBXO4	-0.235959	14.6689	-2.32131	0.0257664	0.27788	-3.77347	Untreated ARID1A-KO vs Untreated WT	Proteomics
Protein abundance	DST	0.313588	15.7545	2.32117	0.0257746	0.27788	-3.77374	Untreated ARID1A-KO vs Untreated WT	Proteomics
Protein abundance	SNRPA	0.183117	18.4131	2.32052	0.0258136	0.277933	-3.77505	Untreated ARID1A-KO vs Untreated WT	Proteomics
Protein abundance	SNX15	-0.173363	16.1096	-2.3185	0.0259344	0.278864	-3.77907	Untreated ARID1A-KO vs Untreated WT	Proteomics
Protein abundance	PYROXD1	-0.431586	15.7049	-2.31627	0.026069	0.27994	-3.78354	Untreated ARID1A-KO vs Untreated WT	Proteomics
Protein abundance	MEMO1	-0.191341	16.5957	-2.31349	0.0262372	0.281375	-3.78908	Untreated ARID1A-KO vs Untreated WT	Proteomics
Protein abundance	MSI1	0.213868	16.3146	2.31037	0.0264272	0.283016	-3.7953	Untreated ARID1A-KO vs Untreated WT	Proteomics
Protein abundance	LENG8	0.140259	16.2213	2.30984	0.0264598	0.283016	-3.79637	Untreated ARID1A-KO vs Untreated WT	Proteomics
Protein abundance	EIF3H	0.114535	17.3284	2.30661	0.0266583	0.284476	-3.80281	Untreated ARID1A-KO vs Untreated WT	Proteomics
Protein abundance	FMNL2	0.169302	15.6693	2.30648	0.0266663	0.284476	-3.80307	Untreated ARID1A-KO vs Untreated WT	Proteomics
Protein abundance	ALDH5A1	0.193511	15.4808	2.30389	0.0268261	0.285187	-3.80821	Untreated ARID1A-KO vs Untreated WT	Proteomics
Protein abundance	CSNK2B	0.150054	17.2135	2.30328	0.0268636	0.285187	-3.80941	Untreated ARID1A-KO vs Untreated WT	Proteomics
Protein abundance	UPP1	-0.318519	15.0978	-2.30315	0.0268719	0.285187	-3.80968	Untreated ARID1A-KO vs Untreated WT	Proteomics
Protein abundance	UQCC2	0.185839	15.8093	2.30288	0.0268886	0.285187	-3.81021	Untreated ARID1A-KO vs Untreated WT	Proteomics
Protein abundance	ASH1L	0.204558	15.3816	2.30206	0.0269394	0.285187	-3.81184	Untreated ARID1A-KO vs Untreated WT	Proteomics
Protein abundance	SLC29A1	0.14323	15.6409	2.302	0.0269435	0.285187	-3.81197	Untreated ARID1A-KO vs Untreated WT	Proteomics
Protein abundance	GATC	0.310547	14.7546	2.29997	0.0270701	0.285228	-3.81601	Untreated ARID1A-KO vs Untreated WT	Proteomics
Protein abundance	BCAS2	0.191037	16.6894	2.29975	0.0270838	0.285228	-3.81644	Untreated ARID1A-KO vs Untreated WT	Proteomics
Protein abundance	KANK1	-0.229721	15.5815	-2.29914	0.027122	0.285228	-3.81766	Untreated ARID1A-KO vs Untreated WT	Proteomics
Protein abundance	IKBKB	-0.28995	14.5254	-2.29844	0.0271656	0.285228	-3.81904	Untreated ARID1A-KO vs Untreated WT	Proteomics
Protein abundance	METTL15	0.248186	14.6157	2.29783	0.0272039	0.285228	-3.82026	Untreated ARID1A-KO vs Untreated WT	Proteomics
Protein abundance	ATRN	-0.13307	15.8505	-2.2977	0.0272118	0.285228	-3.8205	Untreated ARID1A-KO vs Untreated WT	Proteomics
Protein abundance	GTF2E1	0.27201	15.709	2.29695	0.027259	0.285228	-3.822	Untreated ARID1A-KO vs Untreated WT	Proteomics
Protein abundance	TIA1	0.199819	16.0576	2.29691	0.0272619	0.285228	-3.82209	Untreated ARID1A-KO vs Untreated WT	Proteomics
Protein abundance	GGPS1	0.151287	16.1003	2.29667	0.0272765	0.285228	-3.82255	Untreated ARID1A-KO vs Untreated WT	Proteomics
Protein abundance	DHX9	0.143911	19.5496	2.29633	0.0272983	0.285228	-3.82324	Untreated ARID1A-KO vs Untreated WT	Proteomics
Protein abundance	BRD3	0.192736	16.3723	2.29553	0.0273483	0.285384	-3.82481	Untreated ARID1A-KO vs Untreated WT	Proteomics
Protein abundance	SREK1	0.258908	16.1006	2.29367	0.0274659	0.286244	-3.8285	Untreated ARID1A-KO vs Untreated WT	Proteomics
Protein abundance	STAT5A	-0.149278	15.4439	-2.29059	0.0276616	0.287828	-3.83462	Untreated ARID1A-KO vs Untreated WT	Proteomics
Protein abundance	PPP2R1B	0.184091	15.9633	2.29008	0.0276937	0.287828	-3.83561	Untreated ARID1A-KO vs Untreated WT	Proteomics
Protein abundance	TREX1	-0.392015	15.3108	-2.28961	0.0277241	0.287828	-3.83656	Untreated ARID1A-KO vs Untreated WT	Proteomics
Protein abundance	PYGM	-0.199739	14.8226	-2.28893	0.0277672	0.287908	-3.83789	Untreated ARID1A-KO vs Untreated WT	Proteomics
Protein abundance	GPCPD1	0.254803	14.6687	2.28806	0.0278228	0.288116	-3.83961	Untreated ARID1A-KO vs Untreated WT	Proteomics
Protein abundance	DCP1B	0.395597	15.1215	2.28508	0.0280143	0.289226	-3.84551	Untreated ARID1A-KO vs Untreated WT	Proteomics
Protein abundance	IFIT1	-0.245972	16.7614	-2.28498	0.0280208	0.289226	-3.84571	Untreated ARID1A-KO vs Untreated WT	Proteomics
Protein abundance	SLC9A3R1	0.15455	16.2987	2.28473	0.0280366	0.289226	-3.8462	Untreated ARID1A-KO vs Untreated WT	Proteomics
Protein abundance	CLPB	-0.155842	16.8035	-2.28325	0.0281321	0.289843	-3.84912	Untreated ARID1A-KO vs Untreated WT	Proteomics
Protein abundance	FBXL19	0.170853	14.9363	2.28173	0.028231	0.290493	-3.85214	Untreated ARID1A-KO vs Untreated WT	Proteomics
Protein abundance	SH2D4A	0.187286	16.0841	2.27895	0.0284117	0.291722	-3.85762	Untreated ARID1A-KO vs Untreated WT	Proteomics
Protein abundance	TTF2	0.13533	15.1903	2.27879	0.0284222	0.291722	-3.85794	Untreated ARID1A-KO vs Untreated WT	Proteomics
Protein abundance	PNPO	0.17704	15.9067	2.27803	0.0284718	0.291863	-3.85944	Untreated ARID1A-KO vs Untreated WT	Proteomics
Protein abundance	LAMTOR3	0.285971	15.5226	2.27688	0.028547	0.291966	-3.86171	Untreated ARID1A-KO vs Untreated WT	Proteomics
Protein abundance	SH3BP5L	-0.148739	16.5291	-2.27609	0.0285985	0.291966	-3.86326	Untreated ARID1A-KO vs Untreated WT	Proteomics
Protein abundance	ERAL1	-0.16956	15.6447	-2.27577	0.0286199	0.291966	-3.8639	Untreated ARID1A-KO vs Untreated WT	Proteomics
Protein abundance	ARMC10	0.137425	15.5408	2.27559	0.0286313	0.291966	-3.86424	Untreated ARID1A-KO vs Untreated WT	Proteomics
Protein abundance	ASAP2	-0.172394	15.2126	-2.27461	0.0286959	0.291966	-3.86618	Untreated ARID1A-KO vs Untreated WT	Proteomics
Protein abundance	PTPN12	0.129956	16.6284	2.27459	0.0286973	0.291966	-3.86622	Untreated ARID1A-KO vs Untreated WT	Proteomics
Protein abundance	AP1M1	-0.203747	17.0157	-2.27298	0.0288035	0.292476	-3.86939	Untreated ARID1A-KO vs Untreated WT	Proteomics
Protein abundance	RCHY1	0.217536	15.4233	2.27274	0.0288194	0.292476	-3.86987	Untreated ARID1A-KO vs Untreated WT	Proteomics
Protein abundance	SIK2	0.209153	15.4291	2.27209	0.0288625	0.292548	-3.87115	Untreated ARID1A-KO vs Untreated WT	Proteomics
Protein abundance	GARS	0.137491	18.4984	2.26801	0.0291331	0.294727	-3.87917	Untreated ARID1A-KO vs Untreated WT	Proteomics
Protein abundance	PABPN1	0.127019	17.2792	2.26743	0.0291719	0.294727	-3.88031	Untreated ARID1A-KO vs Untreated WT	Proteomics
Protein abundance	CHD3	0.171532	15.4432	2.2669	0.0292074	0.294727	-3.88135	Untreated ARID1A-KO vs Untreated WT	Proteomics
Protein abundance	KIF13B	-0.161628	15.1778	-2.26667	0.0292226	0.294727	-3.8818	Untreated ARID1A-KO vs Untreated WT	Proteomics
Protein abundance	Q63ZY6	0.357057	18.0193	2.26572	0.029286	0.294926	-3.88366	Untreated ARID1A-KO vs Untreated WT	Proteomics
Protein abundance	AKAP9	-0.112764	16.4348	-2.2653	0.0293148	0.294926	-3.8845	Untreated ARID1A-KO vs Untreated WT	Proteomics
Protein abundance	FCHSD2	-0.170374	15.4692	-2.26438	0.0293764	0.294992	-3.88631	Untreated ARID1A-KO vs Untreated WT	Proteomics
Protein abundance	ZC3H8	0.268929	16.2784	2.26412	0.029394	0.294992	-3.88682	Untreated ARID1A-KO vs Untreated WT	Proteomics
Protein abundance	TRIM23	0.531788	12.4959	2.25992	0.0296772	0.297197	-3.89505	Untreated ARID1A-KO vs Untreated WT	Proteomics
Protein abundance	MTPAP	0.175531	16.3472	2.25978	0.0296868	0.297197	-3.89533	Untreated ARID1A-KO vs Untreated WT	Proteomics
Protein abundance	COIL	0.221239	16.0794	2.25922	0.0297248	0.297211	-3.89642	Untreated ARID1A-KO vs Untreated WT	Proteomics
Protein abundance	ERC1	0.16695	16.4889	2.25686	0.0298857	0.297858	-3.90105	Untreated ARID1A-KO vs Untreated WT	Proteomics
Protein abundance	MTBP	0.140753	14.6834	2.25676	0.0298926	0.297858	-3.90125	Untreated ARID1A-KO vs Untreated WT	Proteomics
Protein abundance	BCORL1	0.173473	16.063	2.25666	0.0298993	0.297858	-3.90145	Untreated ARID1A-KO vs Untreated WT	Proteomics
Protein abundance	ACTG1	0.145456	22.3174	2.25467	0.030035	0.298544	-3.90533	Untreated ARID1A-KO vs Untreated WT	Proteomics
Protein abundance	ZMYM4	0.154765	15.866	2.25458	0.0300417	0.298544	-3.90552	Untreated ARID1A-KO vs Untreated WT	Proteomics
Protein abundance	NES	0.194387	20.563	2.25181	0.0302322	0.300071	-3.91094	Untreated ARID1A-KO vs Untreated WT	Proteomics
Protein abundance	HERC5	0.111854	15.4446	2.25117	0.0302759	0.300137	-3.91218	Untreated ARID1A-KO vs Untreated WT	Proteomics
Protein abundance	KRT24	-0.696418	16.0297	-2.25014	0.0303472	0.300478	-3.9142	Untreated ARID1A-KO vs Untreated WT	Proteomics
Protein abundance	SFN	0.193682	15.2891	2.24907	0.0304213	0.300845	-3.91629	Untreated ARID1A-KO vs Untreated WT	Proteomics
Protein abundance	EBP	-0.339159	14.8547	-2.24835	0.0304715	0.300975	-3.9177	Untreated ARID1A-KO vs Untreated WT	Proteomics
Protein abundance	CAMKK2	0.162905	15.3932	2.2478	0.0305094	0.300985	-3.91877	Untreated ARID1A-KO vs Untreated WT	Proteomics
Protein abundance	ZCCHC11	0.148	15.9256	2.24713	0.0305561	0.301079	-3.92007	Untreated ARID1A-KO vs Untreated WT	Proteomics
Protein abundance	PCBP4	-0.199742	16.3848	-2.24526	0.0306866	0.30164	-3.92373	Untreated ARID1A-KO vs Untreated WT	Proteomics
Protein abundance	TRMU	0.160924	14.8258	2.24525	0.0306872	0.30164	-3.92375	Untreated ARID1A-KO vs Untreated WT	Proteomics
Protein abundance	CD70	-0.199645	16.3761	-2.24393	0.03078	0.301932	-3.92633	Untreated ARID1A-KO vs Untreated WT	Proteomics
Protein abundance	BCKDHB	0.256057	13.9341	2.24361	0.0308019	0.301932	-3.92694	Untreated ARID1A-KO vs Untreated WT	Proteomics
Protein abundance	UACA	-0.156647	16.407	-2.24293	0.0308496	0.301932	-3.92827	Untreated ARID1A-KO vs Untreated WT	Proteomics
Protein abundance	FAM60A	0.175485	14.6463	2.24271	0.0308655	0.301932	-3.92871	Untreated ARID1A-KO vs Untreated WT	Proteomics
Protein abundance	PHLDA3	-0.221163	14.6306	-2.24007	0.0310511	0.303383	-3.93384	Untreated ARID1A-KO vs Untreated WT	Proteomics
Protein abundance	CFAP36	0.159702	16.1391	2.23913	0.0311174	0.303494	-3.93567	Untreated ARID1A-KO vs Untreated WT	Proteomics
Protein abundance	GYS1	0.224092	16.3794	2.23885	0.0311372	0.303494	-3.93621	Untreated ARID1A-KO vs Untreated WT	Proteomics
Protein abundance	MOB4	-0.315136	15.8636	-2.23554	0.0313728	0.305185	-3.94267	Untreated ARID1A-KO vs Untreated WT	Proteomics
Protein abundance	COL6A1	0.288773	15.618	2.23441	0.031453	0.305185	-3.94485	Untreated ARID1A-KO vs Untreated WT	Proteomics
Protein abundance	TOLLIP	-0.265002	15.5176	-2.23378	0.0314984	0.305185	-3.94609	Untreated ARID1A-KO vs Untreated WT	Proteomics
Protein abundance	RHOG	0.141748	16.9184	2.23371	0.0315031	0.305185	-3.94622	Untreated ARID1A-KO vs Untreated WT	Proteomics
Protein abundance	TMEM63B	1.10782	16.1979	2.23333	0.0315301	0.305185	-3.94695	Untreated ARID1A-KO vs Untreated WT	Proteomics
Protein abundance	C18orf8	0.209692	15.2041	2.23296	0.0315572	0.305185	-3.94769	Untreated ARID1A-KO vs Untreated WT	Proteomics
Protein abundance	UQCRH	0.295529	18.005	2.23261	0.0315817	0.305185	-3.94835	Untreated ARID1A-KO vs Untreated WT	Proteomics
Protein abundance	CCDC158	-0.286793	16.2185	-2.23221	0.031611	0.305185	-3.94914	Untreated ARID1A-KO vs Untreated WT	Proteomics
Protein abundance	SEC23A	0.170489	16.2877	2.23031	0.031747	0.305365	-3.95282	Untreated ARID1A-KO vs Untreated WT	Proteomics
Protein abundance	ZC3H18	0.17707	18.0145	2.22996	0.0317721	0.305365	-3.95349	Untreated ARID1A-KO vs Untreated WT	Proteomics
Protein abundance	AIP	-0.208919	17.0826	-2.22841	0.0318842	0.305365	-3.95651	Untreated ARID1A-KO vs Untreated WT	Proteomics
Protein abundance	PTPRA	0.191316	14.8734	2.22749	0.0319507	0.305365	-3.95829	Untreated ARID1A-KO vs Untreated WT	Proteomics
Protein abundance	MAST4	-0.263451	15.3324	-2.2268	0.0320013	0.305365	-3.95964	Untreated ARID1A-KO vs Untreated WT	Proteomics
Protein abundance	RFC3	0.173717	15.9074	2.22666	0.0320112	0.305365	-3.95991	Untreated ARID1A-KO vs Untreated WT	Proteomics
Protein abundance	ICE1	0.144784	15.7974	2.226	0.0320591	0.305365	-3.96119	Untreated ARID1A-KO vs Untreated WT	Proteomics
Protein abundance	HBE1	0.687322	13.4879	2.22587	0.0320687	0.305365	-3.96144	Untreated ARID1A-KO vs Untreated WT	Proteomics
Protein abundance	HBG1	0.687322	13.4879	2.22587	0.0320687	0.305365	-3.96144	Untreated ARID1A-KO vs Untreated WT	Proteomics
Protein abundance	HBG2	0.687322	13.4879	2.22587	0.0320687	0.305365	-3.96144	Untreated ARID1A-KO vs Untreated WT	Proteomics
Protein abundance	YME1L1	0.138672	16.5198	2.22565	0.0320843	0.305365	-3.96186	Untreated ARID1A-KO vs Untreated WT	Proteomics
Protein abundance	MELTF	-0.159813	16.6256	-2.22479	0.0321468	0.305365	-3.96352	Untreated ARID1A-KO vs Untreated WT	Proteomics
Protein abundance	DDTL	0.228904	16.8733	2.22473	0.0321514	0.305365	-3.96365	Untreated ARID1A-KO vs Untreated WT	Proteomics
Protein abundance	MRPS18A	0.173608	16.7957	2.22467	0.0321556	0.305365	-3.96376	Untreated ARID1A-KO vs Untreated WT	Proteomics
Protein abundance	NUBPL	0.136775	15.962	2.22285	0.0322888	0.306273	-3.96729	Untreated ARID1A-KO vs Untreated WT	Proteomics
Protein abundance	BRAT1	0.134682	16.2478	2.22108	0.0324184	0.306517	-3.97072	Untreated ARID1A-KO vs Untreated WT	Proteomics
Protein abundance	FNBP1	0.185347	16.2969	2.22018	0.0324841	0.306517	-3.97245	Untreated ARID1A-KO vs Untreated WT	Proteomics
Protein abundance	AP1S3	-0.367985	16.3986	-2.21996	0.0325009	0.306517	-3.97289	Untreated ARID1A-KO vs Untreated WT	Proteomics
Protein abundance	YWHAG	0.149537	18.844	2.21994	0.032502	0.306517	-3.97292	Untreated ARID1A-KO vs Untreated WT	Proteomics
Protein abundance	IL7	-0.233214	16.5473	-2.21993	0.0325031	0.306517	-3.97295	Untreated ARID1A-KO vs Untreated WT	Proteomics
Protein abundance	ALKBH3	0.184464	15.7011	2.21908	0.0325653	0.306748	-3.97458	Untreated ARID1A-KO vs Untreated WT	Proteomics
Protein abundance	MT-CO1	-0.408016	15.428	-2.21834	0.03262	0.306907	-3.97602	Untreated ARID1A-KO vs Untreated WT	Proteomics
Protein abundance	STX4	0.182626	16.0823	2.21773	0.0326653	0.306978	-3.9772	Untreated ARID1A-KO vs Untreated WT	Proteomics
Protein abundance	ZFC3H1	0.173436	15.8744	2.21557	0.0328247	0.30812	-3.98136	Untreated ARID1A-KO vs Untreated WT	Proteomics
Protein abundance	P48741	0.193629	17.5472	2.21408	0.0329356	0.308804	-3.98424	Untreated ARID1A-KO vs Untreated WT	Proteomics
Protein abundance	PLEKHA1	-0.31171	14.703	-2.21242	0.0330592	0.309276	-3.98745	Untreated ARID1A-KO vs Untreated WT	Proteomics
Protein abundance	CALR	0.23432	20.1036	2.2116	0.0331206	0.309276	-3.98903	Untreated ARID1A-KO vs Untreated WT	Proteomics
Protein abundance	EIF2AK1	0.254222	14.803	2.21069	0.0331891	0.309276	-3.9908	Untreated ARID1A-KO vs Untreated WT	Proteomics
Protein abundance	POLE2	0.756657	14.8467	2.21026	0.0332213	0.309276	-3.99162	Untreated ARID1A-KO vs Untreated WT	Proteomics
Protein abundance	CFL2	0.334072	16.8014	2.20893	0.0333212	0.309276	-3.99419	Untreated ARID1A-KO vs Untreated WT	Proteomics
Protein abundance	CTAGE15	0.207358	15.805	2.20863	0.0333438	0.309276	-3.99477	Untreated ARID1A-KO vs Untreated WT	Proteomics
Protein abundance	CTAGE6	0.207358	15.805	2.20863	0.0333438	0.309276	-3.99477	Untreated ARID1A-KO vs Untreated WT	Proteomics
Protein abundance	SLC52A2	0.259536	15.7735	2.20797	0.0333934	0.309276	-3.99603	Untreated ARID1A-KO vs Untreated WT	Proteomics
Protein abundance	FRMD6	0.160098	15.5747	2.20738	0.0334377	0.309276	-3.99717	Untreated ARID1A-KO vs Untreated WT	Proteomics
Protein abundance	FUBP1	0.130347	18.4182	2.20721	0.0334506	0.309276	-3.9975	Untreated ARID1A-KO vs Untreated WT	Proteomics
Protein abundance	KMT5A	-0.234282	14.9742	-2.20675	0.0334853	0.309276	-3.99838	Untreated ARID1A-KO vs Untreated WT	Proteomics
Protein abundance	AKT1	-0.123247	16.1811	-2.20519	0.0336032	0.309276	-4.00138	Untreated ARID1A-KO vs Untreated WT	Proteomics
Protein abundance	MED10	0.139502	15.9663	2.20455	0.0336517	0.309276	-4.00261	Untreated ARID1A-KO vs Untreated WT	Proteomics
Protein abundance	CREB3L3	-0.23327	15.201	-2.20343	0.0337369	0.309276	-4.00477	Untreated ARID1A-KO vs Untreated WT	Proteomics
Protein abundance	CT45A5	0.254097	17.6038	2.20276	0.0337881	0.309276	-4.00607	Untreated ARID1A-KO vs Untreated WT	Proteomics
Protein abundance	CT45A3	0.254097	17.6038	2.20276	0.0337881	0.309276	-4.00607	Untreated ARID1A-KO vs Untreated WT	Proteomics
Protein abundance	CT45A1	0.254097	17.6038	2.20276	0.0337881	0.309276	-4.00607	Untreated ARID1A-KO vs Untreated WT	Proteomics
Protein abundance	HIST1H4H, HIST1H4C, HIST1H4J, HIST4H4, HIST2H4B, HIST2H4A, HIST1H4K, HIST1H4F, HIST1H4L, HIST1H4I, HIST1H4E, HIST1H4D, HIST1H4A, HIST1H4B	-0.189484	19.2753	-2.20238	0.0338168	0.309276	-4.00679	Untreated ARID1A-KO vs Untreated WT	Proteomics
Protein abundance	SFXN5	0.412671	12.9265	2.20199	0.033846	0.309276	-4.00753	Untreated ARID1A-KO vs Untreated WT	Proteomics
Protein abundance	EEF1A1	-0.264199	19.6111	-2.20159	0.0338769	0.309276	-4.00831	Untreated ARID1A-KO vs Untreated WT	Proteomics
Protein abundance	ASPH, AC090094.1	0.184662	16.6145	2.20121	0.0339057	0.309276	-4.00903	Untreated ARID1A-KO vs Untreated WT	Proteomics
Protein abundance	ALKBH2	0.363977	14.6939	2.20078	0.0339384	0.309276	-4.00985	Untreated ARID1A-KO vs Untreated WT	Proteomics
Protein abundance	ZNF512	0.193145	16.2798	2.20068	0.0339464	0.309276	-4.01006	Untreated ARID1A-KO vs Untreated WT	Proteomics
Protein abundance	MAFK	0.20713	14.7076	2.20027	0.0339774	0.309276	-4.01084	Untreated ARID1A-KO vs Untreated WT	Proteomics
Protein abundance	SOX13	-0.132637	15.3134	-2.19977	0.0340162	0.309276	-4.01181	Untreated ARID1A-KO vs Untreated WT	Proteomics
Protein abundance	ATP5L	0.200391	15.7262	2.19885	0.0340862	0.309276	-4.01356	Untreated ARID1A-KO vs Untreated WT	Proteomics
Protein abundance	RPS6KA5	-0.139945	14.349	-2.19865	0.034102	0.309276	-4.01396	Untreated ARID1A-KO vs Untreated WT	Proteomics
Protein abundance	NCLN	0.178779	16.3256	2.19829	0.0341295	0.309276	-4.01464	Untreated ARID1A-KO vs Untreated WT	Proteomics
Protein abundance	C17orf49	0.197345	15.7186	2.19797	0.0341544	0.309276	-4.01527	Untreated ARID1A-KO vs Untreated WT	Proteomics
Protein abundance	FAM234A	0.174937	16.1676	2.19742	0.0341964	0.309276	-4.01631	Untreated ARID1A-KO vs Untreated WT	Proteomics
Protein abundance	CYHR1	0.429162	14.9114	2.19738	0.0341998	0.309276	-4.0164	Untreated ARID1A-KO vs Untreated WT	Proteomics
Protein abundance	MRPL17	-0.199979	16.0861	-2.19733	0.0342034	0.309276	-4.01649	Untreated ARID1A-KO vs Untreated WT	Proteomics
Protein abundance	SIPA1	-0.49225	15.2743	-2.19523	0.0343657	0.31028	-4.02053	Untreated ARID1A-KO vs Untreated WT	Proteomics
Protein abundance	NEDD1	-0.25768	16.3493	-2.19449	0.034423	0.31028	-4.02195	Untreated ARID1A-KO vs Untreated WT	Proteomics
Protein abundance	SNX24	-0.294036	17.0978	-2.19441	0.034429	0.31028	-4.0221	Untreated ARID1A-KO vs Untreated WT	Proteomics
Protein abundance	LPIN1	0.218014	15.3938	2.19225	0.0345962	0.310614	-4.02623	Untreated ARID1A-KO vs Untreated WT	Proteomics
Protein abundance	PEF1	0.194548	17.6849	2.19142	0.0346608	0.310614	-4.02782	Untreated ARID1A-KO vs Untreated WT	Proteomics
Protein abundance	SDHAF2	0.157903	16.8016	2.19121	0.034677	0.310614	-4.02822	Untreated ARID1A-KO vs Untreated WT	Proteomics
Protein abundance	ADAMTS12	0.181173	15.136	2.19109	0.0346868	0.310614	-4.02846	Untreated ARID1A-KO vs Untreated WT	Proteomics
Protein abundance	TTLL12	0.154014	16.4944	2.19079	0.0347099	0.310614	-4.02902	Untreated ARID1A-KO vs Untreated WT	Proteomics
Protein abundance	IPO13	0.121635	15.8326	2.19079	0.0347102	0.310614	-4.02903	Untreated ARID1A-KO vs Untreated WT	Proteomics
Protein abundance	DEPDC7	-0.371044	16.0651	-2.19049	0.0347335	0.310614	-4.0296	Untreated ARID1A-KO vs Untreated WT	Proteomics
Protein abundance	ORMDL3	-0.25068	14.8284	-2.18981	0.0347867	0.310748	-4.03091	Untreated ARID1A-KO vs Untreated WT	Proteomics
Protein abundance	PCDHB11	0.549045	16.4386	2.18721	0.0349899	0.312221	-4.03587	Untreated ARID1A-KO vs Untreated WT	Proteomics
Protein abundance	DLGAP4	0.193228	15.6588	2.18566	0.0351121	0.312748	-4.03884	Untreated ARID1A-KO vs Untreated WT	Proteomics
Protein abundance	LINC00493	0.178783	16.1447	2.18543	0.0351301	0.312748	-4.03928	Untreated ARID1A-KO vs Untreated WT	Proteomics
Protein abundance	API5	0.137579	17.6247	2.185	0.0351644	0.312748	-4.04011	Untreated ARID1A-KO vs Untreated WT	Proteomics
Protein abundance	TCAF2	-0.170614	15.241	-2.18384	0.0352558	0.312939	-4.04232	Untreated ARID1A-KO vs Untreated WT	Proteomics
Protein abundance	RMDN1	-0.182886	16.803	-2.18291	0.0353294	0.312939	-4.0441	Untreated ARID1A-KO vs Untreated WT	Proteomics
Protein abundance	PRDX4	0.199043	15.8552	2.18263	0.0353512	0.312939	-4.04463	Untreated ARID1A-KO vs Untreated WT	Proteomics
Protein abundance	ACP1	-0.139307	16.5563	-2.18243	0.0353676	0.312939	-4.04502	Untreated ARID1A-KO vs Untreated WT	Proteomics
Protein abundance	VCL	0.130302	18.5853	2.18229	0.0353783	0.312939	-4.04528	Untreated ARID1A-KO vs Untreated WT	Proteomics
Protein abundance	TOX4	-0.220301	16.2485	-2.1806	0.0355129	0.313787	-4.04851	Untreated ARID1A-KO vs Untreated WT	Proteomics
Protein abundance	SRRM1	0.181916	19.1137	2.17964	0.0355891	0.314119	-4.05034	Untreated ARID1A-KO vs Untreated WT	Proteomics
Protein abundance	TTK	0.137522	15.98	2.17901	0.0356393	0.314221	-4.05154	Untreated ARID1A-KO vs Untreated WT	Proteomics
Protein abundance	KRT1	-0.88518	17.3256	-2.17723	0.0357817	0.315135	-4.05493	Untreated ARID1A-KO vs Untreated WT	Proteomics
Protein abundance	NNT	-0.150162	17.0072	-2.17637	0.0358508	0.315402	-4.05658	Untreated ARID1A-KO vs Untreated WT	Proteomics
Protein abundance	GRAMD3	-0.375663	15.4585	-2.17486	0.0359724	0.315976	-4.05946	Untreated ARID1A-KO vs Untreated WT	Proteomics
Protein abundance	MBTPS2	-0.290899	14.9184	-2.17459	0.0359939	0.315976	-4.05996	Untreated ARID1A-KO vs Untreated WT	Proteomics
Protein abundance	CREB1	0.20175	16.4094	2.17321	0.0361051	0.316611	-4.06259	Untreated ARID1A-KO vs Untreated WT	Proteomics
Protein abundance	COPE	0.134583	16.4213	2.17263	0.0361519	0.31668	-4.06369	Untreated ARID1A-KO vs Untreated WT	Proteomics
Protein abundance	CPEB4	-0.27073	15.3047	-2.17016	0.0363519	0.317117	-4.06839	Untreated ARID1A-KO vs Untreated WT	Proteomics
Protein abundance	NOMO1	0.160004	16.4685	2.16969	0.0363901	0.317117	-4.06928	Untreated ARID1A-KO vs Untreated WT	Proteomics
Protein abundance	CTSZ	0.26653	17.9514	2.16918	0.0364317	0.317117	-4.07025	Untreated ARID1A-KO vs Untreated WT	Proteomics
Protein abundance	LSAMP	-0.267037	14.3514	-2.16899	0.0364476	0.317117	-4.07062	Untreated ARID1A-KO vs Untreated WT	Proteomics
Protein abundance	MTO1	0.157635	16.243	2.16894	0.0364516	0.317117	-4.07072	Untreated ARID1A-KO vs Untreated WT	Proteomics
Protein abundance	UBAP2L	0.140739	18.3946	2.16819	0.0365128	0.317117	-4.07214	Untreated ARID1A-KO vs Untreated WT	Proteomics
Protein abundance	FBN1	0.222057	15.1444	2.16738	0.0365783	0.317117	-4.07367	Untreated ARID1A-KO vs Untreated WT	Proteomics
Protein abundance	AASDHPPT	0.154917	16.5577	2.16728	0.0365872	0.317117	-4.07387	Untreated ARID1A-KO vs Untreated WT	Proteomics
Protein abundance	ATXN2L	0.10648	18.1771	2.16701	0.0366087	0.317117	-4.07437	Untreated ARID1A-KO vs Untreated WT	Proteomics
Protein abundance	PEX6	-0.216211	14.7827	-2.16694	0.0366146	0.317117	-4.07451	Untreated ARID1A-KO vs Untreated WT	Proteomics
Protein abundance	NUP98	-0.146957	16.938	-2.16674	0.036631	0.317117	-4.07489	Untreated ARID1A-KO vs Untreated WT	Proteomics
Protein abundance	SHOX2	0.4137	13.3966	2.16489	0.0367826	0.318091	-4.0784	Untreated ARID1A-KO vs Untreated WT	Proteomics
Protein abundance	SLC35B2	-0.146517	16.2529	-2.16339	0.0369062	0.318686	-4.08125	Untreated ARID1A-KO vs Untreated WT	Proteomics
Protein abundance	SNX27	-0.108291	16.6641	-2.1631	0.0369298	0.318686	-4.0818	Untreated ARID1A-KO vs Untreated WT	Proteomics
Protein abundance	DPYSL5	-0.189875	16.9722	-2.16197	0.0370234	0.319155	-4.08395	Untreated ARID1A-KO vs Untreated WT	Proteomics
Protein abundance	IGFBP2	0.165213	14.6839	2.15929	0.037245	0.320193	-4.08902	Untreated ARID1A-KO vs Untreated WT	Proteomics
Protein abundance	FOXJ2	0.167801	15.8642	2.15928	0.0372458	0.320193	-4.08904	Untreated ARID1A-KO vs Untreated WT	Proteomics
Protein abundance	GNB1L	0.328936	15.4865	2.15908	0.037262	0.320193	-4.08941	Untreated ARID1A-KO vs Untreated WT	Proteomics
Protein abundance	TFPT	0.173747	15.3305	2.15857	0.0373051	0.320225	-4.09039	Untreated ARID1A-KO vs Untreated WT	Proteomics
Protein abundance	NR3C2	-0.189552	15.6755	-2.15802	0.0373502	0.320274	-4.09142	Untreated ARID1A-KO vs Untreated WT	Proteomics
Protein abundance	SYDE1	-0.324476	14.3248	-2.15552	0.0375594	0.321729	-4.09617	Untreated ARID1A-KO vs Untreated WT	Proteomics
Protein abundance	ECT2	0.187065	13.9548	2.15404	0.0376833	0.322141	-4.09896	Untreated ARID1A-KO vs Untreated WT	Proteomics
Protein abundance	CBX6	0.139247	16.0957	2.15399	0.0376868	0.322141	-4.09904	Untreated ARID1A-KO vs Untreated WT	Proteomics
Protein abundance	ZNF800	-0.168899	15.3606	-2.15305	0.0377661	0.32248	-4.10083	Untreated ARID1A-KO vs Untreated WT	Proteomics
Protein abundance	FAM175B	0.155004	16.3499	2.15256	0.0378073	0.322493	-4.10175	Untreated ARID1A-KO vs Untreated WT	Proteomics
Protein abundance	PHKA2	0.178519	14.3786	2.15198	0.0378557	0.322567	-4.10284	Untreated ARID1A-KO vs Untreated WT	Proteomics
Protein abundance	POLR2J	0.171847	16.1087	2.15103	0.0379364	0.322871	-4.10465	Untreated ARID1A-KO vs Untreated WT	Proteomics
Protein abundance	RBFOX2	0.992484	16.2535	2.14999	0.0380243	0.322871	-4.10661	Untreated ARID1A-KO vs Untreated WT	Proteomics
Protein abundance	RBFOX1	0.992484	16.2535	2.14999	0.0380243	0.322871	-4.10661	Untreated ARID1A-KO vs Untreated WT	Proteomics
Protein abundance	SPRR2G	0.161769	16.0494	2.14952	0.0380638	0.322871	-4.10749	Untreated ARID1A-KO vs Untreated WT	Proteomics
Protein abundance	C7orf50	-0.142535	16.2611	-2.14875	0.0381293	0.322871	-4.10895	Untreated ARID1A-KO vs Untreated WT	Proteomics
Protein abundance	CSRP2	-0.138005	16.4489	-2.14781	0.0382087	0.322871	-4.11072	Untreated ARID1A-KO vs Untreated WT	Proteomics
Protein abundance	BAG2	0.241591	16.4806	2.14723	0.0382578	0.322871	-4.11181	Untreated ARID1A-KO vs Untreated WT	Proteomics
Protein abundance	SLBP	0.172633	16.0587	2.1469	0.0382859	0.322871	-4.11243	Untreated ARID1A-KO vs Untreated WT	Proteomics
Protein abundance	MGA	0.189602	15.976	2.14688	0.0382881	0.322871	-4.11248	Untreated ARID1A-KO vs Untreated WT	Proteomics
Protein abundance	BUD31	0.228255	16.4088	2.14667	0.0383053	0.322871	-4.11286	Untreated ARID1A-KO vs Untreated WT	Proteomics
Protein abundance	NLGN4X	0.132793	15.1876	2.14594	0.038368	0.322871	-4.11425	Untreated ARID1A-KO vs Untreated WT	Proteomics
Protein abundance	AKAP1	0.131998	16.1908	2.14594	0.038368	0.322871	-4.11425	Untreated ARID1A-KO vs Untreated WT	Proteomics
Protein abundance	TMEM263	0.210562	15.8642	2.14341	0.0385841	0.324134	-4.11901	Untreated ARID1A-KO vs Untreated WT	Proteomics
Protein abundance	KLHL11	0.148063	15.4948	2.14325	0.0385979	0.324134	-4.11932	Untreated ARID1A-KO vs Untreated WT	Proteomics
Protein abundance	GRPEL2	0.181082	15.6312	2.14234	0.0386756	0.324452	-4.12102	Untreated ARID1A-KO vs Untreated WT	Proteomics
Protein abundance	COQ6	0.340908	14.4065	2.14144	0.0387529	0.324765	-4.12272	Untreated ARID1A-KO vs Untreated WT	Proteomics
Protein abundance	METTL7B	-0.124074	15.8531	-2.13891	0.0389706	0.326253	-4.12747	Untreated ARID1A-KO vs Untreated WT	Proteomics
Protein abundance	SDC1	0.275407	15.1277	2.1377	0.0390755	0.326795	-4.12975	Untreated ARID1A-KO vs Untreated WT	Proteomics
Protein abundance	KCTD1	-0.379387	12.8972	-2.13717	0.0391212	0.326841	-4.13074	Untreated ARID1A-KO vs Untreated WT	Proteomics
Protein abundance	RHOQ	-0.321004	17.1127	-2.13391	0.0394048	0.328872	-4.13686	Untreated ARID1A-KO vs Untreated WT	Proteomics
Protein abundance	RTCB	0.186082	17.5404	2.12832	0.0398954	0.332626	-4.14735	Untreated ARID1A-KO vs Untreated WT	Proteomics
Protein abundance	PARVB	0.199866	15.1807	2.12753	0.039965	0.332864	-4.14882	Untreated ARID1A-KO vs Untreated WT	Proteomics
Protein abundance	N4BP2	0.167328	15.1251	2.1265	0.0400559	0.33328	-4.15075	Untreated ARID1A-KO vs Untreated WT	Proteomics
Protein abundance	HMGXB3	0.188107	14.9859	2.12325	0.0403451	0.335343	-4.15684	Untreated ARID1A-KO vs Untreated WT	Proteomics
Protein abundance	PLK1	0.130345	15.7385	2.12183	0.0404715	0.33605	-4.15949	Untreated ARID1A-KO vs Untreated WT	Proteomics
Protein abundance	R3HCC1	0.379111	13.5514	2.11976	0.040657	0.337245	-4.16336	Untreated ARID1A-KO vs Untreated WT	Proteomics
Protein abundance	BORCS5	0.193448	16.0343	2.11798	0.0408172	0.338229	-4.16669	Untreated ARID1A-KO vs Untreated WT	Proteomics
Protein abundance	GPX8	0.269311	15.6935	2.11594	0.0410011	0.339178	-4.17049	Untreated ARID1A-KO vs Untreated WT	Proteomics
Protein abundance	UBE2E3	-0.297498	15.9487	-2.11534	0.0410546	0.339178	-4.17159	Untreated ARID1A-KO vs Untreated WT	Proteomics
Protein abundance	DNAJB11	0.157873	17.8626	2.11514	0.0410728	0.339178	-4.17197	Untreated ARID1A-KO vs Untreated WT	Proteomics
Protein abundance	CTIF	-0.346774	14.8852	-2.11467	0.0411155	0.339178	-4.17284	Untreated ARID1A-KO vs Untreated WT	Proteomics
Protein abundance	G3BP1	0.184548	17.5772	2.11431	0.0411485	0.339178	-4.17353	Untreated ARID1A-KO vs Untreated WT	Proteomics
Protein abundance	PCDHB10	0.317512	16.0039	2.11394	0.041182	0.339178	-4.17421	Untreated ARID1A-KO vs Untreated WT	Proteomics
Protein abundance	MTFR1L	-0.264196	15.3897	-2.11214	0.0413457	0.340182	-4.17757	Untreated ARID1A-KO vs Untreated WT	Proteomics
Protein abundance	FDFT1	-0.1898	16.2012	-2.11163	0.0413918	0.340216	-4.17851	Untreated ARID1A-KO vs Untreated WT	Proteomics
Protein abundance	HSPA2	0.189064	15.3283	2.11046	0.0414984	0.34043	-4.18069	Untreated ARID1A-KO vs Untreated WT	Proteomics
Protein abundance	CIT	-0.154115	15.9498	-2.11043	0.0415016	0.34043	-4.18075	Untreated ARID1A-KO vs Untreated WT	Proteomics
Protein abundance	L1CAM	-0.295042	15.2164	-2.10928	0.0416063	0.340775	-4.18288	Untreated ARID1A-KO vs Untreated WT	Proteomics
Protein abundance	ALCAM	0.164156	15.683	2.10865	0.0416638	0.340775	-4.18405	Untreated ARID1A-KO vs Untreated WT	Proteomics
Protein abundance	PBK	0.184039	16.4059	2.10859	0.0416694	0.340775	-4.18416	Untreated ARID1A-KO vs Untreated WT	Proteomics
Protein abundance	FUS	0.161287	18.3918	2.10732	0.0417858	0.341384	-4.18652	Untreated ARID1A-KO vs Untreated WT	Proteomics
Protein abundance	MYO1D	-0.326253	15.4811	-2.10648	0.0418631	0.341672	-4.18808	Untreated ARID1A-KO vs Untreated WT	Proteomics
Protein abundance	OSBPL10	-0.377989	15.1796	-2.10382	0.0421089	0.342831	-4.19303	Untreated ARID1A-KO vs Untreated WT	Proteomics
Protein abundance	C9orf142	0.177385	16.3936	2.10318	0.0421677	0.342831	-4.19421	Untreated ARID1A-KO vs Untreated WT	Proteomics
Protein abundance	SEL1L	-0.130913	15.8259	-2.10307	0.0421786	0.342831	-4.19442	Untreated ARID1A-KO vs Untreated WT	Proteomics
Protein abundance	PPP1R14C	-0.724196	13.4857	-2.10257	0.042225	0.342831	-4.19535	Untreated ARID1A-KO vs Untreated WT	Proteomics
Protein abundance	PRDM2	0.132154	16.3818	2.10199	0.0422788	0.342831	-4.19643	Untreated ARID1A-KO vs Untreated WT	Proteomics
Protein abundance	PI4KA	-0.144034	15.53	-2.10193	0.042284	0.342831	-4.19653	Untreated ARID1A-KO vs Untreated WT	Proteomics
Protein abundance	PRKAR2B	-0.223438	16.1222	-2.10175	0.0423004	0.342831	-4.19686	Untreated ARID1A-KO vs Untreated WT	Proteomics
Protein abundance	GSE1	0.278014	15.2722	2.0993	0.0425287	0.344338	-4.20141	Untreated ARID1A-KO vs Untreated WT	Proteomics
Protein abundance	FOXN4	0.485728	16.6892	2.09878	0.042577	0.344386	-4.20236	Untreated ARID1A-KO vs Untreated WT	Proteomics
Protein abundance	NAA30	-0.157972	14.7187	-2.09744	0.0427026	0.345059	-4.20485	Untreated ARID1A-KO vs Untreated WT	Proteomics
Protein abundance	TMEM9B	-0.149315	17.3644	-2.09666	0.0427755	0.345305	-4.20629	Untreated ARID1A-KO vs Untreated WT	Proteomics
Protein abundance	USP14	0.164838	17.8832	2.09444	0.0429843	0.346143	-4.2104	Untreated ARID1A-KO vs Untreated WT	Proteomics
Protein abundance	ZNHIT2	0.140078	15.6205	2.09414	0.0430126	0.346143	-4.21096	Untreated ARID1A-KO vs Untreated WT	Proteomics
Protein abundance	VPS13C	-0.142511	15.2065	-2.09365	0.0430594	0.346143	-4.21188	Untreated ARID1A-KO vs Untreated WT	Proteomics
Protein abundance	TFR2	0.159857	18.3864	2.09313	0.0431081	0.346143	-4.21283	Untreated ARID1A-KO vs Untreated WT	Proteomics
Protein abundance	ARPC1B	-0.140995	17.5984	-2.09271	0.0431479	0.346143	-4.21361	Untreated ARID1A-KO vs Untreated WT	Proteomics
Protein abundance	DDX11	-0.157238	14.3988	-2.09254	0.0431638	0.346143	-4.21392	Untreated ARID1A-KO vs Untreated WT	Proteomics
Protein abundance	PTP4A1	0.149216	15.3059	2.09204	0.043211	0.346143	-4.21484	Untreated ARID1A-KO vs Untreated WT	Proteomics
Protein abundance	RABL2B	0.433439	16.0257	2.0915	0.0432625	0.346143	-4.21585	Untreated ARID1A-KO vs Untreated WT	Proteomics
Protein abundance	RABL2A	0.433439	16.0257	2.0915	0.0432625	0.346143	-4.21585	Untreated ARID1A-KO vs Untreated WT	Proteomics
Protein abundance	PNMAL1	-0.168064	14.9321	-2.09033	0.0433727	0.346683	-4.21799	Untreated ARID1A-KO vs Untreated WT	Proteomics
Protein abundance	TMEM147	-0.259297	16.1429	-2.08888	0.0435106	0.347444	-4.22067	Untreated ARID1A-KO vs Untreated WT	Proteomics
Protein abundance	ASAH1	-0.177738	15.046	-2.08775	0.043619	0.347967	-4.22277	Untreated ARID1A-KO vs Untreated WT	Proteomics
Protein abundance	LRRC47	0.162865	17.369	2.08565	0.0438191	0.348607	-4.22663	Untreated ARID1A-KO vs Untreated WT	Proteomics
Protein abundance	FYCO1	0.123974	16.2627	2.08473	0.0439073	0.348607	-4.22832	Untreated ARID1A-KO vs Untreated WT	Proteomics
Protein abundance	KRT6B	-0.240427	16.2229	-2.08438	0.0439409	0.348607	-4.22897	Untreated ARID1A-KO vs Untreated WT	Proteomics
Protein abundance	CGREF1	0.206873	14.9511	2.084	0.0439778	0.348607	-4.22968	Untreated ARID1A-KO vs Untreated WT	Proteomics
Protein abundance	RNPS1	0.194528	16.6623	2.08394	0.0439833	0.348607	-4.22978	Untreated ARID1A-KO vs Untreated WT	Proteomics
Protein abundance	EPHX1	-0.161098	15.8939	-2.08323	0.0440515	0.348607	-4.23109	Untreated ARID1A-KO vs Untreated WT	Proteomics
Protein abundance	KIFC1	0.17176	15.5929	2.0826	0.0441124	0.348607	-4.23225	Untreated ARID1A-KO vs Untreated WT	Proteomics
Protein abundance	SMARCD3	0.214347	15.395	2.08234	0.0441374	0.348607	-4.23273	Untreated ARID1A-KO vs Untreated WT	Proteomics
Protein abundance	C17orf80	0.111004	16.2244	2.08214	0.0441565	0.348607	-4.2331	Untreated ARID1A-KO vs Untreated WT	Proteomics
Protein abundance	RIF1	0.108313	17.2094	2.08192	0.0441778	0.348607	-4.2335	Untreated ARID1A-KO vs Untreated WT	Proteomics
Protein abundance	ANXA4	-0.170839	17.1236	-2.08154	0.0442149	0.348607	-4.23421	Untreated ARID1A-KO vs Untreated WT	Proteomics
Protein abundance	CNTNAP1	0.197334	15.2058	2.08143	0.0442257	0.348607	-4.23441	Untreated ARID1A-KO vs Untreated WT	Proteomics
Protein abundance	UTRN	-0.105218	16.0529	-2.08111	0.0442566	0.348607	-4.235	Untreated ARID1A-KO vs Untreated WT	Proteomics
Protein abundance	MTA2	-0.13631	17.722	-2.08002	0.044362	0.349062	-4.23701	Untreated ARID1A-KO vs Untreated WT	Proteomics
Protein abundance	HIST1H1E	-0.184066	18.6993	-2.07941	0.0444213	0.349062	-4.23813	Untreated ARID1A-KO vs Untreated WT	Proteomics
Protein abundance	CMC2	-0.227705	16.7253	-2.07918	0.0444433	0.349062	-4.23855	Untreated ARID1A-KO vs Untreated WT	Proteomics
Protein abundance	TTC5	0.144742	15.3987	2.07841	0.0445181	0.349187	-4.23997	Untreated ARID1A-KO vs Untreated WT	Proteomics
Protein abundance	PNN	0.170961	18.3953	2.07813	0.044545	0.349187	-4.24048	Untreated ARID1A-KO vs Untreated WT	Proteomics
Protein abundance	ORC1	-0.193901	15.3671	-2.07651	0.0447026	0.350084	-4.24345	Untreated ARID1A-KO vs Untreated WT	Proteomics
Protein abundance	S100A13	-0.157767	18.6009	-2.07511	0.0448391	0.350557	-4.24602	Untreated ARID1A-KO vs Untreated WT	Proteomics
Protein abundance	TOP3A	0.121403	15.184	2.07501	0.0448493	0.350557	-4.24621	Untreated ARID1A-KO vs Untreated WT	Proteomics
Protein abundance	UAP1	0.133148	17.3189	2.07454	0.044895	0.350577	-4.24707	Untreated ARID1A-KO vs Untreated WT	Proteomics
Protein abundance	DTX3L	0.164464	16.0551	2.0738	0.0449674	0.350806	-4.24843	Untreated ARID1A-KO vs Untreated WT	Proteomics
Protein abundance	TSTA3	0.106485	16.4526	2.07197	0.0451475	0.351874	-4.25179	Untreated ARID1A-KO vs Untreated WT	Proteomics
Protein abundance	C1orf123	0.164628	17.409	2.06876	0.045464	0.354001	-4.25767	Untreated ARID1A-KO vs Untreated WT	Proteomics
Protein abundance	DRAP1	0.350931	15.8309	2.06748	0.0455905	0.354222	-4.26001	Untreated ARID1A-KO vs Untreated WT	Proteomics
Protein abundance	ISG20	0.168469	15.9088	2.06689	0.045649	0.354222	-4.26109	Untreated ARID1A-KO vs Untreated WT	Proteomics
Protein abundance	PRPF31	0.266043	17.3181	2.06628	0.0457104	0.354222	-4.26222	Untreated ARID1A-KO vs Untreated WT	Proteomics
Protein abundance	APOOL	0.184301	15.782	2.06596	0.0457419	0.354222	-4.2628	Untreated ARID1A-KO vs Untreated WT	Proteomics
Protein abundance	TBCEL	0.134252	15.7874	2.06595	0.0457433	0.354222	-4.26283	Untreated ARID1A-KO vs Untreated WT	Proteomics
Protein abundance	UPF3B	0.182779	15.7568	2.06584	0.0457539	0.354222	-4.26302	Untreated ARID1A-KO vs Untreated WT	Proteomics
Protein abundance	ATAD2B	-0.206032	14.8427	-2.06501	0.0458367	0.354525	-4.26454	Untreated ARID1A-KO vs Untreated WT	Proteomics
Protein abundance	ZNF608	0.156017	15.7477	2.06366	0.0459709	0.355226	-4.267	Untreated ARID1A-KO vs Untreated WT	Proteomics
Protein abundance	ITGA5	0.18374	15.8424	2.06195	0.0461425	0.356213	-4.27014	Untreated ARID1A-KO vs Untreated WT	Proteomics
Protein abundance	C5orf15	0.325988	14.3106	2.05977	0.0463616	0.357565	-4.27412	Untreated ARID1A-KO vs Untreated WT	Proteomics
Protein abundance	DCP2	0.260267	14.5754	2.05697	0.0466437	0.359158	-4.27922	Untreated ARID1A-KO vs Untreated WT	Proteomics
Protein abundance	ID3	0.158247	15.4035	2.05684	0.0466566	0.359158	-4.27945	Untreated ARID1A-KO vs Untreated WT	Proteomics
Protein abundance	COA6	0.218022	16.7632	2.0554	0.0468028	0.359943	-4.28208	Untreated ARID1A-KO vs Untreated WT	Proteomics
Protein abundance	TRIM62	-0.18034	15.593	-2.05488	0.046856	0.360012	-4.28303	Untreated ARID1A-KO vs Untreated WT	Proteomics
Protein abundance	PTGR2	0.236689	15.257	2.05102	0.0472496	0.362557	-4.29006	Untreated ARID1A-KO vs Untreated WT	Proteomics
Protein abundance	PPP1R9A	0.115136	15.7486	2.05076	0.0472764	0.362557	-4.29054	Untreated ARID1A-KO vs Untreated WT	Proteomics
Protein abundance	ANXA5	-0.22483	18.5995	-2.04888	0.0474692	0.363527	-4.29396	Untreated ARID1A-KO vs Untreated WT	Proteomics
Protein abundance	CRLF3	0.176443	16.5698	2.04865	0.0474924	0.363527	-4.29437	Untreated ARID1A-KO vs Untreated WT	Proteomics
Protein abundance	TCP1	0.126443	18.8064	2.04558	0.0478088	0.365309	-4.29994	Untreated ARID1A-KO vs Untreated WT	Proteomics
Protein abundance	NUDT2	-0.193921	16.0769	-2.0449	0.0478788	0.365309	-4.30117	Untreated ARID1A-KO vs Untreated WT	Proteomics
Protein abundance	EXOC1	-0.102908	16.1329	-2.04469	0.0479014	0.365309	-4.30156	Untreated ARID1A-KO vs Untreated WT	Proteomics
Protein abundance	PI4K2A	0.205382	16.0677	2.0446	0.0479108	0.365309	-4.30173	Untreated ARID1A-KO vs Untreated WT	Proteomics
Protein abundance	EIF2B1	0.116507	17.7278	2.0439	0.047983	0.365309	-4.30299	Untreated ARID1A-KO vs Untreated WT	Proteomics
Protein abundance	NME1	0.259167	17.7514	2.04379	0.0479948	0.365309	-4.3032	Untreated ARID1A-KO vs Untreated WT	Proteomics
Protein abundance	CDK20	-0.153555	16.4041	-2.04285	0.0480924	0.365709	-4.3049	Untreated ARID1A-KO vs Untreated WT	Proteomics
Protein abundance	EML4	0.16149	16.3107	2.04093	0.0482918	0.366683	-4.30838	Untreated ARID1A-KO vs Untreated WT	Proteomics
Protein abundance	OXSR1	-0.228196	16.933	-2.04075	0.0483107	0.366683	-4.3087	Untreated ARID1A-KO vs Untreated WT	Proteomics
Protein abundance	APBA3	-0.187784	15.1154	-2.03988	0.0484014	0.366991	-4.31028	Untreated ARID1A-KO vs Untreated WT	Proteomics
Protein abundance	Q96TA0	0.246165	16.28	2.03893	0.0485013	0.366991	-4.31201	Untreated ARID1A-KO vs Untreated WT	Proteomics
Protein abundance	TPD52L2	0.190549	17.2197	2.03874	0.0485203	0.366991	-4.31234	Untreated ARID1A-KO vs Untreated WT	Proteomics
Protein abundance	IMPDH1	-0.182517	16.5446	-2.03863	0.0485319	0.366991	-4.31254	Untreated ARID1A-KO vs Untreated WT	Proteomics
Protein abundance	DLG4	0.133282	16.4647	2.03693	0.0487108	0.368002	-4.31562	Untreated ARID1A-KO vs Untreated WT	Proteomics
Protein abundance	PIGG	0.41514	15.0659	2.03628	0.0487794	0.368178	-4.3168	Untreated ARID1A-KO vs Untreated WT	Proteomics
Protein abundance	RPS6KA1	-0.137445	15.6602	-2.03332	0.0490918	0.370192	-4.32215	Untreated ARID1A-KO vs Untreated WT	Proteomics
Protein abundance	FAM193A	0.169155	16.0392	2.03235	0.0491938	0.370618	-4.32389	Untreated ARID1A-KO vs Untreated WT	Proteomics
Protein abundance	MFF	0.433303	14.0752	2.03029	0.0494132	0.37179	-4.32762	Untreated ARID1A-KO vs Untreated WT	Proteomics
Protein abundance	KIAA0100	0.217912	14.6575	2.02973	0.0494721	0.37179	-4.32862	Untreated ARID1A-KO vs Untreated WT	Proteomics
Protein abundance	TMTC3	-0.129788	15.9796	-2.0296	0.0494866	0.37179	-4.32887	Untreated ARID1A-KO vs Untreated WT	Proteomics
Protein abundance	RPL7A	0.129329	19.0703	2.02912	0.0495372	0.371826	-4.32972	Untreated ARID1A-KO vs Untreated WT	Proteomics
Protein abundance	SDHAF3	0.14601	15.3663	2.02862	0.0495912	0.371889	-4.33064	Untreated ARID1A-KO vs Untreated WT	Proteomics
Protein abundance	CAAP1	0.172349	15.8892	2.02703	0.0497609	0.372332	-4.3335	Untreated ARID1A-KO vs Untreated WT	Proteomics
Protein abundance	SPIRE1	0.171705	15.1845	2.0266	0.0498069	0.372332	-4.33427	Untreated ARID1A-KO vs Untreated WT	Proteomics
Protein abundance	CSNK1G1	0.104558	16.4365	2.0264	0.0498287	0.372332	-4.33464	Untreated ARID1A-KO vs Untreated WT	Proteomics
Protein abundance	ZNF629	0.229245	15.4248	2.02635	0.0498336	0.372332	-4.33472	Untreated ARID1A-KO vs Untreated WT	Proteomics
Protein abundance	MAX	0.134587	16.6171	2.02485	0.0499943	0.372994	-4.33742	Untreated ARID1A-KO vs Untreated WT	Proteomics
Protein abundance	POU2F3	-0.102085	16.2094	-2.02436	0.0500481	0.372994	-4.33832	Untreated ARID1A-KO vs Untreated WT	Proteomics
Protein abundance	BPIFA3	0.100005	16.4287	2.02425	0.0500598	0.372994	-4.33851	Untreated ARID1A-KO vs Untreated WT	Proteomics
Protein abundance	GNG11	0.155975	15.851	2.02145	0.0503621	0.374902	-4.34355	Untreated ARID1A-KO vs Untreated WT	Proteomics
Protein abundance	ZFY	0.158747	16.3409	2.02044	0.0504715	0.375205	-4.34537	Untreated ARID1A-KO vs Untreated WT	Proteomics
Protein abundance	TKFC	-0.379587	16.7255	-2.02015	0.0505024	0.375205	-4.34588	Untreated ARID1A-KO vs Untreated WT	Proteomics
Protein abundance	MCMBP	0.139221	16.4875	2.01969	0.0505523	0.375205	-4.34671	Untreated ARID1A-KO vs Untreated WT	Proteomics
Protein abundance	MRPS6	0.171048	17.3126	2.01937	0.0505874	0.375205	-4.34729	Untreated ARID1A-KO vs Untreated WT	Proteomics
Protein abundance	DHODH	0.168265	16.0413	2.01874	0.0506558	0.375235	-4.34842	Untreated ARID1A-KO vs Untreated WT	Proteomics
Protein abundance	INIP	0.261169	14.9199	2.01848	0.0506837	0.375235	-4.34888	Untreated ARID1A-KO vs Untreated WT	Proteomics
Protein abundance	ACTB	0.125922	22.6213	2.01577	0.0509799	0.376094	-4.35375	Untreated ARID1A-KO vs Untreated WT	Proteomics
Protein abundance	PFN1	0.162002	18.4001	2.01506	0.0510567	0.376094	-4.35501	Untreated ARID1A-KO vs Untreated WT	Proteomics
Protein abundance	SARNP	0.185218	17.2976	2.01503	0.0510602	0.376094	-4.35507	Untreated ARID1A-KO vs Untreated WT	Proteomics
Protein abundance	SDF4	0.128266	16.7015	2.01497	0.0510674	0.376094	-4.35519	Untreated ARID1A-KO vs Untreated WT	Proteomics
Protein abundance	RAB39A	0.263332	16.0279	2.01481	0.0510848	0.376094	-4.35547	Untreated ARID1A-KO vs Untreated WT	Proteomics
Protein abundance	MPZL1	0.107513	15.798	2.01463	0.0511041	0.376094	-4.35579	Untreated ARID1A-KO vs Untreated WT	Proteomics
Protein abundance	HLA-DRA	-0.396557	17.4114	-2.01445	0.0511237	0.376094	-4.35611	Untreated ARID1A-KO vs Untreated WT	Proteomics
Protein abundance	TBL1X	0.157181	16.2967	2.01332	0.0512478	0.376667	-4.35814	Untreated ARID1A-KO vs Untreated WT	Proteomics
Protein abundance	SYNJ1	-0.14559	15.2538	-2.00962	0.0516557	0.379322	-4.36477	Untreated ARID1A-KO vs Untreated WT	Proteomics
Protein abundance	USP3	0.150615	15.428	2.00829	0.0518033	0.380062	-4.36715	Untreated ARID1A-KO vs Untreated WT	Proteomics
Protein abundance	NELFE	0.160313	16.349	2.00669	0.0519807	0.380735	-4.37001	Untreated ARID1A-KO vs Untreated WT	Proteomics
Protein abundance	RPL21	-0.168971	17.8739	-2.00645	0.0520072	0.380735	-4.37043	Untreated ARID1A-KO vs Untreated WT	Proteomics
Protein abundance	PAK2	0.145428	16.3628	2.00601	0.052057	0.380735	-4.37123	Untreated ARID1A-KO vs Untreated WT	Proteomics
Protein abundance	YAE1D1	0.109845	15.8945	2.00578	0.0520823	0.380735	-4.37164	Untreated ARID1A-KO vs Untreated WT	Proteomics
Protein abundance	GFPT2	-0.175866	16.1219	-2.00526	0.05214	0.380814	-4.37256	Untreated ARID1A-KO vs Untreated WT	Proteomics
Protein abundance	TWF1	-0.124804	16.8687	-2.00339	0.0523489	0.381954	-4.3759	Untreated ARID1A-KO vs Untreated WT	Proteomics
Protein abundance	ZNF317	0.537453	15.4182	2.00302	0.05239	0.381954	-4.37656	Untreated ARID1A-KO vs Untreated WT	Proteomics
Protein abundance	CAPN7	0.154319	15.9901	2.0008	0.052639	0.382956	-4.38052	Untreated ARID1A-KO vs Untreated WT	Proteomics
Protein abundance	RAB8B	-0.209843	16.303	-2.00039	0.0526862	0.382956	-4.38127	Untreated ARID1A-KO vs Untreated WT	Proteomics
Protein abundance	RNF214	0.138866	16.4967	2.00018	0.0527099	0.382956	-4.38164	Untreated ARID1A-KO vs Untreated WT	Proteomics
Protein abundance	KIF18B	0.376896	14.8921	1.99948	0.0527885	0.382956	-4.38289	Untreated ARID1A-KO vs Untreated WT	Proteomics
Protein abundance	PAM	0.186772	14.8018	1.99926	0.0528133	0.382956	-4.38328	Untreated ARID1A-KO vs Untreated WT	Proteomics
Protein abundance	UPRT	0.380428	14.0039	1.99925	0.0528136	0.382956	-4.38328	Untreated ARID1A-KO vs Untreated WT	Proteomics
Protein abundance	ARPC2	-0.155907	16.9868	-1.9983	0.052921	0.382956	-4.38498	Untreated ARID1A-KO vs Untreated WT	Proteomics
Protein abundance	SFXN2	0.197435	14.459	1.99815	0.0529388	0.382956	-4.38526	Untreated ARID1A-KO vs Untreated WT	Proteomics
Protein abundance	PRR12	-0.121208	15.8948	-1.99796	0.0529601	0.382956	-4.3856	Untreated ARID1A-KO vs Untreated WT	Proteomics
Protein abundance	LGALS8	-0.227101	14.8218	-1.99736	0.0530277	0.382956	-4.38666	Untreated ARID1A-KO vs Untreated WT	Proteomics
Protein abundance	TEFM	-0.197745	14.7282	-1.99702	0.0530658	0.382956	-4.38726	Untreated ARID1A-KO vs Untreated WT	Proteomics
Protein abundance	YBX3	0.136861	17.2188	1.99647	0.0531286	0.382956	-4.38825	Untreated ARID1A-KO vs Untreated WT	Proteomics
Protein abundance	GTPBP8	-0.33274	14.4639	-1.99637	0.0531399	0.382956	-4.38843	Untreated ARID1A-KO vs Untreated WT	Proteomics
Protein abundance	ZBTB21	-0.218368	15.1519	-1.99539	0.053251	0.383162	-4.39017	Untreated ARID1A-KO vs Untreated WT	Proteomics
Protein abundance	C14orf169	0.227566	15.4165	1.99488	0.0533089	0.383162	-4.39108	Untreated ARID1A-KO vs Untreated WT	Proteomics
Protein abundance	XRCC1	0.168813	16.8543	1.99476	0.0533226	0.383162	-4.39129	Untreated ARID1A-KO vs Untreated WT	Proteomics
Protein abundance	TRAPPC10	-0.188059	14.5072	-1.99446	0.053357	0.383162	-4.39183	Untreated ARID1A-KO vs Untreated WT	Proteomics
Protein abundance	OPA1	0.127306	16.3526	1.99326	0.0534935	0.383402	-4.39396	Untreated ARID1A-KO vs Untreated WT	Proteomics
Protein abundance	RRP15	0.208995	17.2927	1.99293	0.0535312	0.383402	-4.39455	Untreated ARID1A-KO vs Untreated WT	Proteomics
Protein abundance	TCOF1	0.0966457	19.8298	1.99265	0.0535627	0.383402	-4.39504	Untreated ARID1A-KO vs Untreated WT	Proteomics
Protein abundance	TXNL1	0.144712	17.2265	1.99188	0.0536507	0.383402	-4.39641	Untreated ARID1A-KO vs Untreated WT	Proteomics
Protein abundance	MEIS1	0.219569	14.1877	1.9917	0.0536711	0.383402	-4.39672	Untreated ARID1A-KO vs Untreated WT	Proteomics
Protein abundance	PDHB	0.226652	16.9759	1.99168	0.0536735	0.383402	-4.39676	Untreated ARID1A-KO vs Untreated WT	Proteomics
Protein abundance	MIF4GD	0.131602	15.668	1.9903	0.0538318	0.384196	-4.39922	Untreated ARID1A-KO vs Untreated WT	Proteomics
Protein abundance	NUP88	0.0997793	16.6458	1.98871	0.0540149	0.385164	-4.40205	Untreated ARID1A-KO vs Untreated WT	Proteomics
Protein abundance	RCN3	0.279268	15.0386	1.98739	0.0541658	0.385845	-4.40438	Untreated ARID1A-KO vs Untreated WT	Proteomics
Protein abundance	KIAA0319L	0.156304	14.972	1.98705	0.0542053	0.385845	-4.40498	Untreated ARID1A-KO vs Untreated WT	Proteomics
Protein abundance	IGF2BP3	0.196211	17.3748	1.98482	0.0544632	0.387342	-4.40894	Untreated ARID1A-KO vs Untreated WT	Proteomics
Protein abundance	GMPS	0.114542	18.0692	1.98353	0.0546129	0.387711	-4.41122	Untreated ARID1A-KO vs Untreated WT	Proteomics
Protein abundance	RUVBL1	0.185141	17.2431	1.98324	0.0546464	0.387711	-4.41174	Untreated ARID1A-KO vs Untreated WT	Proteomics
Protein abundance	A8MUU1	0.189529	17.0179	1.98314	0.0546583	0.387711	-4.41192	Untreated ARID1A-KO vs Untreated WT	Proteomics
Protein abundance	SERBP1	0.126527	19.9533	1.98168	0.0548278	0.388574	-4.4145	Untreated ARID1A-KO vs Untreated WT	Proteomics
Protein abundance	FERMT2	0.161984	16.6416	1.98053	0.0549627	0.389192	-4.41654	Untreated ARID1A-KO vs Untreated WT	Proteomics
Protein abundance	CLTCL1	-0.169432	17.45	-1.97892	0.0551502	0.390179	-4.41938	Untreated ARID1A-KO vs Untreated WT	Proteomics
Protein abundance	UBE2S	0.146505	15.6932	1.978	0.0552581	0.390602	-4.42101	Untreated ARID1A-KO vs Untreated WT	Proteomics
Protein abundance	AXL	-0.71233	15.2148	-1.97691	0.0553861	0.391167	-4.42293	Untreated ARID1A-KO vs Untreated WT	Proteomics
Protein abundance	PDE4DIP	-0.144388	15.9562	-1.97471	0.0556452	0.392656	-4.42682	Untreated ARID1A-KO vs Untreated WT	Proteomics
Protein abundance	CFI	0.221197	15.0054	1.97347	0.0557914	0.39285	-4.429	Untreated ARID1A-KO vs Untreated WT	Proteomics
Protein abundance	MAP3K4	0.210893	15.3236	1.97323	0.0558204	0.39285	-4.42944	Untreated ARID1A-KO vs Untreated WT	Proteomics
Protein abundance	PACSIN2	-0.192871	17.0689	-1.97289	0.05586	0.39285	-4.43003	Untreated ARID1A-KO vs Untreated WT	Proteomics
Protein abundance	SIRPB1	0.121365	16.6008	1.97284	0.055866	0.39285	-4.43012	Untreated ARID1A-KO vs Untreated WT	Proteomics
Protein abundance	ARMC1	0.168898	15.9552	1.97062	0.0561299	0.394092	-4.43404	Untreated ARID1A-KO vs Untreated WT	Proteomics
Protein abundance	MT1H	-0.296202	18.9595	-1.9703	0.0561681	0.394092	-4.4346	Untreated ARID1A-KO vs Untreated WT	Proteomics
Protein abundance	CBX1	0.143642	16.6318	1.97013	0.0561881	0.394092	-4.4349	Untreated ARID1A-KO vs Untreated WT	Proteomics
Protein abundance	DNAJC9	-0.148297	16.9989	-1.96953	0.0562593	0.394252	-4.43595	Untreated ARID1A-KO vs Untreated WT	Proteomics
Protein abundance	PHLDB3	-0.245992	14.5562	-1.96877	0.0563506	0.394275	-4.4373	Untreated ARID1A-KO vs Untreated WT	Proteomics
Protein abundance	KPNA1	0.126664	16.84	1.96869	0.0563597	0.394275	-4.43743	Untreated ARID1A-KO vs Untreated WT	Proteomics
Protein abundance	ARMC6	0.158716	17.0867	1.96632	0.0566435	0.39592	-4.44161	Untreated ARID1A-KO vs Untreated WT	Proteomics
Protein abundance	VPS37B	-0.152258	16.6619	-1.96571	0.0567157	0.396084	-4.44267	Untreated ARID1A-KO vs Untreated WT	Proteomics
Protein abundance	TMEM173	0.21491	14.9989	1.96493	0.0568096	0.396399	-4.44405	Untreated ARID1A-KO vs Untreated WT	Proteomics
Protein abundance	TRA2B	0.163396	17.4078	1.96375	0.0569518	0.396824	-4.44612	Untreated ARID1A-KO vs Untreated WT	Proteomics
Protein abundance	AGAP3	-0.159413	15.5289	-1.96361	0.0569681	0.396824	-4.44636	Untreated ARID1A-KO vs Untreated WT	Proteomics
Protein abundance	ACBD6	0.2519	14.9085	1.96292	0.0570521	0.396922	-4.44759	Untreated ARID1A-KO vs Untreated WT	Proteomics
Protein abundance	BRAP	0.132715	15.5383	1.96269	0.0570798	0.396922	-4.44799	Untreated ARID1A-KO vs Untreated WT	Proteomics
Protein abundance	NCKIPSD	-0.139016	15.4654	-1.96157	0.0572142	0.397204	-4.44994	Untreated ARID1A-KO vs Untreated WT	Proteomics
Protein abundance	C7orf25	-0.262569	15.7424	-1.96154	0.0572182	0.397204	-4.45	Untreated ARID1A-KO vs Untreated WT	Proteomics
Protein abundance	CCDC167	0.109242	16.9495	1.9607	0.0573203	0.397433	-4.45148	Untreated ARID1A-KO vs Untreated WT	Proteomics
Protein abundance	ZDHHC18	2.03905	14.3269	1.96046	0.0573489	0.397433	-4.4519	Untreated ARID1A-KO vs Untreated WT	Proteomics
Protein abundance	ARV1	0.201557	15.0439	1.95869	0.0575638	0.398583	-4.45501	Untreated ARID1A-KO vs Untreated WT	Proteomics
Protein abundance	HAUS5	0.217875	14.5957	1.95603	0.0578878	0.400485	-4.45967	Untreated ARID1A-KO vs Untreated WT	Proteomics
Protein abundance	MDK	0.586318	14.2009	1.95526	0.0579814	0.400792	-4.46101	Untreated ARID1A-KO vs Untreated WT	Proteomics
Protein abundance	LEF1	0.177926	14.9673	1.95483	0.0580342	0.400815	-4.46176	Untreated ARID1A-KO vs Untreated WT	Proteomics
Protein abundance	ATP6V1E2	-0.258663	17.8402	-1.9544	0.0580868	0.400838	-4.46252	Untreated ARID1A-KO vs Untreated WT	Proteomics
Protein abundance	SLC38A2	0.288746	16.4937	1.95319	0.0582354	0.400908	-4.46464	Untreated ARID1A-KO vs Untreated WT	Proteomics
Protein abundance	NUFIP1	0.263625	15.6807	1.95259	0.0583096	0.400908	-4.46569	Untreated ARID1A-KO vs Untreated WT	Proteomics
Protein abundance	KDM3A	-0.169825	15.4086	-1.95237	0.0583356	0.400908	-4.46606	Untreated ARID1A-KO vs Untreated WT	Proteomics
Protein abundance	RFXAP	-0.216574	14.9385	-1.95218	0.058359	0.400908	-4.4664	Untreated ARID1A-KO vs Untreated WT	Proteomics
Protein abundance	PPP1R2	0.123342	15.7871	1.95186	0.0583993	0.400908	-4.46697	Untreated ARID1A-KO vs Untreated WT	Proteomics
Protein abundance	FHL1	0.285557	16.8269	1.95135	0.0584616	0.400908	-4.46785	Untreated ARID1A-KO vs Untreated WT	Proteomics
Protein abundance	HMGB2	0.107467	17.709	1.94986	0.0586454	0.400908	-4.47046	Untreated ARID1A-KO vs Untreated WT	Proteomics
Protein abundance	RNGTT	-0.171396	15.7648	-1.94947	0.0586932	0.400908	-4.47114	Untreated ARID1A-KO vs Untreated WT	Proteomics
Protein abundance	NCEH1	-0.275602	15.4727	-1.94911	0.0587379	0.400908	-4.47177	Untreated ARID1A-KO vs Untreated WT	Proteomics
Protein abundance	SEC31B	0.420083	17.8271	1.94911	0.0587383	0.400908	-4.47177	Untreated ARID1A-KO vs Untreated WT	Proteomics
Protein abundance	PKN1	0.253376	16.0049	1.94894	0.058759	0.400908	-4.47206	Untreated ARID1A-KO vs Untreated WT	Proteomics
Protein abundance	RALBP1	0.203832	15.772	1.94825	0.0588451	0.400908	-4.47328	Untreated ARID1A-KO vs Untreated WT	Proteomics
Protein abundance	ORC2	0.14619	15.7806	1.94823	0.0588464	0.400908	-4.4733	Untreated ARID1A-KO vs Untreated WT	Proteomics
Protein abundance	AZI2	0.150338	15.7994	1.94808	0.0588658	0.400908	-4.47357	Untreated ARID1A-KO vs Untreated WT	Proteomics
Protein abundance	CHCHD4	0.157253	16.512	1.94795	0.0588822	0.400908	-4.4738	Untreated ARID1A-KO vs Untreated WT	Proteomics
Protein abundance	PAPD4	0.142246	15.098	1.94792	0.0588859	0.400908	-4.47385	Untreated ARID1A-KO vs Untreated WT	Proteomics
Protein abundance	SPTLC2	0.103018	15.9445	1.94751	0.0589368	0.400918	-4.47457	Untreated ARID1A-KO vs Untreated WT	Proteomics
Protein abundance	INPP4B	0.138256	15.1812	1.94569	0.0591619	0.40171	-4.47773	Untreated ARID1A-KO vs Untreated WT	Proteomics
Protein abundance	TMEM231	0.284173	13.9902	1.94562	0.0591715	0.40171	-4.47787	Untreated ARID1A-KO vs Untreated WT	Proteomics
Protein abundance	TCF3	0.14454	15.1406	1.94476	0.0592782	0.40171	-4.47936	Untreated ARID1A-KO vs Untreated WT	Proteomics
Protein abundance	PCID2	-0.132671	16.4971	-1.94454	0.0593061	0.40171	-4.47975	Untreated ARID1A-KO vs Untreated WT	Proteomics
Protein abundance	CRIP2	0.129937	16.7015	1.94376	0.0594026	0.40171	-4.4811	Untreated ARID1A-KO vs Untreated WT	Proteomics
Protein abundance	DLD	-0.11833	17.7795	-1.94305	0.059492	0.40171	-4.48235	Untreated ARID1A-KO vs Untreated WT	Proteomics
Protein abundance	CENPB	-0.201201	15.1803	-1.94283	0.059519	0.40171	-4.48272	Untreated ARID1A-KO vs Untreated WT	Proteomics
Protein abundance	PDCD5	0.190297	17.6066	1.94249	0.059562	0.40171	-4.48332	Untreated ARID1A-KO vs Untreated WT	Proteomics
Protein abundance	PTPN3	-0.210106	16.0699	-1.94238	0.0595757	0.40171	-4.48351	Untreated ARID1A-KO vs Untreated WT	Proteomics
Protein abundance	HSPD1	0.130158	20.6064	1.94231	0.0595847	0.40171	-4.48364	Untreated ARID1A-KO vs Untreated WT	Proteomics
Protein abundance	GABPB1	0.152837	16.7969	1.94221	0.0595968	0.40171	-4.4838	Untreated ARID1A-KO vs Untreated WT	Proteomics
Protein abundance	MAF1	-0.251728	16.7361	-1.94097	0.0597521	0.402423	-4.48596	Untreated ARID1A-KO vs Untreated WT	Proteomics
Protein abundance	ITPR3	-0.203137	17.2752	-1.93889	0.0600139	0.40361	-4.48958	Untreated ARID1A-KO vs Untreated WT	Proteomics
Protein abundance	MRPL1	0.126443	16.1165	1.93868	0.0600405	0.40361	-4.48995	Untreated ARID1A-KO vs Untreated WT	Proteomics
Protein abundance	P0DPD5	-0.633937	17.4618	-1.93808	0.0601152	0.40361	-4.49098	Untreated ARID1A-KO vs Untreated WT	Proteomics
Protein abundance	CTSA	-0.215634	16.6365	-1.93799	0.060127	0.40361	-4.49114	Untreated ARID1A-KO vs Untreated WT	Proteomics
Protein abundance	MRPL49	0.388582	15.4843	1.9376	0.0601768	0.403611	-4.49183	Untreated ARID1A-KO vs Untreated WT	Proteomics
Protein abundance	RAB7B	0.457607	13.3457	1.93587	0.060395	0.404741	-4.49483	Untreated ARID1A-KO vs Untreated WT	Proteomics
Protein abundance	ERCC3	-0.144918	15.3133	-1.93491	0.0605162	0.405219	-4.49649	Untreated ARID1A-KO vs Untreated WT	Proteomics
Protein abundance	PI4KB	0.173031	15.8921	1.93355	0.0606892	0.405814	-4.49885	Untreated ARID1A-KO vs Untreated WT	Proteomics
Protein abundance	SF1	0.201223	17.8116	1.93343	0.0607049	0.405814	-4.49906	Untreated ARID1A-KO vs Untreated WT	Proteomics
Protein abundance	KDM5B	0.141141	14.9258	1.93256	0.0608159	0.406033	-4.50058	Untreated ARID1A-KO vs Untreated WT	Proteomics
Protein abundance	TDRD3	0.138291	16.054	1.93239	0.0608375	0.406033	-4.50087	Untreated ARID1A-KO vs Untreated WT	Proteomics
Protein abundance	SMURF1	-0.20556	14.9714	-1.9306	0.0610653	0.406798	-4.50397	Untreated ARID1A-KO vs Untreated WT	Proteomics
Protein abundance	IGF2BP1	0.15253	17.9536	1.93059	0.0610671	0.406798	-4.50399	Untreated ARID1A-KO vs Untreated WT	Proteomics
Protein abundance	COX18	-0.484619	14.5252	-1.93031	0.0611023	0.406798	-4.50447	Untreated ARID1A-KO vs Untreated WT	Proteomics
Protein abundance	CDKN1A	-0.242014	14.2784	-1.92878	0.0612984	0.40721	-4.50712	Untreated ARID1A-KO vs Untreated WT	Proteomics
Protein abundance	P0DPB3	0.24738	15.0427	1.92852	0.0613322	0.40721	-4.50757	Untreated ARID1A-KO vs Untreated WT	Proteomics
Protein abundance	PSMC4	0.116265	18.2069	1.92826	0.0613662	0.40721	-4.50803	Untreated ARID1A-KO vs Untreated WT	Proteomics
Protein abundance	UTP14C	0.153192	16.7698	1.92786	0.061417	0.40721	-4.50872	Untreated ARID1A-KO vs Untreated WT	Proteomics
Protein abundance	SMC6	0.122015	16.4566	1.92777	0.0614284	0.40721	-4.50887	Untreated ARID1A-KO vs Untreated WT	Proteomics
Protein abundance	KIF2C	0.104579	16.1852	1.92745	0.0614696	0.40721	-4.50943	Untreated ARID1A-KO vs Untreated WT	Proteomics
Protein abundance	VAV2	-0.129994	15.4749	-1.92677	0.0615566	0.40721	-4.5106	Untreated ARID1A-KO vs Untreated WT	Proteomics
Protein abundance	TXNDC12	0.146409	16.8663	1.92594	0.0616645	0.40721	-4.51204	Untreated ARID1A-KO vs Untreated WT	Proteomics
Protein abundance	VAPA	0.137121	16.9493	1.92579	0.0616831	0.40721	-4.51229	Untreated ARID1A-KO vs Untreated WT	Proteomics
Protein abundance	C12orf45	0.178666	17.0461	1.92483	0.0618079	0.40721	-4.51397	Untreated ARID1A-KO vs Untreated WT	Proteomics
Protein abundance	GAPDH	-0.192155	20.9895	-1.92481	0.0618096	0.40721	-4.51399	Untreated ARID1A-KO vs Untreated WT	Proteomics
Protein abundance	SZT2	0.217755	14.498	1.9245	0.0618506	0.40721	-4.51454	Untreated ARID1A-KO vs Untreated WT	Proteomics
Protein abundance	BBS10	0.224278	14.6816	1.92425	0.0618823	0.40721	-4.51496	Untreated ARID1A-KO vs Untreated WT	Proteomics
Protein abundance	PDIA5	0.157809	15.0789	1.92407	0.0619059	0.40721	-4.51528	Untreated ARID1A-KO vs Untreated WT	Proteomics
Protein abundance	ACSL3	-0.160117	17.7405	-1.92399	0.0619156	0.40721	-4.51541	Untreated ARID1A-KO vs Untreated WT	Proteomics
Protein abundance	MAP7D1	0.101759	17.0057	1.92356	0.0619719	0.407251	-4.51616	Untreated ARID1A-KO vs Untreated WT	Proteomics
Protein abundance	NPRL2	0.436093	14.0382	1.92267	0.0620875	0.407364	-4.5177	Untreated ARID1A-KO vs Untreated WT	Proteomics
Protein abundance	CDC20	0.157115	16.1327	1.92263	0.0620925	0.407364	-4.51776	Untreated ARID1A-KO vs Untreated WT	Proteomics
Protein abundance	MINK1	0.145664	15.702	1.92227	0.0621394	0.407364	-4.51839	Untreated ARID1A-KO vs Untreated WT	Proteomics
Protein abundance	TBCC	0.135152	16.51	1.92157	0.0622294	0.407625	-4.51959	Untreated ARID1A-KO vs Untreated WT	Proteomics
Protein abundance	RNF167	0.122716	15.1612	1.92087	0.0623208	0.407895	-4.5208	Untreated ARID1A-KO vs Untreated WT	Proteomics
Protein abundance	TGS1	0.104402	15.711	1.91883	0.0625864	0.40863	-4.52431	Untreated ARID1A-KO vs Untreated WT	Proteomics
Protein abundance	RSBN1L	0.110205	15.5923	1.9187	0.0626042	0.40863	-4.52455	Untreated ARID1A-KO vs Untreated WT	Proteomics
Protein abundance	CTBP1	0.126834	16.6391	1.91854	0.0626251	0.40863	-4.52482	Untreated ARID1A-KO vs Untreated WT	Proteomics
Protein abundance	ESRRA	0.174829	15.1857	1.91819	0.0626704	0.40863	-4.52542	Untreated ARID1A-KO vs Untreated WT	Proteomics
Protein abundance	LIPA	-0.1555	14.4383	-1.91805	0.0626893	0.40863	-4.52567	Untreated ARID1A-KO vs Untreated WT	Proteomics
Protein abundance	MCRIP2	0.208442	14.7979	1.91758	0.0627508	0.40863	-4.52648	Untreated ARID1A-KO vs Untreated WT	Proteomics
Protein abundance	SLC12A7	0.146548	15.3908	1.91732	0.062785	0.40863	-4.52693	Untreated ARID1A-KO vs Untreated WT	Proteomics
Protein abundance	RIDA	0.238455	16.363	1.9163	0.0629182	0.40917	-4.52868	Untreated ARID1A-KO vs Untreated WT	Proteomics
Protein abundance	ALDH4A1	-0.128321	15.4452	-1.91552	0.0630209	0.40943	-4.53003	Untreated ARID1A-KO vs Untreated WT	Proteomics
Protein abundance	PLOD1	-0.137873	17.3838	-1.91523	0.0630589	0.40943	-4.53053	Untreated ARID1A-KO vs Untreated WT	Proteomics
Protein abundance	BPGM	-0.181894	13.7899	-1.91439	0.0631689	0.409574	-4.53197	Untreated ARID1A-KO vs Untreated WT	Proteomics
Protein abundance	DDX54	0.121577	17.1421	1.91429	0.0631819	0.409574	-4.53214	Untreated ARID1A-KO vs Untreated WT	Proteomics
Protein abundance	SMARCB1	-0.107038	16.1419	-1.91343	0.0632951	0.409981	-4.53361	Untreated ARID1A-KO vs Untreated WT	Proteomics
Protein abundance	KPNA6	0.116438	16.7251	1.91225	0.0634516	0.410667	-4.53565	Untreated ARID1A-KO vs Untreated WT	Proteomics
Protein abundance	PLP1	-0.191191	14.9343	-1.91178	0.0635141	0.410744	-4.53647	Untreated ARID1A-KO vs Untreated WT	Proteomics
Protein abundance	UXT	0.107043	16.2652	1.91121	0.0635884	0.410898	-4.53743	Untreated ARID1A-KO vs Untreated WT	Proteomics
Protein abundance	SERF2	0.221601	16.8955	1.91053	0.0636788	0.411156	-4.5386	Untreated ARID1A-KO vs Untreated WT	Proteomics
Protein abundance	TRMT112	0.234021	15.5213	1.90971	0.0637875	0.411381	-4.54001	Untreated ARID1A-KO vs Untreated WT	Proteomics
Protein abundance	BPHL	0.239141	14.4981	1.90951	0.0638149	0.411381	-4.54037	Untreated ARID1A-KO vs Untreated WT	Proteomics
Protein abundance	PLA2G16	0.220109	14.8778	1.90855	0.0639419	0.411582	-4.54201	Untreated ARID1A-KO vs Untreated WT	Proteomics
Protein abundance	MED1	0.223494	16.3019	1.90807	0.0640064	0.411582	-4.54284	Untreated ARID1A-KO vs Untreated WT	Proteomics
Protein abundance	KIF7	0.154462	16.0091	1.90743	0.0640911	0.411582	-4.54393	Untreated ARID1A-KO vs Untreated WT	Proteomics
Protein abundance	GBE1	-0.144814	16.4619	-1.90722	0.0641194	0.411582	-4.54429	Untreated ARID1A-KO vs Untreated WT	Proteomics
Protein abundance	EXOSC8	0.174116	16.6044	1.90717	0.0641257	0.411582	-4.54437	Untreated ARID1A-KO vs Untreated WT	Proteomics
Protein abundance	CALB2	0.222289	17.1933	1.90677	0.0641796	0.411582	-4.54507	Untreated ARID1A-KO vs Untreated WT	Proteomics
Protein abundance	GIT2	-0.103486	15.9655	-1.90661	0.0642005	0.411582	-4.54534	Untreated ARID1A-KO vs Untreated WT	Proteomics
Protein abundance	PURA	-0.142373	17.2186	-1.90611	0.0642671	0.411684	-4.54619	Untreated ARID1A-KO vs Untreated WT	Proteomics
Protein abundance	PEX14	0.206209	16.0609	1.90555	0.0643424	0.411842	-4.54716	Untreated ARID1A-KO vs Untreated WT	Proteomics
Protein abundance	GNPNAT1	0.138858	16.3087	1.90512	0.0643997	0.411884	-4.54789	Untreated ARID1A-KO vs Untreated WT	Proteomics
Protein abundance	THG1L	0.121635	16.6323	1.90343	0.0646266	0.413011	-4.55079	Untreated ARID1A-KO vs Untreated WT	Proteomics
Protein abundance	DCAF12	0.108171	15.962	1.90277	0.0647151	0.413252	-4.55192	Untreated ARID1A-KO vs Untreated WT	Proteomics
Protein abundance	RHOT2	0.175534	15.5145	1.90179	0.0648472	0.41377	-4.5536	Untreated ARID1A-KO vs Untreated WT	Proteomics
Protein abundance	NOP10	0.176443	15.9175	1.9011	0.0649397	0.414035	-4.55478	Untreated ARID1A-KO vs Untreated WT	Proteomics
Protein abundance	TMED1	-0.146425	15.9317	-1.9002	0.0650613	0.414485	-4.55632	Untreated ARID1A-KO vs Untreated WT	Proteomics
Protein abundance	KIAA1143	0.155924	16.9554	1.89862	0.0652747	0.415474	-4.55902	Untreated ARID1A-KO vs Untreated WT	Proteomics
Protein abundance	NOL4	-0.159513	14.3427	-1.89806	0.0653505	0.415474	-4.55998	Untreated ARID1A-KO vs Untreated WT	Proteomics
Protein abundance	NDUFA10	0.149145	16.6932	1.89792	0.0653699	0.415474	-4.56022	Untreated ARID1A-KO vs Untreated WT	Proteomics
Protein abundance	TRMT61A	0.338671	16.2232	1.89637	0.0655794	0.416481	-4.56286	Untreated ARID1A-KO vs Untreated WT	Proteomics
Protein abundance	ATP2A2	-0.152283	18.63	-1.89508	0.0657556	0.416631	-4.56507	Untreated ARID1A-KO vs Untreated WT	Proteomics
Protein abundance	DDR2	0.186515	14.7701	1.89449	0.0658354	0.416631	-4.56607	Untreated ARID1A-KO vs Untreated WT	Proteomics
Protein abundance	PCYT2	-0.12304	15.551	-1.89419	0.065877	0.416631	-4.56659	Untreated ARID1A-KO vs Untreated WT	Proteomics
Protein abundance	PTGES2	0.157325	15.9125	1.8936	0.0659578	0.416631	-4.5676	Untreated ARID1A-KO vs Untreated WT	Proteomics
Protein abundance	CXorf38	-0.168841	15.74	-1.8935	0.0659712	0.416631	-4.56776	Untreated ARID1A-KO vs Untreated WT	Proteomics
Protein abundance	GLUD2	0.107657	15.8579	1.89334	0.0659935	0.416631	-4.56804	Untreated ARID1A-KO vs Untreated WT	Proteomics
Protein abundance	ABCD1	-0.173294	16.0307	-1.89314	0.06602	0.416631	-4.56837	Untreated ARID1A-KO vs Untreated WT	Proteomics
Protein abundance	CIAO1	-0.382264	15.9716	-1.89276	0.0660718	0.416631	-4.56902	Untreated ARID1A-KO vs Untreated WT	Proteomics
Protein abundance	CHD1	-0.138358	16.4546	-1.89249	0.0661092	0.416631	-4.56948	Untreated ARID1A-KO vs Untreated WT	Proteomics
Protein abundance	LARP7	0.113445	16.634	1.89244	0.0661156	0.416631	-4.56956	Untreated ARID1A-KO vs Untreated WT	Proteomics
Protein abundance	MTIF2	-0.13829	14.9859	-1.89176	0.0662096	0.416844	-4.57073	Untreated ARID1A-KO vs Untreated WT	Proteomics
Protein abundance	C9orf78	0.152447	17.368	1.89145	0.066252	0.416844	-4.57126	Untreated ARID1A-KO vs Untreated WT	Proteomics
Protein abundance	AP3M1	0.200068	15.5837	1.89001	0.0664499	0.417149	-4.57372	Untreated ARID1A-KO vs Untreated WT	Proteomics
Protein abundance	MTOR	-0.201295	15.7122	-1.88996	0.0664562	0.417149	-4.57379	Untreated ARID1A-KO vs Untreated WT	Proteomics
Protein abundance	ICA1	0.187121	14.1814	1.8896	0.0665055	0.417149	-4.5744	Untreated ARID1A-KO vs Untreated WT	Proteomics
Protein abundance	ADAM15	-0.183119	15.8591	-1.88936	0.0665384	0.417149	-4.57481	Untreated ARID1A-KO vs Untreated WT	Proteomics
Protein abundance	SLC25A29	-0.118243	15.5067	-1.88923	0.066557	0.417149	-4.57504	Untreated ARID1A-KO vs Untreated WT	Proteomics
Protein abundance	EIF3D	0.155116	17.2948	1.88794	0.0667342	0.417853	-4.57723	Untreated ARID1A-KO vs Untreated WT	Proteomics
Protein abundance	TACC3	0.159565	15.6953	1.88741	0.0668077	0.417853	-4.57814	Untreated ARID1A-KO vs Untreated WT	Proteomics
Protein abundance	PSMB6	0.171124	17.3352	1.8872	0.0668367	0.417853	-4.57849	Untreated ARID1A-KO vs Untreated WT	Proteomics
Protein abundance	FOXP4	-0.169518	14.5384	-1.88692	0.066875	0.417853	-4.57896	Untreated ARID1A-KO vs Untreated WT	Proteomics
Protein abundance	PDLIM4	-0.150581	16.5247	-1.88541	0.067084	0.418525	-4.58153	Untreated ARID1A-KO vs Untreated WT	Proteomics
Protein abundance	LRPAP1	0.12714	17.695	1.8854	0.0670856	0.418525	-4.58155	Untreated ARID1A-KO vs Untreated WT	Proteomics
Protein abundance	GTF3C4	0.103881	16.1936	1.88416	0.0672581	0.419162	-4.58366	Untreated ARID1A-KO vs Untreated WT	Proteomics
Protein abundance	ZNF146	0.157179	16.2525	1.88352	0.0673474	0.419162	-4.58475	Untreated ARID1A-KO vs Untreated WT	Proteomics
Protein abundance	TIMM17B	-0.166175	15.2777	-1.88333	0.0673735	0.419162	-4.58507	Untreated ARID1A-KO vs Untreated WT	Proteomics
Protein abundance	NOCT	0.15556	15.3511	1.88296	0.0674252	0.419162	-4.5857	Untreated ARID1A-KO vs Untreated WT	Proteomics
Protein abundance	CTHRC1	-0.195325	15.9703	-1.88281	0.0674454	0.419162	-4.58595	Untreated ARID1A-KO vs Untreated WT	Proteomics
Protein abundance	MRPL30	0.14264	17.0252	1.8823	0.0675174	0.419236	-4.58683	Untreated ARID1A-KO vs Untreated WT	Proteomics
Protein abundance	SURF6	-0.237686	17.2364	-1.88177	0.0675913	0.419236	-4.58773	Untreated ARID1A-KO vs Untreated WT	Proteomics
Protein abundance	CYTH1	0.154448	15.6547	1.88096	0.0677044	0.419236	-4.5891	Untreated ARID1A-KO vs Untreated WT	Proteomics
Protein abundance	ZMYND11	0.204159	15.5614	1.88081	0.0677253	0.419236	-4.58935	Untreated ARID1A-KO vs Untreated WT	Proteomics
Protein abundance	GTF2F2	0.151925	17.0751	1.88044	0.0677765	0.419236	-4.58998	Untreated ARID1A-KO vs Untreated WT	Proteomics
Protein abundance	DMWD	0.225157	15.9999	1.88034	0.0677908	0.419236	-4.59015	Untreated ARID1A-KO vs Untreated WT	Proteomics
Protein abundance	MTHFD2	0.279042	17.4293	1.88014	0.0678183	0.419236	-4.59048	Untreated ARID1A-KO vs Untreated WT	Proteomics
Protein abundance	ERBB3	-0.141997	15.7613	-1.87944	0.0679164	0.419252	-4.59167	Untreated ARID1A-KO vs Untreated WT	Proteomics
Protein abundance	CBX5	0.14291	16.9222	1.87939	0.067924	0.419252	-4.59176	Untreated ARID1A-KO vs Untreated WT	Proteomics
Protein abundance	POLR3B	0.134523	16.2914	1.87885	0.0679986	0.419394	-4.59267	Untreated ARID1A-KO vs Untreated WT	Proteomics
Protein abundance	KDM4B	0.13446	16.25	1.87804	0.0681132	0.419659	-4.59405	Untreated ARID1A-KO vs Untreated WT	Proteomics
Protein abundance	HYOU1	0.10562	18.6247	1.8776	0.0681745	0.419659	-4.59479	Untreated ARID1A-KO vs Untreated WT	Proteomics
Protein abundance	TBL2	0.201169	15.8918	1.87733	0.0682124	0.419659	-4.59524	Untreated ARID1A-KO vs Untreated WT	Proteomics
Protein abundance	FAM114A2	0.125837	17.1838	1.87708	0.0682482	0.419659	-4.59568	Untreated ARID1A-KO vs Untreated WT	Proteomics
Protein abundance	SRPK1	0.142118	16.8491	1.87635	0.0683509	0.419773	-4.59691	Untreated ARID1A-KO vs Untreated WT	Proteomics
Protein abundance	ISCA2	0.144136	15.5586	1.87621	0.06837	0.419773	-4.59714	Untreated ARID1A-KO vs Untreated WT	Proteomics
Protein abundance	NLN	0.197999	15.5194	1.87479	0.0685711	0.420511	-4.59955	Untreated ARID1A-KO vs Untreated WT	Proteomics
Protein abundance	TM7SF3	-0.152253	14.5964	-1.87463	0.0685936	0.420511	-4.59982	Untreated ARID1A-KO vs Untreated WT	Proteomics
Protein abundance	VCPIP1	0.0924018	16.1061	1.87375	0.068717	0.4208	-4.6013	Untreated ARID1A-KO vs Untreated WT	Proteomics
Protein abundance	PITPNC1	0.178865	15.095	1.87314	0.0688045	0.4208	-4.60234	Untreated ARID1A-KO vs Untreated WT	Proteomics
Protein abundance	TMSB10	0.246913	19.8327	1.87253	0.0688908	0.4208	-4.60337	Untreated ARID1A-KO vs Untreated WT	Proteomics
Protein abundance	TBC1D10A	-0.173972	15.2116	-1.87243	0.068904	0.4208	-4.60353	Untreated ARID1A-KO vs Untreated WT	Proteomics
Protein abundance	TXNRD1	0.106989	17.6902	1.87242	0.0689063	0.4208	-4.60356	Untreated ARID1A-KO vs Untreated WT	Proteomics
Protein abundance	UBR1	0.147596	15.9594	1.87192	0.068977	0.4208	-4.6044	Untreated ARID1A-KO vs Untreated WT	Proteomics
Protein abundance	ITGB1BP1	0.172248	15.2191	1.87109	0.0690943	0.4208	-4.6058	Untreated ARID1A-KO vs Untreated WT	Proteomics
Protein abundance	PINX1	0.131434	15.3289	1.87108	0.0690957	0.4208	-4.60581	Untreated ARID1A-KO vs Untreated WT	Proteomics
Protein abundance	PPP1R14B	-0.281119	15.8389	-1.87033	0.0692028	0.4208	-4.60708	Untreated ARID1A-KO vs Untreated WT	Proteomics
Protein abundance	TARSL2	-0.176503	16.6636	-1.87022	0.069218	0.4208	-4.60726	Untreated ARID1A-KO vs Untreated WT	Proteomics
Protein abundance	LGALS3BP	0.211645	16.9085	1.86999	0.0692517	0.4208	-4.60766	Untreated ARID1A-KO vs Untreated WT	Proteomics
Protein abundance	NDUFS6	0.343137	16.8303	1.86992	0.0692619	0.4208	-4.60778	Untreated ARID1A-KO vs Untreated WT	Proteomics
Protein abundance	PICALM	-0.211656	16.5311	-1.86894	0.0694008	0.421329	-4.60943	Untreated ARID1A-KO vs Untreated WT	Proteomics
Protein abundance	HSF1	0.111393	16.6214	1.86827	0.0694968	0.421334	-4.61056	Untreated ARID1A-KO vs Untreated WT	Proteomics
Protein abundance	GTF2B	0.145876	15.9143	1.86814	0.0695153	0.421334	-4.61078	Untreated ARID1A-KO vs Untreated WT	Proteomics
Protein abundance	RABEP2	-0.16481	16.6326	-1.86776	0.06957	0.421334	-4.61143	Untreated ARID1A-KO vs Untreated WT	Proteomics
Protein abundance	ATXN7L3	0.173073	15.6525	1.86731	0.0696346	0.421334	-4.61219	Untreated ARID1A-KO vs Untreated WT	Proteomics
Protein abundance	DDX21	0.147178	19.5031	1.86712	0.0696608	0.421334	-4.6125	Untreated ARID1A-KO vs Untreated WT	Proteomics
Protein abundance	MEA1	0.154517	17.1062	1.86662	0.0697335	0.42146	-4.61335	Untreated ARID1A-KO vs Untreated WT	Proteomics
Protein abundance	PLEKHO2	-0.163087	16.1809	-1.86556	0.0698843	0.422058	-4.61513	Untreated ARID1A-KO vs Untreated WT	Proteomics
Protein abundance	CPOX	-0.09172	16.9542	-1.86488	0.0699818	0.422333	-4.61627	Untreated ARID1A-KO vs Untreated WT	Proteomics
Protein abundance	WNK4	-0.162149	15.1822	-1.86415	0.0700879	0.422417	-4.61751	Untreated ARID1A-KO vs Untreated WT	Proteomics
Protein abundance	IPO8	-0.142995	16.4067	-1.86384	0.0701319	0.422417	-4.61803	Untreated ARID1A-KO vs Untreated WT	Proteomics
Protein abundance	HMCN1	0.12185	15.3902	1.86327	0.0702146	0.422417	-4.61899	Untreated ARID1A-KO vs Untreated WT	Proteomics
Protein abundance	EP400NL	0.237911	15.6454	1.8631	0.0702389	0.422417	-4.61928	Untreated ARID1A-KO vs Untreated WT	Proteomics
Protein abundance	ABLIM1	0.207518	15.5277	1.86298	0.0702556	0.422417	-4.61947	Untreated ARID1A-KO vs Untreated WT	Proteomics
Protein abundance	PEX16	0.11589	16.0784	1.86191	0.0704105	0.423036	-4.62128	Untreated ARID1A-KO vs Untreated WT	Proteomics
Protein abundance	CTNNAL1	-0.189227	15.3504	-1.85959	0.0707469	0.424742	-4.62518	Untreated ARID1A-KO vs Untreated WT	Proteomics
Protein abundance	POFUT2	0.31927	15.0202	1.85898	0.0708355	0.42496	-4.62621	Untreated ARID1A-KO vs Untreated WT	Proteomics
Protein abundance	PPP1CB	0.254117	16.8833	1.85734	0.0710728	0.42607	-4.62895	Untreated ARID1A-KO vs Untreated WT	Proteomics
Protein abundance	BTAF1	-0.125027	15.5935	-1.8555	0.0713415	0.427217	-4.63204	Untreated ARID1A-KO vs Untreated WT	Proteomics
Protein abundance	IGHMBP2	0.177075	14.7033	1.85531	0.0713693	0.427217	-4.63236	Untreated ARID1A-KO vs Untreated WT	Proteomics
Protein abundance	Q3KNT7	0.202766	15.971	1.85482	0.0714405	0.427283	-4.63318	Untreated ARID1A-KO vs Untreated WT	Proteomics
Protein abundance	CEBPZ	0.127939	17.0429	1.85435	0.0715099	0.427283	-4.63397	Untreated ARID1A-KO vs Untreated WT	Proteomics
Protein abundance	KCTD15	-0.310745	15.6401	-1.85379	0.0715918	0.427283	-4.63491	Untreated ARID1A-KO vs Untreated WT	Proteomics
Protein abundance	UHRF2	0.179735	15.8029	1.85325	0.0716717	0.427283	-4.63583	Untreated ARID1A-KO vs Untreated WT	Proteomics
Protein abundance	CPSF3L	-0.122648	15.6968	-1.85298	0.0717106	0.427283	-4.63627	Untreated ARID1A-KO vs Untreated WT	Proteomics
Protein abundance	PHF12	0.261073	15.6829	1.8529	0.0717224	0.427283	-4.6364	Untreated ARID1A-KO vs Untreated WT	Proteomics
Protein abundance	FAM207A	-0.11809	15.3552	-1.85272	0.0717483	0.427283	-4.6367	Untreated ARID1A-KO vs Untreated WT	Proteomics
Protein abundance	TEX2	-0.297306	14.8186	-1.85164	0.0719077	0.427919	-4.63852	Untreated ARID1A-KO vs Untreated WT	Proteomics
Protein abundance	CDR2	-0.361595	14.7209	-1.85116	0.0719779	0.427981	-4.63931	Untreated ARID1A-KO vs Untreated WT	Proteomics
Protein abundance	PIK3R4	0.106184	15.7855	1.85085	0.0720234	0.427981	-4.63983	Untreated ARID1A-KO vs Untreated WT	Proteomics
Protein abundance	SF3B3	-0.114572	18.5972	-1.84902	0.072294	0.429276	-4.6429	Untreated ARID1A-KO vs Untreated WT	Proteomics
Protein abundance	GPHN	0.122825	16.3504	1.84836	0.0723908	0.429536	-4.644	Untreated ARID1A-KO vs Untreated WT	Proteomics
Protein abundance	CDC16	0.0930075	16.046	1.84788	0.0724625	0.429648	-4.64481	Untreated ARID1A-KO vs Untreated WT	Proteomics
Protein abundance	CYC1	-0.158603	16.8587	-1.847	0.0725925	0.430105	-4.64627	Untreated ARID1A-KO vs Untreated WT	Proteomics
Protein abundance	BAG3	0.185868	17.4776	1.84603	0.0727373	0.430649	-4.6479	Untreated ARID1A-KO vs Untreated WT	Proteomics
Protein abundance	MTRR	0.133489	15.4902	1.84478	0.0729229	0.431434	-4.64999	Untreated ARID1A-KO vs Untreated WT	Proteomics
Protein abundance	GOLM1	0.184963	16.6935	1.84396	0.0730447	0.431533	-4.65135	Untreated ARID1A-KO vs Untreated WT	Proteomics
Protein abundance	SLC16A7	0.146986	15.8412	1.84393	0.0730496	0.431533	-4.65141	Untreated ARID1A-KO vs Untreated WT	Proteomics
Protein abundance	PDE8A	0.147012	15.1471	1.84342	0.0731253	0.431533	-4.65226	Untreated ARID1A-KO vs Untreated WT	Proteomics
Protein abundance	CLTC	-0.127931	20.0504	-1.84316	0.0731639	0.431533	-4.65269	Untreated ARID1A-KO vs Untreated WT	Proteomics
Protein abundance	FAM192A	0.174172	17.2623	1.84279	0.0732193	0.431533	-4.65331	Untreated ARID1A-KO vs Untreated WT	Proteomics
Protein abundance	CMAS	-0.153128	16.4569	-1.84253	0.0732581	0.431533	-4.65374	Untreated ARID1A-KO vs Untreated WT	Proteomics
Protein abundance	USPL1	0.224912	14.3289	1.84075	0.073525	0.432586	-4.65671	Untreated ARID1A-KO vs Untreated WT	Proteomics
Protein abundance	PPP2R1A	-0.116844	18.5898	-1.84058	0.0735507	0.432586	-4.657	Untreated ARID1A-KO vs Untreated WT	Proteomics
Protein abundance	DAB2	-0.215878	15.2684	-1.84027	0.0735966	0.432586	-4.65751	Untreated ARID1A-KO vs Untreated WT	Proteomics
Protein abundance	TBC1D22A	0.185014	14.9012	1.83983	0.073662	0.432645	-4.65823	Untreated ARID1A-KO vs Untreated WT	Proteomics
Protein abundance	PLEKHG5	0.11762	15.2673	1.83945	0.0737196	0.432645	-4.65887	Untreated ARID1A-KO vs Untreated WT	Proteomics
Protein abundance	ZNF740	0.15238	15.6424	1.83914	0.0737663	0.432645	-4.65939	Untreated ARID1A-KO vs Untreated WT	Proteomics
Protein abundance	EIF2A	-0.110539	16.8572	-1.83835	0.0738851	0.433029	-4.6607	Untreated ARID1A-KO vs Untreated WT	Proteomics
Protein abundance	MCCC1	0.471584	15.0048	1.83718	0.0740621	0.433044	-4.66266	Untreated ARID1A-KO vs Untreated WT	Proteomics
Protein abundance	YY2	0.182696	16.933	1.83695	0.0740963	0.433044	-4.66304	Untreated ARID1A-KO vs Untreated WT	Proteomics
Protein abundance	NLK	-0.158678	17.672	-1.83675	0.0741268	0.433044	-4.66337	Untreated ARID1A-KO vs Untreated WT	Proteomics
Protein abundance	YBX1	0.140639	17.9892	1.83661	0.074148	0.433044	-4.66361	Untreated ARID1A-KO vs Untreated WT	Proteomics
Protein abundance	RTFDC1	0.113187	16.9702	1.83657	0.0741538	0.433044	-4.66367	Untreated ARID1A-KO vs Untreated WT	Proteomics
Protein abundance	PCYOX1L	-0.177945	14.6867	-1.8354	0.0743299	0.433295	-4.66561	Untreated ARID1A-KO vs Untreated WT	Proteomics
Protein abundance	PRKAB2	0.169572	14.5497	1.83498	0.0743941	0.433295	-4.66631	Untreated ARID1A-KO vs Untreated WT	Proteomics
Protein abundance	Q5T1J5	0.124084	16.1461	1.83484	0.0744147	0.433295	-4.66654	Untreated ARID1A-KO vs Untreated WT	Proteomics
Protein abundance	PDGFRA	-0.158564	17.7221	-1.83355	0.0746107	0.433295	-4.66869	Untreated ARID1A-KO vs Untreated WT	Proteomics
Protein abundance	FLT4	-0.158564	17.7221	-1.83355	0.0746107	0.433295	-4.66869	Untreated ARID1A-KO vs Untreated WT	Proteomics
Protein abundance	MAPK15	-0.158564	17.7221	-1.83355	0.0746107	0.433295	-4.66869	Untreated ARID1A-KO vs Untreated WT	Proteomics
Protein abundance	ARID4A	0.148941	15.9729	1.83344	0.0746266	0.433295	-4.66886	Untreated ARID1A-KO vs Untreated WT	Proteomics
Protein abundance	USP11	-0.166164	16.1147	-1.83312	0.0746755	0.433295	-4.6694	Untreated ARID1A-KO vs Untreated WT	Proteomics
Protein abundance	RGPD5, RGPD6	0.169622	15.377	1.83312	0.0746767	0.433295	-4.66941	Untreated ARID1A-KO vs Untreated WT	Proteomics
Protein abundance	ITM2C	-0.164275	14.6579	-1.8325	0.0747704	0.433324	-4.67043	Untreated ARID1A-KO vs Untreated WT	Proteomics
Protein abundance	ISCA1	-0.152264	15.9298	-1.83238	0.0747883	0.433324	-4.67063	Untreated ARID1A-KO vs Untreated WT	Proteomics
Protein abundance	ERLIN1	0.144712	17.4045	1.83149	0.0749235	0.433799	-4.6721	Untreated ARID1A-KO vs Untreated WT	Proteomics
Protein abundance	ANKS6	0.175598	14.8559	1.83045	0.0750825	0.43441	-4.67383	Untreated ARID1A-KO vs Untreated WT	Proteomics
Protein abundance	AAMDC	-0.109574	15.8696	-1.82897	0.0753081	0.435295	-4.67628	Untreated ARID1A-KO vs Untreated WT	Proteomics
Protein abundance	UBE2T	-0.163586	15.9821	-1.82771	0.0755015	0.435295	-4.67837	Untreated ARID1A-KO vs Untreated WT	Proteomics
Protein abundance	PDZD4	-0.287504	17.2568	-1.82763	0.0755142	0.435295	-4.67851	Untreated ARID1A-KO vs Untreated WT	Proteomics
Protein abundance	TSPAN4	0.0932438	16.5591	1.82753	0.0755294	0.435295	-4.67868	Untreated ARID1A-KO vs Untreated WT	Proteomics
Protein abundance	SNX8	0.10796	15.748	1.82699	0.0756115	0.435295	-4.67956	Untreated ARID1A-KO vs Untreated WT	Proteomics
Protein abundance	DNAJC5	-0.384145	16.5167	-1.82692	0.0756234	0.435295	-4.67969	Untreated ARID1A-KO vs Untreated WT	Proteomics
Protein abundance	POLE	0.166383	15.2703	1.82619	0.0757349	0.435295	-4.68089	Untreated ARID1A-KO vs Untreated WT	Proteomics
Protein abundance	MRPS9	0.18883	16.9613	1.82609	0.0757496	0.435295	-4.68105	Untreated ARID1A-KO vs Untreated WT	Proteomics
Protein abundance	LEO1	0.129916	16.4596	1.8255	0.0758403	0.435295	-4.68203	Untreated ARID1A-KO vs Untreated WT	Proteomics
Protein abundance	GPKOW	0.180024	16.5749	1.82541	0.0758549	0.435295	-4.68218	Untreated ARID1A-KO vs Untreated WT	Proteomics
Protein abundance	BAZ1B	0.113619	17.825	1.82513	0.075898	0.435295	-4.68265	Untreated ARID1A-KO vs Untreated WT	Proteomics
Protein abundance	UQCRQ	0.140015	17.3021	1.8251	0.0759027	0.435295	-4.6827	Untreated ARID1A-KO vs Untreated WT	Proteomics
Protein abundance	TAPBP	-0.196997	15.4169	-1.82447	0.0759999	0.435295	-4.68374	Untreated ARID1A-KO vs Untreated WT	Proteomics
Protein abundance	KAT6A	0.178218	14.9292	1.82396	0.0760789	0.435295	-4.68459	Untreated ARID1A-KO vs Untreated WT	Proteomics
Protein abundance	SLC26A2	-0.294399	16.0469	-1.82357	0.0761388	0.435295	-4.68523	Untreated ARID1A-KO vs Untreated WT	Proteomics
Protein abundance	FAM96A	-0.12653	15.0627	-1.82354	0.0761425	0.435295	-4.68527	Untreated ARID1A-KO vs Untreated WT	Proteomics
Protein abundance	SGSH	-0.594247	13.9661	-1.82352	0.0761458	0.435295	-4.68531	Untreated ARID1A-KO vs Untreated WT	Proteomics
Protein abundance	MRPS12	0.295122	18.2869	1.8225	0.0763043	0.435894	-4.687	Untreated ARID1A-KO vs Untreated WT	Proteomics
Protein abundance	NME2	0.158675	19.2774	1.82166	0.0764338	0.436033	-4.68838	Untreated ARID1A-KO vs Untreated WT	Proteomics
Protein abundance	C11orf84	0.103611	15.485	1.82165	0.0764358	0.436033	-4.6884	Untreated ARID1A-KO vs Untreated WT	Proteomics
Protein abundance	PTBP3	-0.234995	15.7929	-1.81926	0.076806	0.437121	-4.69234	Untreated ARID1A-KO vs Untreated WT	Proteomics
Protein abundance	CHRNE	0.130082	15.0009	1.81922	0.0768123	0.437121	-4.69241	Untreated ARID1A-KO vs Untreated WT	Proteomics
Protein abundance	CLASRP	0.213785	17.1018	1.81918	0.0768194	0.437121	-4.69248	Untreated ARID1A-KO vs Untreated WT	Proteomics
Protein abundance	NAE1	0.122942	16.8884	1.81903	0.0768417	0.437121	-4.69272	Untreated ARID1A-KO vs Untreated WT	Proteomics
Protein abundance	TPMT	-0.13502	15.5446	-1.81812	0.0769835	0.437451	-4.69422	Untreated ARID1A-KO vs Untreated WT	Proteomics
Protein abundance	C10orf2	0.126452	15.8041	1.81785	0.0770267	0.437451	-4.69468	Untreated ARID1A-KO vs Untreated WT	Proteomics
Protein abundance	ITPR2	-0.139638	15.5629	-1.81763	0.0770611	0.437451	-4.69504	Untreated ARID1A-KO vs Untreated WT	Proteomics
Protein abundance	FAM50B	-0.161204	14.4863	-1.81707	0.0771475	0.437636	-4.69596	Untreated ARID1A-KO vs Untreated WT	Proteomics
Protein abundance	GIGYF2	-0.111617	16.7234	-1.81573	0.0773579	0.438523	-4.69817	Untreated ARID1A-KO vs Untreated WT	Proteomics
Protein abundance	MTR	0.0889554	15.5317	1.81509	0.0774571	0.438779	-4.69922	Untreated ARID1A-KO vs Untreated WT	Proteomics
Protein abundance	CHML	-0.148164	14.9341	-1.81431	0.0775805	0.439173	-4.70051	Untreated ARID1A-KO vs Untreated WT	Proteomics
Protein abundance	LIN54	0.156064	14.5861	1.81316	0.0777608	0.439388	-4.7024	Untreated ARID1A-KO vs Untreated WT	Proteomics
Protein abundance	HS3ST3A1	-0.19751	14.88	-1.81269	0.0778348	0.439388	-4.70318	Untreated ARID1A-KO vs Untreated WT	Proteomics
Protein abundance	HS3ST3B1	-0.19751	14.88	-1.81269	0.0778348	0.439388	-4.70318	Untreated ARID1A-KO vs Untreated WT	Proteomics
Protein abundance	HS3ST6	-0.19751	14.88	-1.81269	0.0778348	0.439388	-4.70318	Untreated ARID1A-KO vs Untreated WT	Proteomics
Protein abundance	SLC25A12	-0.146277	15.4814	-1.81039	0.0781975	0.441033	-4.70696	Untreated ARID1A-KO vs Untreated WT	Proteomics
Protein abundance	RNF20	0.104887	16.8802	1.81012	0.0782396	0.441033	-4.7074	Untreated ARID1A-KO vs Untreated WT	Proteomics
Protein abundance	VAMP7	-0.201373	15.117	-1.80981	0.0782889	0.441033	-4.70791	Untreated ARID1A-KO vs Untreated WT	Proteomics
Protein abundance	PLEKHF1	-0.21718	15.9391	-1.8094	0.078354	0.441094	-4.70859	Untreated ARID1A-KO vs Untreated WT	Proteomics
Protein abundance	RUSC2	0.355743	14.7918	1.80898	0.0784198	0.441159	-4.70927	Untreated ARID1A-KO vs Untreated WT	Proteomics
Protein abundance	COMMD7	-0.114181	16.3655	-1.80752	0.0786518	0.442022	-4.71168	Untreated ARID1A-KO vs Untreated WT	Proteomics
Protein abundance	LRPPRC	0.108128	19.023	1.80663	0.0787923	0.442022	-4.71313	Untreated ARID1A-KO vs Untreated WT	Proteomics
Protein abundance	FSD1	-0.120195	15.522	-1.80657	0.0788023	0.442022	-4.71323	Untreated ARID1A-KO vs Untreated WT	Proteomics
Protein abundance	LRRC8A	0.119014	15.0852	1.80586	0.078915	0.442022	-4.71439	Untreated ARID1A-KO vs Untreated WT	Proteomics
Protein abundance	CMPK2	0.129855	14.4222	1.80579	0.0789261	0.442022	-4.71451	Untreated ARID1A-KO vs Untreated WT	Proteomics
Protein abundance	LARP1	0.12985	18.3852	1.80568	0.0789435	0.442022	-4.71469	Untreated ARID1A-KO vs Untreated WT	Proteomics
Protein abundance	SEPSECS	0.136711	15.3138	1.80521	0.0790179	0.442022	-4.71545	Untreated ARID1A-KO vs Untreated WT	Proteomics
Protein abundance	SHTN1, AC023283.1	-0.183887	15.6583	-1.8052	0.0790201	0.442022	-4.71547	Untreated ARID1A-KO vs Untreated WT	Proteomics
Protein abundance	LIN28B	0.261568	15.986	1.80487	0.0790725	0.442022	-4.71601	Untreated ARID1A-KO vs Untreated WT	Proteomics
Protein abundance	DPH3	0.359952	14.3043	1.80459	0.0791169	0.442022	-4.71647	Untreated ARID1A-KO vs Untreated WT	Proteomics
Protein abundance	ZNF672	-0.169306	14.5494	-1.80369	0.0792611	0.442523	-4.71795	Untreated ARID1A-KO vs Untreated WT	Proteomics
Protein abundance	AMPD2	0.118274	16.5772	1.80074	0.0797333	0.443608	-4.72278	Untreated ARID1A-KO vs Untreated WT	Proteomics
Protein abundance	FADS1	-0.19718	15.7424	-1.80058	0.0797592	0.443608	-4.72304	Untreated ARID1A-KO vs Untreated WT	Proteomics
Protein abundance	MTX2	0.235495	16.4588	1.80053	0.0797678	0.443608	-4.72313	Untreated ARID1A-KO vs Untreated WT	Proteomics
Protein abundance	C7orf43	-0.181285	14.5315	-1.80005	0.0798439	0.443608	-4.72391	Untreated ARID1A-KO vs Untreated WT	Proteomics
Protein abundance	C17orf75	0.135517	16.0375	1.80003	0.0798479	0.443608	-4.72395	Untreated ARID1A-KO vs Untreated WT	Proteomics
Protein abundance	VRK1	0.139238	16.0329	1.79984	0.0798788	0.443608	-4.72426	Untreated ARID1A-KO vs Untreated WT	Proteomics
Protein abundance	NSMCE3	0.141918	15.313	1.79982	0.0798818	0.443608	-4.72429	Untreated ARID1A-KO vs Untreated WT	Proteomics
Protein abundance	TUSC1	0.170644	14.4013	1.7997	0.0799004	0.443608	-4.72448	Untreated ARID1A-KO vs Untreated WT	Proteomics
Protein abundance	VAMP1	-0.263678	17.7583	-1.79941	0.0799466	0.443608	-4.72495	Untreated ARID1A-KO vs Untreated WT	Proteomics
Protein abundance	PHKA1	0.173628	15.6739	1.79899	0.0800155	0.443687	-4.72565	Untreated ARID1A-KO vs Untreated WT	Proteomics
Protein abundance	CRACR2A	0.133912	15.5233	1.79859	0.0800797	0.443741	-4.7263	Untreated ARID1A-KO vs Untreated WT	Proteomics
Protein abundance	FAM64A	0.129539	16.0023	1.79782	0.0802042	0.444128	-4.72756	Untreated ARID1A-KO vs Untreated WT	Proteomics
Protein abundance	ANAPC10	-0.150118	15.8277	-1.79687	0.0803566	0.444669	-4.7291	Untreated ARID1A-KO vs Untreated WT	Proteomics
Protein abundance	SULF2	-0.115393	15.9538	-1.79643	0.0804278	0.444692	-4.72982	Untreated ARID1A-KO vs Untreated WT	Proteomics
Protein abundance	PGM5	-0.131906	15.6047	-1.79605	0.0804897	0.444692	-4.73045	Untreated ARID1A-KO vs Untreated WT	Proteomics
Protein abundance	NEK6	-0.234249	16.6375	-1.79583	0.0805248	0.444692	-4.7308	Untreated ARID1A-KO vs Untreated WT	Proteomics
Protein abundance	EXOSC10	0.126213	17.3527	1.79413	0.0808003	0.445619	-4.73357	Untreated ARID1A-KO vs Untreated WT	Proteomics
Protein abundance	NSRP1	0.184062	16.1959	1.79404	0.0808156	0.445619	-4.73373	Untreated ARID1A-KO vs Untreated WT	Proteomics
Protein abundance	ROBO1	0.13211	16.0854	1.7937	0.0808715	0.445619	-4.73429	Untreated ARID1A-KO vs Untreated WT	Proteomics
Protein abundance	STX3	-0.158293	15.9917	-1.79323	0.0809479	0.445619	-4.73506	Untreated ARID1A-KO vs Untreated WT	Proteomics
Protein abundance	KIF23	0.139466	16.5012	1.79311	0.0809668	0.445619	-4.73525	Untreated ARID1A-KO vs Untreated WT	Proteomics
Protein abundance	TEX30	0.196563	15.991	1.7925	0.0810652	0.445859	-4.73623	Untreated ARID1A-KO vs Untreated WT	Proteomics
Protein abundance	C5orf22	0.120332	15.4803	1.79153	0.0812244	0.446265	-4.73782	Untreated ARID1A-KO vs Untreated WT	Proteomics
Protein abundance	SPTY2D1	0.216524	14.9682	1.79138	0.0812488	0.446265	-4.73807	Untreated ARID1A-KO vs Untreated WT	Proteomics
Protein abundance	MIGA1	-0.210022	14.1052	-1.79092	0.0813236	0.446374	-4.73881	Untreated ARID1A-KO vs Untreated WT	Proteomics
Protein abundance	GLYR1	0.128632	16.3005	1.79011	0.0814562	0.446754	-4.74014	Untreated ARID1A-KO vs Untreated WT	Proteomics
Protein abundance	RPN2	-0.159217	17.2469	-1.78982	0.0815027	0.446754	-4.7406	Untreated ARID1A-KO vs Untreated WT	Proteomics
Protein abundance	PKN2	-0.149989	15.6325	-1.78893	0.0816497	0.447118	-4.74206	Untreated ARID1A-KO vs Untreated WT	Proteomics
Protein abundance	Q58FF8	0.214331	19.3331	1.78807	0.0817898	0.447118	-4.74345	Untreated ARID1A-KO vs Untreated WT	Proteomics
Protein abundance	MAPKAPK2	-0.104174	15.6056	-1.78805	0.0817925	0.447118	-4.74348	Untreated ARID1A-KO vs Untreated WT	Proteomics
Protein abundance	RAE1	0.13036	17.0853	1.78693	0.0819778	0.447118	-4.74531	Untreated ARID1A-KO vs Untreated WT	Proteomics
Protein abundance	MTUS1	-0.250218	14.75	-1.78645	0.0820567	0.447118	-4.74609	Untreated ARID1A-KO vs Untreated WT	Proteomics
Protein abundance	POLR1E	-0.117255	16.6037	-1.78626	0.0820872	0.447118	-4.74639	Untreated ARID1A-KO vs Untreated WT	Proteomics
Protein abundance	ARHGAP39	-0.421885	15.8388	-1.78607	0.0821191	0.447118	-4.74671	Untreated ARID1A-KO vs Untreated WT	Proteomics
Protein abundance	CTSC	0.172445	16.0147	1.78558	0.0821997	0.447118	-4.7475	Untreated ARID1A-KO vs Untreated WT	Proteomics
Protein abundance	CABIN1	-0.100524	15.1691	-1.78553	0.0822078	0.447118	-4.74758	Untreated ARID1A-KO vs Untreated WT	Proteomics
Protein abundance	ZNF597	0.404546	13.8055	1.78546	0.082219	0.447118	-4.74769	Untreated ARID1A-KO vs Untreated WT	Proteomics
Protein abundance	GALE	-0.150503	17.2166	-1.78524	0.0822551	0.447118	-4.74805	Untreated ARID1A-KO vs Untreated WT	Proteomics
Protein abundance	PARS2	0.120644	15.1719	1.78522	0.0822586	0.447118	-4.74808	Untreated ARID1A-KO vs Untreated WT	Proteomics
Protein abundance	ARHGAP40	-0.190379	14.9362	-1.78479	0.0823295	0.447118	-4.74878	Untreated ARID1A-KO vs Untreated WT	Proteomics
Protein abundance	DYNC1I2	0.124776	16.8556	1.78414	0.0824365	0.447118	-4.74984	Untreated ARID1A-KO vs Untreated WT	Proteomics
Protein abundance	NPC2	-0.158904	17.666	-1.78333	0.0825712	0.447118	-4.75116	Untreated ARID1A-KO vs Untreated WT	Proteomics
Protein abundance	TMA7	0.118286	18.576	1.78296	0.0826311	0.447118	-4.75175	Untreated ARID1A-KO vs Untreated WT	Proteomics
Protein abundance	NSA2	-0.151553	16.6847	-1.78283	0.0826537	0.447118	-4.75197	Untreated ARID1A-KO vs Untreated WT	Proteomics
Protein abundance	CD99	-0.160536	16.1274	-1.78191	0.0828058	0.447118	-4.75346	Untreated ARID1A-KO vs Untreated WT	Proteomics
Protein abundance	DAXX	0.151645	15.9904	1.78146	0.0828811	0.447118	-4.75419	Untreated ARID1A-KO vs Untreated WT	Proteomics
Protein abundance	Q68D20	0.113604	17.2121	1.78145	0.0828815	0.447118	-4.7542	Untreated ARID1A-KO vs Untreated WT	Proteomics
Protein abundance	FAM210B	-0.295369	14.9596	-1.78112	0.0829361	0.447118	-4.75473	Untreated ARID1A-KO vs Untreated WT	Proteomics
Protein abundance	ZC3H14	0.124844	16.6968	1.78094	0.0829672	0.447118	-4.75503	Untreated ARID1A-KO vs Untreated WT	Proteomics
Protein abundance	ASMTL	0.180332	15.3356	1.77992	0.0831362	0.447118	-4.75668	Untreated ARID1A-KO vs Untreated WT	Proteomics
Protein abundance	PSMD14	0.123533	16.1851	1.77984	0.0831493	0.447118	-4.75681	Untreated ARID1A-KO vs Untreated WT	Proteomics
Protein abundance	BLK	-0.135298	17.2156	-1.77944	0.0832168	0.447118	-4.75747	Untreated ARID1A-KO vs Untreated WT	Proteomics
Protein abundance	FGFR1	-0.135298	17.2156	-1.77944	0.0832168	0.447118	-4.75747	Untreated ARID1A-KO vs Untreated WT	Proteomics
Protein abundance	MAK	-0.135298	17.2156	-1.77944	0.0832168	0.447118	-4.75747	Untreated ARID1A-KO vs Untreated WT	Proteomics
Protein abundance	FGFR2	-0.135298	17.2156	-1.77944	0.0832168	0.447118	-4.75747	Untreated ARID1A-KO vs Untreated WT	Proteomics
Protein abundance	FGR	-0.135298	17.2156	-1.77944	0.0832168	0.447118	-4.75747	Untreated ARID1A-KO vs Untreated WT	Proteomics
Protein abundance	FRMD8	-0.193265	14.9214	-1.77942	0.0832193	0.447118	-4.75749	Untreated ARID1A-KO vs Untreated WT	Proteomics
Protein abundance	SLC35F6	0.161145	16.7796	1.77894	0.0833002	0.447191	-4.75828	Untreated ARID1A-KO vs Untreated WT	Proteomics
Protein abundance	CTPS2	0.135329	15.54	1.77857	0.0833615	0.447191	-4.75888	Untreated ARID1A-KO vs Untreated WT	Proteomics
Protein abundance	CYR61	0.18954	14.0842	1.77835	0.0833979	0.447191	-4.75923	Untreated ARID1A-KO vs Untreated WT	Proteomics
Protein abundance	MYOF	0.0832938	18.2497	1.7775	0.0835392	0.44759	-4.7606	Untreated ARID1A-KO vs Untreated WT	Proteomics
Protein abundance	KRT2	-0.593396	16.1527	-1.77724	0.0835824	0.44759	-4.76102	Untreated ARID1A-KO vs Untreated WT	Proteomics
Protein abundance	PARP2	-0.167949	15.22	-1.77629	0.0837421	0.44815	-4.76256	Untreated ARID1A-KO vs Untreated WT	Proteomics
Protein abundance	MRPL35	0.121436	15.3053	1.77475	0.0839997	0.449176	-4.76505	Untreated ARID1A-KO vs Untreated WT	Proteomics
Protein abundance	KCNAB1	-0.194506	15.3287	-1.77448	0.0840445	0.449176	-4.76548	Untreated ARID1A-KO vs Untreated WT	Proteomics
Protein abundance	POLDIP3	0.116886	16.3325	1.77348	0.0842126	0.449594	-4.7671	Untreated ARID1A-KO vs Untreated WT	Proteomics
Protein abundance	U2AF1L4	0.197641	17.4274	1.77336	0.0842331	0.449594	-4.76729	Untreated ARID1A-KO vs Untreated WT	Proteomics
Protein abundance	PEX3	0.134955	16.2518	1.77263	0.0843556	0.449899	-4.76847	Untreated ARID1A-KO vs Untreated WT	Proteomics
Protein abundance	ZNF776	0.250025	15.545	1.77236	0.084401	0.449899	-4.76891	Untreated ARID1A-KO vs Untreated WT	Proteomics
Protein abundance	UBXN7	-0.228571	16.4323	-1.77165	0.0845209	0.450164	-4.77005	Untreated ARID1A-KO vs Untreated WT	Proteomics
Protein abundance	FNBP4	0.129446	16.5036	1.77141	0.0845614	0.450164	-4.77044	Untreated ARID1A-KO vs Untreated WT	Proteomics
Protein abundance	VDAC3	0.223885	16.4183	1.77064	0.0846915	0.450287	-4.77168	Untreated ARID1A-KO vs Untreated WT	Proteomics
Protein abundance	EMC1	-0.108507	16.2097	-1.77062	0.0846954	0.450287	-4.77172	Untreated ARID1A-KO vs Untreated WT	Proteomics
Protein abundance	TRIM41	0.204844	15.4063	1.76952	0.0848809	0.450971	-4.77349	Untreated ARID1A-KO vs Untreated WT	Proteomics
Protein abundance	SAV1	0.0943018	14.5699	1.7692	0.0849349	0.450971	-4.77401	Untreated ARID1A-KO vs Untreated WT	Proteomics
Protein abundance	NXN	0.517771	13.573	1.76631	0.0854259	0.453282	-4.77867	Untreated ARID1A-KO vs Untreated WT	Proteomics
Protein abundance	MLF2	0.1227	16.6588	1.7649	0.0856655	0.454256	-4.78093	Untreated ARID1A-KO vs Untreated WT	Proteomics
Protein abundance	PPP2R5E	0.135697	15.6032	1.76438	0.0857548	0.45433	-4.78177	Untreated ARID1A-KO vs Untreated WT	Proteomics
Protein abundance	ANKS1A	0.127187	15.574	1.76387	0.0858425	0.45433	-4.7826	Untreated ARID1A-KO vs Untreated WT	Proteomics
Protein abundance	PPP6C	-0.110254	16.9751	-1.76384	0.0858471	0.45433	-4.78264	Untreated ARID1A-KO vs Untreated WT	Proteomics
Protein abundance	PAFAH2	-0.282109	12.6629	-1.76314	0.0859671	0.454374	-4.78377	Untreated ARID1A-KO vs Untreated WT	Proteomics
Protein abundance	DHX35	-0.143696	15.315	-1.76314	0.0859672	0.454374	-4.78377	Untreated ARID1A-KO vs Untreated WT	Proteomics
Protein abundance	FGD1	0.130491	15.2787	1.7628	0.0860257	0.454388	-4.78432	Untreated ARID1A-KO vs Untreated WT	Proteomics
Protein abundance	QSER1	0.0894239	15.9197	1.76139	0.0862669	0.455366	-4.78658	Untreated ARID1A-KO vs Untreated WT	Proteomics
Protein abundance	PDK2	-0.448663	14.7769	-1.76095	0.0863422	0.455468	-4.78728	Untreated ARID1A-KO vs Untreated WT	Proteomics
Protein abundance	PCNT	0.0913325	15.9754	1.75962	0.0865703	0.456269	-4.78941	Untreated ARID1A-KO vs Untreated WT	Proteomics
Protein abundance	FKBP7	0.111699	15.1213	1.75941	0.0866063	0.456269	-4.78975	Untreated ARID1A-KO vs Untreated WT	Proteomics
Protein abundance	CNOT11	0.119139	16.232	1.75887	0.0866992	0.456339	-4.79062	Untreated ARID1A-KO vs Untreated WT	Proteomics
Protein abundance	DPYSL3	0.125798	16.6275	1.75857	0.0867521	0.456339	-4.79111	Untreated ARID1A-KO vs Untreated WT	Proteomics
Protein abundance	RBM20	0.117963	16.4098	1.75794	0.0868603	0.456339	-4.79211	Untreated ARID1A-KO vs Untreated WT	Proteomics
Protein abundance	DGAT1	0.114821	16.3239	1.75793	0.0868623	0.456339	-4.79213	Untreated ARID1A-KO vs Untreated WT	Proteomics
Protein abundance	VPS26B	-0.137153	15.6495	-1.75762	0.0869158	0.456339	-4.79263	Untreated ARID1A-KO vs Untreated WT	Proteomics
Protein abundance	CDC123	0.205593	15.7284	1.75738	0.0869565	0.456339	-4.79301	Untreated ARID1A-KO vs Untreated WT	Proteomics
Protein abundance	DSTN	-0.14888	17.3497	-1.7562	0.0871614	0.456986	-4.79491	Untreated ARID1A-KO vs Untreated WT	Proteomics
Protein abundance	SSX3	0.135996	17.2888	1.75565	0.0872555	0.456986	-4.79578	Untreated ARID1A-KO vs Untreated WT	Proteomics
Protein abundance	APC	0.0945729	16.0982	1.75552	0.0872794	0.456986	-4.796	Untreated ARID1A-KO vs Untreated WT	Proteomics
Protein abundance	FH	-0.126618	18.4809	-1.75537	0.0873047	0.456986	-4.79623	Untreated ARID1A-KO vs Untreated WT	Proteomics
Protein abundance	MCM4	0.125713	18.214	1.75476	0.0874099	0.457243	-4.7972	Untreated ARID1A-KO vs Untreated WT	Proteomics
Protein abundance	TPP2	0.120208	17.3886	1.75167	0.0879482	0.459702	-4.80216	Untreated ARID1A-KO vs Untreated WT	Proteomics
Protein abundance	PSMC3	0.106162	17.2418	1.75141	0.0879931	0.459702	-4.80257	Untreated ARID1A-KO vs Untreated WT	Proteomics
Protein abundance	HK1	-0.117163	17.4665	-1.75068	0.0881212	0.460075	-4.80374	Untreated ARID1A-KO vs Untreated WT	Proteomics
Protein abundance	DGCR8	0.153972	15.3534	1.75009	0.0882233	0.46013	-4.80467	Untreated ARID1A-KO vs Untreated WT	Proteomics
Protein abundance	SAMD9L	-0.224558	14.625	-1.74971	0.08829	0.46013	-4.80528	Untreated ARID1A-KO vs Untreated WT	Proteomics
Protein abundance	MYH10	-0.0994417	19.1907	-1.74941	0.0883431	0.46013	-4.80577	Untreated ARID1A-KO vs Untreated WT	Proteomics
Protein abundance	MMAB	0.145028	15.7789	1.74906	0.0884051	0.46013	-4.80633	Untreated ARID1A-KO vs Untreated WT	Proteomics
Protein abundance	LRP10	0.129401	14.6033	1.74898	0.0884182	0.46013	-4.80645	Untreated ARID1A-KO vs Untreated WT	Proteomics
Protein abundance	LEMD2	-0.128357	15.9594	-1.74868	0.0884713	0.46013	-4.80694	Untreated ARID1A-KO vs Untreated WT	Proteomics
Protein abundance	HTATIP2	-0.127118	16.087	-1.74773	0.0886366	0.460506	-4.80844	Untreated ARID1A-KO vs Untreated WT	Proteomics
Protein abundance	DNMT3A	-0.140679	16.0613	-1.74725	0.0887221	0.460506	-4.80922	Untreated ARID1A-KO vs Untreated WT	Proteomics
Protein abundance	CRBN	-0.136311	15.0213	-1.74722	0.0887264	0.460506	-4.80926	Untreated ARID1A-KO vs Untreated WT	Proteomics
Protein abundance	TUBGCP3	0.113399	16.2802	1.74697	0.0887703	0.460506	-4.80965	Untreated ARID1A-KO vs Untreated WT	Proteomics
Protein abundance	WDR92	0.119299	16.1366	1.74475	0.0891611	0.461712	-4.81319	Untreated ARID1A-KO vs Untreated WT	Proteomics
Protein abundance	PLRG1	-0.124876	16.4272	-1.74469	0.0891721	0.461712	-4.81329	Untreated ARID1A-KO vs Untreated WT	Proteomics
Protein abundance	GNAI2	-0.146143	16.9455	-1.74444	0.0892174	0.461712	-4.8137	Untreated ARID1A-KO vs Untreated WT	Proteomics
Protein abundance	LIFR	0.218999	14.9104	1.74324	0.0894287	0.461712	-4.81561	Untreated ARID1A-KO vs Untreated WT	Proteomics
Protein abundance	LARP4	0.0926145	17.3781	1.74296	0.0894787	0.461712	-4.81606	Untreated ARID1A-KO vs Untreated WT	Proteomics
Protein abundance	MTMR4	0.120057	15.4856	1.74291	0.0894875	0.461712	-4.81614	Untreated ARID1A-KO vs Untreated WT	Proteomics
Protein abundance	BTG1	0.206399	17.5993	1.74287	0.0894941	0.461712	-4.8162	Untreated ARID1A-KO vs Untreated WT	Proteomics
Protein abundance	ATP5A1	0.121925	19.033	1.74281	0.0895043	0.461712	-4.81629	Untreated ARID1A-KO vs Untreated WT	Proteomics
Protein abundance	APOBEC3G	-0.177022	16.2602	-1.74253	0.0895542	0.461712	-4.81674	Untreated ARID1A-KO vs Untreated WT	Proteomics
Protein abundance	RBM22	-0.177142	16.7251	-1.74213	0.0896243	0.461712	-4.81737	Untreated ARID1A-KO vs Untreated WT	Proteomics
Protein abundance	SYTL5	0.0980353	15.6314	1.74212	0.0896275	0.461712	-4.81739	Untreated ARID1A-KO vs Untreated WT	Proteomics
Protein abundance	CCNYL1	0.144191	15.3666	1.74165	0.0897107	0.461848	-4.81814	Untreated ARID1A-KO vs Untreated WT	Proteomics
Protein abundance	C21orf59	0.20765	16.3319	1.74131	0.0897704	0.461863	-4.81868	Untreated ARID1A-KO vs Untreated WT	Proteomics
Protein abundance	EMB	-0.214201	14.489	-1.7398	0.0900378	0.462946	-4.82107	Untreated ARID1A-KO vs Untreated WT	Proteomics
Protein abundance	MSH3	-0.0981603	15.9946	-1.73835	0.0902974	0.463815	-4.82339	Untreated ARID1A-KO vs Untreated WT	Proteomics
Protein abundance	CYB5B	0.225502	16.3395	1.73792	0.0903736	0.463815	-4.82407	Untreated ARID1A-KO vs Untreated WT	Proteomics
Protein abundance	UBE2V2	0.131123	17.4203	1.73789	0.0903781	0.463815	-4.82411	Untreated ARID1A-KO vs Untreated WT	Proteomics
Protein abundance	RAD18	0.1001	16.5088	1.73684	0.0905657	0.464124	-4.82577	Untreated ARID1A-KO vs Untreated WT	Proteomics
Protein abundance	TTC7A	-0.177435	15.1669	-1.73663	0.0906039	0.464124	-4.82611	Untreated ARID1A-KO vs Untreated WT	Proteomics
Protein abundance	BLOC1S2	0.10942	16.5267	1.7366	0.0906095	0.464124	-4.82616	Untreated ARID1A-KO vs Untreated WT	Proteomics
Protein abundance	DCTPP1	0.188203	15.6659	1.73534	0.0908344	0.464983	-4.82816	Untreated ARID1A-KO vs Untreated WT	Proteomics
Protein abundance	MRPS30	0.109587	15.837	1.73439	0.0910057	0.465567	-4.82967	Untreated ARID1A-KO vs Untreated WT	Proteomics
Protein abundance	RPL36	0.11932	17.4546	1.73385	0.0911017	0.465765	-4.83052	Untreated ARID1A-KO vs Untreated WT	Proteomics
Protein abundance	CDK15	-0.157419	17.1807	-1.73257	0.0913321	0.466389	-4.83255	Untreated ARID1A-KO vs Untreated WT	Proteomics
Protein abundance	SPATA20	-0.340655	14.85	-1.73214	0.0914096	0.466389	-4.83323	Untreated ARID1A-KO vs Untreated WT	Proteomics
Protein abundance	GFM2	-0.101299	15.9926	-1.73206	0.0914241	0.466389	-4.83336	Untreated ARID1A-KO vs Untreated WT	Proteomics
Protein abundance	SNX11	-0.164139	15.2603	-1.7319	0.0914534	0.466389	-4.83362	Untreated ARID1A-KO vs Untreated WT	Proteomics
Protein abundance	PRKAR1B	0.265554	14.9679	1.73133	0.0915557	0.466618	-4.83452	Untreated ARID1A-KO vs Untreated WT	Proteomics
Protein abundance	UTP23	0.152292	16.0127	1.72978	0.091835	0.46766	-4.83696	Untreated ARID1A-KO vs Untreated WT	Proteomics
Protein abundance	NDUFAF2	0.116249	17.24	1.72947	0.0918911	0.46766	-4.83745	Untreated ARID1A-KO vs Untreated WT	Proteomics
Protein abundance	GBP1	-0.156495	15.9252	-1.72924	0.0919326	0.46766	-4.83782	Untreated ARID1A-KO vs Untreated WT	Proteomics
Protein abundance	TRPV4	-0.171056	15.1156	-1.72788	0.0921802	0.468478	-4.83998	Untreated ARID1A-KO vs Untreated WT	Proteomics
Protein abundance	BSG	0.121805	17.5721	1.72772	0.0922088	0.468478	-4.84023	Untreated ARID1A-KO vs Untreated WT	Proteomics
Protein abundance	PPP1CA	-0.142393	17.3365	-1.72708	0.0923249	0.46857	-4.84124	Untreated ARID1A-KO vs Untreated WT	Proteomics
Protein abundance	CSNK1A1	-0.191496	16.5587	-1.7264	0.0924482	0.46857	-4.84231	Untreated ARID1A-KO vs Untreated WT	Proteomics
Protein abundance	NUDT4	-0.193854	16.8193	-1.72637	0.0924533	0.46857	-4.84235	Untreated ARID1A-KO vs Untreated WT	Proteomics
Protein abundance	ROS1	0.184835	15.5814	1.72592	0.0925363	0.46857	-4.84307	Untreated ARID1A-KO vs Untreated WT	Proteomics
Protein abundance	MRFAP1	-0.212421	15.9461	-1.72506	0.0926928	0.46857	-4.84443	Untreated ARID1A-KO vs Untreated WT	Proteomics
Protein abundance	PDXDC1	-0.150307	15.7915	-1.72479	0.0927418	0.46857	-4.84485	Untreated ARID1A-KO vs Untreated WT	Proteomics
Protein abundance	NCBP2L	-0.153512	16.8433	-1.72475	0.0927494	0.46857	-4.84492	Untreated ARID1A-KO vs Untreated WT	Proteomics
Protein abundance	PHF3	-0.0832288	16.7864	-1.72457	0.0927811	0.46857	-4.84519	Untreated ARID1A-KO vs Untreated WT	Proteomics
Protein abundance	AMMECR1	-0.211769	15.3336	-1.72449	0.0927962	0.46857	-4.84532	Untreated ARID1A-KO vs Untreated WT	Proteomics
Protein abundance	OSBPL1A	0.130954	15.9683	1.72445	0.0928032	0.46857	-4.84539	Untreated ARID1A-KO vs Untreated WT	Proteomics
Protein abundance	SLC7A1	0.14786	16.7336	1.72351	0.0929751	0.468882	-4.84687	Untreated ARID1A-KO vs Untreated WT	Proteomics
Protein abundance	TSC22D2	0.141726	16.5647	1.72348	0.0929804	0.468882	-4.84692	Untreated ARID1A-KO vs Untreated WT	Proteomics
Protein abundance	ARHGAP21	0.110621	15.4386	1.72125	0.0933891	0.470651	-4.85044	Untreated ARID1A-KO vs Untreated WT	Proteomics
Protein abundance	ARIH2	0.125471	16.2279	1.72017	0.0935867	0.471355	-4.85213	Untreated ARID1A-KO vs Untreated WT	Proteomics
Protein abundance	CUEDC2	0.153622	16.0969	1.71968	0.0936766	0.471515	-4.8529	Untreated ARID1A-KO vs Untreated WT	Proteomics
Protein abundance	CMTR2	0.142455	15.3229	1.71883	0.093833	0.471714	-4.85424	Untreated ARID1A-KO vs Untreated WT	Proteomics
Protein abundance	ZFAND6	0.119758	16.0256	1.71867	0.0938623	0.471714	-4.85449	Untreated ARID1A-KO vs Untreated WT	Proteomics
Protein abundance	MFSD6	-0.287653	14.2796	-1.71852	0.0938902	0.471714	-4.85473	Untreated ARID1A-KO vs Untreated WT	Proteomics
Protein abundance	PPAT	-0.120408	15.922	-1.7181	0.0939677	0.471812	-4.85539	Untreated ARID1A-KO vs Untreated WT	Proteomics
Protein abundance	ZCCHC24	-0.197453	15.771	-1.71769	0.0940432	0.471899	-4.85603	Untreated ARID1A-KO vs Untreated WT	Proteomics
Protein abundance	SSR4	0.220737	16.2187	1.71676	0.0942143	0.472466	-4.85749	Untreated ARID1A-KO vs Untreated WT	Proteomics
Protein abundance	CMC1	0.157897	15.8143	1.71591	0.094372	0.472965	-4.85883	Untreated ARID1A-KO vs Untreated WT	Proteomics
Protein abundance	CTAGE8	0.0923793	16.5277	1.7125	0.0950045	0.475299	-4.86418	Untreated ARID1A-KO vs Untreated WT	Proteomics
Protein abundance	CTAGE4	0.0923793	16.5277	1.7125	0.0950045	0.475299	-4.86418	Untreated ARID1A-KO vs Untreated WT	Proteomics
Protein abundance	MUTYH	-0.51377	14.1386	-1.71197	0.0951032	0.475299	-4.86502	Untreated ARID1A-KO vs Untreated WT	Proteomics
Protein abundance	RNF40	0.0796939	17.3633	1.71157	0.0951773	0.475299	-4.86564	Untreated ARID1A-KO vs Untreated WT	Proteomics
Protein abundance	SH3GL2	0.159459	17.3232	1.71141	0.0952073	0.475299	-4.86589	Untreated ARID1A-KO vs Untreated WT	Proteomics
Protein abundance	GSDMD	0.112802	16.3526	1.7112	0.0952468	0.475299	-4.86622	Untreated ARID1A-KO vs Untreated WT	Proteomics
Protein abundance	RBM4	0.102927	17.1168	1.7112	0.0952469	0.475299	-4.86623	Untreated ARID1A-KO vs Untreated WT	Proteomics
Protein abundance	TUBB3	0.121482	17.0485	1.71009	0.095453	0.475651	-4.86796	Untreated ARID1A-KO vs Untreated WT	Proteomics
Protein abundance	CASP2	0.170386	14.8471	1.7096	0.0955458	0.475651	-4.86873	Untreated ARID1A-KO vs Untreated WT	Proteomics
Protein abundance	MECP2	-0.106708	15.9241	-1.70939	0.095585	0.475651	-4.86906	Untreated ARID1A-KO vs Untreated WT	Proteomics
Protein abundance	AFAP1L1	0.170316	15.6164	1.70934	0.0955936	0.475651	-4.86913	Untreated ARID1A-KO vs Untreated WT	Proteomics
Protein abundance	RGS19	0.13681	15.6216	1.70925	0.09561	0.475651	-4.86927	Untreated ARID1A-KO vs Untreated WT	Proteomics
Protein abundance	CLDND1	-0.224605	15.9042	-1.70891	0.0956745	0.475681	-4.86981	Untreated ARID1A-KO vs Untreated WT	Proteomics
Protein abundance	ACSS1	0.183967	15.0138	1.70832	0.0957851	0.47594	-4.87074	Untreated ARID1A-KO vs Untreated WT	Proteomics
Protein abundance	RAB29	-0.110174	15.317	-1.70712	0.0960095	0.476763	-4.87261	Untreated ARID1A-KO vs Untreated WT	Proteomics
Protein abundance	LAMA5	0.152614	15.1128	1.70654	0.0961179	0.476778	-4.87351	Untreated ARID1A-KO vs Untreated WT	Proteomics
Protein abundance	SIKE1	-0.184584	15.0103	-1.70637	0.0961506	0.476778	-4.87379	Untreated ARID1A-KO vs Untreated WT	Proteomics
Protein abundance	CCNL1	0.123778	15.8635	1.70574	0.0962691	0.476778	-4.87477	Untreated ARID1A-KO vs Untreated WT	Proteomics
Protein abundance	INO80	-0.20533	15.421	-1.70537	0.0963394	0.476778	-4.87535	Untreated ARID1A-KO vs Untreated WT	Proteomics
Protein abundance	B3KU38	0.216711	14.9463	1.70494	0.0964194	0.476778	-4.87602	Untreated ARID1A-KO vs Untreated WT	Proteomics
Protein abundance	C1orf226	-0.13448	14.9175	-1.70487	0.0964326	0.476778	-4.87613	Untreated ARID1A-KO vs Untreated WT	Proteomics
Protein abundance	IRGQ	-0.121217	16.1757	-1.70469	0.0964671	0.476778	-4.87642	Untreated ARID1A-KO vs Untreated WT	Proteomics
Protein abundance	RAC1	-0.160773	17.4301	-1.70459	0.0964856	0.476778	-4.87657	Untreated ARID1A-KO vs Untreated WT	Proteomics
Protein abundance	BABAM1	0.133919	16.3086	1.7043	0.0965403	0.476778	-4.87702	Untreated ARID1A-KO vs Untreated WT	Proteomics
Protein abundance	C11orf58	0.322856	16.6358	1.70378	0.0966388	0.476807	-4.87784	Untreated ARID1A-KO vs Untreated WT	Proteomics
Protein abundance	EXOC4	-0.134873	16.077	-1.70364	0.0966636	0.476807	-4.87804	Untreated ARID1A-KO vs Untreated WT	Proteomics
Protein abundance	LSM2	0.101825	16.8749	1.70256	0.0968688	0.477395	-4.87974	Untreated ARID1A-KO vs Untreated WT	Proteomics
Protein abundance	DERA	-0.279061	15.9352	-1.70239	0.0969003	0.477395	-4.88	Untreated ARID1A-KO vs Untreated WT	Proteomics
Protein abundance	PFKM	0.155242	16.9836	1.70185	0.0970023	0.477609	-4.88084	Untreated ARID1A-KO vs Untreated WT	Proteomics
Protein abundance	TIMP3	0.161388	16.6491	1.70092	0.0971786	0.47803	-4.88229	Untreated ARID1A-KO vs Untreated WT	Proteomics
Protein abundance	VRK2	-0.115901	14.5204	-1.70078	0.0972055	0.47803	-4.88251	Untreated ARID1A-KO vs Untreated WT	Proteomics
Protein abundance	CDK5RAP2	0.152852	15.1929	1.70032	0.0972931	0.478172	-4.88323	Untreated ARID1A-KO vs Untreated WT	Proteomics
Protein abundance	UBE2Q1	-0.152057	15.907	-1.69937	0.0974727	0.478765	-4.88471	Untreated ARID1A-KO vs Untreated WT	Proteomics
Protein abundance	PHLDA2	-0.369598	14.7759	-1.69867	0.0976065	0.479133	-4.8858	Untreated ARID1A-KO vs Untreated WT	Proteomics
Protein abundance	ACSL4	-0.149352	16.2975	-1.69752	0.0978252	0.479689	-4.88759	Untreated ARID1A-KO vs Untreated WT	Proteomics
Protein abundance	VMP1	-0.133361	16.2756	-1.69745	0.0978379	0.479689	-4.8877	Untreated ARID1A-KO vs Untreated WT	Proteomics
Protein abundance	GNG12	0.15734	16.5258	1.69604	0.0981076	0.480554	-4.8899	Untreated ARID1A-KO vs Untreated WT	Proteomics
Protein abundance	IDI1	0.136424	16.8247	1.69543	0.0982243	0.480554	-4.89085	Untreated ARID1A-KO vs Untreated WT	Proteomics
Protein abundance	L3HYPDH	-0.339497	14.0181	-1.69537	0.0982356	0.480554	-4.89094	Untreated ARID1A-KO vs Untreated WT	Proteomics
Protein abundance	CCNB2	-0.143441	16.1328	-1.69466	0.0983722	0.480554	-4.89205	Untreated ARID1A-KO vs Untreated WT	Proteomics
Protein abundance	GNPAT	0.0847261	15.8661	1.69459	0.0983859	0.480554	-4.89216	Untreated ARID1A-KO vs Untreated WT	Proteomics
Protein abundance	TBC1D4	0.124412	15.8172	1.69458	0.0983875	0.480554	-4.89217	Untreated ARID1A-KO vs Untreated WT	Proteomics
Protein abundance	TEP1	-0.117275	15.504	-1.69435	0.0984316	0.480554	-4.89253	Untreated ARID1A-KO vs Untreated WT	Proteomics
Protein abundance	RPL10A	-0.192575	17.7246	-1.69406	0.0984872	0.480554	-4.89298	Untreated ARID1A-KO vs Untreated WT	Proteomics
Protein abundance	RAB3C	0.100431	15.291	1.69333	0.0986256	0.48094	-4.8941	Untreated ARID1A-KO vs Untreated WT	Proteomics
Protein abundance	SLC18B1	0.0833419	16.1986	1.69253	0.0987802	0.481405	-4.89535	Untreated ARID1A-KO vs Untreated WT	Proteomics
Protein abundance	CUL7	0.3158	14.9417	1.6913	0.0990171	0.482216	-4.89726	Untreated ARID1A-KO vs Untreated WT	Proteomics
Protein abundance	HSPA4	0.0993973	19.9154	1.69105	0.0990651	0.482216	-4.89765	Untreated ARID1A-KO vs Untreated WT	Proteomics
Protein abundance	MAPK1	-0.125638	17.2642	-1.69057	0.0991573	0.482336	-4.89839	Untreated ARID1A-KO vs Untreated WT	Proteomics
Protein abundance	LTA4H	-0.144447	17.0317	-1.6903	0.0992085	0.482336	-4.89881	Untreated ARID1A-KO vs Untreated WT	Proteomics
Protein abundance	AHNAK2	0.269474	15.3449	1.68941	0.0993819	0.48289	-4.9002	Untreated ARID1A-KO vs Untreated WT	Proteomics
Protein abundance	CPA4	0.21232	14.9337	1.68893	0.0994745	0.483051	-4.90094	Untreated ARID1A-KO vs Untreated WT	Proteomics
Protein abundance	FAM107B	0.281744	16.0256	1.68825	0.0996054	0.483397	-4.90199	Untreated ARID1A-KO vs Untreated WT	Proteomics
Protein abundance	ATL2	0.096311	16.8879	1.68794	0.0996646	0.483397	-4.90247	Untreated ARID1A-KO vs Untreated WT	Proteomics
Protein abundance	ERLEC1	0.152004	15.9572	1.68662	0.0999203	0.484054	-4.90451	Untreated ARID1A-KO vs Untreated WT	Proteomics
Protein abundance	NKIRAS2	-0.131122	14.7496	-1.68647	0.0999508	0.484054	-4.90475	Untreated ARID1A-KO vs Untreated WT	Proteomics
Protein abundance	UBP1	0.159701	16.0737	1.68632	0.0999786	0.484054	-4.90497	Untreated ARID1A-KO vs Untreated WT	Proteomics
Protein abundance	TUBGCP5	0.140772	15.2837	1.68561	0.100117	0.484434	-4.90607	Untreated ARID1A-KO vs Untreated WT	Proteomics
Protein abundance	SNX2	0.106274	16.684	1.68499	0.100237	0.484728	-4.90703	Untreated ARID1A-KO vs Untreated WT	Proteomics
Protein abundance	STRA6	0.1365	15.5257	1.68405	0.100421	0.484729	-4.9085	Untreated ARID1A-KO vs Untreated WT	Proteomics
Protein abundance	RAB1A	-0.103558	18.5889	-1.684	0.10043	0.484729	-4.90856	Untreated ARID1A-KO vs Untreated WT	Proteomics
Protein abundance	CHAC2	0.236853	15.7378	1.68385	0.100459	0.484729	-4.9088	Untreated ARID1A-KO vs Untreated WT	Proteomics
Protein abundance	COQ7	0.0959084	16.6406	1.68357	0.100515	0.484729	-4.90924	Untreated ARID1A-KO vs Untreated WT	Proteomics
Protein abundance	MAGI1	0.357124	15.2533	1.683	0.100625	0.484729	-4.91011	Untreated ARID1A-KO vs Untreated WT	Proteomics
Protein abundance	FAM127B	-0.189492	14.5389	-1.68299	0.100628	0.484729	-4.91014	Untreated ARID1A-KO vs Untreated WT	Proteomics
Protein abundance	C1orf21	-0.186936	15.3014	-1.68267	0.10069	0.484729	-4.91063	Untreated ARID1A-KO vs Untreated WT	Proteomics
Protein abundance	CNOT2	0.141759	15.9016	1.68248	0.100726	0.484729	-4.91091	Untreated ARID1A-KO vs Untreated WT	Proteomics
Protein abundance	NLGN4Y	0.114323	14.9777	1.68172	0.100875	0.484729	-4.91209	Untreated ARID1A-KO vs Untreated WT	Proteomics
Protein abundance	RBPJ	0.12645	16.4786	1.68089	0.101038	0.484729	-4.91337	Untreated ARID1A-KO vs Untreated WT	Proteomics
Protein abundance	PLIN3	0.126888	17.2842	1.68045	0.101124	0.484729	-4.91406	Untreated ARID1A-KO vs Untreated WT	Proteomics
Protein abundance	PPP3CA	0.149741	15.5472	1.68035	0.101143	0.484729	-4.9142	Untreated ARID1A-KO vs Untreated WT	Proteomics
Protein abundance	PCGF6	-0.153973	15.2357	-1.67978	0.101256	0.484729	-4.91509	Untreated ARID1A-KO vs Untreated WT	Proteomics
Protein abundance	MT-ND6	-0.235031	14.9037	-1.67956	0.101299	0.484729	-4.91543	Untreated ARID1A-KO vs Untreated WT	Proteomics
Protein abundance	ABCB8	0.169104	15.1914	1.67929	0.101351	0.484729	-4.91584	Untreated ARID1A-KO vs Untreated WT	Proteomics
Protein abundance	TMEM164	-0.198629	15.9324	-1.67886	0.101435	0.484729	-4.9165	Untreated ARID1A-KO vs Untreated WT	Proteomics
Protein abundance	RAP2C	-0.384156	15.5604	-1.67885	0.101438	0.484729	-4.91652	Untreated ARID1A-KO vs Untreated WT	Proteomics
Protein abundance	SF3B4	0.135502	18.1771	1.6786	0.101487	0.484729	-4.9169	Untreated ARID1A-KO vs Untreated WT	Proteomics
Protein abundance	COMMD8	-0.412982	15.5697	-1.67791	0.101622	0.484729	-4.91797	Untreated ARID1A-KO vs Untreated WT	Proteomics
Protein abundance	IRS2	-0.0929192	17.0548	-1.67673	0.101855	0.484729	-4.91979	Untreated ARID1A-KO vs Untreated WT	Proteomics
Protein abundance	TAF1D	0.138991	15.303	1.67665	0.101871	0.484729	-4.91992	Untreated ARID1A-KO vs Untreated WT	Proteomics
Protein abundance	SPATA5L1	0.118059	14.5692	1.67641	0.101918	0.484729	-4.92029	Untreated ARID1A-KO vs Untreated WT	Proteomics
Protein abundance	ZNF385A	0.167691	15.8991	1.67639	0.101922	0.484729	-4.92032	Untreated ARID1A-KO vs Untreated WT	Proteomics
Protein abundance	GORASP1	-0.331596	13.7889	-1.6762	0.10196	0.484729	-4.92061	Untreated ARID1A-KO vs Untreated WT	Proteomics
Protein abundance	PFDN6	0.121893	17.4424	1.67604	0.10199	0.484729	-4.92085	Untreated ARID1A-KO vs Untreated WT	Proteomics
Protein abundance	ERCC6	-0.26096	15.6363	-1.676	0.101999	0.484729	-4.92092	Untreated ARID1A-KO vs Untreated WT	Proteomics
Protein abundance	ARF5	0.125088	17.1511	1.67588	0.102022	0.484729	-4.92109	Untreated ARID1A-KO vs Untreated WT	Proteomics
Protein abundance	RPL37	-0.45588	18.1527	-1.6756	0.102078	0.484729	-4.92153	Untreated ARID1A-KO vs Untreated WT	Proteomics
Protein abundance	AAR2	-0.15672	16.237	-1.67488	0.10222	0.484729	-4.92264	Untreated ARID1A-KO vs Untreated WT	Proteomics
Protein abundance	EXT2	0.193737	13.9341	1.67477	0.102242	0.484729	-4.92281	Untreated ARID1A-KO vs Untreated WT	Proteomics
Protein abundance	NUDT4.1	0.560637	13.7516	1.67449	0.102297	0.484729	-4.92324	Untreated ARID1A-KO vs Untreated WT	Proteomics
Protein abundance	PON2	-0.127795	15.7045	-1.67375	0.102444	0.484729	-4.92438	Untreated ARID1A-KO vs Untreated WT	Proteomics
Protein abundance	SCAMP4	-0.598452	17.0781	-1.67363	0.102467	0.484729	-4.92456	Untreated ARID1A-KO vs Untreated WT	Proteomics
Protein abundance	HPCAL4	0.187311	16.0056	1.6735	0.102493	0.484729	-4.92476	Untreated ARID1A-KO vs Untreated WT	Proteomics
Protein abundance	SRP9	0.192547	17.7023	1.67345	0.102503	0.484729	-4.92484	Untreated ARID1A-KO vs Untreated WT	Proteomics
Protein abundance	TNS2	0.153084	15.0522	1.67337	0.102518	0.484729	-4.92495	Untreated ARID1A-KO vs Untreated WT	Proteomics
Protein abundance	CASP7	-0.134085	15.2249	-1.67332	0.102528	0.484729	-4.92503	Untreated ARID1A-KO vs Untreated WT	Proteomics
Protein abundance	STMN3	-0.884519	17.6125	-1.67318	0.102557	0.484729	-4.92526	Untreated ARID1A-KO vs Untreated WT	Proteomics
Protein abundance	MECR	-0.118591	16.4342	-1.67308	0.102576	0.484729	-4.9254	Untreated ARID1A-KO vs Untreated WT	Proteomics
Protein abundance	DHRS3	0.125055	15.8776	1.67285	0.102623	0.484729	-4.92577	Untreated ARID1A-KO vs Untreated WT	Proteomics
Protein abundance	LYPLA1	-0.181983	16.3497	-1.67232	0.102728	0.484737	-4.92658	Untreated ARID1A-KO vs Untreated WT	Proteomics
Protein abundance	SMAD5	-0.183672	15.4485	-1.67224	0.102744	0.484737	-4.9267	Untreated ARID1A-KO vs Untreated WT	Proteomics
Protein abundance	PMPCA	0.145419	16.0987	1.67135	0.102919	0.485282	-4.92806	Untreated ARID1A-KO vs Untreated WT	Proteomics
Protein abundance	ART3	0.199406	13.7726	1.67064	0.103061	0.485405	-4.92916	Untreated ARID1A-KO vs Untreated WT	Proteomics
Protein abundance	FAT1	0.171114	15.0085	1.67029	0.103131	0.485405	-4.9297	Untreated ARID1A-KO vs Untreated WT	Proteomics
Protein abundance	PHF1	0.137106	14.4804	1.67013	0.103161	0.485405	-4.92993	Untreated ARID1A-KO vs Untreated WT	Proteomics
Protein abundance	SYNGR1	0.249908	15.9566	1.66981	0.103226	0.485405	-4.93043	Untreated ARID1A-KO vs Untreated WT	Proteomics
Protein abundance	ABCD4	0.143569	14.8049	1.66972	0.103243	0.485405	-4.93056	Untreated ARID1A-KO vs Untreated WT	Proteomics
Protein abundance	PTOV1	0.176289	15.7741	1.66938	0.103312	0.485449	-4.93109	Untreated ARID1A-KO vs Untreated WT	Proteomics
Protein abundance	EMC2	-0.127335	16.6871	-1.66811	0.103565	0.486056	-4.93304	Untreated ARID1A-KO vs Untreated WT	Proteomics
Protein abundance	PMF1	0.132387	16.6965	1.66797	0.103593	0.486056	-4.93325	Untreated ARID1A-KO vs Untreated WT	Proteomics
Protein abundance	ZBTB40	0.142999	14.9421	1.66782	0.103623	0.486056	-4.93348	Untreated ARID1A-KO vs Untreated WT	Proteomics
Protein abundance	SMIM20	0.147714	14.9633	1.66753	0.103681	0.486056	-4.93392	Untreated ARID1A-KO vs Untreated WT	Proteomics
Protein abundance	RPS6KA6	-0.121509	16.2193	-1.66683	0.10382	0.48643	-4.93499	Untreated ARID1A-KO vs Untreated WT	Proteomics
Protein abundance	BAX	0.124182	16.2805	1.66529	0.104131	0.487391	-4.93737	Untreated ARID1A-KO vs Untreated WT	Proteomics
Protein abundance	FBXO3	0.748325	15.8753	1.66521	0.104146	0.487391	-4.93748	Untreated ARID1A-KO vs Untreated WT	Proteomics
Protein abundance	CTAG2	0.896665	14.8551	1.66448	0.104292	0.487704	-4.9386	Untreated ARID1A-KO vs Untreated WT	Proteomics
Protein abundance	WIPI2	0.180918	15.8089	1.66428	0.104332	0.487704	-4.9389	Untreated ARID1A-KO vs Untreated WT	Proteomics
Protein abundance	BRIP1	-0.120522	15.2545	-1.66342	0.104506	0.487964	-4.94022	Untreated ARID1A-KO vs Untreated WT	Proteomics
Protein abundance	CDK2AP1	0.131303	17.8728	1.66341	0.104508	0.487964	-4.94024	Untreated ARID1A-KO vs Untreated WT	Proteomics
Protein abundance	DHFR2	0.146119	16.7057	1.66265	0.104662	0.488402	-4.94141	Untreated ARID1A-KO vs Untreated WT	Proteomics
Protein abundance	CHTOP	0.118049	16.333	1.66158	0.104876	0.489123	-4.94303	Untreated ARID1A-KO vs Untreated WT	Proteomics
Protein abundance	PYCRL	0.104026	16.0819	1.66114	0.104965	0.489256	-4.9437	Untreated ARID1A-KO vs Untreated WT	Proteomics
Protein abundance	TRUB2	0.341453	14.8962	1.65876	0.105448	0.491118	-4.94735	Untreated ARID1A-KO vs Untreated WT	Proteomics
Protein abundance	TRIT1	0.2243	15.9816	1.65857	0.105486	0.491118	-4.94763	Untreated ARID1A-KO vs Untreated WT	Proteomics
Protein abundance	Q5VZ89	-0.126667	15.2904	-1.6573	0.105743	0.492035	-4.94956	Untreated ARID1A-KO vs Untreated WT	Proteomics
Protein abundance	DNAJC11	0.200848	16.8069	1.65684	0.105838	0.492195	-4.95027	Untreated ARID1A-KO vs Untreated WT	Proteomics
Protein abundance	SRA1	-0.0882487	16.5572	-1.65535	0.106141	0.493303	-4.95254	Untreated ARID1A-KO vs Untreated WT	Proteomics
Protein abundance	MRPL46	0.176986	15.55	1.65491	0.106231	0.493303	-4.95322	Untreated ARID1A-KO vs Untreated WT	Proteomics
Protein abundance	FTH1	-0.164169	16.0807	-1.65427	0.106361	0.493303	-4.95418	Untreated ARID1A-KO vs Untreated WT	Proteomics
Protein abundance	NID1	-0.156983	15.4751	-1.65367	0.106484	0.493303	-4.9551	Untreated ARID1A-KO vs Untreated WT	Proteomics
Protein abundance	AKT2	-0.102159	16.7002	-1.65323	0.106574	0.493303	-4.95577	Untreated ARID1A-KO vs Untreated WT	Proteomics
Protein abundance	HNRNPL	0.113934	18.7476	1.6531	0.106601	0.493303	-4.95597	Untreated ARID1A-KO vs Untreated WT	Proteomics
Protein abundance	DBF4	0.202877	16.497	1.65308	0.106605	0.493303	-4.956	Untreated ARID1A-KO vs Untreated WT	Proteomics
Protein abundance	HIST2H2AB	0.275489	18.4602	1.65305	0.10661	0.493303	-4.95604	Untreated ARID1A-KO vs Untreated WT	Proteomics
Protein abundance	GABPA	0.147821	16.4437	1.65273	0.106677	0.493303	-4.95654	Untreated ARID1A-KO vs Untreated WT	Proteomics
Protein abundance	ADAM10	-0.098833	15.9238	-1.6527	0.106683	0.493303	-4.95658	Untreated ARID1A-KO vs Untreated WT	Proteomics
Protein abundance	EFTUD2	0.101318	17.8512	1.65224	0.106777	0.493458	-4.95728	Untreated ARID1A-KO vs Untreated WT	Proteomics
Protein abundance	MED14	0.0943237	14.8529	1.65129	0.106971	0.493857	-4.95872	Untreated ARID1A-KO vs Untreated WT	Proteomics
Protein abundance	PCDHB15	0.131794	15.4198	1.65122	0.106986	0.493857	-4.95883	Untreated ARID1A-KO vs Untreated WT	Proteomics
Protein abundance	PTGFRN	-0.147908	16.5933	-1.65093	0.107046	0.493857	-4.95927	Untreated ARID1A-KO vs Untreated WT	Proteomics
Protein abundance	DAD1	-0.146654	16.4149	-1.64977	0.107283	0.494656	-4.96103	Untreated ARID1A-KO vs Untreated WT	Proteomics
Protein abundance	NME6	0.42498	14.4927	1.64949	0.107341	0.494656	-4.96145	Untreated ARID1A-KO vs Untreated WT	Proteomics
Protein abundance	ARF6	0.139875	15.2126	1.64862	0.10752	0.495201	-4.96277	Untreated ARID1A-KO vs Untreated WT	Proteomics
Protein abundance	NMI	0.0959488	16.1066	1.64793	0.107663	0.495578	-4.96382	Untreated ARID1A-KO vs Untreated WT	Proteomics
Protein abundance	APIP	0.130972	16.3955	1.64735	0.107783	0.495852	-4.96471	Untreated ARID1A-KO vs Untreated WT	Proteomics
Protein abundance	TRAPPC2	-0.185771	14.2209	-1.64692	0.107871	0.495973	-4.96535	Untreated ARID1A-KO vs Untreated WT	Proteomics
Protein abundance	LCLAT1	0.140604	16.3761	1.6456	0.108144	0.496692	-4.96735	Untreated ARID1A-KO vs Untreated WT	Proteomics
Protein abundance	SPAST	0.153112	15.5146	1.64558	0.108149	0.496692	-4.96739	Untreated ARID1A-KO vs Untreated WT	Proteomics
Protein abundance	SH3GL1	-0.151435	17.2451	-1.64496	0.108278	0.497001	-4.96833	Untreated ARID1A-KO vs Untreated WT	Proteomics
Protein abundance	TMEM87A	0.213346	15.791	1.64441	0.10839	0.497237	-4.96916	Untreated ARID1A-KO vs Untreated WT	Proteomics
Protein abundance	MUL1	-0.120151	15.4665	-1.64374	0.108531	0.497576	-4.97018	Untreated ARID1A-KO vs Untreated WT	Proteomics
Protein abundance	RIC8B	-0.12553	15.5041	-1.64338	0.108605	0.497576	-4.97072	Untreated ARID1A-KO vs Untreated WT	Proteomics
Protein abundance	Q86V81	0.139796	16.7062	1.64272	0.108743	0.497576	-4.97173	Untreated ARID1A-KO vs Untreated WT	Proteomics
Protein abundance	LAMTOR2	0.196506	15.6553	1.64266	0.108755	0.497576	-4.97181	Untreated ARID1A-KO vs Untreated WT	Proteomics
Protein abundance	LACTB2	0.115822	16.6707	1.64259	0.10877	0.497576	-4.97193	Untreated ARID1A-KO vs Untreated WT	Proteomics
Protein abundance	VPS8	0.338813	15.1337	1.64211	0.108868	0.49774	-4.97264	Untreated ARID1A-KO vs Untreated WT	Proteomics
Protein abundance	ADPGK	-0.114291	16.1539	-1.64183	0.108928	0.49774	-4.97308	Untreated ARID1A-KO vs Untreated WT	Proteomics
Protein abundance	KAT6B	0.122534	15.6181	1.63944	0.109427	0.499378	-4.97669	Untreated ARID1A-KO vs Untreated WT	Proteomics
Protein abundance	SMYD4	0.124356	15.882	1.63939	0.109437	0.499378	-4.97676	Untreated ARID1A-KO vs Untreated WT	Proteomics
Protein abundance	GUF1	0.152373	15.7096	1.639	0.109518	0.499378	-4.97734	Untreated ARID1A-KO vs Untreated WT	Proteomics
Protein abundance	LGALSL	0.134226	15.4162	1.63858	0.109605	0.499378	-4.97798	Untreated ARID1A-KO vs Untreated WT	Proteomics
Protein abundance	LONP1	0.101312	17.5709	1.63838	0.109648	0.499378	-4.97828	Untreated ARID1A-KO vs Untreated WT	Proteomics
Protein abundance	SPG7	0.120921	15.1433	1.63834	0.109656	0.499378	-4.97834	Untreated ARID1A-KO vs Untreated WT	Proteomics
Protein abundance	PIP4K2C	-0.252727	16.3225	-1.63766	0.109799	0.499752	-4.97937	Untreated ARID1A-KO vs Untreated WT	Proteomics
Protein abundance	ARL15	-0.180471	14.4704	-1.63706	0.109925	0.500046	-4.98028	Untreated ARID1A-KO vs Untreated WT	Proteomics
Protein abundance	CEP57	-0.105801	15.5996	-1.63647	0.110049	0.500226	-4.98117	Untreated ARID1A-KO vs Untreated WT	Proteomics
Protein abundance	BHLHE22	-0.207736	18.1726	-1.63628	0.110088	0.500226	-4.98145	Untreated ARID1A-KO vs Untreated WT	Proteomics
Protein abundance	PGD	-0.120685	18.3487	-1.63482	0.110396	0.500648	-4.98365	Untreated ARID1A-KO vs Untreated WT	Proteomics
Protein abundance	RBFA	0.253534	14.3968	1.63468	0.110426	0.500648	-4.98387	Untreated ARID1A-KO vs Untreated WT	Proteomics
Protein abundance	SQSTM1	0.16872	16.3534	1.63442	0.110481	0.500648	-4.98426	Untreated ARID1A-KO vs Untreated WT	Proteomics
Protein abundance	C16orf91	0.157645	15.8999	1.63434	0.110497	0.500648	-4.98438	Untreated ARID1A-KO vs Untreated WT	Proteomics
Protein abundance	TMX2	0.0957017	16.6641	1.6339	0.110589	0.500648	-4.98504	Untreated ARID1A-KO vs Untreated WT	Proteomics
Protein abundance	ATL1	0.101172	16.0511	1.63373	0.110626	0.500648	-4.9853	Untreated ARID1A-KO vs Untreated WT	Proteomics
Protein abundance	ENY2	0.14534	18.3184	1.63371	0.110629	0.500648	-4.98532	Untreated ARID1A-KO vs Untreated WT	Proteomics
Protein abundance	CEP250	0.228613	15.2419	1.63335	0.110705	0.500648	-4.98586	Untreated ARID1A-KO vs Untreated WT	Proteomics
Protein abundance	ARL5A	-0.201839	14.2034	-1.63309	0.110761	0.500648	-4.98627	Untreated ARID1A-KO vs Untreated WT	Proteomics
Protein abundance	SREK1IP1	0.249007	16.4002	1.63263	0.110857	0.500648	-4.98695	Untreated ARID1A-KO vs Untreated WT	Proteomics
Protein abundance	RWDD4	-0.361149	15.2065	-1.63263	0.110858	0.500648	-4.98696	Untreated ARID1A-KO vs Untreated WT	Proteomics
Protein abundance	BRD2	0.109517	15.9231	1.63212	0.110965	0.500851	-4.98771	Untreated ARID1A-KO vs Untreated WT	Proteomics
Protein abundance	TECR	0.132016	17.3942	1.63136	0.111126	0.501072	-4.98886	Untreated ARID1A-KO vs Untreated WT	Proteomics
Protein abundance	ALDH7A1	0.141677	17.3182	1.63131	0.111137	0.501072	-4.98894	Untreated ARID1A-KO vs Untreated WT	Proteomics
Protein abundance	FBXO28	0.124271	14.7572	1.63041	0.111328	0.501177	-4.99029	Untreated ARID1A-KO vs Untreated WT	Proteomics
Protein abundance	ATP13A3	0.354347	15.867	1.62988	0.11144	0.501177	-4.99109	Untreated ARID1A-KO vs Untreated WT	Proteomics
Protein abundance	AADAT	-0.139612	15.9641	-1.62978	0.111462	0.501177	-4.99125	Untreated ARID1A-KO vs Untreated WT	Proteomics
Protein abundance	LY6K	0.145677	15.7539	1.62967	0.111485	0.501177	-4.99141	Untreated ARID1A-KO vs Untreated WT	Proteomics
Protein abundance	CHD7	-0.109127	15.3355	-1.6295	0.111521	0.501177	-4.99166	Untreated ARID1A-KO vs Untreated WT	Proteomics
Protein abundance	DBNL	0.129467	17.2649	1.62943	0.111535	0.501177	-4.99176	Untreated ARID1A-KO vs Untreated WT	Proteomics
Protein abundance	SUPT20H	-0.442896	14.8456	-1.62916	0.111592	0.501177	-4.99216	Untreated ARID1A-KO vs Untreated WT	Proteomics
Protein abundance	PBX3	0.33692	14.1455	1.62691	0.112071	0.503051	-4.99554	Untreated ARID1A-KO vs Untreated WT	Proteomics
Protein abundance	FAM122B	0.151636	15.8814	1.6266	0.112139	0.503079	-4.99602	Untreated ARID1A-KO vs Untreated WT	Proteomics
Protein abundance	SNTA1	-0.175968	15.4877	-1.62443	0.112603	0.504879	-4.99928	Untreated ARID1A-KO vs Untreated WT	Proteomics
Protein abundance	HMGN3	0.215818	16.3989	1.62295	0.112919	0.50602	-5.00149	Untreated ARID1A-KO vs Untreated WT	Proteomics
Protein abundance	ADPRHL2	0.108662	15.9451	1.62246	0.113023	0.506206	-5.00222	Untreated ARID1A-KO vs Untreated WT	Proteomics
Protein abundance	NUDT16	0.10635	15.8683	1.6217	0.113187	0.506468	-5.00336	Untreated ARID1A-KO vs Untreated WT	Proteomics
Protein abundance	ZNHIT3	0.164302	15.5545	1.62152	0.113225	0.506468	-5.00362	Untreated ARID1A-KO vs Untreated WT	Proteomics
Protein abundance	GALNT1	-0.132966	14.696	-1.62132	0.113268	0.506468	-5.00392	Untreated ARID1A-KO vs Untreated WT	Proteomics
Protein abundance	C1GALT1C1	-0.19178	13.8148	-1.62041	0.113465	0.50693	-5.00529	Untreated ARID1A-KO vs Untreated WT	Proteomics
Protein abundance	IPO11	0.0997098	16.5252	1.62026	0.113496	0.50693	-5.00551	Untreated ARID1A-KO vs Untreated WT	Proteomics
Protein abundance	GALNT7	-0.156381	15.7803	-1.61964	0.113631	0.507254	-5.00644	Untreated ARID1A-KO vs Untreated WT	Proteomics
Protein abundance	CAB39	0.116632	16.3902	1.61831	0.113919	0.508048	-5.00844	Untreated ARID1A-KO vs Untreated WT	Proteomics
Protein abundance	MAPRE3	-0.157097	16.6834	-1.61768	0.114055	0.508048	-5.00938	Untreated ARID1A-KO vs Untreated WT	Proteomics
Protein abundance	SAAL1	-0.181455	16.1797	-1.6169	0.114222	0.508048	-5.01053	Untreated ARID1A-KO vs Untreated WT	Proteomics
Protein abundance	DCAF16	0.340569	14.8474	1.61689	0.114225	0.508048	-5.01055	Untreated ARID1A-KO vs Untreated WT	Proteomics
Protein abundance	MAP2K7	0.101526	15.0518	1.61668	0.114271	0.508048	-5.01087	Untreated ARID1A-KO vs Untreated WT	Proteomics
Protein abundance	PSMA6	0.133855	17.7645	1.61653	0.114304	0.508048	-5.01109	Untreated ARID1A-KO vs Untreated WT	Proteomics
Protein abundance	TAF10	0.122059	15.5299	1.61651	0.114308	0.508048	-5.01112	Untreated ARID1A-KO vs Untreated WT	Proteomics
Protein abundance	PNKD	0.22341	14.8659	1.61579	0.114464	0.508048	-5.01219	Untreated ARID1A-KO vs Untreated WT	Proteomics
Protein abundance	CORO1B	0.163657	17.6729	1.61558	0.11451	0.508048	-5.01251	Untreated ARID1A-KO vs Untreated WT	Proteomics
Protein abundance	GRWD1	0.0918496	16.3032	1.61548	0.114532	0.508048	-5.01266	Untreated ARID1A-KO vs Untreated WT	Proteomics
Protein abundance	MAP3K1	0.12744	14.8673	1.6147	0.1147	0.508048	-5.01381	Untreated ARID1A-KO vs Untreated WT	Proteomics
Protein abundance	NOL12	0.171195	15.5134	1.6146	0.114722	0.508048	-5.01397	Untreated ARID1A-KO vs Untreated WT	Proteomics
Protein abundance	STIP1	-0.127729	20.3261	-1.61427	0.114794	0.508048	-5.01446	Untreated ARID1A-KO vs Untreated WT	Proteomics
Protein abundance	UNK	0.108127	16.0184	1.61408	0.114835	0.508048	-5.01474	Untreated ARID1A-KO vs Untreated WT	Proteomics
Protein abundance	TRIP10	0.114056	15.9732	1.61397	0.11486	0.508048	-5.01491	Untreated ARID1A-KO vs Untreated WT	Proteomics
Protein abundance	LRCH4	0.125317	15.5509	1.61393	0.114869	0.508048	-5.01497	Untreated ARID1A-KO vs Untreated WT	Proteomics
Protein abundance	TSR1	-0.139978	17.3461	-1.61391	0.114872	0.508048	-5.01499	Untreated ARID1A-KO vs Untreated WT	Proteomics
Protein abundance	SYAP1	0.0917226	16.7906	1.61346	0.114971	0.50821	-5.01567	Untreated ARID1A-KO vs Untreated WT	Proteomics
Protein abundance	GRPEL1	-0.231805	17.9717	-1.61253	0.115173	0.508828	-5.01706	Untreated ARID1A-KO vs Untreated WT	Proteomics
Protein abundance	KPNA4	0.132386	17.043	1.61184	0.115324	0.509216	-5.01808	Untreated ARID1A-KO vs Untreated WT	Proteomics
Protein abundance	RAB4A	-0.275476	15.7756	-1.60921	0.115899	0.51148	-5.022	Untreated ARID1A-KO vs Untreated WT	Proteomics
Protein abundance	RANBP9	-0.167064	15.4238	-1.60827	0.116104	0.512105	-5.02339	Untreated ARID1A-KO vs Untreated WT	Proteomics
Protein abundance	ZNF8	0.648988	13.4586	1.60738	0.1163	0.512289	-5.02471	Untreated ARID1A-KO vs Untreated WT	Proteomics
Protein abundance	ZPR1	0.109747	17.1447	1.60694	0.116398	0.512289	-5.02537	Untreated ARID1A-KO vs Untreated WT	Proteomics
Protein abundance	MAP3K7	0.086791	16.1942	1.60674	0.116442	0.512289	-5.02567	Untreated ARID1A-KO vs Untreated WT	Proteomics
Protein abundance	ING3	0.143827	16.0366	1.60656	0.11648	0.512289	-5.02593	Untreated ARID1A-KO vs Untreated WT	Proteomics
Protein abundance	MIER3	0.106628	15.709	1.60613	0.116575	0.512289	-5.02657	Untreated ARID1A-KO vs Untreated WT	Proteomics
Protein abundance	TJP2, AL358113.1	0.10043	17.2298	1.60573	0.116664	0.512289	-5.02717	Untreated ARID1A-KO vs Untreated WT	Proteomics
Protein abundance	P01893	-0.246286	14.2069	-1.60571	0.116668	0.512289	-5.0272	Untreated ARID1A-KO vs Untreated WT	Proteomics
Protein abundance	CCP110	0.130492	14.9689	1.60481	0.116866	0.512289	-5.02852	Untreated ARID1A-KO vs Untreated WT	Proteomics
Protein abundance	MRPL47	0.215123	16.1091	1.60478	0.116874	0.512289	-5.02858	Untreated ARID1A-KO vs Untreated WT	Proteomics
Protein abundance	DLG2	0.129992	16.358	1.60468	0.116895	0.512289	-5.02872	Untreated ARID1A-KO vs Untreated WT	Proteomics
Protein abundance	2005-03-01	0.175891	16.4139	1.60433	0.116973	0.512289	-5.02925	Untreated ARID1A-KO vs Untreated WT	Proteomics
Protein abundance	FLYWCH1	0.240768	15.0797	1.60422	0.116997	0.512289	-5.02941	Untreated ARID1A-KO vs Untreated WT	Proteomics
Protein abundance	POC1A	-0.204992	14.5399	-1.60367	0.117117	0.512289	-5.03021	Untreated ARID1A-KO vs Untreated WT	Proteomics
Protein abundance	AIDA	0.0916122	15.8326	1.60348	0.11716	0.512289	-5.0305	Untreated ARID1A-KO vs Untreated WT	Proteomics
Protein abundance	2011-09-01	-0.103786	17.0876	-1.60332	0.117194	0.512289	-5.03073	Untreated ARID1A-KO vs Untreated WT	Proteomics
Protein abundance	RPTOR	0.108661	15.5811	1.6032	0.117221	0.512289	-5.03091	Untreated ARID1A-KO vs Untreated WT	Proteomics
Protein abundance	CDC73	-0.110573	17.2315	-1.60283	0.117303	0.512289	-5.03146	Untreated ARID1A-KO vs Untreated WT	Proteomics
Protein abundance	ATXN2	0.204714	16.8198	1.60227	0.117427	0.512289	-5.03229	Untreated ARID1A-KO vs Untreated WT	Proteomics
Protein abundance	ANKMY2	0.102784	15.2981	1.60168	0.117559	0.512289	-5.03317	Untreated ARID1A-KO vs Untreated WT	Proteomics
Protein abundance	URB2	0.131019	15.5253	1.60165	0.117566	0.512289	-5.03321	Untreated ARID1A-KO vs Untreated WT	Proteomics
Protein abundance	POP4	0.187522	15.2349	1.60132	0.117639	0.512289	-5.0337	Untreated ARID1A-KO vs Untreated WT	Proteomics
Protein abundance	STK10	-0.0963365	17.2429	-1.60104	0.1177	0.512289	-5.03411	Untreated ARID1A-KO vs Untreated WT	Proteomics
Protein abundance	RNMT	0.133549	16.789	1.60101	0.117706	0.512289	-5.03415	Untreated ARID1A-KO vs Untreated WT	Proteomics
Protein abundance	AP3B2	-0.158788	16.5795	-1.60097	0.117715	0.512289	-5.03421	Untreated ARID1A-KO vs Untreated WT	Proteomics
Protein abundance	TARBP2	-0.124129	15.4383	-1.60085	0.117742	0.512289	-5.03439	Untreated ARID1A-KO vs Untreated WT	Proteomics
Protein abundance	ALDOC	0.142403	16.1225	1.60066	0.117784	0.512289	-5.03467	Untreated ARID1A-KO vs Untreated WT	Proteomics
Protein abundance	TATDN1	0.0918082	16.6612	1.5999	0.117954	0.512754	-5.0358	Untreated ARID1A-KO vs Untreated WT	Proteomics
Protein abundance	DLAT	-0.110873	17.2173	-1.59947	0.118049	0.512892	-5.03643	Untreated ARID1A-KO vs Untreated WT	Proteomics
Protein abundance	EIF4G3	-0.0863372	17.114	-1.59894	0.118167	0.51313	-5.03722	Untreated ARID1A-KO vs Untreated WT	Proteomics
Protein abundance	ARFGAP3	0.0853981	16.114	1.59776	0.118431	0.513537	-5.03897	Untreated ARID1A-KO vs Untreated WT	Proteomics
Protein abundance	SPRED2	-0.157339	15.4183	-1.59772	0.118438	0.513537	-5.03902	Untreated ARID1A-KO vs Untreated WT	Proteomics
Protein abundance	SH3BP4	0.754551	14.2936	1.59767	0.11845	0.513537	-5.0391	Untreated ARID1A-KO vs Untreated WT	Proteomics
Protein abundance	CPTP	-0.123867	15.0469	-1.5971	0.118578	0.513816	-5.03994	Untreated ARID1A-KO vs Untreated WT	Proteomics
Protein abundance	ERCC6L	0.113168	15.877	1.59671	0.118665	0.513874	-5.04052	Untreated ARID1A-KO vs Untreated WT	Proteomics
Protein abundance	UBAP2	0.108439	16.2195	1.59647	0.118718	0.513874	-5.04086	Untreated ARID1A-KO vs Untreated WT	Proteomics
Protein abundance	PTRF	-0.17341	17.614	-1.59478	0.119097	0.51515	-5.04337	Untreated ARID1A-KO vs Untreated WT	Proteomics
Protein abundance	C9orf85	0.273322	14.1812	1.59434	0.119196	0.51515	-5.04402	Untreated ARID1A-KO vs Untreated WT	Proteomics
Protein abundance	TTC26	0.130473	14.5004	1.59431	0.119203	0.51515	-5.04406	Untreated ARID1A-KO vs Untreated WT	Proteomics
Protein abundance	OGFOD1	0.0929343	16.7312	1.59355	0.119373	0.515171	-5.04518	Untreated ARID1A-KO vs Untreated WT	Proteomics
Protein abundance	PDHX	-0.106356	16.5367	-1.59348	0.119389	0.515171	-5.04529	Untreated ARID1A-KO vs Untreated WT	Proteomics
Protein abundance	NUDT3	0.101031	16.9358	1.5931	0.119475	0.515171	-5.04585	Untreated ARID1A-KO vs Untreated WT	Proteomics
Protein abundance	TMEM161B	0.0912338	15.4128	1.59277	0.119548	0.515171	-5.04633	Untreated ARID1A-KO vs Untreated WT	Proteomics
Protein abundance	PALM	0.11447	15.627	1.59199	0.119723	0.515171	-5.04748	Untreated ARID1A-KO vs Untreated WT	Proteomics
Protein abundance	GRIK2	-0.106819	15.8245	-1.5919	0.119743	0.515171	-5.04761	Untreated ARID1A-KO vs Untreated WT	Proteomics
Protein abundance	GRIK1	-0.106819	15.8245	-1.5919	0.119743	0.515171	-5.04761	Untreated ARID1A-KO vs Untreated WT	Proteomics
Protein abundance	RAB6B	-0.142667	15.5735	-1.59182	0.119761	0.515171	-5.04772	Untreated ARID1A-KO vs Untreated WT	Proteomics
Protein abundance	FKBPL	0.329206	14.6304	1.59175	0.119778	0.515171	-5.04783	Untreated ARID1A-KO vs Untreated WT	Proteomics
Protein abundance	Q9Y6C2	0.107799	15.1417	1.59119	0.119904	0.515439	-5.04866	Untreated ARID1A-KO vs Untreated WT	Proteomics
Protein abundance	RABL3	0.175399	15.1236	1.59029	0.120107	0.515896	-5.04998	Untreated ARID1A-KO vs Untreated WT	Proteomics
Protein abundance	GINS3	0.100654	15.2575	1.59016	0.120137	0.515896	-5.05018	Untreated ARID1A-KO vs Untreated WT	Proteomics
Protein abundance	ZNF256	0.291787	15.8831	1.58943	0.1203	0.516324	-5.05124	Untreated ARID1A-KO vs Untreated WT	Proteomics
Protein abundance	TMEM50B	-0.269476	15.2441	-1.58875	0.120454	0.516713	-5.05224	Untreated ARID1A-KO vs Untreated WT	Proteomics
Protein abundance	SPECC1	-0.11194	15.3875	-1.58831	0.120555	0.516873	-5.0529	Untreated ARID1A-KO vs Untreated WT	Proteomics
Protein abundance	NECAP1	0.127465	15.9417	1.58741	0.120758	0.517418	-5.05422	Untreated ARID1A-KO vs Untreated WT	Proteomics
Protein abundance	PAIP2	0.283275	18.959	1.58687	0.120881	0.517418	-5.05501	Untreated ARID1A-KO vs Untreated WT	Proteomics
Protein abundance	CANT1	0.258827	14.5933	1.58656	0.120951	0.517418	-5.05547	Untreated ARID1A-KO vs Untreated WT	Proteomics
Protein abundance	PATZ1	0.123869	15.5901	1.58648	0.120968	0.517418	-5.05558	Untreated ARID1A-KO vs Untreated WT	Proteomics
Protein abundance	SAFB	0.112767	17.6119	1.58634	0.121	0.517418	-5.05579	Untreated ARID1A-KO vs Untreated WT	Proteomics
Protein abundance	RING1	-0.133827	15.4331	-1.58484	0.121342	0.518341	-5.05799	Untreated ARID1A-KO vs Untreated WT	Proteomics
Protein abundance	MOCOS	-0.125744	16.3497	-1.58397	0.121539	0.518341	-5.05926	Untreated ARID1A-KO vs Untreated WT	Proteomics
Protein abundance	EIF1AX	0.138289	18.5977	1.58397	0.121539	0.518341	-5.05926	Untreated ARID1A-KO vs Untreated WT	Proteomics
Protein abundance	NSD1	0.105453	15.6521	1.58322	0.121711	0.518341	-5.06037	Untreated ARID1A-KO vs Untreated WT	Proteomics
Protein abundance	UBE2A	0.118172	15.342	1.58319	0.121717	0.518341	-5.06041	Untreated ARID1A-KO vs Untreated WT	Proteomics
Protein abundance	DDAH2	0.771429	15.9007	1.58306	0.121746	0.518341	-5.0606	Untreated ARID1A-KO vs Untreated WT	Proteomics
Protein abundance	NDUFA12	0.138909	15.8533	1.583	0.12176	0.518341	-5.06069	Untreated ARID1A-KO vs Untreated WT	Proteomics
Protein abundance	REST	0.101302	14.9731	1.58292	0.121779	0.518341	-5.06081	Untreated ARID1A-KO vs Untreated WT	Proteomics
Protein abundance	KALRN	-0.227304	15.7663	-1.58287	0.12179	0.518341	-5.06088	Untreated ARID1A-KO vs Untreated WT	Proteomics
Protein abundance	EIF1B	0.144004	16.1242	1.58211	0.121964	0.518543	-5.06199	Untreated ARID1A-KO vs Untreated WT	Proteomics
Protein abundance	CAPRIN1	0.168135	18.4594	1.5821	0.121965	0.518543	-5.062	Untreated ARID1A-KO vs Untreated WT	Proteomics
Protein abundance	PER1	0.261192	14.8194	1.58159	0.122083	0.518771	-5.06275	Untreated ARID1A-KO vs Untreated WT	Proteomics
Protein abundance	CHCHD3	-0.125791	18.015	-1.5812	0.122172	0.518879	-5.06332	Untreated ARID1A-KO vs Untreated WT	Proteomics
Protein abundance	ZNHIT1	0.122352	15.8624	1.58092	0.122237	0.518884	-5.06374	Untreated ARID1A-KO vs Untreated WT	Proteomics
Protein abundance	TIPRL	-0.138381	16.9416	-1.58057	0.122317	0.518952	-5.06425	Untreated ARID1A-KO vs Untreated WT	Proteomics
Protein abundance	FOXC2	0.128921	16.0054	1.58	0.122447	0.519233	-5.06508	Untreated ARID1A-KO vs Untreated WT	Proteomics
Protein abundance	DPH2	-0.140399	15.7545	-1.57962	0.122533	0.51925	-5.06563	Untreated ARID1A-KO vs Untreated WT	Proteomics
Protein abundance	POLR2I	0.235653	16.0961	1.57909	0.122656	0.51925	-5.06642	Untreated ARID1A-KO vs Untreated WT	Proteomics
Protein abundance	UFC1	0.194114	16.799	1.5787	0.122746	0.51925	-5.06699	Untreated ARID1A-KO vs Untreated WT	Proteomics
Protein abundance	AKT1S1	-0.271631	16.3525	-1.5786	0.122768	0.51925	-5.06713	Untreated ARID1A-KO vs Untreated WT	Proteomics
Protein abundance	DDX46	0.0889176	18.5369	1.57854	0.122783	0.51925	-5.06722	Untreated ARID1A-KO vs Untreated WT	Proteomics
Protein abundance	MAGEA10	0.319284	15.5456	1.57802	0.122902	0.51925	-5.06798	Untreated ARID1A-KO vs Untreated WT	Proteomics
Protein abundance	RPL27A	0.147767	17.7078	1.57743	0.123037	0.51925	-5.06884	Untreated ARID1A-KO vs Untreated WT	Proteomics
Protein abundance	SFT2D2	-0.185481	17.2517	-1.57741	0.123041	0.51925	-5.06886	Untreated ARID1A-KO vs Untreated WT	Proteomics
Protein abundance	KLHL26	0.128615	15.3723	1.57737	0.123051	0.51925	-5.06893	Untreated ARID1A-KO vs Untreated WT	Proteomics
Protein abundance	MYDGF	0.159707	18.5848	1.5772	0.12309	0.51925	-5.06917	Untreated ARID1A-KO vs Untreated WT	Proteomics
Protein abundance	N4BP2L1	-0.702462	18.638	-1.57654	0.123241	0.519621	-5.07014	Untreated ARID1A-KO vs Untreated WT	Proteomics
Protein abundance	MRPL34	0.139277	15.9425	1.57603	0.12336	0.519661	-5.07089	Untreated ARID1A-KO vs Untreated WT	Proteomics
Protein abundance	PJA2	0.103853	15.4414	1.57595	0.123379	0.519661	-5.07101	Untreated ARID1A-KO vs Untreated WT	Proteomics
Protein abundance	C16orf72	0.214999	13.9479	1.57494	0.12361	0.519983	-5.07247	Untreated ARID1A-KO vs Untreated WT	Proteomics
Protein abundance	UBE2E2	0.16365	15.0457	1.57491	0.123618	0.519983	-5.07252	Untreated ARID1A-KO vs Untreated WT	Proteomics
Protein abundance	RAP2B	0.0907007	16.9388	1.57449	0.123714	0.519983	-5.07313	Untreated ARID1A-KO vs Untreated WT	Proteomics
Protein abundance	XPC	0.170314	15.8345	1.57435	0.123747	0.519983	-5.07334	Untreated ARID1A-KO vs Untreated WT	Proteomics
Protein abundance	HOXD4	0.0998376	16.2461	1.57423	0.123775	0.519983	-5.07351	Untreated ARID1A-KO vs Untreated WT	Proteomics
Protein abundance	ING4	0.280453	16.2408	1.57312	0.124032	0.520794	-5.07513	Untreated ARID1A-KO vs Untreated WT	Proteomics
Protein abundance	WDR7	0.283052	15.0176	1.57217	0.124252	0.521446	-5.07651	Untreated ARID1A-KO vs Untreated WT	Proteomics
Protein abundance	C19orf47	0.164529	14.9403	1.57154	0.124397	0.521789	-5.07743	Untreated ARID1A-KO vs Untreated WT	Proteomics
Protein abundance	DOCK1	0.090463	15.6261	1.5712	0.124478	0.521857	-5.07793	Untreated ARID1A-KO vs Untreated WT	Proteomics
Protein abundance	SUFU	0.224678	15.009	1.57051	0.124638	0.522258	-5.07893	Untreated ARID1A-KO vs Untreated WT	Proteomics
Protein abundance	ACBD7	-0.174026	15.5318	-1.56987	0.124787	0.522613	-5.07987	Untreated ARID1A-KO vs Untreated WT	Proteomics
Protein abundance	HDAC1	-0.10781	17.3938	-1.56799	0.125224	0.523832	-5.08259	Untreated ARID1A-KO vs Untreated WT	Proteomics
Protein abundance	PFKL	0.142727	16.4567	1.56798	0.125227	0.523832	-5.08261	Untreated ARID1A-KO vs Untreated WT	Proteomics
Protein abundance	MKI67	-0.0770856	19.1792	-1.56779	0.125271	0.523832	-5.08289	Untreated ARID1A-KO vs Untreated WT	Proteomics
Protein abundance	NFU1	-0.242958	16.0441	-1.56739	0.125364	0.523952	-5.08347	Untreated ARID1A-KO vs Untreated WT	Proteomics
Protein abundance	BPTF	0.0839994	16.4171	1.56703	0.125449	0.524037	-5.08399	Untreated ARID1A-KO vs Untreated WT	Proteomics
Protein abundance	FAM172A	-0.11983	14.4757	-1.5666	0.125549	0.524185	-5.08461	Untreated ARID1A-KO vs Untreated WT	Proteomics
Protein abundance	OAT	-0.145532	17.372	-1.56616	0.125652	0.524346	-5.08525	Untreated ARID1A-KO vs Untreated WT	Proteomics
Protein abundance	FMC1	-0.170192	16.748	-1.56563	0.125776	0.524595	-5.08602	Untreated ARID1A-KO vs Untreated WT	Proteomics
Protein abundance	SPIN1	0.14751	15.9169	1.56505	0.125911	0.524889	-5.08686	Untreated ARID1A-KO vs Untreated WT	Proteomics
Protein abundance	CHEK2	0.149525	15.7665	1.56426	0.126099	0.525139	-5.08802	Untreated ARID1A-KO vs Untreated WT	Proteomics
Protein abundance	S100A6	-0.204208	20.5684	-1.56415	0.126124	0.525139	-5.08818	Untreated ARID1A-KO vs Untreated WT	Proteomics
Protein abundance	HBP1	-0.217255	14.0754	-1.56397	0.126165	0.525139	-5.08843	Untreated ARID1A-KO vs Untreated WT	Proteomics
Protein abundance	CHCHD2	0.11644	15.8967	1.56274	0.126454	0.525465	-5.09021	Untreated ARID1A-KO vs Untreated WT	Proteomics
Protein abundance	MRPL28	0.19689	16.1201	1.56257	0.126495	0.525465	-5.09047	Untreated ARID1A-KO vs Untreated WT	Proteomics
Protein abundance	ARFGEF2	-0.080999	16.9111	-1.56238	0.12654	0.525465	-5.09074	Untreated ARID1A-KO vs Untreated WT	Proteomics
Protein abundance	SIX1	0.133349	16.4684	1.56191	0.12665	0.525465	-5.09142	Untreated ARID1A-KO vs Untreated WT	Proteomics
Protein abundance	CNDP2	-0.178161	17.0244	-1.56175	0.126687	0.525465	-5.09165	Untreated ARID1A-KO vs Untreated WT	Proteomics
Protein abundance	COG2	0.132268	15.9186	1.56172	0.126695	0.525465	-5.09169	Untreated ARID1A-KO vs Untreated WT	Proteomics
Protein abundance	SRGAP2B	-0.171105	16.3177	-1.56172	0.126696	0.525465	-5.0917	Untreated ARID1A-KO vs Untreated WT	Proteomics
Protein abundance	CENPC	0.10196	15.9988	1.56136	0.12678	0.525465	-5.09222	Untreated ARID1A-KO vs Untreated WT	Proteomics
Protein abundance	MYCBP2	0.224265	15.4604	1.56117	0.126825	0.525465	-5.09249	Untreated ARID1A-KO vs Untreated WT	Proteomics
Protein abundance	ISG15	-0.153883	15.2826	-1.56056	0.12697	0.525795	-5.09338	Untreated ARID1A-KO vs Untreated WT	Proteomics
Protein abundance	SMC2	-0.0722501	18.5296	-1.56021	0.127052	0.525798	-5.09389	Untreated ARID1A-KO vs Untreated WT	Proteomics
Protein abundance	KIAA0556	0.144678	15.2623	1.56001	0.1271	0.525798	-5.09418	Untreated ARID1A-KO vs Untreated WT	Proteomics
Protein abundance	SRPK3	-0.155613	16.3768	-1.55863	0.127424	0.526462	-5.09616	Untreated ARID1A-KO vs Untreated WT	Proteomics
Protein abundance	SNX30	-0.115304	16.1446	-1.55854	0.127447	0.526462	-5.0963	Untreated ARID1A-KO vs Untreated WT	Proteomics
Protein abundance	CHD6	-0.211815	15.034	-1.55827	0.127511	0.526462	-5.09669	Untreated ARID1A-KO vs Untreated WT	Proteomics
Protein abundance	RAI1	0.114453	15.5512	1.55815	0.127539	0.526462	-5.09686	Untreated ARID1A-KO vs Untreated WT	Proteomics
Protein abundance	MRRF	0.121309	16.0302	1.55796	0.127584	0.526462	-5.09714	Untreated ARID1A-KO vs Untreated WT	Proteomics
Protein abundance	POMGNT1	0.116822	14.8762	1.55719	0.127766	0.526592	-5.09825	Untreated ARID1A-KO vs Untreated WT	Proteomics
Protein abundance	ANAPC1	0.0910098	15.6165	1.55701	0.127808	0.526592	-5.0985	Untreated ARID1A-KO vs Untreated WT	Proteomics
Protein abundance	FAM210A	0.208834	15.917	1.55701	0.12781	0.526592	-5.09851	Untreated ARID1A-KO vs Untreated WT	Proteomics
Protein abundance	UCKL1	0.106438	15.5354	1.55645	0.127942	0.526699	-5.09932	Untreated ARID1A-KO vs Untreated WT	Proteomics
Protein abundance	SRD5A3	0.146845	15.0545	1.55623	0.127994	0.526699	-5.09963	Untreated ARID1A-KO vs Untreated WT	Proteomics
Protein abundance	B4GALT3	0.19376	14.7604	1.55608	0.12803	0.526699	-5.09985	Untreated ARID1A-KO vs Untreated WT	Proteomics
Protein abundance	C14orf159	-0.466307	14.1614	-1.55532	0.12821	0.52677	-5.10094	Untreated ARID1A-KO vs Untreated WT	Proteomics
Protein abundance	UVSSA	-0.0745925	16.6134	-1.55527	0.128223	0.52677	-5.10102	Untreated ARID1A-KO vs Untreated WT	Proteomics
Protein abundance	ATPAF2	-0.170194	14.424	-1.55519	0.128242	0.52677	-5.10114	Untreated ARID1A-KO vs Untreated WT	Proteomics
Protein abundance	CINP	0.112185	16.1666	1.55466	0.128368	0.527021	-5.1019	Untreated ARID1A-KO vs Untreated WT	Proteomics
Protein abundance	ITGB8	0.113619	15.4083	1.55232	0.128926	0.528374	-5.10527	Untreated ARID1A-KO vs Untreated WT	Proteomics
Protein abundance	FBXW11	-0.116096	15.669	-1.55231	0.128929	0.528374	-5.1053	Untreated ARID1A-KO vs Untreated WT	Proteomics
Protein abundance	SMG7	-0.112319	15.3721	-1.55231	0.12893	0.528374	-5.1053	Untreated ARID1A-KO vs Untreated WT	Proteomics
Protein abundance	TLN2	0.288392	15.9638	1.5521	0.128978	0.528374	-5.10559	Untreated ARID1A-KO vs Untreated WT	Proteomics
Protein abundance	RAB22A	0.211922	15.4151	1.55175	0.129063	0.528374	-5.1061	Untreated ARID1A-KO vs Untreated WT	Proteomics
Protein abundance	KCTD5	0.126306	16.461	1.55133	0.129163	0.528374	-5.1067	Untreated ARID1A-KO vs Untreated WT	Proteomics
Protein abundance	GGA3	0.120155	15.125	1.55082	0.129286	0.528374	-5.10744	Untreated ARID1A-KO vs Untreated WT	Proteomics
Protein abundance	DTD1	0.135193	16.5251	1.55078	0.129295	0.528374	-5.1075	Untreated ARID1A-KO vs Untreated WT	Proteomics
Protein abundance	PTK7	0.1179	15.4341	1.55058	0.129343	0.528374	-5.10778	Untreated ARID1A-KO vs Untreated WT	Proteomics
Protein abundance	KIF20B	0.0812593	15.7861	1.55052	0.129356	0.528374	-5.10786	Untreated ARID1A-KO vs Untreated WT	Proteomics
Protein abundance	DHX8	-0.102346	16.2723	-1.55023	0.129427	0.528374	-5.10829	Untreated ARID1A-KO vs Untreated WT	Proteomics
Protein abundance	EEF1E1	0.15217	16.7759	1.54998	0.129486	0.528374	-5.10865	Untreated ARID1A-KO vs Untreated WT	Proteomics
Protein abundance	JARID2	0.312105	13.7974	1.54975	0.129542	0.528374	-5.10898	Untreated ARID1A-KO vs Untreated WT	Proteomics
Protein abundance	SMIM12	0.120409	16.3488	1.549	0.129722	0.52884	-5.11006	Untreated ARID1A-KO vs Untreated WT	Proteomics
Protein abundance	SNUPN	0.0958229	15.9462	1.54793	0.129978	0.529618	-5.11159	Untreated ARID1A-KO vs Untreated WT	Proteomics
Protein abundance	NECTIN2	0.099088	15.8648	1.54702	0.130199	0.530032	-5.11291	Untreated ARID1A-KO vs Untreated WT	Proteomics
Protein abundance	WDR46	0.0909665	15.8321	1.54696	0.130212	0.530032	-5.11299	Untreated ARID1A-KO vs Untreated WT	Proteomics
Protein abundance	MTCH1	-0.142941	15.1359	-1.5467	0.130275	0.530032	-5.11336	Untreated ARID1A-KO vs Untreated WT	Proteomics
Protein abundance	TCF12	0.134026	15.7376	1.5459	0.130467	0.530243	-5.11451	Untreated ARID1A-KO vs Untreated WT	Proteomics
[truncated: 54,904 more rows]
