# Supplementary material for: Integrative multi-omics defines melanoma drug response networks and ARID1A-dependent resistance mechanisms
Source: Mol Syst Biol. 2026 Feb 18;22(5):685–711. doi: 10.1038/s44320-025-00183-5 (PMC13144321; doi:10.1038/s44320-025-00183-5)
Supplement: Supplementary file 7 — Data Set EV3 [file 44320_2025_183_MOESM7_ESM.xlsx]

## Sheet: Sheet1
Dataset EV3: Phosphoproteomics Data (LFCs). Log2 fold changes (LFCs) for phosphorylation site-specific data, capturing post-translational modifications. The table includes phosphorylation sites, their corresponding proteins, and LFC values between all conditions

## Sheet: Table_S3_Phosphoproteomics_LFCs
column_label	Gene	logFC	AveExpr	t	P.Value	adj.P.Val	B	comparison	data_type
Phosphoproteomic abundance	TTF1;S65;	-1.31093	1.81733e-17	-5.26106	6.50126e-06	0.0185522	3.32172	Untreated ARID1A-KO vs Untreated WT	Phosphoproteomics
Phosphoproteomic abundance	SLIRP;S102;	0.429555	2.92476e-17	5.03959	1.28701e-05	0.0185522	2.76927	Untreated ARID1A-KO vs Untreated WT	Phosphoproteomics
Phosphoproteomic abundance	PRRC2A;T782;	0.566382	1.363e-18	3.98331	0.000311097	0.220488	0.17063	Untreated ARID1A-KO vs Untreated WT	Phosphoproteomics
Phosphoproteomic abundance	TOP2B;S1424;	0.808189	1.00449e-16	3.86362	0.000440953	0.220488	-0.114994	Untreated ARID1A-KO vs Untreated WT	Phosphoproteomics
Phosphoproteomic abundance	TRIM25;S100;	0.305438	-3.79264e-17	3.8456	0.000464597	0.220488	-0.157758	Untreated ARID1A-KO vs Untreated WT	Phosphoproteomics
Phosphoproteomic abundance	FUBP1;S630;	-0.545731	1.22174e-16	-3.80305	0.000525401	0.220488	-0.258443	Untreated ARID1A-KO vs Untreated WT	Phosphoproteomics
Phosphoproteomic abundance	NDRG1;S333;	-0.648187	1.12628e-16	-3.73682	0.000635693	0.220488	-0.414408	Untreated ARID1A-KO vs Untreated WT	Phosphoproteomics
Phosphoproteomic abundance	TNIK;S769;	-0.416499	5.40655e-17	-3.68235	0.00074292	0.220488	-0.541947	Untreated ARID1A-KO vs Untreated WT	Phosphoproteomics
Phosphoproteomic abundance	MICALL2;S153;	-0.446973	-4.81179e-18	-3.63281	0.000855458	0.220488	-0.657316	Untreated ARID1A-KO vs Untreated WT	Phosphoproteomics
Phosphoproteomic abundance	ABL1;S569;	-0.557033	-3.51695e-17	-3.6175	0.000893455	0.220488	-0.692854	Untreated ARID1A-KO vs Untreated WT	Phosphoproteomics
Phosphoproteomic abundance	DNTTIP1;S161;	-0.368393	-2.40486e-17	-3.58545	0.000978313	0.220488	-0.767035	Untreated ARID1A-KO vs Untreated WT	Phosphoproteomics
Phosphoproteomic abundance	ZFC3H1;S655;	0.269857	-1.19443e-17	3.58462	0.000980614	0.220488	-0.768956	Untreated ARID1A-KO vs Untreated WT	Phosphoproteomics
Phosphoproteomic abundance	TNIK;S707;	-0.607823	-3.82878e-17	-3.57975	0.000994224	0.220488	-0.780223	Untreated ARID1A-KO vs Untreated WT	Phosphoproteomics
Phosphoproteomic abundance	SRRM2;S1152;	-0.481423	2.14775e-18	-3.53155	0.00113887	0.22418	-0.891224	Untreated ARID1A-KO vs Untreated WT	Phosphoproteomics
Phosphoproteomic abundance	TLE3;S203;	-1.06557	-4.14682e-17	-3.51699	0.00118639	0.22418	-0.924623	Untreated ARID1A-KO vs Untreated WT	Phosphoproteomics
Phosphoproteomic abundance	RIF1;S2196;	0.395847	-6.72205e-17	3.50004	0.00124415	0.22418	-0.963446	Untreated ARID1A-KO vs Untreated WT	Phosphoproteomics
Phosphoproteomic abundance	SNX24;S116;	-0.478808	-6.53051e-17	-3.47478	0.00133525	0.226442	-1.02115	Untreated ARID1A-KO vs Untreated WT	Phosphoproteomics
Phosphoproteomic abundance	TNKS1BP1;S672;	0.291734	1.15235e-17	3.36539	0.00180913	0.285668	-1.26895	Untreated ARID1A-KO vs Untreated WT	Phosphoproteomics
Phosphoproteomic abundance	ZNF385A;S160;	-0.271286	3.27119e-17	-3.33366	0.0019743	0.285668	-1.34016	Untreated ARID1A-KO vs Untreated WT	Phosphoproteomics
Phosphoproteomic abundance	TFAP2C;S434;	-0.306908	1.41463e-18	-3.33229	0.00198174	0.285668	-1.34322	Untreated ARID1A-KO vs Untreated WT	Phosphoproteomics
Phosphoproteomic abundance	PRRC2B;S1395;	0.345443	3.95063e-17	3.30433	0.0021397	0.29375	-1.40569	Untreated ARID1A-KO vs Untreated WT	Phosphoproteomics
Phosphoproteomic abundance	PALM3;S375;	0.460475	6.30954e-17	3.13323	0.00340076	0.436521	-1.78236	Untreated ARID1A-KO vs Untreated WT	Phosphoproteomics
Phosphoproteomic abundance	RERE;S656;	0.224763	-2.00939e-17	3.10699	0.0036478	0.436521	-1.83925	Untreated ARID1A-KO vs Untreated WT	Phosphoproteomics
Phosphoproteomic abundance	ERBB3;S982;	-0.288463	2.11884e-17	-3.08011	0.00391841	0.436521	-1.89725	Untreated ARID1A-KO vs Untreated WT	Phosphoproteomics
Phosphoproteomic abundance	PHF10;S327;	-0.605675	-9.68554e-17	-3.06076	0.00412479	0.436521	-1.93883	Untreated ARID1A-KO vs Untreated WT	Phosphoproteomics
Phosphoproteomic abundance	TOP1;S112;	0.427545	-5.08439e-17	3.05797	0.00415541	0.436521	-1.94482	Untreated ARID1A-KO vs Untreated WT	Phosphoproteomics
Phosphoproteomic abundance	TIMELESS;S1121;	0.208831	-2.08786e-17	3.05111	0.00423156	0.436521	-1.95953	Untreated ARID1A-KO vs Untreated WT	Phosphoproteomics
Phosphoproteomic abundance	OGFR;S349;	-0.367418	3.34296e-17	-3.05039	0.00423954	0.436521	-1.96105	Untreated ARID1A-KO vs Untreated WT	Phosphoproteomics
Phosphoproteomic abundance	SRRM1;S874;	0.521331	3.72966e-17	2.99739	0.00487491	0.474061	-2.07403	Untreated ARID1A-KO vs Untreated WT	Phosphoproteomics
Phosphoproteomic abundance	CTTNBP2NL;S481;	-0.466999	6.0674e-17	-2.98339	0.00505716	0.474061	-2.1037	Untreated ARID1A-KO vs Untreated WT	Phosphoproteomics
Phosphoproteomic abundance	COPS3;S423;	0.215255	3.10701e-17	2.97163	0.00521515	0.474061	-2.12855	Untreated ARID1A-KO vs Untreated WT	Phosphoproteomics
Phosphoproteomic abundance	CEP131;S381;	-0.213749	-3.60007e-17	-2.9591	0.00538863	0.474061	-2.15498	Untreated ARID1A-KO vs Untreated WT	Phosphoproteomics
Phosphoproteomic abundance	PSIP1;S106;	0.212211	-4.86574e-17	2.94697	0.00556174	0.474061	-2.1805	Untreated ARID1A-KO vs Untreated WT	Phosphoproteomics
Phosphoproteomic abundance	LMO7;S1510;	-0.652514	-1.88754e-17	-2.93754	0.00569987	0.474061	-2.2003	Untreated ARID1A-KO vs Untreated WT	Phosphoproteomics
Phosphoproteomic abundance	PPFIA1;S763;	-0.452794	-5.77415e-17	-2.93383	0.00575516	0.474061	-2.20809	Untreated ARID1A-KO vs Untreated WT	Phosphoproteomics
Phosphoproteomic abundance	PHACTR4;S118;	0.206731	-5.12776e-17	2.89165	0.00641936	0.492926	-2.29614	Untreated ARID1A-KO vs Untreated WT	Phosphoproteomics
Phosphoproteomic abundance	SH3KBP1;S230;	-0.470599	3.63466e-18	-2.89121	0.00642674	0.492926	-2.29707	Untreated ARID1A-KO vs Untreated WT	Phosphoproteomics
Phosphoproteomic abundance	IQGAP3;T1415;	-0.281813	2.16118e-17	-2.8846	0.00653719	0.492926	-2.31079	Untreated ARID1A-KO vs Untreated WT	Phosphoproteomics
Phosphoproteomic abundance	FAM134C;S320;	-0.32299	8.40566e-17	-2.8713	0.00676492	0.492926	-2.33836	Untreated ARID1A-KO vs Untreated WT	Phosphoproteomics
Phosphoproteomic abundance	FAM21C;S333;	-1.36539	-5.35493e-17	-2.86341	0.00690351	0.492926	-2.35469	Untreated ARID1A-KO vs Untreated WT	Phosphoproteomics
Phosphoproteomic abundance	RAPGEF6;S1494;	0.443274	-1.13377e-17	2.83645	0.00739735	0.492926	-2.41026	Untreated ARID1A-KO vs Untreated WT	Phosphoproteomics
Phosphoproteomic abundance	HDAC4;S565;	-0.28049	5.12983e-17	-2.83503	0.00742434	0.492926	-2.41319	Untreated ARID1A-KO vs Untreated WT	Phosphoproteomics
Phosphoproteomic abundance	MEPCE;S60;	-0.24912	-1.37745e-17	-2.83052	0.00751033	0.492926	-2.42245	Untreated ARID1A-KO vs Untreated WT	Phosphoproteomics
Phosphoproteomic abundance	MCRIP1;S21;	0.179606	3.74618e-17	2.82986	0.00752298	0.492926	-2.4238	Untreated ARID1A-KO vs Untreated WT	Phosphoproteomics
Phosphoproteomic abundance	SORBS1;S350;	-0.693996	2.12958e-16	-2.80834	0.00794735	0.497413	-2.46788	Untreated ARID1A-KO vs Untreated WT	Phosphoproteomics
Phosphoproteomic abundance	NEFL;S472;	0.369	1.4043e-18	2.7941	0.00824028	0.497413	-2.49694	Untreated ARID1A-KO vs Untreated WT	Phosphoproteomics
Phosphoproteomic abundance	VCX3A;S27;	0.947006	-1.41586e-16	2.79192	0.00828596	0.497413	-2.50138	Untreated ARID1A-KO vs Untreated WT	Phosphoproteomics
Phosphoproteomic abundance	FRYL;S2272;	-0.254244	-4.00639e-17	-2.78235	0.00848955	0.497413	-2.52086	Untreated ARID1A-KO vs Untreated WT	Phosphoproteomics
Phosphoproteomic abundance	MKI67;S2708;	0.345135	-3.3538e-17	2.78069	0.00852538	0.497413	-2.52424	Untreated ARID1A-KO vs Untreated WT	Phosphoproteomics
Phosphoproteomic abundance	PEX1;S1181;	-0.288857	4.5268e-17	-2.77398	0.00867146	0.497413	-2.53786	Untreated ARID1A-KO vs Untreated WT	Phosphoproteomics
Phosphoproteomic abundance	CDS2;S21;	0.414957	3.68732e-17	2.73645	0.00953193	0.497413	-2.61367	Untreated ARID1A-KO vs Untreated WT	Phosphoproteomics
Phosphoproteomic abundance	CTDSPL2;S165;	0.328822	1.88961e-17	2.73185	0.00964274	0.497413	-2.62293	Untreated ARID1A-KO vs Untreated WT	Phosphoproteomics
Phosphoproteomic abundance	GRAMD3;S72;	-0.269083	-5.36938e-18	-2.72788	0.00973922	0.497413	-2.63089	Untreated ARID1A-KO vs Untreated WT	Phosphoproteomics
Phosphoproteomic abundance	SMG9;S32;	-0.509904	1.10465e-16	-2.72469	0.00981763	0.497413	-2.63731	Untreated ARID1A-KO vs Untreated WT	Phosphoproteomics
Phosphoproteomic abundance	ACIN1;T682;	0.166741	4.57637e-17	2.72254	0.00987059	0.497413	-2.64162	Untreated ARID1A-KO vs Untreated WT	Phosphoproteomics
Phosphoproteomic abundance	GFPT1;S261;	-0.53108	9.81977e-18	-2.7223	0.00987655	0.497413	-2.6421	Untreated ARID1A-KO vs Untreated WT	Phosphoproteomics
Phosphoproteomic abundance	SPECC1L;S220;	-0.169398	-1.39294e-17	-2.7178	0.00998848	0.497413	-2.65112	Untreated ARID1A-KO vs Untreated WT	Phosphoproteomics
Phosphoproteomic abundance	CXorf38;T314;	-0.385344	-7.47583e-18	-2.71086	0.0101636	0.497413	-2.66501	Untreated ARID1A-KO vs Untreated WT	Phosphoproteomics
Phosphoproteomic abundance	TSC2;S1449;	-0.312056	1.40637e-17	-2.71024	0.0101795	0.497413	-2.66626	Untreated ARID1A-KO vs Untreated WT	Phosphoproteomics
Phosphoproteomic abundance	RPS8;T130;	0.452246	1.44695e-16	2.6808	0.0109549	0.526385	-2.72494	Untreated ARID1A-KO vs Untreated WT	Phosphoproteomics
Phosphoproteomic abundance	STK10;S438;	-0.315321	-2.73838e-17	-2.66601	0.0113649	0.537132	-2.75427	Untreated ARID1A-KO vs Untreated WT	Phosphoproteomics
Phosphoproteomic abundance	HUWE1;S2362;	0.483645	-5.02244e-17	2.65335	0.0117272	0.538775	-2.7793	Untreated ARID1A-KO vs Untreated WT	Phosphoproteomics
Phosphoproteomic abundance	SLC9A1;S796;	-0.440081	2.16427e-17	-2.65175	0.0117734	0.538775	-2.78244	Untreated ARID1A-KO vs Untreated WT	Phosphoproteomics
Phosphoproteomic abundance	SCRIB;S504;	0.150859	2.42035e-17	2.64462	0.011983	0.539796	-2.79651	Untreated ARID1A-KO vs Untreated WT	Phosphoproteomics
Phosphoproteomic abundance	SLC1A5;S535;	-0.408998	1.50343e-17	-2.62251	0.0126544	0.559526	-2.83994	Untreated ARID1A-KO vs Untreated WT	Phosphoproteomics
Phosphoproteomic abundance	SMG8;S668;	0.26958	1.4345e-17	2.61756	0.0128091	0.559526	-2.84962	Untreated ARID1A-KO vs Untreated WT	Phosphoproteomics
Phosphoproteomic abundance	EIF3B;S119;	0.327397	7.67409e-17	2.58846	0.0137563	0.588767	-2.90637	Untreated ARID1A-KO vs Untreated WT	Phosphoproteomics
Phosphoproteomic abundance	MARCKSL1;T85;	-0.348356	2.6692e-18	-2.57756	0.0141272	0.588767	-2.92751	Untreated ARID1A-KO vs Untreated WT	Phosphoproteomics
Phosphoproteomic abundance	TICRR;S599;	-0.229385	-2.68882e-17	-2.57631	0.0141703	0.588767	-2.92994	Untreated ARID1A-KO vs Untreated WT	Phosphoproteomics
Phosphoproteomic abundance	AGPS;S65;	-0.245106	-5.37661e-17	-2.5727	0.0142954	0.588767	-2.93692	Untreated ARID1A-KO vs Untreated WT	Phosphoproteomics
Phosphoproteomic abundance	PLEC;S720;	-0.362262	9.99531e-18	-2.56024	0.0147355	0.596218	-2.96099	Untreated ARID1A-KO vs Untreated WT	Phosphoproteomics
Phosphoproteomic abundance	THOC2;S1419;	-0.675728	-4.73332e-17	-2.5523	0.0150225	0.596218	-2.9763	Untreated ARID1A-KO vs Untreated WT	Phosphoproteomics
Phosphoproteomic abundance	ZNF609;T746;	0.224134	5.22069e-17	2.54937	0.0151296	0.596218	-2.98193	Untreated ARID1A-KO vs Untreated WT	Phosphoproteomics
Phosphoproteomic abundance	KIF20B;S1658;	0.398177	5.83611e-17	2.53859	0.0155296	0.596218	-3.00263	Untreated ARID1A-KO vs Untreated WT	Phosphoproteomics
Phosphoproteomic abundance	ULK1;S623;	-0.200322	1.95156e-17	-2.53481	0.0156724	0.596218	-3.00988	Untreated ARID1A-KO vs Untreated WT	Phosphoproteomics
Phosphoproteomic abundance	ARHGEF11;S1480;	-0.154749	3.21259e-18	-2.53097	0.0158184	0.596218	-3.01723	Untreated ARID1A-KO vs Untreated WT	Phosphoproteomics
Phosphoproteomic abundance	FAM208B;S1541;	0.225796	2.99033e-17	2.52807	0.0159297	0.596218	-3.02278	Untreated ARID1A-KO vs Untreated WT	Phosphoproteomics
Phosphoproteomic abundance	PDE8A;S457;	0.54563	5.7473e-17	2.52287	0.0161308	0.596218	-3.03272	Untreated ARID1A-KO vs Untreated WT	Phosphoproteomics
Phosphoproteomic abundance	CDK12;T692;	0.140583	-1.89684e-17	2.51101	0.0165984	0.597243	-3.05534	Untreated ARID1A-KO vs Untreated WT	Phosphoproteomics
Phosphoproteomic abundance	PRPF3;S619;	1.0495	-4.59289e-17	2.50373	0.0168916	0.597243	-3.0692	Untreated ARID1A-KO vs Untreated WT	Phosphoproteomics
Phosphoproteomic abundance	CCNYL1;S344;	-0.131433	3.52624e-17	-2.49583	0.0172149	0.597243	-3.0842	Untreated ARID1A-KO vs Untreated WT	Phosphoproteomics
Phosphoproteomic abundance	ERRFI1;S302;	0.386889	2.62687e-17	2.49536	0.0172344	0.597243	-3.08509	Untreated ARID1A-KO vs Untreated WT	Phosphoproteomics
Phosphoproteomic abundance	CLINT1;S227;	0.212544	1.48691e-18	2.48792	0.0175444	0.597243	-3.09918	Untreated ARID1A-KO vs Untreated WT	Phosphoproteomics
Phosphoproteomic abundance	FNBP4;T479;	0.175444	-2.71257e-17	2.48785	0.0175473	0.597243	-3.09931	Untreated ARID1A-KO vs Untreated WT	Phosphoproteomics
Phosphoproteomic abundance	POLA1;S186;	-0.553372	-7.40975e-17	-2.48586	0.0176311	0.597243	-3.10308	Untreated ARID1A-KO vs Untreated WT	Phosphoproteomics
Phosphoproteomic abundance	C12orf45;S/TNA;	0.258617	-1.51995e-17	2.46669	0.0184572	0.597243	-3.13925	Untreated ARID1A-KO vs Untreated WT	Phosphoproteomics
Phosphoproteomic abundance	AHDC1;S1187;	-0.842008	1.1222e-16	-2.46402	0.0185751	0.597243	-3.14427	Untreated ARID1A-KO vs Untreated WT	Phosphoproteomics
Phosphoproteomic abundance	EIF5B;S214;	0.19636	1.17713e-18	2.46157	0.018684	0.597243	-3.14888	Untreated ARID1A-KO vs Untreated WT	Phosphoproteomics
Phosphoproteomic abundance	IRS2;S560;	-0.261757	7.08345e-18	-2.46134	0.0186939	0.597243	-3.1493	Untreated ARID1A-KO vs Untreated WT	Phosphoproteomics
Phosphoproteomic abundance	BCL9L;S1017;	-0.255967	-3.49836e-17	-2.45753	0.0188644	0.597243	-3.15646	Untreated ARID1A-KO vs Untreated WT	Phosphoproteomics
Phosphoproteomic abundance	TCF20;S1522;	0.475644	-5.76589e-17	2.45542	0.0189591	0.597243	-3.16041	Untreated ARID1A-KO vs Untreated WT	Phosphoproteomics
Phosphoproteomic abundance	TSHZ1;S489;	-0.655962	-3.29339e-17	-2.4504	0.0191867	0.597243	-3.16983	Untreated ARID1A-KO vs Untreated WT	Phosphoproteomics
Phosphoproteomic abundance	CDK12;S423;	0.547212	3.96281e-16	2.44867	0.0192659	0.597243	-3.17307	Untreated ARID1A-KO vs Untreated WT	Phosphoproteomics
Phosphoproteomic abundance	NA;S104;	-0.223817	1.11724e-17	-2.43829	0.019746	0.601618	-3.19247	Untreated ARID1A-KO vs Untreated WT	Phosphoproteomics
Phosphoproteomic abundance	BCL9;S291;	2.11427	1.16206e-16	2.43662	0.0198244	0.601618	-3.19559	Untreated ARID1A-KO vs Untreated WT	Phosphoproteomics
Phosphoproteomic abundance	LRRC47;S520;	-0.606465	-1.38778e-17	-2.42921	0.020175	0.60588	-3.2094	Untreated ARID1A-KO vs Untreated WT	Phosphoproteomics
Phosphoproteomic abundance	PKP3;S238;	0.761071	-1.9272e-16	2.40641	0.0212899	0.614405	-3.25172	Untreated ARID1A-KO vs Untreated WT	Phosphoproteomics
Phosphoproteomic abundance	CD2BP2;S49;	0.298959	6.43706e-17	2.39701	0.0217658	0.614405	-3.2691	Untreated ARID1A-KO vs Untreated WT	Phosphoproteomics
Phosphoproteomic abundance	NES;S768;	0.477144	-1.32975e-16	2.3954	0.0218481	0.614405	-3.27207	Untreated ARID1A-KO vs Untreated WT	Phosphoproteomics
Phosphoproteomic abundance	CEP170;S881;	-0.2193	-4.96461e-17	-2.39307	0.0219676	0.614405	-3.27635	Untreated ARID1A-KO vs Untreated WT	Phosphoproteomics
Phosphoproteomic abundance	NA;S626;	-0.34251	-3.34141e-17	-2.39268	0.0219877	0.614405	-3.27707	Untreated ARID1A-KO vs Untreated WT	Phosphoproteomics
Phosphoproteomic abundance	ARID1A;S696;	-0.315926	1.74144e-17	-2.39257	0.0219936	0.614405	-3.27728	Untreated ARID1A-KO vs Untreated WT	Phosphoproteomics
Phosphoproteomic abundance	AKAP11;S1242;	-0.199094	8.38579e-18	-2.38979	0.0221376	0.614405	-3.2824	Untreated ARID1A-KO vs Untreated WT	Phosphoproteomics
Phosphoproteomic abundance	METTL2B;T154;	0.238267	3.49784e-17	2.38928	0.0221638	0.614405	-3.28333	Untreated ARID1A-KO vs Untreated WT	Phosphoproteomics
Phosphoproteomic abundance	ERBIN;S1015;	-0.765297	-6.17479e-17	-2.3827	0.0225084	0.614795	-3.29545	Untreated ARID1A-KO vs Untreated WT	Phosphoproteomics
Phosphoproteomic abundance	UPF2;T1088;	0.278852	-3.62356e-17	2.37071	0.0231483	0.614795	-3.31744	Untreated ARID1A-KO vs Untreated WT	Phosphoproteomics
Phosphoproteomic abundance	SEC23IP;S926;	0.168888	-3.38271e-17	2.3695	0.0232132	0.614795	-3.31964	Untreated ARID1A-KO vs Untreated WT	Phosphoproteomics
Phosphoproteomic abundance	SLC6A15;S19;	-0.240937	3.07294e-17	-2.36472	0.0234739	0.614795	-3.32839	Untreated ARID1A-KO vs Untreated WT	Phosphoproteomics
Phosphoproteomic abundance	GRK2;S670;	0.319676	-1.09866e-17	2.36259	0.0235908	0.614795	-3.33229	Untreated ARID1A-KO vs Untreated WT	Phosphoproteomics
Phosphoproteomic abundance	SLC4A1AP;S/TNA;	-0.339742	1.19469e-17	-2.35948	0.0237623	0.614795	-3.33797	Untreated ARID1A-KO vs Untreated WT	Phosphoproteomics
Phosphoproteomic abundance	HSP90AB1;S226;	0.935471	-2.12607e-17	2.35594	0.0239586	0.614795	-3.34441	Untreated ARID1A-KO vs Untreated WT	Phosphoproteomics
Phosphoproteomic abundance	MKI67;S1253;	-0.316802	-2.56078e-18	-2.355	0.024011	0.614795	-3.34612	Untreated ARID1A-KO vs Untreated WT	Phosphoproteomics
Phosphoproteomic abundance	LMNA;S458;	-0.291771	-1.61494e-16	-2.34703	0.0244601	0.614795	-3.36064	Untreated ARID1A-KO vs Untreated WT	Phosphoproteomics
Phosphoproteomic abundance	LDB1;S410;	0.44816	1.15648e-18	2.34204	0.0247453	0.614795	-3.36971	Untreated ARID1A-KO vs Untreated WT	Phosphoproteomics
Phosphoproteomic abundance	M6PR;S267;	0.197942	-1.08937e-17	2.34008	0.0248576	0.614795	-3.37325	Untreated ARID1A-KO vs Untreated WT	Phosphoproteomics
Phosphoproteomic abundance	EIF2A;S506;	0.342634	1.00903e-16	2.33992	0.0248669	0.614795	-3.37355	Untreated ARID1A-KO vs Untreated WT	Phosphoproteomics
Phosphoproteomic abundance	ZNF800;S426;	-0.341864	5.07252e-17	-2.33739	0.025013	0.614795	-3.37813	Untreated ARID1A-KO vs Untreated WT	Phosphoproteomics
Phosphoproteomic abundance	MAP1A;S2022;	0.219873	-1.00366e-17	2.33171	0.0253446	0.614795	-3.38844	Untreated ARID1A-KO vs Untreated WT	Phosphoproteomics
Phosphoproteomic abundance	LMO7;S1423;	-0.234288	4.42561e-17	-2.33116	0.0253766	0.614795	-3.38942	Untreated ARID1A-KO vs Untreated WT	Phosphoproteomics
Phosphoproteomic abundance	CDS2;S33;	-0.47176	4.27072e-17	-2.3271	0.025616	0.615424	-3.39676	Untreated ARID1A-KO vs Untreated WT	Phosphoproteomics
Phosphoproteomic abundance	PPP1R12C;S407;	-0.489068	1.48773e-16	-2.32148	0.0259506	0.615736	-3.40691	Untreated ARID1A-KO vs Untreated WT	Phosphoproteomics
Phosphoproteomic abundance	EPS15;S814;	0.268793	-9.24153e-18	2.31676	0.0262348	0.615736	-3.41542	Untreated ARID1A-KO vs Untreated WT	Phosphoproteomics
Phosphoproteomic abundance	U2SURP;S485;	-0.464563	-6.7427e-17	-2.31619	0.0262697	0.615736	-3.41646	Untreated ARID1A-KO vs Untreated WT	Phosphoproteomics
Phosphoproteomic abundance	RTKN;S106;	-0.490554	1.14649e-16	-2.30645	0.0268655	0.622817	-3.43397	Untreated ARID1A-KO vs Untreated WT	Phosphoproteomics
Phosphoproteomic abundance	ABLIM1;S431;	0.577193	-7.43453e-19	2.30284	0.0270897	0.622817	-3.44046	Untreated ARID1A-KO vs Untreated WT	Phosphoproteomics
Phosphoproteomic abundance	RANBP2;S955;	-0.645882	-3.37445e-17	-2.30075	0.0272199	0.622817	-3.4442	Untreated ARID1A-KO vs Untreated WT	Phosphoproteomics
Phosphoproteomic abundance	KMT2D;S4822;	-0.584316	9.0598e-17	-2.29715	0.0274456	0.623037	-3.45064	Untreated ARID1A-KO vs Untreated WT	Phosphoproteomics
Phosphoproteomic abundance	ARHGAP5;S765;	0.272571	6.07102e-17	2.28851	0.027995	0.626765	-3.4661	Untreated ARID1A-KO vs Untreated WT	Phosphoproteomics
Phosphoproteomic abundance	MAGEA11;S76;	-0.205504	4.06627e-17	-2.27505	0.0288707	0.626765	-3.49009	Untreated ARID1A-KO vs Untreated WT	Phosphoproteomics
Phosphoproteomic abundance	MKI67;S2344;	0.249392	4.15714e-17	2.2747	0.0288933	0.626765	-3.4907	Untreated ARID1A-KO vs Untreated WT	Phosphoproteomics
Phosphoproteomic abundance	GSS;S415;	0.7537	-5.31486e-16	2.27459	0.028901	0.626765	-3.49091	Untreated ARID1A-KO vs Untreated WT	Phosphoproteomics
Phosphoproteomic abundance	SNTB2;S233;	-0.416949	9.85488e-17	-2.27033	0.029183	0.626765	-3.49847	Untreated ARID1A-KO vs Untreated WT	Phosphoproteomics
Phosphoproteomic abundance	KIAA1217;S361;	-0.252389	-4.18709e-17	-2.26777	0.029354	0.626765	-3.50302	Untreated ARID1A-KO vs Untreated WT	Phosphoproteomics
Phosphoproteomic abundance	SRRM1;S616;	0.202556	-3.85769e-17	2.26723	0.0293899	0.626765	-3.50397	Untreated ARID1A-KO vs Untreated WT	Phosphoproteomics
Phosphoproteomic abundance	NES;S1347;	0.443364	-9.00404e-18	2.26143	0.029781	0.626765	-3.51425	Untreated ARID1A-KO vs Untreated WT	Phosphoproteomics
Phosphoproteomic abundance	ZEB2;S360;	0.621155	1.33822e-17	2.25858	0.0299746	0.626765	-3.51929	Untreated ARID1A-KO vs Untreated WT	Phosphoproteomics
Phosphoproteomic abundance	QSOX2;S578;	-0.44752	-1.57834e-16	-2.25557	0.0301808	0.626765	-3.52462	Untreated ARID1A-KO vs Untreated WT	Phosphoproteomics
Phosphoproteomic abundance	CBLL1;S290;	-0.427135	8.36178e-17	-2.25513	0.0302109	0.626765	-3.5254	Untreated ARID1A-KO vs Untreated WT	Phosphoproteomics
Phosphoproteomic abundance	MORC3;S560;	-0.383652	5.6172e-18	-2.24898	0.030636	0.626765	-3.53626	Untreated ARID1A-KO vs Untreated WT	Phosphoproteomics
Phosphoproteomic abundance	TTI1;S828;	0.219654	-3.92584e-17	2.24821	0.0306897	0.626765	-3.53762	Untreated ARID1A-KO vs Untreated WT	Phosphoproteomics
Phosphoproteomic abundance	API5;S464;	0.942794	-1.02176e-16	2.24768	0.0307264	0.626765	-3.53855	Untreated ARID1A-KO vs Untreated WT	Phosphoproteomics
Phosphoproteomic abundance	ATXN2L;S559;	-0.238839	-2.08218e-17	-2.24561	0.0308708	0.626765	-3.54219	Untreated ARID1A-KO vs Untreated WT	Phosphoproteomics
Phosphoproteomic abundance	MED1;T805;	-0.192124	-3.20511e-17	-2.23161	0.0318651	0.639562	-3.5668	Untreated ARID1A-KO vs Untreated WT	Phosphoproteomics
Phosphoproteomic abundance	MIA3;S727;	-0.558062	-2.35293e-16	-2.2305	0.0319448	0.639562	-3.56874	Untreated ARID1A-KO vs Untreated WT	Phosphoproteomics
Phosphoproteomic abundance	FBXO28;S344;	0.39952	1.32087e-16	2.22667	0.0322225	0.640673	-3.57546	Untreated ARID1A-KO vs Untreated WT	Phosphoproteomics
Phosphoproteomic abundance	TIMELESS;S1149;	0.29237	-3.69248e-17	2.22178	0.0325801	0.643345	-3.58401	Untreated ARID1A-KO vs Untreated WT	Phosphoproteomics
Phosphoproteomic abundance	CTTNBP2NL;S568;	0.388077	-2.00732e-17	2.21116	0.0333685	0.654432	-3.60254	Untreated ARID1A-KO vs Untreated WT	Phosphoproteomics
Phosphoproteomic abundance	EXOSC9;S306;	0.185282	-7.35683e-17	2.19519	0.0345865	0.666555	-3.63029	Untreated ARID1A-KO vs Untreated WT	Phosphoproteomics
Phosphoproteomic abundance	GPATCH2;S284;	-0.307457	1.16061e-17	-2.18957	0.0350246	0.666555	-3.64003	Untreated ARID1A-KO vs Untreated WT	Phosphoproteomics
Phosphoproteomic abundance	SERBP1;S392;	0.822732	3.16174e-16	2.18787	0.0351575	0.666555	-3.64296	Untreated ARID1A-KO vs Untreated WT	Phosphoproteomics
Phosphoproteomic abundance	LIG1;S141;	0.468536	7.61626e-17	2.1864	0.0352731	0.666555	-3.64549	Untreated ARID1A-KO vs Untreated WT	Phosphoproteomics
Phosphoproteomic abundance	PCYT1A;S362;	0.213426	1.21534e-17	2.18585	0.0353169	0.666555	-3.64645	Untreated ARID1A-KO vs Untreated WT	Phosphoproteomics
Phosphoproteomic abundance	ATP2A2;S663;	-0.323593	1.73369e-16	-2.18513	0.0353739	0.666555	-3.6477	Untreated ARID1A-KO vs Untreated WT	Phosphoproteomics
Phosphoproteomic abundance	AFDN;S1083;	-0.352577	-5.08852e-17	-2.17551	0.036141	0.674598	-3.66427	Untreated ARID1A-KO vs Untreated WT	Phosphoproteomics
Phosphoproteomic abundance	DNAJC21;S283;	0.221516	5.54492e-17	2.17393	0.0362687	0.674598	-3.66699	Untreated ARID1A-KO vs Untreated WT	Phosphoproteomics
Phosphoproteomic abundance	CCDC93;S305;	0.229461	-9.24153e-17	2.16549	0.0369562	0.68298	-3.68149	Untreated ARID1A-KO vs Untreated WT	Phosphoproteomics
Phosphoproteomic abundance	HMGN1;S89;	0.361686	-1.46398e-16	2.15901	0.0374923	0.687642	-3.69259	Untreated ARID1A-KO vs Untreated WT	Phosphoproteomics
Phosphoproteomic abundance	SAFB;S794;	0.212871	2.34627e-17	2.1567	0.0376856	0.687642	-3.69656	Untreated ARID1A-KO vs Untreated WT	Phosphoproteomics
Phosphoproteomic abundance	ZHX3;S946;	-0.405292	4.10551e-17	-2.15346	0.0379569	0.688237	-3.70209	Untreated ARID1A-KO vs Untreated WT	Phosphoproteomics
Phosphoproteomic abundance	SLC16A1;S467;	0.457124	1.17259e-16	2.14961	0.0382819	0.689791	-3.70866	Untreated ARID1A-KO vs Untreated WT	Phosphoproteomics
Phosphoproteomic abundance	GFPT2;S244;	-0.376636	5.64095e-17	-2.13463	0.0395713	0.703711	-3.73416	Untreated ARID1A-KO vs Untreated WT	Phosphoproteomics
Phosphoproteomic abundance	SRRM1;S605;	0.372143	-9.64837e-17	2.12384	0.0405229	0.703711	-3.75243	Untreated ARID1A-KO vs Untreated WT	Phosphoproteomics
Phosphoproteomic abundance	ERICH1;S254;	0.180128	1.35319e-17	2.1224	0.0406514	0.703711	-3.75486	Untreated ARID1A-KO vs Untreated WT	Phosphoproteomics
Phosphoproteomic abundance	P3H3;S694;	-0.358948	-4.8407e-17	-2.12237	0.0406537	0.703711	-3.7549	Untreated ARID1A-KO vs Untreated WT	Phosphoproteomics
Phosphoproteomic abundance	PPP1CA;T320;	-0.221612	-3.69455e-17	-2.12205	0.0406829	0.703711	-3.75545	Untreated ARID1A-KO vs Untreated WT	Phosphoproteomics
Phosphoproteomic abundance	CHAMP1;S427;	-0.275159	3.70074e-17	-2.11939	0.0409213	0.703711	-3.75994	Untreated ARID1A-KO vs Untreated WT	Phosphoproteomics
Phosphoproteomic abundance	TOM1L1;S323;	-0.814489	1.88238e-17	-2.11843	0.0410077	0.703711	-3.76156	Untreated ARID1A-KO vs Untreated WT	Phosphoproteomics
Phosphoproteomic abundance	MARK2;T467;	0.224963	5.39003e-18	2.11756	0.0410862	0.703711	-3.76303	Untreated ARID1A-KO vs Untreated WT	Phosphoproteomics
Phosphoproteomic abundance	HNRNPA2B1;S259;	0.249058	-2.42035e-17	2.11573	0.0412512	0.703711	-3.76611	Untreated ARID1A-KO vs Untreated WT	Phosphoproteomics
Phosphoproteomic abundance	PRPF38B;S527;	0.225195	2.93354e-17	2.10776	0.0419789	0.709501	-3.77953	Untreated ARID1A-KO vs Untreated WT	Phosphoproteomics
Phosphoproteomic abundance	DNMT3A;S105;	-0.342596	-4.29551e-18	-2.10562	0.0421758	0.709501	-3.78312	Untreated ARID1A-KO vs Untreated WT	Phosphoproteomics
Phosphoproteomic abundance	KDM3A;S445;	-0.337396	4.23768e-17	-2.09865	0.0428246	0.709501	-3.79483	Untreated ARID1A-KO vs Untreated WT	Phosphoproteomics
Phosphoproteomic abundance	DEPTOR;S280;	0.652998	6.42674e-17	2.09547	0.0431232	0.709501	-3.80015	Untreated ARID1A-KO vs Untreated WT	Phosphoproteomics
Phosphoproteomic abundance	UBR5;SNA;	0.682348	-6.65287e-17	2.09528	0.0431407	0.709501	-3.80047	Untreated ARID1A-KO vs Untreated WT	Phosphoproteomics
Phosphoproteomic abundance	ATF7IP;S477;	0.157391	-9.62358e-18	2.09268	0.0433858	0.709501	-3.80481	Untreated ARID1A-KO vs Untreated WT	Phosphoproteomics
Phosphoproteomic abundance	SRPK1;S51;	-0.421788	1.03903e-16	-2.08988	0.043652	0.709501	-3.80949	Untreated ARID1A-KO vs Untreated WT	Phosphoproteomics
Phosphoproteomic abundance	VCL;S290;	-0.45784	3.40336e-17	-2.08766	0.043864	0.709501	-3.8132	Untreated ARID1A-KO vs Untreated WT	Phosphoproteomics
Phosphoproteomic abundance	PPIG;T358;	-0.276956	1.80907e-16	-2.0863	0.0439936	0.709501	-3.81546	Untreated ARID1A-KO vs Untreated WT	Phosphoproteomics
Phosphoproteomic abundance	FAM122A;S76;	-0.17037	3.25261e-19	-2.0857	0.0440516	0.709501	-3.81647	Untreated ARID1A-KO vs Untreated WT	Phosphoproteomics
Phosphoproteomic abundance	ZNF106;S1279;	0.166714	4.25214e-17	2.07367	0.0452188	0.724254	-3.83648	Untreated ARID1A-KO vs Untreated WT	Phosphoproteomics
Phosphoproteomic abundance	FTSJ3;T573;	0.121353	-1.39397e-17	2.06764	0.0458143	0.72646	-3.84648	Untreated ARID1A-KO vs Untreated WT	Phosphoproteomics
Phosphoproteomic abundance	DCP1A;T401;	0.315497	1.43404e-16	2.06506	0.0460711	0.72646	-3.85075	Untreated ARID1A-KO vs Untreated WT	Phosphoproteomics
Phosphoproteomic abundance	ARHGAP21;S1669;	-0.391312	5.85469e-18	-2.06465	0.0461124	0.72646	-3.85144	Untreated ARID1A-KO vs Untreated WT	Phosphoproteomics
Phosphoproteomic abundance	TRIM2;S428;	-0.278764	-2.96555e-17	-2.05661	0.0469222	0.735199	-3.86473	Untreated ARID1A-KO vs Untreated WT	Phosphoproteomics
Phosphoproteomic abundance	TRPS1;S178;	-0.364804	-1.67277e-17	-2.04805	0.0477973	0.744223	-3.87883	Untreated ARID1A-KO vs Untreated WT	Phosphoproteomics
Phosphoproteomic abundance	TP53BP1;S809;	0.109531	-7.16606e-18	2.03551	0.0491047	0.744223	-3.89939	Untreated ARID1A-KO vs Untreated WT	Phosphoproteomics
Phosphoproteomic abundance	SLC6A15;S55;	-0.479374	-1.32686e-16	-2.03181	0.0494967	0.744223	-3.90545	Untreated ARID1A-KO vs Untreated WT	Phosphoproteomics
Phosphoproteomic abundance	SRRM1;S696;	-0.795725	1.12344e-17	-2.03095	0.0495878	0.744223	-3.90685	Untreated ARID1A-KO vs Untreated WT	Phosphoproteomics
Phosphoproteomic abundance	PCBP1;S190;	0.458299	-1.2935e-16	2.03072	0.0496123	0.744223	-3.90722	Untreated ARID1A-KO vs Untreated WT	Phosphoproteomics
Phosphoproteomic abundance	ANKIB1;S737;	-0.281201	1.48071e-17	-2.0303	0.0496579	0.744223	-3.90792	Untreated ARID1A-KO vs Untreated WT	Phosphoproteomics
Phosphoproteomic abundance	NUP214;S678;	0.146585	8.81818e-18	2.02717	0.049992	0.744223	-3.91303	Untreated ARID1A-KO vs Untreated WT	Phosphoproteomics
Phosphoproteomic abundance	PBXIP1;S43;	0.356792	-1.7941e-17	2.02692	0.0500191	0.744223	-3.91344	Untreated ARID1A-KO vs Untreated WT	Phosphoproteomics
Phosphoproteomic abundance	LARP1;S774;	0.205386	2.27166e-17	2.02133	0.0506211	0.744223	-3.92254	Untreated ARID1A-KO vs Untreated WT	Phosphoproteomics
Phosphoproteomic abundance	RSF1;T1305;	-0.21377	-5.81339e-17	-2.02128	0.0506269	0.744223	-3.92263	Untreated ARID1A-KO vs Untreated WT	Phosphoproteomics
Phosphoproteomic abundance	ZMYM4;S122;	0.343781	5.8485e-17	2.02067	0.0506932	0.744223	-3.92362	Untreated ARID1A-KO vs Untreated WT	Phosphoproteomics
Phosphoproteomic abundance	CCDC86;S58;	0.260302	2.74252e-17	2.01993	0.0507739	0.744223	-3.92483	Untreated ARID1A-KO vs Untreated WT	Phosphoproteomics
Phosphoproteomic abundance	ICE1;S516;	0.238103	1.25767e-17	2.01919	0.0508539	0.744223	-3.92603	Untreated ARID1A-KO vs Untreated WT	Phosphoproteomics
Phosphoproteomic abundance	DLG3;S368;	-0.237481	-8.50841e-18	-2.01677	0.0511173	0.744299	-3.92995	Untreated ARID1A-KO vs Untreated WT	Phosphoproteomics
Phosphoproteomic abundance	AKAP11;S448;	-0.345233	-3.23815e-17	-2.01174	0.0516698	0.746793	-3.93812	Untreated ARID1A-KO vs Untreated WT	Phosphoproteomics
Phosphoproteomic abundance	DHX29;S200;	-0.126307	2.08373e-17	-2.01022	0.0518383	0.746793	-3.9406	Untreated ARID1A-KO vs Untreated WT	Phosphoproteomics
Phosphoproteomic abundance	SRSF2;S191;	0.501273	1.65707e-16	2.00817	0.0520657	0.746793	-3.94392	Untreated ARID1A-KO vs Untreated WT	Phosphoproteomics
Phosphoproteomic abundance	RAD23A;S123;	-0.684479	-6.19751e-17	-1.99768	0.0532422	0.759887	-3.96088	Untreated ARID1A-KO vs Untreated WT	Phosphoproteomics
Phosphoproteomic abundance	SIK2;S534;	0.399264	5.59035e-17	1.99499	0.0535477	0.760482	-3.96522	Untreated ARID1A-KO vs Untreated WT	Phosphoproteomics
Phosphoproteomic abundance	LARP1;S90;	0.41345	-9.43772e-17	1.99109	0.0539927	0.763044	-3.97149	Untreated ARID1A-KO vs Untreated WT	Phosphoproteomics
Phosphoproteomic abundance	OSBPL11;S181;	0.156538	-1.98357e-17	1.98528	0.0546624	0.763186	-3.98083	Untreated ARID1A-KO vs Untreated WT	Phosphoproteomics
Phosphoproteomic abundance	CCNL2;S348;	0.14385	-1.74931e-17	1.98445	0.0547589	0.763186	-3.98217	Untreated ARID1A-KO vs Untreated WT	Phosphoproteomics
Phosphoproteomic abundance	KMT2B;S861;	-0.245841	-3.13696e-17	-1.97995	0.0552829	0.763186	-3.98938	Untreated ARID1A-KO vs Untreated WT	Phosphoproteomics
Phosphoproteomic abundance	SEC16A;S569;	-0.308762	1.15648e-16	-1.97965	0.0553186	0.763186	-3.98986	Untreated ARID1A-KO vs Untreated WT	Phosphoproteomics
Phosphoproteomic abundance	RSF1;S622;	0.144218	1.64179e-17	1.97334	0.0560613	0.763186	-3.99996	Untreated ARID1A-KO vs Untreated WT	Phosphoproteomics
Phosphoproteomic abundance	STAU2;S/TNA;	0.135252	4.7075e-17	1.97251	0.0561599	0.763186	-4.00128	Untreated ARID1A-KO vs Untreated WT	Phosphoproteomics
Phosphoproteomic abundance	NUCB1;S369;	-0.357317	3.59749e-17	-1.97222	0.0561934	0.763186	-4.00174	Untreated ARID1A-KO vs Untreated WT	Phosphoproteomics
Phosphoproteomic abundance	SEC22B;S137;	0.182843	1.60462e-17	1.97015	0.05644	0.763186	-4.00505	Untreated ARID1A-KO vs Untreated WT	Phosphoproteomics
Phosphoproteomic abundance	PALB2;S660;	-0.479096	-1.71985e-16	-1.96955	0.0565115	0.763186	-4.006	Untreated ARID1A-KO vs Untreated WT	Phosphoproteomics
Phosphoproteomic abundance	DEK;S51;	-0.226622	-2.06515e-18	-1.9596	0.0577097	0.763186	-4.02186	Untreated ARID1A-KO vs Untreated WT	Phosphoproteomics
Phosphoproteomic abundance	KAT6A;S448;	-0.711712	-3.93369e-16	-1.9573	0.0579892	0.763186	-4.0255	Untreated ARID1A-KO vs Untreated WT	Phosphoproteomics
Phosphoproteomic abundance	SNTB2;S110;	-0.22561	1.89684e-17	-1.95369	0.058431	0.763186	-4.03123	Untreated ARID1A-KO vs Untreated WT	Phosphoproteomics
Phosphoproteomic abundance	BAZ2A;S1397;	-0.501533	-1.75248e-16	-1.95321	0.0584893	0.763186	-4.03198	Untreated ARID1A-KO vs Untreated WT	Phosphoproteomics
Phosphoproteomic abundance	CANX;S554;	-0.49705	9.32414e-17	-1.94944	0.058954	0.763186	-4.03796	Untreated ARID1A-KO vs Untreated WT	Phosphoproteomics
Phosphoproteomic abundance	GAS2L1;S352;	0.404506	1.65212e-17	1.94919	0.0589858	0.763186	-4.03836	Untreated ARID1A-KO vs Untreated WT	Phosphoproteomics
Phosphoproteomic abundance	MATR3;S766;	0.707717	6.28011e-17	1.94813	0.0591163	0.763186	-4.04003	Untreated ARID1A-KO vs Untreated WT	Phosphoproteomics
Phosphoproteomic abundance	SYAP1;T248;	-0.30034	7.87234e-17	-1.94685	0.0592751	0.763186	-4.04205	Untreated ARID1A-KO vs Untreated WT	Phosphoproteomics
Phosphoproteomic abundance	WWP2;S211;	-0.199475	4.58282e-17	-1.9464	0.0593315	0.763186	-4.04277	Untreated ARID1A-KO vs Untreated WT	Phosphoproteomics
Phosphoproteomic abundance	PLCG1;S525;	0.79919	-9.17235e-17	1.94209	0.0598699	0.763186	-4.04958	Untreated ARID1A-KO vs Untreated WT	Phosphoproteomics
Phosphoproteomic abundance	ATN1;S34;	0.154988	-2.56491e-17	1.94082	0.0600297	0.763186	-4.05159	Untreated ARID1A-KO vs Untreated WT	Phosphoproteomics
Phosphoproteomic abundance	ATXN2;S889;	0.166619	2.10826e-17	1.93846	0.0603261	0.763186	-4.0553	Untreated ARID1A-KO vs Untreated WT	Phosphoproteomics
Phosphoproteomic abundance	LRRFIP1;S521;	0.270994	-1.37539e-17	1.93839	0.0603357	0.763186	-4.05542	Untreated ARID1A-KO vs Untreated WT	Phosphoproteomics
Phosphoproteomic abundance	PCF11;T1530;	-0.400673	6.28011e-17	-1.93629	0.0606011	0.763186	-4.05872	Untreated ARID1A-KO vs Untreated WT	Phosphoproteomics
Phosphoproteomic abundance	KDM2A;S28;	-0.292607	1.46853e-16	-1.93307	0.0610101	0.763186	-4.06378	Untreated ARID1A-KO vs Untreated WT	Phosphoproteomics
Phosphoproteomic abundance	MEOX2;S174;	0.290344	4.30299e-17	1.93226	0.0611136	0.763186	-4.06506	Untreated ARID1A-KO vs Untreated WT	Phosphoproteomics
Phosphoproteomic abundance	ZBTB21;S714;	0.330473	1.2203e-16	1.92943	0.0614749	0.763186	-4.0695	Untreated ARID1A-KO vs Untreated WT	Phosphoproteomics
Phosphoproteomic abundance	ARFGAP1;S343;	-0.215202	8.67775e-17	-1.92915	0.0615113	0.763186	-4.06994	Untreated ARID1A-KO vs Untreated WT	Phosphoproteomics
Phosphoproteomic abundance	BAZ1B;S947;	0.152504	6.17479e-18	1.92767	0.0617008	0.763186	-4.07226	Untreated ARID1A-KO vs Untreated WT	Phosphoproteomics
Phosphoproteomic abundance	TPX2;S738;	0.329053	7.10307e-17	1.92635	0.0618711	0.763186	-4.07433	Untreated ARID1A-KO vs Untreated WT	Phosphoproteomics
Phosphoproteomic abundance	SPATS2L;S455;	0.263205	-2.36253e-17	1.92579	0.0619444	0.763186	-4.07522	Untreated ARID1A-KO vs Untreated WT	Phosphoproteomics
Phosphoproteomic abundance	SPDL1;S515;	0.198854	-3.33315e-17	1.91992	0.0627058	0.764114	-4.0844	Untreated ARID1A-KO vs Untreated WT	Phosphoproteomics
Phosphoproteomic abundance	TSC22D4;T229;	-0.304475	-2.44926e-17	-1.91546	0.0632898	0.764114	-4.09137	Untreated ARID1A-KO vs Untreated WT	Phosphoproteomics
Phosphoproteomic abundance	TJP2;S1159;	-0.335876	-1.77809e-17	-1.91492	0.0633603	0.764114	-4.0922	Untreated ARID1A-KO vs Untreated WT	Phosphoproteomics
Phosphoproteomic abundance	BRAP;S117;	-0.170743	-1.65212e-19	-1.91169	0.0637867	0.764114	-4.09724	Untreated ARID1A-KO vs Untreated WT	Phosphoproteomics
Phosphoproteomic abundance	HDAC2;S394;	-0.379974	8.50428e-17	-1.90978	0.064041	0.764114	-4.10023	Untreated ARID1A-KO vs Untreated WT	Phosphoproteomics
Phosphoproteomic abundance	TRPT1;S240;	-0.320283	-2.21177e-17	-1.90877	0.0641745	0.764114	-4.10179	Untreated ARID1A-KO vs Untreated WT	Phosphoproteomics
Phosphoproteomic abundance	TBC1D15;S70;	-0.226623	-9.24153e-18	-1.90421	0.0647846	0.764114	-4.10889	Untreated ARID1A-KO vs Untreated WT	Phosphoproteomics
Phosphoproteomic abundance	SHROOM2;S1297;	-0.346367	2.01558e-17	-1.90342	0.0648901	0.764114	-4.11011	Untreated ARID1A-KO vs Untreated WT	Phosphoproteomics
Phosphoproteomic abundance	SIRT6;S303;	0.213833	-5.31001e-17	1.89513	0.0660134	0.764114	-4.12297	Untreated ARID1A-KO vs Untreated WT	Phosphoproteomics
Phosphoproteomic abundance	SUZ12;S546;	0.430077	6.62499e-17	1.89446	0.0661048	0.764114	-4.12401	Untreated ARID1A-KO vs Untreated WT	Phosphoproteomics
Phosphoproteomic abundance	LPIN1;T454;	0.408198	-5.12776e-17	1.8935	0.0662348	0.764114	-4.12548	Untreated ARID1A-KO vs Untreated WT	Phosphoproteomics
Phosphoproteomic abundance	HSF1;S363;	-0.14674	-1.23651e-18	-1.89075	0.0666126	0.764114	-4.12974	Untreated ARID1A-KO vs Untreated WT	Phosphoproteomics
Phosphoproteomic abundance	ADD1;S358;	0.362039	-2.61035e-17	1.88431	0.0675031	0.764114	-4.13968	Untreated ARID1A-KO vs Untreated WT	Phosphoproteomics
Phosphoproteomic abundance	PHLDB1;S324;	-0.434178	-1.51375e-16	-1.88375	0.06758	0.764114	-4.14053	Untreated ARID1A-KO vs Untreated WT	Phosphoproteomics
Phosphoproteomic abundance	CETN2;S20;	0.146348	4.3714e-17	1.8837	0.0675874	0.764114	-4.14061	Untreated ARID1A-KO vs Untreated WT	Phosphoproteomics
Phosphoproteomic abundance	MEOX2;S155;	0.110719	1.73266e-17	1.88367	0.0675913	0.764114	-4.14066	Untreated ARID1A-KO vs Untreated WT	Phosphoproteomics
Phosphoproteomic abundance	SUPT6H;S125;	0.169884	-9.14034e-17	1.88345	0.0676217	0.764114	-4.14099	Untreated ARID1A-KO vs Untreated WT	Phosphoproteomics
Phosphoproteomic abundance	PHF3;S1898;	-0.496907	4.39876e-17	-1.88337	0.0676329	0.764114	-4.14112	Untreated ARID1A-KO vs Untreated WT	Phosphoproteomics
Phosphoproteomic abundance	FOXM1;S481;	-0.63179	-1.54638e-16	-1.88167	0.067871	0.764114	-4.14375	Untreated ARID1A-KO vs Untreated WT	Phosphoproteomics
Phosphoproteomic abundance	MCM2;S139;	0.330946	-1.04398e-16	1.88116	0.0679421	0.764114	-4.14453	Untreated ARID1A-KO vs Untreated WT	Phosphoproteomics
Phosphoproteomic abundance	HELLS;S832;	0.277668	4.97287e-17	1.88094	0.0679721	0.764114	-4.14486	Untreated ARID1A-KO vs Untreated WT	Phosphoproteomics
Phosphoproteomic abundance	ILF3;S62;	0.0927764	2.69192e-17	1.88068	0.0680088	0.764114	-4.14526	Untreated ARID1A-KO vs Untreated WT	Phosphoproteomics
Phosphoproteomic abundance	BRD1;S25;	0.285937	7.52746e-18	1.8796	0.0681595	0.764114	-4.14692	Untreated ARID1A-KO vs Untreated WT	Phosphoproteomics
Phosphoproteomic abundance	POP1;S730;	0.242064	-1.77603e-17	1.87803	0.0683806	0.764114	-4.14934	Untreated ARID1A-KO vs Untreated WT	Phosphoproteomics
Phosphoproteomic abundance	KIAA1549L;S1333;	-0.355664	4.1716e-18	-1.87579	0.068695	0.764663	-4.15277	Untreated ARID1A-KO vs Untreated WT	Phosphoproteomics
Phosphoproteomic abundance	KMT2D;S2274;	-0.434548	7.56257e-17	-1.87269	0.0691342	0.766591	-4.15753	Untreated ARID1A-KO vs Untreated WT	Phosphoproteomics
Phosphoproteomic abundance	ZSWIM8;S53;	-0.393448	-1.16474e-17	-1.86323	0.0704875	0.778604	-4.172	Untreated ARID1A-KO vs Untreated WT	Phosphoproteomics
Phosphoproteomic abundance	RABL6;S640;	0.169554	-8.49292e-18	1.8518	0.0721532	0.790312	-4.18941	Untreated ARID1A-KO vs Untreated WT	Phosphoproteomics
Phosphoproteomic abundance	OSBPL11;S189;	0.371223	8.49911e-17	1.84766	0.0727643	0.790312	-4.19569	Untreated ARID1A-KO vs Untreated WT	Phosphoproteomics
Phosphoproteomic abundance	FAM133B;S246;	-0.15824	1.55299e-17	-1.84563	0.0730662	0.790312	-4.19877	Untreated ARID1A-KO vs Untreated WT	Phosphoproteomics
Phosphoproteomic abundance	SEC24B;S1224;	-0.262169	1.66219e-17	-1.84276	0.0734935	0.790312	-4.20311	Untreated ARID1A-KO vs Untreated WT	Phosphoproteomics
Phosphoproteomic abundance	SSBP3;S347;	-0.186427	-4.18192e-17	-1.84127	0.0737165	0.790312	-4.20537	Untreated ARID1A-KO vs Untreated WT	Phosphoproteomics
Phosphoproteomic abundance	SH2B3;S150;	-0.181632	-4.1716e-18	-1.83677	0.0743936	0.790312	-4.21217	Untreated ARID1A-KO vs Untreated WT	Phosphoproteomics
Phosphoproteomic abundance	WDR62;S1144;	-0.229342	-1.88135e-17	-1.83638	0.0744529	0.790312	-4.21276	Untreated ARID1A-KO vs Untreated WT	Phosphoproteomics
Phosphoproteomic abundance	WNK1;S2032;	-0.209772	3.0399e-17	-1.83617	0.0744839	0.790312	-4.21307	Untreated ARID1A-KO vs Untreated WT	Phosphoproteomics
Phosphoproteomic abundance	MLH1;S477;	0.110368	3.56857e-17	1.83138	0.075212	0.790312	-4.2203	Untreated ARID1A-KO vs Untreated WT	Phosphoproteomics
Phosphoproteomic abundance	LUZP1;S659;	-0.759854	1.70829e-16	-1.83015	0.0753987	0.790312	-4.22214	Untreated ARID1A-KO vs Untreated WT	Phosphoproteomics
Phosphoproteomic abundance	PRRC2B;S613;	-0.434188	3.01924e-17	-1.82846	0.0756582	0.790312	-4.22469	Untreated ARID1A-KO vs Untreated WT	Phosphoproteomics
Phosphoproteomic abundance	BCOR;S422;	-0.169247	-1.88341e-17	-1.82789	0.0757456	0.790312	-4.22555	Untreated ARID1A-KO vs Untreated WT	Phosphoproteomics
Phosphoproteomic abundance	SYNRG;S812;	0.390041	-1.87515e-17	1.8271	0.075866	0.790312	-4.22673	Untreated ARID1A-KO vs Untreated WT	Phosphoproteomics
Phosphoproteomic abundance	PPFIBP1;S540;	0.36445	-3.37858e-17	1.82703	0.0758776	0.790312	-4.22684	Untreated ARID1A-KO vs Untreated WT	Phosphoproteomics
Phosphoproteomic abundance	ASPM;S425;	-0.221304	-2.8339e-17	-1.82697	0.0758871	0.790312	-4.22693	Untreated ARID1A-KO vs Untreated WT	Phosphoproteomics
Phosphoproteomic abundance	CD3EAP;S285;	0.199012	4.28208e-17	1.82496	0.0761963	0.790312	-4.22995	Untreated ARID1A-KO vs Untreated WT	Phosphoproteomics
Phosphoproteomic abundance	EMD;S49;	-0.258776	-4.55675e-17	-1.82488	0.0762077	0.790312	-4.23006	Untreated ARID1A-KO vs Untreated WT	Phosphoproteomics
Phosphoproteomic abundance	AFAP1;S668;	-0.220538	-3.58613e-17	-1.82263	0.0765556	0.791074	-4.23344	Untreated ARID1A-KO vs Untreated WT	Phosphoproteomics
Phosphoproteomic abundance	DDX21;S89;	0.331397	1.85657e-17	1.81375	0.0779399	0.802503	-4.24673	Untreated ARID1A-KO vs Untreated WT	Phosphoproteomics
Phosphoproteomic abundance	AHCTF1;S528;	-0.185309	-8.95241e-18	-1.80603	0.0791618	0.80306	-4.25825	Untreated ARID1A-KO vs Untreated WT	Phosphoproteomics
Phosphoproteomic abundance	EGLN1;S125;	-0.284929	-3.3538e-17	-1.80539	0.0792629	0.80306	-4.25919	Untreated ARID1A-KO vs Untreated WT	Phosphoproteomics
Phosphoproteomic abundance	NSUN5;S327;	-0.336883	3.32489e-18	-1.80329	0.0795979	0.80306	-4.26231	Untreated ARID1A-KO vs Untreated WT	Phosphoproteomics
Phosphoproteomic abundance	ZNF609;S491;	0.180134	2.74148e-17	1.80281	0.0796757	0.80306	-4.26304	Untreated ARID1A-KO vs Untreated WT	Phosphoproteomics
Phosphoproteomic abundance	ARNT;S77;	-0.15829	2.70121e-17	-1.80277	0.0796813	0.80306	-4.26309	Untreated ARID1A-KO vs Untreated WT	Phosphoproteomics
Phosphoproteomic abundance	BAIAP2L2;S465;	-0.200979	7.21975e-17	-1.80149	0.0798878	0.80306	-4.265	Untreated ARID1A-KO vs Untreated WT	Phosphoproteomics
Phosphoproteomic abundance	SRRM1;S402;	0.133592	2.90153e-17	1.80006	0.0801168	0.80306	-4.26712	Untreated ARID1A-KO vs Untreated WT	Phosphoproteomics
Phosphoproteomic abundance	NAP1L4;S125;	-0.171381	8.26059e-20	-1.7994	0.0802224	0.80306	-4.26809	Untreated ARID1A-KO vs Untreated WT	Phosphoproteomics
Phosphoproteomic abundance	PRKAR1A;S83;	-0.255012	-3.5314e-17	-1.79609	0.080758	0.805624	-4.27301	Untreated ARID1A-KO vs Untreated WT	Phosphoproteomics
Phosphoproteomic abundance	NDRG2;S332;	-0.254826	7.39323e-17	-1.78849	0.0819962	0.815155	-4.28425	Untreated ARID1A-KO vs Untreated WT	Phosphoproteomics
Phosphoproteomic abundance	NUMA1;T2000;	-0.220423	8.94467e-19	-1.78371	0.0827828	0.820148	-4.2913	Untreated ARID1A-KO vs Untreated WT	Phosphoproteomics
Phosphoproteomic abundance	H2AFY;T129;	0.229517	-4.95635e-18	1.78056	0.0833053	0.822497	-4.29594	Untreated ARID1A-KO vs Untreated WT	Phosphoproteomics
Phosphoproteomic abundance	DFFA;S315;	0.110282	2.01971e-17	1.77674	0.0839428	0.825963	-4.30156	Untreated ARID1A-KO vs Untreated WT	Phosphoproteomics
Phosphoproteomic abundance	MAP3K7;S439;	-0.312497	2.12421e-16	-1.77341	0.0845018	0.826239	-4.30645	Untreated ARID1A-KO vs Untreated WT	Phosphoproteomics
Phosphoproteomic abundance	RSL1D1;S361;	0.206569	-6.07773e-17	1.77009	0.085061	0.826239	-4.31131	Untreated ARID1A-KO vs Untreated WT	Phosphoproteomics
Phosphoproteomic abundance	CARS;S307;	-0.260661	3.24641e-17	-1.7651	0.0859091	0.826239	-4.31861	Untreated ARID1A-KO vs Untreated WT	Phosphoproteomics
Phosphoproteomic abundance	SEC61B;S17;	0.140164	8.24781e-17	1.76317	0.086239	0.826239	-4.32143	Untreated ARID1A-KO vs Untreated WT	Phosphoproteomics
Phosphoproteomic abundance	CHD8;S2519;	-0.285337	1.29196e-16	-1.76163	0.0865035	0.826239	-4.32368	Untreated ARID1A-KO vs Untreated WT	Phosphoproteomics
Phosphoproteomic abundance	SNTB2;S95;	-0.111704	-1.91439e-17	-1.76139	0.086544	0.826239	-4.32403	Untreated ARID1A-KO vs Untreated WT	Phosphoproteomics
Phosphoproteomic abundance	PDS5B;S1182;	-0.283978	-1.14492e-16	-1.7561	0.0874565	0.826239	-4.33173	Untreated ARID1A-KO vs Untreated WT	Phosphoproteomics
Phosphoproteomic abundance	ZC3H13;S64;	0.20756	-1.09866e-16	1.75531	0.0875923	0.826239	-4.33287	Untreated ARID1A-KO vs Untreated WT	Phosphoproteomics
Phosphoproteomic abundance	MTA1;S576;	-0.17671	6.8568e-17	-1.75302	0.0879912	0.826239	-4.33621	Untreated ARID1A-KO vs Untreated WT	Phosphoproteomics
Phosphoproteomic abundance	SMARCA4;S1452;	0.557966	-2.59465e-16	1.7477	0.088921	0.826239	-4.34393	Untreated ARID1A-KO vs Untreated WT	Phosphoproteomics
Phosphoproteomic abundance	CD44;S706;	0.163703	1.79668e-18	1.747	0.0890441	0.826239	-4.34494	Untreated ARID1A-KO vs Untreated WT	Phosphoproteomics
Phosphoproteomic abundance	SCRIB;S703;	0.229595	2.49883e-18	1.74541	0.0893246	0.826239	-4.34725	Untreated ARID1A-KO vs Untreated WT	Phosphoproteomics
Phosphoproteomic abundance	SOX13;S386;	-0.22175	-5.03896e-18	-1.74452	0.0894805	0.826239	-4.34853	Untreated ARID1A-KO vs Untreated WT	Phosphoproteomics
Phosphoproteomic abundance	NASP;S480;	0.216579	6.09218e-18	1.74448	0.0894872	0.826239	-4.34858	Untreated ARID1A-KO vs Untreated WT	Phosphoproteomics
Phosphoproteomic abundance	NHSL1;S1233;	-0.317282	3.88506e-17	-1.74399	0.0895743	0.826239	-4.3493	Untreated ARID1A-KO vs Untreated WT	Phosphoproteomics
Phosphoproteomic abundance	RUFY1;T74;	-0.242534	1.91542e-17	-1.74257	0.089826	0.826239	-4.35135	Untreated ARID1A-KO vs Untreated WT	Phosphoproteomics
Phosphoproteomic abundance	MICALL1;S621;	-0.317991	6.97813e-17	-1.73556	0.091075	0.826239	-4.36147	Untreated ARID1A-KO vs Untreated WT	Phosphoproteomics
Phosphoproteomic abundance	BUD13;S325;	-0.28922	6.86042e-17	-1.73507	0.0911617	0.826239	-4.36217	Untreated ARID1A-KO vs Untreated WT	Phosphoproteomics
Phosphoproteomic abundance	SNIP1;S35;	0.136808	-1.7879e-17	1.73396	0.0913621	0.826239	-4.36378	Untreated ARID1A-KO vs Untreated WT	Phosphoproteomics
Phosphoproteomic abundance	METTL3;S43;	-0.444739	-7.41388e-17	-1.73304	0.0915275	0.826239	-4.3651	Untreated ARID1A-KO vs Untreated WT	Phosphoproteomics
Phosphoproteomic abundance	MCMBP;S193;	0.204424	-2.32639e-17	1.73202	0.09171	0.826239	-4.36656	Untreated ARID1A-KO vs Untreated WT	Phosphoproteomics
Phosphoproteomic abundance	POU2F1;S448;	-0.354951	2.7673e-18	-1.73171	0.0917662	0.826239	-4.36701	Untreated ARID1A-KO vs Untreated WT	Phosphoproteomics
Phosphoproteomic abundance	INO80B;S63;	0.191859	-1.48691e-18	1.7313	0.0918409	0.826239	-4.3676	Untreated ARID1A-KO vs Untreated WT	Phosphoproteomics
Phosphoproteomic abundance	BCL9;S917;	0.30652	7.02563e-17	1.73022	0.0920359	0.826239	-4.36916	Untreated ARID1A-KO vs Untreated WT	Phosphoproteomics
Phosphoproteomic abundance	GEMIN5;S778;	0.68194	1.30187e-16	1.72619	0.0927654	0.826239	-4.37493	Untreated ARID1A-KO vs Untreated WT	Phosphoproteomics
Phosphoproteomic abundance	RNF20;S525;	0.447801	1.14962e-16	1.72564	0.0928669	0.826239	-4.37573	Untreated ARID1A-KO vs Untreated WT	Phosphoproteomics
Phosphoproteomic abundance	EIF2AK4;T667;	-0.28338	-4.00639e-17	-1.72517	0.092952	0.826239	-4.3764	Untreated ARID1A-KO vs Untreated WT	Phosphoproteomics
Phosphoproteomic abundance	KIF23;S867;	0.133296	-1.24425e-17	1.72411	0.0931456	0.826239	-4.37792	Untreated ARID1A-KO vs Untreated WT	Phosphoproteomics
Phosphoproteomic abundance	TNKS1BP1;S893;	0.210721	3.17e-18	1.72399	0.0931677	0.826239	-4.3781	Untreated ARID1A-KO vs Untreated WT	Phosphoproteomics
Phosphoproteomic abundance	HUWE1;S1395;	-0.763747	2.32949e-17	-1.72387	0.0931893	0.826239	-4.37827	Untreated ARID1A-KO vs Untreated WT	Phosphoproteomics
Phosphoproteomic abundance	VIPAS39;S121;	0.192655	-1.06562e-17	1.72143	0.0936363	0.826239	-4.38176	Untreated ARID1A-KO vs Untreated WT	Phosphoproteomics
Phosphoproteomic abundance	AGFG1;S181;	-0.431341	2.45505e-16	-1.72006	0.0938873	0.826239	-4.38372	Untreated ARID1A-KO vs Untreated WT	Phosphoproteomics
Phosphoproteomic abundance	MAP1A;T504;	0.31294	-4.5601e-17	1.71948	0.0939933	0.826239	-4.38454	Untreated ARID1A-KO vs Untreated WT	Phosphoproteomics
Phosphoproteomic abundance	MINK1;S641;	0.254678	3.1762e-17	1.71896	0.0940891	0.826239	-4.38529	Untreated ARID1A-KO vs Untreated WT	Phosphoproteomics
Phosphoproteomic abundance	SOX5;S439;	-0.408558	-6.30283e-17	-1.71791	0.0942829	0.826239	-4.38679	Untreated ARID1A-KO vs Untreated WT	Phosphoproteomics
Phosphoproteomic abundance	MEF2D;S180;	-0.227144	-1.10692e-17	-1.71788	0.0942881	0.826239	-4.38683	Untreated ARID1A-KO vs Untreated WT	Phosphoproteomics
Phosphoproteomic abundance	TRA2A;T202;	0.270042	-4.7044e-17	1.71586	0.0946613	0.826996	-4.38971	Untreated ARID1A-KO vs Untreated WT	Phosphoproteomics
Phosphoproteomic abundance	OCIAD1;S209;	0.205156	1.70168e-17	1.71385	0.0950337	0.827697	-4.39258	Untreated ARID1A-KO vs Untreated WT	Phosphoproteomics
Phosphoproteomic abundance	CDK13;T1246;	-0.103369	-8.81818e-18	-1.70812	0.096102	0.827697	-4.40074	Untreated ARID1A-KO vs Untreated WT	Phosphoproteomics
Phosphoproteomic abundance	ARHGAP5;S1218;	0.535117	1.5311e-16	1.70681	0.0963478	0.827697	-4.4026	Untreated ARID1A-KO vs Untreated WT	Phosphoproteomics
Phosphoproteomic abundance	PREX1;S1200;	0.280945	1.53853e-17	1.70539	0.0966147	0.827697	-4.40461	Untreated ARID1A-KO vs Untreated WT	Phosphoproteomics
Phosphoproteomic abundance	ZC3H14;S620;	0.146845	-3.86389e-17	1.70412	0.0968552	0.827697	-4.40643	Untreated ARID1A-KO vs Untreated WT	Phosphoproteomics
Phosphoproteomic abundance	N4BP1;T242;	0.0887036	3.22473e-17	1.70314	0.0970404	0.827697	-4.40782	Untreated ARID1A-KO vs Untreated WT	Phosphoproteomics
Phosphoproteomic abundance	IRF2BP1;S436;	0.193624	3.02338e-17	1.70151	0.0973487	0.827697	-4.41013	Untreated ARID1A-KO vs Untreated WT	Phosphoproteomics
Phosphoproteomic abundance	NASP;T464;	-0.409703	-1.26717e-16	-1.70042	0.0975538	0.827697	-4.41166	Untreated ARID1A-KO vs Untreated WT	Phosphoproteomics
Phosphoproteomic abundance	SNX17;S336;	-0.483473	5.65902e-17	-1.70016	0.0976041	0.827697	-4.41204	Untreated ARID1A-KO vs Untreated WT	Phosphoproteomics
Phosphoproteomic abundance	STAU2;S440;	-0.423078	-1.45386e-17	-1.69884	0.0978551	0.827697	-4.41391	Untreated ARID1A-KO vs Untreated WT	Phosphoproteomics
Phosphoproteomic abundance	DUS3L;S236;	0.464	-1.53482e-16	1.69781	0.0980517	0.827697	-4.41537	Untreated ARID1A-KO vs Untreated WT	Phosphoproteomics
Phosphoproteomic abundance	BOP1;T106;	-0.48513	1.12427e-16	-1.6971	0.0981867	0.827697	-4.41637	Untreated ARID1A-KO vs Untreated WT	Phosphoproteomics
Phosphoproteomic abundance	HIRIP3;S125;	0.157241	3.14109e-17	1.695	0.0985886	0.827924	-4.41934	Untreated ARID1A-KO vs Untreated WT	Phosphoproteomics
Phosphoproteomic abundance	NA;S1368;	0.505728	-4.74984e-17	1.6931	0.0989528	0.827924	-4.42202	Untreated ARID1A-KO vs Untreated WT	Phosphoproteomics
Phosphoproteomic abundance	HNRNPUL2;S228;	0.527897	5.56764e-17	1.69237	0.0990913	0.827924	-4.42304	Untreated ARID1A-KO vs Untreated WT	Phosphoproteomics
Phosphoproteomic abundance	ZDHHC5;S380;	0.275622	4.81954e-17	1.69026	0.0994983	0.827924	-4.42602	Untreated ARID1A-KO vs Untreated WT	Phosphoproteomics
Phosphoproteomic abundance	ADGRL2;S1430;	-0.25014	-9.48316e-17	-1.68691	0.100146	0.827924	-4.43074	Untreated ARID1A-KO vs Untreated WT	Phosphoproteomics
Phosphoproteomic abundance	C5orf24;S180;	-0.276063	-3.38168e-17	-1.68547	0.100426	0.827924	-4.43276	Untreated ARID1A-KO vs Untreated WT	Phosphoproteomics
Phosphoproteomic abundance	ZNF407;S/YNA;	0.384842	-1.04269e-16	1.68488	0.100541	0.827924	-4.4336	Untreated ARID1A-KO vs Untreated WT	Phosphoproteomics
Phosphoproteomic abundance	SRCAP;S1859;	0.291787	-8.01277e-18	1.68407	0.100698	0.827924	-4.43473	Untreated ARID1A-KO vs Untreated WT	Phosphoproteomics
Phosphoproteomic abundance	MARK3;S469;	-0.264338	8.2482e-17	-1.68218	0.101067	0.827924	-4.43738	Untreated ARID1A-KO vs Untreated WT	Phosphoproteomics
Phosphoproteomic abundance	DNMBP;S1407;	0.18785	2.0445e-17	1.68209	0.101085	0.827924	-4.43752	Untreated ARID1A-KO vs Untreated WT	Phosphoproteomics
Phosphoproteomic abundance	DENR;T86;	0.165246	-3.52211e-17	1.67409	0.102659	0.83843	-4.44873	Untreated ARID1A-KO vs Untreated WT	Phosphoproteomics
Phosphoproteomic abundance	ZNF217;S662;	-0.338104	2.39557e-18	-1.67254	0.102966	0.838563	-4.45089	Untreated ARID1A-KO vs Untreated WT	Phosphoproteomics
Phosphoproteomic abundance	DNAJC21;S423;	0.325178	-8.12842e-17	1.66766	0.103937	0.839998	-4.45769	Untreated ARID1A-KO vs Untreated WT	Phosphoproteomics
Phosphoproteomic abundance	WDR44;S403;	0.135361	-2.29231e-17	1.66583	0.104304	0.839998	-4.46024	Untreated ARID1A-KO vs Untreated WT	Phosphoproteomics
Phosphoproteomic abundance	S100A16;SNA;	-0.210604	-9.36028e-17	-1.66503	0.104465	0.839998	-4.46136	Untreated ARID1A-KO vs Untreated WT	Phosphoproteomics
Phosphoproteomic abundance	SSFA2;S803;	0.346425	-7.05454e-17	1.66461	0.104549	0.839998	-4.46194	Untreated ARID1A-KO vs Untreated WT	Phosphoproteomics
Phosphoproteomic abundance	SH3PXD2A;S1002;	-0.188117	2.82099e-17	-1.66285	0.104903	0.839998	-4.46439	Untreated ARID1A-KO vs Untreated WT	Phosphoproteomics
Phosphoproteomic abundance	MAP4;T521;	-0.220003	-5.78241e-19	-1.66135	0.105206	0.839998	-4.46647	Untreated ARID1A-KO vs Untreated WT	Phosphoproteomics
Phosphoproteomic abundance	CHD3;S713;	0.387587	1.5374e-16	1.65976	0.105527	0.839998	-4.46868	Untreated ARID1A-KO vs Untreated WT	Phosphoproteomics
Phosphoproteomic abundance	ITPKB;S204;	-0.50428	1.70044e-16	-1.65649	0.106191	0.839998	-4.47321	Untreated ARID1A-KO vs Untreated WT	Phosphoproteomics
Phosphoproteomic abundance	PWP1;S50;	-0.244998	5.90632e-18	-1.65285	0.106934	0.839998	-4.47825	Untreated ARID1A-KO vs Untreated WT	Phosphoproteomics
Phosphoproteomic abundance	SCRIB;S1348;	-0.785624	-4.46898e-17	-1.65137	0.107238	0.839998	-4.4803	Untreated ARID1A-KO vs Untreated WT	Phosphoproteomics
Phosphoproteomic abundance	C11orf58;S147;	0.378512	1.40678e-16	1.64829	0.107872	0.839998	-4.48456	Untreated ARID1A-KO vs Untreated WT	Phosphoproteomics
Phosphoproteomic abundance	C6orf106;S215;	0.246379	1.51272e-17	1.64795	0.107942	0.839998	-4.48503	Untreated ARID1A-KO vs Untreated WT	Phosphoproteomics
Phosphoproteomic abundance	ZNF622;S143;	0.194884	-3.34915e-17	1.64757	0.10802	0.839998	-4.48555	Untreated ARID1A-KO vs Untreated WT	Phosphoproteomics
Phosphoproteomic abundance	PDHA1;S293;	-0.128284	-4.2281e-17	-1.64682	0.108174	0.839998	-4.48658	Untreated ARID1A-KO vs Untreated WT	Phosphoproteomics
Phosphoproteomic abundance	RPAP3;S513;	-0.541895	-3.17516e-19	-1.64578	0.108391	0.839998	-4.48802	Untreated ARID1A-KO vs Untreated WT	Phosphoproteomics
Phosphoproteomic abundance	ARHGEF18;S921;	-0.149599	1.06149e-17	-1.64503	0.108545	0.839998	-4.48905	Untreated ARID1A-KO vs Untreated WT	Phosphoproteomics
Phosphoproteomic abundance	DNMT1;S714;	0.279821	3.16226e-17	1.64455	0.108645	0.839998	-4.48971	Untreated ARID1A-KO vs Untreated WT	Phosphoproteomics
Phosphoproteomic abundance	PSIP1;S206;	0.148933	-8.93692e-17	1.64302	0.108962	0.839998	-4.49181	Untreated ARID1A-KO vs Untreated WT	Phosphoproteomics
Phosphoproteomic abundance	TNKS1BP1;S712;	0.417674	3.22163e-17	1.64283	0.109003	0.839998	-4.49208	Untreated ARID1A-KO vs Untreated WT	Phosphoproteomics
Phosphoproteomic abundance	SOGA1;S1303;	-0.283282	-2.76523e-17	-1.63982	0.109629	0.839998	-4.49621	Untreated ARID1A-KO vs Untreated WT	Phosphoproteomics
Phosphoproteomic abundance	PHLDB1;S404;	-0.47861	1.68526e-16	-1.63885	0.109832	0.839998	-4.49755	Untreated ARID1A-KO vs Untreated WT	Phosphoproteomics
Phosphoproteomic abundance	DDX21;S121;	0.0861586	-1.74066e-17	1.63745	0.110125	0.839998	-4.49947	Untreated ARID1A-KO vs Untreated WT	Phosphoproteomics
Phosphoproteomic abundance	USP10;S365;	0.142745	5.44992e-17	1.63723	0.110173	0.839998	-4.49978	Untreated ARID1A-KO vs Untreated WT	Phosphoproteomics
Phosphoproteomic abundance	FMNL2;S188;	-0.279785	5.54131e-17	-1.63647	0.110333	0.839998	-4.50082	Untreated ARID1A-KO vs Untreated WT	Phosphoproteomics
Phosphoproteomic abundance	FKBP15;S1164;	0.230322	2.85816e-17	1.63542	0.110553	0.839998	-4.50226	Untreated ARID1A-KO vs Untreated WT	Phosphoproteomics
Phosphoproteomic abundance	TMF1;S170;	0.174428	-2.5773e-17	1.63464	0.110718	0.839998	-4.50333	Untreated ARID1A-KO vs Untreated WT	Phosphoproteomics
Phosphoproteomic abundance	ZNF280C;S227;	-0.284865	-2.51948e-17	-1.62955	0.111794	0.845936	-4.51029	Untreated ARID1A-KO vs Untreated WT	Phosphoproteomics
Phosphoproteomic abundance	BRD8;S387;	-0.130152	-8.4671e-18	-1.62782	0.112162	0.846503	-4.51266	Untreated ARID1A-KO vs Untreated WT	Phosphoproteomics
Phosphoproteomic abundance	SON;S283;	0.11955	2.84577e-17	1.62579	0.112594	0.846987	-4.51542	Untreated ARID1A-KO vs Untreated WT	Phosphoproteomics
Phosphoproteomic abundance	ERGIC3;SNA;	-0.497628	1.22546e-16	-1.62451	0.112869	0.846987	-4.51717	Untreated ARID1A-KO vs Untreated WT	Phosphoproteomics
Phosphoproteomic abundance	HTATSF1;S676;	0.895648	2.31108e-16	1.6217	0.113471	0.846987	-4.521	Untreated ARID1A-KO vs Untreated WT	Phosphoproteomics
Phosphoproteomic abundance	MEX3A;S338;	0.303401	-1.51334e-16	1.62157	0.113498	0.846987	-4.52117	Untreated ARID1A-KO vs Untreated WT	Phosphoproteomics
Phosphoproteomic abundance	SOX10;S45;	-0.36273	-6.26153e-17	-1.62041	0.11375	0.846987	-4.52276	Untreated ARID1A-KO vs Untreated WT	Phosphoproteomics
Phosphoproteomic abundance	IRF2BP2;S175;	-0.124384	-3.0337e-17	-1.61929	0.113989	0.846987	-4.52427	Untreated ARID1A-KO vs Untreated WT	Phosphoproteomics
Phosphoproteomic abundance	FXR2;S601;	-0.61441	3.92419e-16	-1.61524	0.114867	0.851314	-4.52977	Untreated ARID1A-KO vs Untreated WT	Phosphoproteomics
Phosphoproteomic abundance	COPB2;S859;	0.119609	-2.20713e-17	1.61351	0.115242	0.851631	-4.53211	Untreated ARID1A-KO vs Untreated WT	Phosphoproteomics
Phosphoproteomic abundance	DDX21;S71;	0.167487	-5.75666e-17	1.61007	0.115994	0.851631	-4.53678	Untreated ARID1A-KO vs Untreated WT	Phosphoproteomics
Phosphoproteomic abundance	ZC3H18;S95;	-0.563498	-3.61834e-16	-1.61002	0.116006	0.851631	-4.53685	Untreated ARID1A-KO vs Untreated WT	Phosphoproteomics
Phosphoproteomic abundance	HNRNPA2B1;S344;	-0.108678	4.46072e-18	-1.60927	0.11617	0.851631	-4.53786	Untreated ARID1A-KO vs Untreated WT	Phosphoproteomics
Phosphoproteomic abundance	ANAPC2;S314;	0.331808	1.48608e-16	1.60757	0.116541	0.851631	-4.54015	Untreated ARID1A-KO vs Untreated WT	Phosphoproteomics
Phosphoproteomic abundance	DOCK9;S927;	-0.315402	-3.13902e-17	-1.60694	0.116682	0.851631	-4.54101	Untreated ARID1A-KO vs Untreated WT	Phosphoproteomics
Phosphoproteomic abundance	HNRNPUL2;S161;	-0.473901	2.14879e-16	-1.60368	0.1174	0.853538	-4.5454	Untreated ARID1A-KO vs Untreated WT	Phosphoproteomics
Phosphoproteomic abundance	NBN;S432;	-0.16066	6.21816e-17	-1.6014	0.117904	0.853538	-4.54847	Untreated ARID1A-KO vs Untreated WT	Phosphoproteomics
Phosphoproteomic abundance	CTR9;T925;	0.112447	1.00379e-17	1.60104	0.117984	0.853538	-4.54896	Untreated ARID1A-KO vs Untreated WT	Phosphoproteomics
Phosphoproteomic abundance	RAB11FIP1;S202;	-0.416945	-6.83151e-17	-1.6004	0.118128	0.853538	-4.54983	Untreated ARID1A-KO vs Untreated WT	Phosphoproteomics
Phosphoproteomic abundance	PACSIN3;S354;	0.113426	1.58913e-17	1.5978	0.118706	0.854124	-4.55333	Untreated ARID1A-KO vs Untreated WT	Phosphoproteomics
Phosphoproteomic abundance	SYNM;T431;	0.24639	4.84897e-17	1.59533	0.119257	0.854124	-4.55663	Untreated ARID1A-KO vs Untreated WT	Phosphoproteomics
Phosphoproteomic abundance	CDK13;S383;	0.302175	5.36319e-17	1.59497	0.119338	0.854124	-4.55712	Untreated ARID1A-KO vs Untreated WT	Phosphoproteomics
Phosphoproteomic abundance	LARP4;S722;	-0.115702	6.41022e-17	-1.59241	0.119914	0.854124	-4.56056	Untreated ARID1A-KO vs Untreated WT	Phosphoproteomics
Phosphoproteomic abundance	C9orf142;S148;	0.385308	-1.50756e-16	1.59217	0.119968	0.854124	-4.56088	Untreated ARID1A-KO vs Untreated WT	Phosphoproteomics
Phosphoproteomic abundance	ZBTB7A;S549;	-0.333959	-1.50942e-16	-1.59119	0.120188	0.854124	-4.56219	Untreated ARID1A-KO vs Untreated WT	Phosphoproteomics
Phosphoproteomic abundance	RRP1B;S513;	-0.238147	-2.0445e-18	-1.58748	0.121026	0.854124	-4.56715	Untreated ARID1A-KO vs Untreated WT	Phosphoproteomics
Phosphoproteomic abundance	CENPU;S194;	0.2207	1.25664e-17	1.58741	0.121042	0.854124	-4.56724	Untreated ARID1A-KO vs Untreated WT	Phosphoproteomics
Phosphoproteomic abundance	GAB1;T503;	-0.215605	-3.14935e-17	-1.58574	0.121422	0.854124	-4.56948	Untreated ARID1A-KO vs Untreated WT	Phosphoproteomics
Phosphoproteomic abundance	LSM12;T75;	0.521425	2.01558e-16	1.5856	0.121452	0.854124	-4.56966	Untreated ARID1A-KO vs Untreated WT	Phosphoproteomics
Phosphoproteomic abundance	RTKN;S543;	-0.199142	3.16794e-17	-1.58483	0.121629	0.854124	-4.5707	Untreated ARID1A-KO vs Untreated WT	Phosphoproteomics
Phosphoproteomic abundance	TRAFD1;S278;	-0.444661	-2.74665e-17	-1.58423	0.121764	0.854124	-4.57149	Untreated ARID1A-KO vs Untreated WT	Phosphoproteomics
Phosphoproteomic abundance	MYO9B;S1354;	0.193103	1.78016e-17	1.58137	0.122417	0.85661	-4.5753	Untreated ARID1A-KO vs Untreated WT	Phosphoproteomics
Phosphoproteomic abundance	EIF4B;S459;	0.197971	3.21853e-17	1.58008	0.122712	0.85661	-4.57702	Untreated ARID1A-KO vs Untreated WT	Phosphoproteomics
Phosphoproteomic abundance	DDX55;S594;	-0.105061	-3.07707e-18	-1.57699	0.123423	0.859491	-4.58114	Untreated ARID1A-KO vs Untreated WT	Phosphoproteomics
Phosphoproteomic abundance	BCAR3;S363;	-0.404456	-9.98292e-17	-1.57392	0.12413	0.861177	-4.5852	Untreated ARID1A-KO vs Untreated WT	Phosphoproteomics
Phosphoproteomic abundance	NASP;S421;	0.115618	7.34366e-17	1.57335	0.124263	0.861177	-4.58596	Untreated ARID1A-KO vs Untreated WT	Phosphoproteomics
Phosphoproteomic abundance	ATXN2L;S424;	0.273516	-6.03746e-17	1.57185	0.124609	0.861487	-4.58795	Untreated ARID1A-KO vs Untreated WT	Phosphoproteomics
Phosphoproteomic abundance	IFT22;S137;	0.560829	-2.81603e-16	1.5702	0.124994	0.861487	-4.59014	Untreated ARID1A-KO vs Untreated WT	Phosphoproteomics
Phosphoproteomic abundance	CDV3;S107;	0.10406	-3.50042e-17	1.5686	0.125367	0.861487	-4.59226	Untreated ARID1A-KO vs Untreated WT	Phosphoproteomics
Phosphoproteomic abundance	NCOR2;S2005;	-0.28811	6.18718e-17	-1.56774	0.125567	0.861487	-4.59339	Untreated ARID1A-KO vs Untreated WT	Phosphoproteomics
Phosphoproteomic abundance	EPB41L2;S39;	-0.160274	5.86347e-17	-1.56674	0.125802	0.861487	-4.59472	Untreated ARID1A-KO vs Untreated WT	Phosphoproteomics
Phosphoproteomic abundance	DCAF1;S979;	0.185546	-2.66559e-17	1.56189	0.12694	0.866422	-4.60112	Untreated ARID1A-KO vs Untreated WT	Phosphoproteomics
Phosphoproteomic abundance	ZNF462;S1611;	0.313166	2.47652e-16	1.56079	0.127198	0.866422	-4.60256	Untreated ARID1A-KO vs Untreated WT	Phosphoproteomics
Phosphoproteomic abundance	NOLC1;S508;	0.372028	0	1.55664	0.12818	0.866422	-4.60802	Untreated ARID1A-KO vs Untreated WT	Phosphoproteomics
Phosphoproteomic abundance	EMG1;S14;	0.431082	2.98207e-17	1.55367	0.128888	0.866422	-4.61193	Untreated ARID1A-KO vs Untreated WT	Phosphoproteomics
Phosphoproteomic abundance	SRRM2;T866;	-0.384245	1.48691e-18	-1.55126	0.129463	0.866422	-4.61508	Untreated ARID1A-KO vs Untreated WT	Phosphoproteomics
Phosphoproteomic abundance	NELFA;S225;	-0.236286	-2.72599e-17	-1.55114	0.129493	0.866422	-4.61525	Untreated ARID1A-KO vs Untreated WT	Phosphoproteomics
Phosphoproteomic abundance	STRIP2;S318;	-0.365853	2.61861e-16	-1.55074	0.129589	0.866422	-4.61577	Untreated ARID1A-KO vs Untreated WT	Phosphoproteomics
Phosphoproteomic abundance	PKP4;S337;	0.62791	1.3695e-16	1.55025	0.129705	0.866422	-4.6164	Untreated ARID1A-KO vs Untreated WT	Phosphoproteomics
Phosphoproteomic abundance	ZRANB2;S153;	0.107233	2.10645e-18	1.55002	0.12976	0.866422	-4.6167	Untreated ARID1A-KO vs Untreated WT	Phosphoproteomics
Phosphoproteomic abundance	ANTXR1;S362;	0.145105	-2.29541e-17	1.54936	0.12992	0.866422	-4.61758	Untreated ARID1A-KO vs Untreated WT	Phosphoproteomics
Phosphoproteomic abundance	ATF7IP;S445;	-0.156086	-1.20708e-17	-1.54923	0.129951	0.866422	-4.61775	Untreated ARID1A-KO vs Untreated WT	Phosphoproteomics
Phosphoproteomic abundance	WAPL;S221;	-0.264588	-1.79379e-16	-1.54569	0.130801	0.866422	-4.62237	Untreated ARID1A-KO vs Untreated WT	Phosphoproteomics
Phosphoproteomic abundance	TRAFD1;S415;	0.115879	7.703e-18	1.545	0.13097	0.866422	-4.62328	Untreated ARID1A-KO vs Untreated WT	Phosphoproteomics
Phosphoproteomic abundance	CDK13;S525;	-0.310493	1.06693e-16	-1.54412	0.131183	0.866422	-4.62443	Untreated ARID1A-KO vs Untreated WT	Phosphoproteomics
Phosphoproteomic abundance	TCEAL1;S28;	0.124249	3.32592e-17	1.54403	0.131205	0.866422	-4.62454	Untreated ARID1A-KO vs Untreated WT	Phosphoproteomics
Phosphoproteomic abundance	AHNAK;S5830;	-0.709392	1.16805e-16	-1.54227	0.131631	0.866422	-4.62684	Untreated ARID1A-KO vs Untreated WT	Phosphoproteomics
Phosphoproteomic abundance	SEC16A;S314;	-0.226209	-3.74205e-17	-1.54178	0.131749	0.866422	-4.62747	Untreated ARID1A-KO vs Untreated WT	Phosphoproteomics
Phosphoproteomic abundance	STAMBPL1;S242;	-0.326705	9.78957e-17	-1.54097	0.131945	0.866422	-4.62853	Untreated ARID1A-KO vs Untreated WT	Phosphoproteomics
Phosphoproteomic abundance	SIK2;S587;	0.248047	1.7275e-17	1.53903	0.132418	0.866422	-4.63105	Untreated ARID1A-KO vs Untreated WT	Phosphoproteomics
Phosphoproteomic abundance	MARCKS;S27;	-0.124783	5.51485e-17	-1.53711	0.132887	0.866422	-4.63356	Untreated ARID1A-KO vs Untreated WT	Phosphoproteomics
Phosphoproteomic abundance	PRKCD;S304;	-0.14982	2.23449e-17	-1.53581	0.133205	0.866422	-4.63524	Untreated ARID1A-KO vs Untreated WT	Phosphoproteomics
Phosphoproteomic abundance	KRI1;S136;	-0.37658	-5.88154e-17	-1.53558	0.133261	0.866422	-4.63554	Untreated ARID1A-KO vs Untreated WT	Phosphoproteomics
Phosphoproteomic abundance	EHBP1L1;S310;	0.353472	-9.2849e-17	1.53376	0.133707	0.866422	-4.6379	Untreated ARID1A-KO vs Untreated WT	Phosphoproteomics
Phosphoproteomic abundance	KDM1A;S166;	0.17129	5.33634e-17	1.53274	0.133958	0.866422	-4.63922	Untreated ARID1A-KO vs Untreated WT	Phosphoproteomics
Phosphoproteomic abundance	ZNHIT6;S25;	-0.438894	4.83244e-16	-1.53243	0.134036	0.866422	-4.63963	Untreated ARID1A-KO vs Untreated WT	Phosphoproteomics
Phosphoproteomic abundance	ZNF217;S848;	-0.186677	-6.49282e-17	-1.52918	0.134836	0.868378	-4.64383	Untreated ARID1A-KO vs Untreated WT	Phosphoproteomics
Phosphoproteomic abundance	NIPBL;S280;	0.53718	6.87281e-17	1.52857	0.134988	0.868378	-4.64463	Untreated ARID1A-KO vs Untreated WT	Phosphoproteomics
Phosphoproteomic abundance	KMT2C;S89;	-0.233371	2.32949e-17	-1.52755	0.135242	0.868378	-4.64595	Untreated ARID1A-KO vs Untreated WT	Phosphoproteomics
Phosphoproteomic abundance	MYO9B;S1290;	-0.162549	-6.34e-17	-1.52373	0.13619	0.869873	-4.65088	Untreated ARID1A-KO vs Untreated WT	Phosphoproteomics
Phosphoproteomic abundance	TFPT;S180;	-0.320259	-6.27805e-17	-1.52306	0.136357	0.869873	-4.65174	Untreated ARID1A-KO vs Untreated WT	Phosphoproteomics
Phosphoproteomic abundance	KAT7;S57;	0.236509	-2.16427e-17	1.52297	0.13638	0.869873	-4.65186	Untreated ARID1A-KO vs Untreated WT	Phosphoproteomics
Phosphoproteomic abundance	KLC4;S611;	-0.222325	3.77251e-17	-1.51799	0.137628	0.875899	-4.65828	Untreated ARID1A-KO vs Untreated WT	Phosphoproteomics
Phosphoproteomic abundance	HSP90AA1;S231;	1.38323	9.5162e-17	1.51526	0.138315	0.878329	-4.66178	Untreated ARID1A-KO vs Untreated WT	Phosphoproteomics
Phosphoproteomic abundance	MBD2;S44;	0.478076	1.38613e-16	1.5134	0.138785	0.879378	-4.66417	Untreated ARID1A-KO vs Untreated WT	Phosphoproteomics
Phosphoproteomic abundance	SRRM2;S1188;	-0.205687	-1.41184e-16	-1.50913	0.139869	0.883424	-4.66963	Untreated ARID1A-KO vs Untreated WT	Phosphoproteomics
Phosphoproteomic abundance	PLPP6;S70;	-0.327331	-4.74984e-17	-1.50811	0.14013	0.883424	-4.67094	Untreated ARID1A-KO vs Untreated WT	Phosphoproteomics
Phosphoproteomic abundance	TRIM56;T442;	-0.230488	-6.2987e-18	-1.50596	0.14068	0.883424	-4.67369	Untreated ARID1A-KO vs Untreated WT	Phosphoproteomics
Phosphoproteomic abundance	ANLN;S72;	-0.116654	2.48076e-17	-1.50553	0.14079	0.883424	-4.67424	Untreated ARID1A-KO vs Untreated WT	Phosphoproteomics
Phosphoproteomic abundance	SEC16A;S1069;	0.0820676	4.216e-17	1.50488	0.140956	0.883424	-4.67507	Untreated ARID1A-KO vs Untreated WT	Phosphoproteomics
Phosphoproteomic abundance	FRMD3;S416;	-0.369118	4.65897e-17	-1.50222	0.141638	0.885775	-4.67846	Untreated ARID1A-KO vs Untreated WT	Phosphoproteomics
Phosphoproteomic abundance	FOXK2;S428;	-0.353502	2.3966e-16	-1.49921	0.142414	0.888702	-4.68229	Untreated ARID1A-KO vs Untreated WT	Phosphoproteomics
Phosphoproteomic abundance	NA;S93;	-0.160499	1.32027e-17	-1.49388	0.143797	0.895391	-4.68906	Untreated ARID1A-KO vs Untreated WT	Phosphoproteomics
Phosphoproteomic abundance	GPSM1;S471;	-0.146973	2.32019e-17	-1.49178	0.144345	0.896866	-4.69172	Untreated ARID1A-KO vs Untreated WT	Phosphoproteomics
Phosphoproteomic abundance	PTK2;S910;	-0.260814	-5.09678e-17	-1.48705	0.145585	0.898473	-4.69771	Untreated ARID1A-KO vs Untreated WT	Phosphoproteomics
Phosphoproteomic abundance	BAHD1;S184;	-0.363944	4.97287e-17	-1.4851	0.146101	0.898473	-4.70018	Untreated ARID1A-KO vs Untreated WT	Phosphoproteomics
Phosphoproteomic abundance	OSBPL3;S372;	-0.249271	-1.25974e-18	-1.483	0.146655	0.898473	-4.70282	Untreated ARID1A-KO vs Untreated WT	Phosphoproteomics
Phosphoproteomic abundance	ESCO2;S75;	-0.293003	3.74463e-16	-1.48161	0.147021	0.898473	-4.70456	Untreated ARID1A-KO vs Untreated WT	Phosphoproteomics
Phosphoproteomic abundance	TOP2B;S1400;	0.193734	-2.92425e-17	1.48077	0.147244	0.898473	-4.70562	Untreated ARID1A-KO vs Untreated WT	Phosphoproteomics
Phosphoproteomic abundance	PHC2;T619;	-0.201526	-1.45386e-17	-1.48047	0.147326	0.898473	-4.70601	Untreated ARID1A-KO vs Untreated WT	Phosphoproteomics
Phosphoproteomic abundance	SIN3A;S10;	0.299633	7.35657e-17	1.48043	0.147335	0.898473	-4.70606	Untreated ARID1A-KO vs Untreated WT	Phosphoproteomics
Phosphoproteomic abundance	IRF2BP1;S384;	-0.280139	6.07102e-17	-1.47985	0.147489	0.898473	-4.70679	Untreated ARID1A-KO vs Untreated WT	Phosphoproteomics
Phosphoproteomic abundance	MOCOS;S530;	-0.156507	6.48301e-17	-1.47984	0.147493	0.898473	-4.7068	Untreated ARID1A-KO vs Untreated WT	Phosphoproteomics
Phosphoproteomic abundance	PLEC;S4396;	-0.169288	-1.11724e-17	-1.47898	0.14772	0.898473	-4.70788	Untreated ARID1A-KO vs Untreated WT	Phosphoproteomics
Phosphoproteomic abundance	ZDHHC5;S621;	0.243048	3.33315e-17	1.47655	0.148367	0.900513	-4.71093	Untreated ARID1A-KO vs Untreated WT	Phosphoproteomics
Phosphoproteomic abundance	FAM76B;S193;	-0.106802	1.3186e-17	-1.47425	0.148983	0.900743	-4.71382	Untreated ARID1A-KO vs Untreated WT	Phosphoproteomics
Phosphoproteomic abundance	HDGF;S107;	0.271296	5.54182e-17	1.47303	0.14931	0.900743	-4.71534	Untreated ARID1A-KO vs Untreated WT	Phosphoproteomics
Phosphoproteomic abundance	KANK1;S325;	-0.286497	1.17775e-16	-1.47291	0.149343	0.900743	-4.7155	Untreated ARID1A-KO vs Untreated WT	Phosphoproteomics
Phosphoproteomic abundance	GTF3C3;S43;	0.138557	3.62543e-17	1.46995	0.15014	0.900831	-4.7192	Untreated ARID1A-KO vs Untreated WT	Phosphoproteomics
Phosphoproteomic abundance	ARRB1;S412;	0.116481	-8.83883e-18	1.46967	0.150213	0.900831	-4.71955	Untreated ARID1A-KO vs Untreated WT	Phosphoproteomics
Phosphoproteomic abundance	TCEB3;S251;	0.33523	-1.56311e-16	1.46937	0.150295	0.900831	-4.71992	Untreated ARID1A-KO vs Untreated WT	Phosphoproteomics
Phosphoproteomic abundance	KIAA0430;S1093;	0.103547	2.67437e-18	1.46678	0.150997	0.90316	-4.72317	Untreated ARID1A-KO vs Untreated WT	Phosphoproteomics
Phosphoproteomic abundance	PHF12;T671;	0.208767	-1.80287e-17	1.46397	0.151758	0.904102	-4.72667	Untreated ARID1A-KO vs Untreated WT	Phosphoproteomics
Phosphoproteomic abundance	RNF213;S1258;	0.397902	4.37811e-17	1.46388	0.151781	0.904102	-4.72677	Untreated ARID1A-KO vs Untreated WT	Phosphoproteomics
Phosphoproteomic abundance	CAAP1;S89;	0.255178	-5.77673e-17	1.45967	0.152931	0.908263	-4.73202	Untreated ARID1A-KO vs Untreated WT	Phosphoproteomics
Phosphoproteomic abundance	BOD1L1;S2843;	0.189737	-7.43453e-19	1.45786	0.153427	0.908263	-4.73427	Untreated ARID1A-KO vs Untreated WT	Phosphoproteomics
Phosphoproteomic abundance	FTH1;S179;	-0.412774	-7.94462e-17	-1.45622	0.153876	0.908263	-4.7363	Untreated ARID1A-KO vs Untreated WT	Phosphoproteomics
Phosphoproteomic abundance	NPM1;S254;	0.280476	3.34554e-18	1.45322	0.154703	0.908263	-4.74002	Untreated ARID1A-KO vs Untreated WT	Phosphoproteomics
Phosphoproteomic abundance	CAMSAP2;S1313;	-0.170054	3.30785e-17	-1.45002	0.155589	0.908263	-4.74398	Untreated ARID1A-KO vs Untreated WT	Phosphoproteomics
Phosphoproteomic abundance	DLGAP5;S777;	0.15264	4.52474e-17	1.44997	0.155603	0.908263	-4.74404	Untreated ARID1A-KO vs Untreated WT	Phosphoproteomics
Phosphoproteomic abundance	SCRIB;S1475;	-0.10248	3.05848e-17	-1.44871	0.155951	0.908263	-4.74559	Untreated ARID1A-KO vs Untreated WT	Phosphoproteomics
Phosphoproteomic abundance	HEATR6;S336;	0.36591	4.60579e-17	1.4482	0.156093	0.908263	-4.74622	Untreated ARID1A-KO vs Untreated WT	Phosphoproteomics
Phosphoproteomic abundance	PRPF38B;S529;	-0.11315	-8.20896e-18	-1.44797	0.156158	0.908263	-4.74651	Untreated ARID1A-KO vs Untreated WT	Phosphoproteomics
Phosphoproteomic abundance	PDLIM1;S90;	-0.28951	-1.22773e-17	-1.44372	0.157342	0.908263	-4.75174	Untreated ARID1A-KO vs Untreated WT	Phosphoproteomics
Phosphoproteomic abundance	BYSL;S98;	0.0782661	4.56397e-18	1.44312	0.157511	0.908263	-4.75249	Untreated ARID1A-KO vs Untreated WT	Phosphoproteomics
Phosphoproteomic abundance	CCDC88A;S1820;	-0.19687	6.14898e-18	-1.44252	0.157678	0.908263	-4.75322	Untreated ARID1A-KO vs Untreated WT	Phosphoproteomics
Phosphoproteomic abundance	BAZ2A;S509;	0.16059	-3.63053e-17	1.44149	0.157967	0.908263	-4.75449	Untreated ARID1A-KO vs Untreated WT	Phosphoproteomics
Phosphoproteomic abundance	PGRMC1;S181;	0.204446	5.49949e-17	1.44108	0.158083	0.908263	-4.75499	Untreated ARID1A-KO vs Untreated WT	Phosphoproteomics
Phosphoproteomic abundance	ZNF280C;S80;	-0.464613	4.13029e-18	-1.43974	0.15846	0.908263	-4.75664	Untreated ARID1A-KO vs Untreated WT	Phosphoproteomics
Phosphoproteomic abundance	SATB2;S594;	-0.166909	-2.91186e-18	-1.4387	0.158753	0.908263	-4.75792	Untreated ARID1A-KO vs Untreated WT	Phosphoproteomics
Phosphoproteomic abundance	KLC4;S590;	-0.350355	-2.42128e-16	-1.43814	0.158909	0.908263	-4.7586	Untreated ARID1A-KO vs Untreated WT	Phosphoproteomics
Phosphoproteomic abundance	CTNNA1;S641;	-0.118083	4.54126e-17	-1.43751	0.159088	0.908263	-4.75938	Untreated ARID1A-KO vs Untreated WT	Phosphoproteomics
Phosphoproteomic abundance	SLC1A5;S493;	0.255702	-5.69464e-17	1.43667	0.159326	0.908263	-4.76041	Untreated ARID1A-KO vs Untreated WT	Phosphoproteomics
Phosphoproteomic abundance	CADM4;S361;	-0.115024	4.56243e-17	-1.43562	0.159622	0.908263	-4.76169	Untreated ARID1A-KO vs Untreated WT	Phosphoproteomics
Phosphoproteomic abundance	KANK2;S375;	-0.368904	1.37828e-16	-1.43475	0.159867	0.908263	-4.76275	Untreated ARID1A-KO vs Untreated WT	Phosphoproteomics
Phosphoproteomic abundance	TOM1;S462;	-0.109579	2.77143e-17	-1.43133	0.16084	0.908263	-4.76694	Untreated ARID1A-KO vs Untreated WT	Phosphoproteomics
Phosphoproteomic abundance	NCKAP5L;S477;	-0.148664	-4.06008e-17	-1.43075	0.161005	0.908263	-4.76765	Untreated ARID1A-KO vs Untreated WT	Phosphoproteomics
Phosphoproteomic abundance	NCOA6;S/TNA;	0.331966	-2.38731e-17	1.43023	0.161152	0.908263	-4.76828	Untreated ARID1A-KO vs Untreated WT	Phosphoproteomics
Phosphoproteomic abundance	ARHGEF12;S309;	-0.303086	1.43734e-17	-1.42983	0.161267	0.908263	-4.76878	Untreated ARID1A-KO vs Untreated WT	Phosphoproteomics
Phosphoproteomic abundance	RSF1;S1345;	0.15863	1.94743e-17	1.4282	0.161732	0.908263	-4.77076	Untreated ARID1A-KO vs Untreated WT	Phosphoproteomics
Phosphoproteomic abundance	HTATSF1;S498;	0.137495	-4.06008e-17	1.42705	0.162059	0.908263	-4.77215	Untreated ARID1A-KO vs Untreated WT	Phosphoproteomics
Phosphoproteomic abundance	HIVEP3;S720;	-0.215125	1.035e-16	-1.42692	0.162097	0.908263	-4.77231	Untreated ARID1A-KO vs Untreated WT	Phosphoproteomics
Phosphoproteomic abundance	SLC9A3R1;S290;	-0.352338	9.09284e-17	-1.42611	0.162331	0.908263	-4.77331	Untreated ARID1A-KO vs Untreated WT	Phosphoproteomics
Phosphoproteomic abundance	FAM122A;S62;	-0.192539	-1.02018e-17	-1.42436	0.162831	0.908263	-4.77543	Untreated ARID1A-KO vs Untreated WT	Phosphoproteomics
Phosphoproteomic abundance	DMAP1;T445;	0.558304	1.16474e-16	1.42352	0.163075	0.908263	-4.77646	Untreated ARID1A-KO vs Untreated WT	Phosphoproteomics
Phosphoproteomic abundance	PDS5A;T1208;	-0.596262	2.19401e-16	-1.42284	0.163269	0.908263	-4.77728	Untreated ARID1A-KO vs Untreated WT	Phosphoproteomics
Phosphoproteomic abundance	WDR77;T5;	0.109425	-9.34027e-18	1.42219	0.163458	0.908263	-4.77807	Untreated ARID1A-KO vs Untreated WT	Phosphoproteomics
Phosphoproteomic abundance	SAFB;S288;	0.306302	1.15442e-16	1.41796	0.16468	0.908263	-4.7832	Untreated ARID1A-KO vs Untreated WT	Phosphoproteomics
Phosphoproteomic abundance	SNAP23;S110;	0.112324	1.39862e-17	1.41688	0.164994	0.908263	-4.78452	Untreated ARID1A-KO vs Untreated WT	Phosphoproteomics
Phosphoproteomic abundance	SMPD4;S169;	0.398493	-9.88999e-17	1.41522	0.165477	0.908263	-4.78653	Untreated ARID1A-KO vs Untreated WT	Phosphoproteomics
Phosphoproteomic abundance	RICTOR;S1591;	-0.110486	-1.90613e-17	-1.4138	0.16589	0.908263	-4.78824	Untreated ARID1A-KO vs Untreated WT	Phosphoproteomics
Phosphoproteomic abundance	NELFA;S363;	0.135951	1.75124e-17	1.4134	0.166006	0.908263	-4.78872	Untreated ARID1A-KO vs Untreated WT	Phosphoproteomics
Phosphoproteomic abundance	PLEKHG2;T445;	0.235955	2.48644e-17	1.41287	0.16616	0.908263	-4.78936	Untreated ARID1A-KO vs Untreated WT	Phosphoproteomics
Phosphoproteomic abundance	MGA;S2963;	-0.202237	2.14775e-18	-1.41091	0.166734	0.908263	-4.79173	Untreated ARID1A-KO vs Untreated WT	Phosphoproteomics
Phosphoproteomic abundance	ITPR3;S2670;	-0.258258	6.72412e-17	-1.40942	0.167169	0.908263	-4.79352	Untreated ARID1A-KO vs Untreated WT	Phosphoproteomics
Phosphoproteomic abundance	CASC3;S148;	0.0818379	-6.66836e-17	1.40855	0.167426	0.908263	-4.79457	Untreated ARID1A-KO vs Untreated WT	Phosphoproteomics
Phosphoproteomic abundance	GBF1;S1298;	-0.409263	-2.11967e-16	-1.40814	0.167548	0.908263	-4.79507	Untreated ARID1A-KO vs Untreated WT	Phosphoproteomics
Phosphoproteomic abundance	SPAG9;S594;	-0.23396	-3.45912e-17	-1.40737	0.167772	0.908263	-4.79599	Untreated ARID1A-KO vs Untreated WT	Phosphoproteomics
Phosphoproteomic abundance	ARHGAP5;S1173;	0.199539	4.739e-17	1.40665	0.167985	0.908263	-4.79686	Untreated ARID1A-KO vs Untreated WT	Phosphoproteomics
Phosphoproteomic abundance	TFE3;S556;	0.290599	-2.43687e-16	1.40628	0.168094	0.908263	-4.7973	Untreated ARID1A-KO vs Untreated WT	Phosphoproteomics
Phosphoproteomic abundance	HNRNPH1;S63;	0.114587	1.54473e-17	1.40585	0.168222	0.908263	-4.79782	Untreated ARID1A-KO vs Untreated WT	Phosphoproteomics
Phosphoproteomic abundance	TP53BP1;S1678;	0.217889	7.36018e-17	1.40384	0.168815	0.908263	-4.80024	Untreated ARID1A-KO vs Untreated WT	Phosphoproteomics
Phosphoproteomic abundance	KDM3B;S314;	0.230749	-3.14599e-17	1.40351	0.168913	0.908263	-4.80064	Untreated ARID1A-KO vs Untreated WT	Phosphoproteomics
Phosphoproteomic abundance	KHSRP;S181;	0.0879845	1.64644e-17	1.40277	0.169131	0.908263	-4.80152	Untreated ARID1A-KO vs Untreated WT	Phosphoproteomics
Phosphoproteomic abundance	UPF3B;S310;	-0.204644	6.21196e-17	-1.40241	0.169238	0.908263	-4.80196	Untreated ARID1A-KO vs Untreated WT	Phosphoproteomics
Phosphoproteomic abundance	PTGES3;S113;	-0.30881	-6.82531e-17	-1.39965	0.170056	0.908263	-4.80526	Untreated ARID1A-KO vs Untreated WT	Phosphoproteomics
Phosphoproteomic abundance	RPRD2;S1099;	0.232665	3.91139e-17	1.39921	0.170188	0.908263	-4.80579	Untreated ARID1A-KO vs Untreated WT	Phosphoproteomics
Phosphoproteomic abundance	BCL9L;S116;	0.464	-1.02101e-16	1.39881	0.170307	0.908263	-4.80627	Untreated ARID1A-KO vs Untreated WT	Phosphoproteomics
Phosphoproteomic abundance	KMT2A;S1858;	-0.155119	-2.36872e-17	-1.39723	0.170777	0.908263	-4.80816	Untreated ARID1A-KO vs Untreated WT	Phosphoproteomics
Phosphoproteomic abundance	ARAF;S186;	0.179182	-3.91345e-18	1.39636	0.171035	0.908263	-4.80919	Untreated ARID1A-KO vs Untreated WT	Phosphoproteomics
Phosphoproteomic abundance	TERF2;S365;	0.236114	6.37717e-17	1.39598	0.171151	0.908263	-4.80965	Untreated ARID1A-KO vs Untreated WT	Phosphoproteomics
Phosphoproteomic abundance	PPFIBP1;S601;	1.04304	1.05322e-17	1.39587	0.171183	0.908263	-4.80978	Untreated ARID1A-KO vs Untreated WT	Phosphoproteomics
Phosphoproteomic abundance	STIP1;S481;	0.431799	-5.76899e-17	1.39513	0.171405	0.908263	-4.81067	Untreated ARID1A-KO vs Untreated WT	Phosphoproteomics
Phosphoproteomic abundance	PNN;S100;	-0.344633	3.77674e-16	-1.39344	0.171912	0.908263	-4.81269	Untreated ARID1A-KO vs Untreated WT	Phosphoproteomics
Phosphoproteomic abundance	TCEA1;S100;	0.492104	1.9338e-16	1.39296	0.172053	0.908263	-4.81325	Untreated ARID1A-KO vs Untreated WT	Phosphoproteomics
Phosphoproteomic abundance	ARFGAP2;S432;	-0.379841	-1.6422e-16	-1.39282	0.172097	0.908263	-4.81343	Untreated ARID1A-KO vs Untreated WT	Phosphoproteomics
Phosphoproteomic abundance	WIZ;S996;	-0.39251	1.20914e-16	-1.39205	0.172327	0.908263	-4.81434	Untreated ARID1A-KO vs Untreated WT	Phosphoproteomics
Phosphoproteomic abundance	SP110;S380;	-0.182695	2.75955e-17	-1.38947	0.173104	0.91069	-4.81741	Untreated ARID1A-KO vs Untreated WT	Phosphoproteomics
Phosphoproteomic abundance	HMGN3;S78;	-0.191298	-3.05745e-17	-1.38192	0.175392	0.917581	-4.82638	Untreated ARID1A-KO vs Untreated WT	Phosphoproteomics
Phosphoproteomic abundance	CDAN1;T71;	0.222953	-8.23271e-17	1.38127	0.175589	0.917581	-4.82714	Untreated ARID1A-KO vs Untreated WT	Phosphoproteomics
Phosphoproteomic abundance	CDCA7L;S117;	0.267613	-4.5734e-17	1.38054	0.175813	0.917581	-4.82801	Untreated ARID1A-KO vs Untreated WT	Phosphoproteomics
Phosphoproteomic abundance	GTF2I;S210;	0.204792	-2.69657e-17	1.38021	0.175912	0.917581	-4.82839	Untreated ARID1A-KO vs Untreated WT	Phosphoproteomics
Phosphoproteomic abundance	PDS5A;S1305;	0.285859	-8.45058e-17	1.37927	0.176201	0.917581	-4.82951	Untreated ARID1A-KO vs Untreated WT	Phosphoproteomics
Phosphoproteomic abundance	SHARPIN;S165;	0.171093	1.72977e-16	1.37811	0.176556	0.917581	-4.83088	Untreated ARID1A-KO vs Untreated WT	Phosphoproteomics
Phosphoproteomic abundance	NFATC2;S856;	-0.152582	2.86952e-17	-1.37783	0.176641	0.917581	-4.83121	Untreated ARID1A-KO vs Untreated WT	Phosphoproteomics
Phosphoproteomic abundance	RABGAP1;T996;	-0.0715967	-2.3078e-17	-1.37344	0.177991	0.921173	-4.83639	Untreated ARID1A-KO vs Untreated WT	Phosphoproteomics
Phosphoproteomic abundance	NAA15;S588;	0.218714	4.02704e-18	1.373	0.178127	0.921173	-4.83691	Untreated ARID1A-KO vs Untreated WT	Phosphoproteomics
Phosphoproteomic abundance	THRAP3;T954;	0.222926	-8.59101e-18	1.37246	0.178292	0.921173	-4.83754	Untreated ARID1A-KO vs Untreated WT	Phosphoproteomics
Phosphoproteomic abundance	SSB;S366;	0.107496	-2.9387e-17	1.36932	0.179263	0.923645	-4.84124	Untreated ARID1A-KO vs Untreated WT	Phosphoproteomics
Phosphoproteomic abundance	IFI16;S153;	-0.185934	2.05172e-17	-1.36517	0.180552	0.923645	-4.84611	Untreated ARID1A-KO vs Untreated WT	Phosphoproteomics
Phosphoproteomic abundance	ORC1;S199;	0.151109	-4.08796e-17	1.36504	0.180591	0.923645	-4.84625	Untreated ARID1A-KO vs Untreated WT	Phosphoproteomics
Phosphoproteomic abundance	PATL1;S179;	-0.250901	1.2046e-16	-1.36426	0.180836	0.923645	-4.84717	Untreated ARID1A-KO vs Untreated WT	Phosphoproteomics
Phosphoproteomic abundance	BCLAF1;S222;	-0.636118	-3.32076e-17	-1.36421	0.18085	0.923645	-4.84722	Untreated ARID1A-KO vs Untreated WT	Phosphoproteomics
Phosphoproteomic abundance	SPAG7;S158;	-0.213514	-1.20811e-17	-1.36234	0.181435	0.923645	-4.84942	Untreated ARID1A-KO vs Untreated WT	Phosphoproteomics
Phosphoproteomic abundance	CHMP2B;S199;	-0.0973364	3.34218e-17	-1.36223	0.181469	0.923645	-4.84955	Untreated ARID1A-KO vs Untreated WT	Phosphoproteomics
Phosphoproteomic abundance	SRRM2;S1083;	0.111923	3.5376e-17	1.36042	0.182035	0.923645	-4.85166	Untreated ARID1A-KO vs Untreated WT	Phosphoproteomics
Phosphoproteomic abundance	MIA3;S1906;	0.115788	-4.08899e-18	1.36036	0.182055	0.923645	-4.85173	Untreated ARID1A-KO vs Untreated WT	Phosphoproteomics
Phosphoproteomic abundance	PJA2;S253;	-0.23162	7.43453e-18	-1.35999	0.18217	0.923645	-4.85216	Untreated ARID1A-KO vs Untreated WT	Phosphoproteomics
Phosphoproteomic abundance	DBN1;S337;	0.218823	-4.32855e-17	1.3596	0.182294	0.923645	-4.85262	Untreated ARID1A-KO vs Untreated WT	Phosphoproteomics
Phosphoproteomic abundance	SETD2;S905;	0.164418	4.37811e-18	1.35614	0.18338	0.927515	-4.85664	Untreated ARID1A-KO vs Untreated WT	Phosphoproteomics
Phosphoproteomic abundance	LMNA;S636;	-0.111933	2.03623e-17	-1.35314	0.184329	0.928828	-4.86014	Untreated ARID1A-KO vs Untreated WT	Phosphoproteomics
Phosphoproteomic abundance	NUP153;S209;	-0.427019	-1.41256e-16	-1.35033	0.185221	0.928828	-4.86341	Untreated ARID1A-KO vs Untreated WT	Phosphoproteomics
Phosphoproteomic abundance	KIF4A;S1225;	-0.392983	-1.77938e-17	-1.3496	0.185451	0.928828	-4.86425	Untreated ARID1A-KO vs Untreated WT	Phosphoproteomics
Phosphoproteomic abundance	BOD1L1;S2475;	0.408813	8.23994e-18	1.34957	0.185461	0.928828	-4.86428	Untreated ARID1A-KO vs Untreated WT	Phosphoproteomics
Phosphoproteomic abundance	RB1;T356;	-0.129382	2.16427e-17	-1.34871	0.185736	0.928828	-4.86528	Untreated ARID1A-KO vs Untreated WT	Phosphoproteomics
Phosphoproteomic abundance	NFIX;S265;	-0.220324	3.88382e-16	-1.34724	0.186205	0.928828	-4.86699	Untreated ARID1A-KO vs Untreated WT	Phosphoproteomics
Phosphoproteomic abundance	SETD2;S744;	0.224101	1.53399e-16	1.34442	0.187104	0.928828	-4.87024	Untreated ARID1A-KO vs Untreated WT	Phosphoproteomics
Phosphoproteomic abundance	AHNAK;S5841;	-0.105756	-4.65484e-17	-1.34435	0.187128	0.928828	-4.87033	Untreated ARID1A-KO vs Untreated WT	Phosphoproteomics
Phosphoproteomic abundance	ATRX;S598;	0.142472	-1.48691e-17	1.34355	0.187382	0.928828	-4.87125	Untreated ARID1A-KO vs Untreated WT	Phosphoproteomics
Phosphoproteomic abundance	DKC1;S494;	0.0841239	-5.54595e-17	1.34254	0.187706	0.928828	-4.87241	Untreated ARID1A-KO vs Untreated WT	Phosphoproteomics
Phosphoproteomic abundance	ANAPC1;S688;	0.275977	-1.71407e-17	1.34226	0.187797	0.928828	-4.87274	Untreated ARID1A-KO vs Untreated WT	Phosphoproteomics
Phosphoproteomic abundance	ZYX;S259;	-0.165073	4.33268e-17	-1.34139	0.188076	0.928828	-4.87374	Untreated ARID1A-KO vs Untreated WT	Phosphoproteomics
Phosphoproteomic abundance	ARID2;S1496;	-0.316894	-2.41292e-16	-1.34128	0.188112	0.928828	-4.87387	Untreated ARID1A-KO vs Untreated WT	Phosphoproteomics
Phosphoproteomic abundance	RBBP6;S1179;	0.272235	9.08871e-17	1.34116	0.18815	0.928828	-4.874	Untreated ARID1A-KO vs Untreated WT	Phosphoproteomics
Phosphoproteomic abundance	KDM5C;S1359;	0.195057	1.71077e-16	1.33885	0.188896	0.930845	-4.87667	Untreated ARID1A-KO vs Untreated WT	Phosphoproteomics
Phosphoproteomic abundance	STK11IP;S387;	-0.190658	-2.77969e-17	-1.33789	0.189204	0.930845	-4.87777	Untreated ARID1A-KO vs Untreated WT	Phosphoproteomics
Phosphoproteomic abundance	ABCC4;T646;	-0.153621	4.22064e-17	-1.33573	0.189904	0.932696	-4.88026	Untreated ARID1A-KO vs Untreated WT	Phosphoproteomics
Phosphoproteomic abundance	ZFR;S1054;	0.456077	-1.14657e-16	1.33233	0.191006	0.935738	-4.88416	Untreated ARID1A-KO vs Untreated WT	Phosphoproteomics
Phosphoproteomic abundance	ATF7;T53;	-0.201035	-7.95082e-19	-1.33172	0.191205	0.935738	-4.88486	Untreated ARID1A-KO vs Untreated WT	Phosphoproteomics
Phosphoproteomic abundance	MTDH;S426;	0.0928467	2.25411e-17	1.32984	0.19182	0.935738	-4.88702	Untreated ARID1A-KO vs Untreated WT	Phosphoproteomics
Phosphoproteomic abundance	DOCK7;S900;	0.129426	-3.00995e-17	1.32983	0.191821	0.935738	-4.88702	Untreated ARID1A-KO vs Untreated WT	Phosphoproteomics
Phosphoproteomic abundance	THRAP3;S243;	0.323889	-2.98259e-16	1.32597	0.193085	0.939378	-4.89144	Untreated ARID1A-KO vs Untreated WT	Phosphoproteomics
Phosphoproteomic abundance	PML;S505;	0.387755	-2.1081e-16	1.32556	0.193219	0.939378	-4.8919	Untreated ARID1A-KO vs Untreated WT	Phosphoproteomics
Phosphoproteomic abundance	FOSL1;S101;	-0.352641	-2.51163e-16	-1.324	0.193732	0.939948	-4.89368	Untreated ARID1A-KO vs Untreated WT	Phosphoproteomics
Phosphoproteomic abundance	HMGA2;S105;	-0.223187	-1.10444e-16	-1.32322	0.193989	0.939948	-4.89457	Untreated ARID1A-KO vs Untreated WT	Phosphoproteomics
Phosphoproteomic abundance	TRIM16;S60;	-0.294323	1.48546e-16	-1.31882	0.19544	0.945212	-4.89957	Untreated ARID1A-KO vs Untreated WT	Phosphoproteomics
Phosphoproteomic abundance	CALU;S44;	-0.256185	4.38637e-17	-1.31794	0.195731	0.945212	-4.90057	Untreated ARID1A-KO vs Untreated WT	Phosphoproteomics
Phosphoproteomic abundance	TP53BP1;S1028;	0.118594	5.28678e-18	1.31531	0.196605	0.947319	-4.90356	Untreated ARID1A-KO vs Untreated WT	Phosphoproteomics
Phosphoproteomic abundance	TOE1;S358;	0.292059	1.07801e-16	1.31465	0.196824	0.947319	-4.9043	Untreated ARID1A-KO vs Untreated WT	Phosphoproteomics
Phosphoproteomic abundance	DNM1;S774;	-0.377748	-1.24074e-16	-1.31295	0.197392	0.948469	-4.90623	Untreated ARID1A-KO vs Untreated WT	Phosphoproteomics
Phosphoproteomic abundance	DAB2;S401;	-0.167503	3.15554e-17	-1.31105	0.198025	0.94893	-4.90837	Untreated ARID1A-KO vs Untreated WT	Phosphoproteomics
Phosphoproteomic abundance	ANKS1A;S647;	-0.136218	-8.72576e-17	-1.31029	0.19828	0.94893	-4.90924	Untreated ARID1A-KO vs Untreated WT	Phosphoproteomics
Phosphoproteomic abundance	LEO1;S630;	0.121773	2.66177e-16	1.30743	0.199238	0.94893	-4.91246	Untreated ARID1A-KO vs Untreated WT	Phosphoproteomics
Phosphoproteomic abundance	TERF2IP;S154;	0.156796	1.11539e-16	1.30701	0.199379	0.94893	-4.91293	Untreated ARID1A-KO vs Untreated WT	Phosphoproteomics
Phosphoproteomic abundance	KDM2A;S869;	0.214786	4.55984e-17	1.30689	0.199419	0.94893	-4.91307	Untreated ARID1A-KO vs Untreated WT	Phosphoproteomics
Phosphoproteomic abundance	RBM6;S891;	-0.217238	1.46625e-17	-1.30539	0.199924	0.94893	-4.91476	Untreated ARID1A-KO vs Untreated WT	Phosphoproteomics
Phosphoproteomic abundance	ARHGEF40;S262;	-0.588144	-1.67711e-16	-1.3026	0.200865	0.94893	-4.91789	Untreated ARID1A-KO vs Untreated WT	Phosphoproteomics
Phosphoproteomic abundance	SYNRG;S473;	0.299089	-9.1073e-17	1.30239	0.200939	0.94893	-4.91814	Untreated ARID1A-KO vs Untreated WT	Phosphoproteomics
Phosphoproteomic abundance	KPNA2;S62;	-0.130706	-5.78757e-18	-1.3022	0.201001	0.94893	-4.91834	Untreated ARID1A-KO vs Untreated WT	Phosphoproteomics
Phosphoproteomic abundance	NCAPD3;S517;	-0.141508	1.04909e-17	-1.30202	0.201064	0.94893	-4.91855	Untreated ARID1A-KO vs Untreated WT	Phosphoproteomics
Phosphoproteomic abundance	SF3B1;T426;	-0.148797	3.10805e-17	-1.30188	0.201109	0.94893	-4.9187	Untreated ARID1A-KO vs Untreated WT	Phosphoproteomics
Phosphoproteomic abundance	CT45A5;S24;	-0.286226	-8.55797e-17	-1.29729	0.202666	0.954715	-4.92384	Untreated ARID1A-KO vs Untreated WT	Phosphoproteomics
Phosphoproteomic abundance	MEF2A;S98;	-0.151576	1.65315e-17	-1.29544	0.203298	0.956131	-4.92592	Untreated ARID1A-KO vs Untreated WT	Phosphoproteomics
Phosphoproteomic abundance	MTDH;T143;	0.114699	1.34854e-17	1.29409	0.203759	0.956738	-4.92743	Untreated ARID1A-KO vs Untreated WT	Phosphoproteomics
Phosphoproteomic abundance	PNN;S347;	0.251447	-9.36751e-17	1.29051	0.204986	0.960935	-4.93142	Untreated ARID1A-KO vs Untreated WT	Phosphoproteomics
Phosphoproteomic abundance	GMPS;S332;	0.0664549	-5.22482e-18	1.28949	0.205335	0.961007	-4.93255	Untreated ARID1A-KO vs Untreated WT	Phosphoproteomics
Phosphoproteomic abundance	PTPRA;S211;	0.169117	6.45036e-18	1.28722	0.206117	0.962936	-4.93508	Untreated ARID1A-KO vs Untreated WT	Phosphoproteomics
Phosphoproteomic abundance	NCOA7;S89;	-0.22008	2.86952e-17	-1.28636	0.206415	0.962936	-4.93604	Untreated ARID1A-KO vs Untreated WT	Phosphoproteomics
Phosphoproteomic abundance	CLIP4;S581;	-0.447113	3.93824e-17	-1.2827	0.207679	0.964037	-4.94009	Untreated ARID1A-KO vs Untreated WT	Phosphoproteomics
Phosphoproteomic abundance	STARD13;S411;	-0.475242	8.64058e-17	-1.28263	0.207702	0.964037	-4.94017	Untreated ARID1A-KO vs Untreated WT	Phosphoproteomics
Phosphoproteomic abundance	STMN1;S38;	0.481179	8.28372e-16	1.2792	0.208895	0.964037	-4.94397	Untreated ARID1A-KO vs Untreated WT	Phosphoproteomics
Phosphoproteomic abundance	APC;S1100;	-0.192345	3.15967e-17	-1.27789	0.209351	0.964037	-4.94541	Untreated ARID1A-KO vs Untreated WT	Phosphoproteomics
Phosphoproteomic abundance	CAMK4;S360;	-0.297754	-4.70854e-17	-1.27636	0.209887	0.964037	-4.9471	Untreated ARID1A-KO vs Untreated WT	Phosphoproteomics
Phosphoproteomic abundance	ASH2L;S101;	-0.302886	-3.07707e-17	-1.27287	0.211107	0.964037	-4.95094	Untreated ARID1A-KO vs Untreated WT	Phosphoproteomics
Phosphoproteomic abundance	TP53BP1;S265;	0.462521	1.47813e-16	1.27279	0.211137	0.964037	-4.95103	Untreated ARID1A-KO vs Untreated WT	Phosphoproteomics
Phosphoproteomic abundance	RPS3;T221;	0.0868481	1.98099e-17	1.27085	0.211819	0.964037	-4.95317	Untreated ARID1A-KO vs Untreated WT	Phosphoproteomics
Phosphoproteomic abundance	ZC3H13;S993;	0.259595	-1.74608e-17	1.27076	0.21185	0.964037	-4.95327	Untreated ARID1A-KO vs Untreated WT	Phosphoproteomics
Phosphoproteomic abundance	NTHL1;S71;	-0.50716	4.2191e-17	-1.27068	0.211879	0.964037	-4.95336	Untreated ARID1A-KO vs Untreated WT	Phosphoproteomics
Phosphoproteomic abundance	GOLGA4;S41;	-0.202673	-2.10438e-17	-1.26997	0.212128	0.964037	-4.95413	Untreated ARID1A-KO vs Untreated WT	Phosphoproteomics
Phosphoproteomic abundance	CTNND1;S252;	-0.188625	2.45236e-17	-1.26841	0.212678	0.964037	-4.95584	Untreated ARID1A-KO vs Untreated WT	Phosphoproteomics
Phosphoproteomic abundance	PARD3;S/TNA;	-0.215015	7.82278e-17	-1.26719	0.213111	0.964037	-4.95719	Untreated ARID1A-KO vs Untreated WT	Phosphoproteomics
Phosphoproteomic abundance	PRKRA;S18;	-0.183559	6.81912e-17	-1.2667	0.213281	0.964037	-4.95771	Untreated ARID1A-KO vs Untreated WT	Phosphoproteomics
Phosphoproteomic abundance	MKI67;T1355;	-0.159597	-9.18371e-17	-1.26639	0.213392	0.964037	-4.95806	Untreated ARID1A-KO vs Untreated WT	Phosphoproteomics
Phosphoproteomic abundance	BAD;S118;	-0.0800344	2.09025e-17	-1.26616	0.213473	0.964037	-4.95831	Untreated ARID1A-KO vs Untreated WT	Phosphoproteomics
Phosphoproteomic abundance	SRRM2;T1531;	-0.158403	-1.47286e-16	-1.26526	0.213794	0.964037	-4.9593	Untreated ARID1A-KO vs Untreated WT	Phosphoproteomics
Phosphoproteomic abundance	FUNDC2;S151;	0.0976757	2.81015e-17	1.26461	0.214024	0.964037	-4.96001	Untreated ARID1A-KO vs Untreated WT	Phosphoproteomics
Phosphoproteomic abundance	MGA;S1457;	0.241568	-1.99287e-17	1.26331	0.214483	0.964037	-4.96142	Untreated ARID1A-KO vs Untreated WT	Phosphoproteomics
Phosphoproteomic abundance	PACSIN3;S319;	0.137664	1.81604e-17	1.26093	0.215331	0.964037	-4.96403	Untreated ARID1A-KO vs Untreated WT	Phosphoproteomics
Phosphoproteomic abundance	ITPR3;S1832;	0.335031	-6.28631e-17	1.26076	0.21539	0.964037	-4.96421	Untreated ARID1A-KO vs Untreated WT	Phosphoproteomics
Phosphoproteomic abundance	WNK4;S1217;	0.289458	-8.6984e-17	1.26046	0.215499	0.964037	-4.96454	Untreated ARID1A-KO vs Untreated WT	Phosphoproteomics
Phosphoproteomic abundance	DOCK4;S1620;	0.219195	4.46898e-17	1.25978	0.215741	0.964037	-4.96528	Untreated ARID1A-KO vs Untreated WT	Phosphoproteomics
Phosphoproteomic abundance	GRAMD1B;S30;	0.196376	5.39623e-17	1.25957	0.215815	0.964037	-4.96551	Untreated ARID1A-KO vs Untreated WT	Phosphoproteomics
Phosphoproteomic abundance	NMT2;S38;	-0.116505	-1.94279e-17	-1.25915	0.215966	0.964037	-4.96597	Untreated ARID1A-KO vs Untreated WT	Phosphoproteomics
Phosphoproteomic abundance	DEAF1;S176;	-0.195315	-3.40749e-18	-1.2583	0.21627	0.964037	-4.96689	Untreated ARID1A-KO vs Untreated WT	Phosphoproteomics
Phosphoproteomic abundance	PUM2;S587;	0.125842	3.39665e-17	1.25825	0.216286	0.964037	-4.96694	Untreated ARID1A-KO vs Untreated WT	Phosphoproteomics
Phosphoproteomic abundance	TP53BP1;S1094;	0.292218	1.69342e-17	1.25695	0.216753	0.964037	-4.96836	Untreated ARID1A-KO vs Untreated WT	Phosphoproteomics
Phosphoproteomic abundance	WDR74;S361;	0.275799	2.09819e-17	1.25607	0.217068	0.964037	-4.96932	Untreated ARID1A-KO vs Untreated WT	Phosphoproteomics
Phosphoproteomic abundance	ZNF580;SNA;	-0.150015	2.18286e-17	-1.25375	0.2179	0.964037	-4.97184	Untreated ARID1A-KO vs Untreated WT	Phosphoproteomics
Phosphoproteomic abundance	RPS10;S146;	-0.326797	-1.2457e-16	-1.25193	0.218555	0.964037	-4.97381	Untreated ARID1A-KO vs Untreated WT	Phosphoproteomics
Phosphoproteomic abundance	TRIT1;S443;	-0.180354	4.07454e-17	-1.25026	0.219159	0.964037	-4.97562	Untreated ARID1A-KO vs Untreated WT	Phosphoproteomics
Phosphoproteomic abundance	KMT2B;S2348;	-0.290756	3.42608e-17	-1.24862	0.219751	0.964037	-4.97739	Untreated ARID1A-KO vs Untreated WT	Phosphoproteomics
Phosphoproteomic abundance	GATAD2B;S486;	0.0856791	1.16061e-17	1.24828	0.219872	0.964037	-4.97776	Untreated ARID1A-KO vs Untreated WT	Phosphoproteomics
Phosphoproteomic abundance	CCDC86;S102;	0.300883	-6.50005e-17	1.24655	0.2205	0.964037	-4.97963	Untreated ARID1A-KO vs Untreated WT	Phosphoproteomics
Phosphoproteomic abundance	SMARCC2;S283;	-0.173147	4.40289e-17	-1.24483	0.221124	0.964037	-4.98148	Untreated ARID1A-KO vs Untreated WT	Phosphoproteomics
Phosphoproteomic abundance	CDYL;S216;	0.229961	-3.55618e-17	1.24294	0.221813	0.964037	-4.98352	Untreated ARID1A-KO vs Untreated WT	Phosphoproteomics
Phosphoproteomic abundance	TNRC6C;S714;	0.231598	-2.20785e-16	1.24274	0.221884	0.964037	-4.98373	Untreated ARID1A-KO vs Untreated WT	Phosphoproteomics
Phosphoproteomic abundance	NCOA3;S728;	0.210061	5.26716e-17	1.2422	0.222082	0.964037	-4.98432	Untreated ARID1A-KO vs Untreated WT	Phosphoproteomics
Phosphoproteomic abundance	CTR9;S970;	0.0923115	2.42138e-17	1.24211	0.222112	0.964037	-4.98441	Untreated ARID1A-KO vs Untreated WT	Phosphoproteomics
Phosphoproteomic abundance	ATXN2L;S684;	-0.223014	3.82259e-17	-1.23828	0.223513	0.964037	-4.98852	Untreated ARID1A-KO vs Untreated WT	Phosphoproteomics
Phosphoproteomic abundance	NUP210;T1844;	0.0906714	1.04806e-17	1.23609	0.224317	0.964037	-4.99087	Untreated ARID1A-KO vs Untreated WT	Phosphoproteomics
Phosphoproteomic abundance	MYO9B;T1271;	0.195048	-5.90219e-17	1.23574	0.224444	0.964037	-4.99124	Untreated ARID1A-KO vs Untreated WT	Phosphoproteomics
Phosphoproteomic abundance	TAF3;S183;	0.126238	2.70896e-17	1.23365	0.225213	0.964037	-4.99348	Untreated ARID1A-KO vs Untreated WT	Phosphoproteomics
Phosphoproteomic abundance	SCAND1;S52;	0.533383	-1.18292e-16	1.23335	0.225324	0.964037	-4.9938	Untreated ARID1A-KO vs Untreated WT	Phosphoproteomics
Phosphoproteomic abundance	ARHGAP4;S906;	0.237307	1.07388e-17	1.23328	0.22535	0.964037	-4.99388	Untreated ARID1A-KO vs Untreated WT	Phosphoproteomics
Phosphoproteomic abundance	DDX10;T577;	0.330594	2.32123e-17	1.23275	0.225545	0.964037	-4.99444	Untreated ARID1A-KO vs Untreated WT	Phosphoproteomics
Phosphoproteomic abundance	LARP4;S647;	0.0905723	8.26059e-19	1.23242	0.22567	0.964037	-4.9948	Untreated ARID1A-KO vs Untreated WT	Phosphoproteomics
Phosphoproteomic abundance	TPR;S1185;	0.144236	-3.76889e-19	1.23116	0.226133	0.964037	-4.99614	Untreated ARID1A-KO vs Untreated WT	Phosphoproteomics
Phosphoproteomic abundance	PCBP2;S173;	0.691879	3.37445e-16	1.22887	0.226981	0.964037	-4.99859	Untreated ARID1A-KO vs Untreated WT	Phosphoproteomics
Phosphoproteomic abundance	PCBP1;S173;	-0.113052	2.42035e-17	-1.22869	0.227047	0.964037	-4.99878	Untreated ARID1A-KO vs Untreated WT	Phosphoproteomics
Phosphoproteomic abundance	N4BP1;S300;	-0.246726	1.21596e-16	-1.2273	0.227563	0.964037	-5.00026	Untreated ARID1A-KO vs Untreated WT	Phosphoproteomics
Phosphoproteomic abundance	ITGA4;S1021;	0.318796	1.17176e-16	1.22679	0.227752	0.964037	-5.0008	Untreated ARID1A-KO vs Untreated WT	Phosphoproteomics
Phosphoproteomic abundance	ARHGEF11;S635;	-0.217627	-4.75603e-17	-1.22678	0.227755	0.964037	-5.00081	Untreated ARID1A-KO vs Untreated WT	Phosphoproteomics
Phosphoproteomic abundance	CCDC130;S332;	-0.13777	-1.48484e-17	-1.22664	0.227808	0.964037	-5.00096	Untreated ARID1A-KO vs Untreated WT	Phosphoproteomics
Phosphoproteomic abundance	CENPC;S73;	-0.140337	6.76749e-17	-1.22654	0.227844	0.964037	-5.00106	Untreated ARID1A-KO vs Untreated WT	Phosphoproteomics
Phosphoproteomic abundance	FKBP5;S13;	-0.146956	-2.51741e-17	-1.2259	0.228084	0.964037	-5.00175	Untreated ARID1A-KO vs Untreated WT	Phosphoproteomics
Phosphoproteomic abundance	RBM15;S670;	0.355856	-6.87281e-17	1.22545	0.228252	0.964037	-5.00223	Untreated ARID1A-KO vs Untreated WT	Phosphoproteomics
Phosphoproteomic abundance	IRF2BP1;S66;	-0.175296	-3.15038e-17	-1.22494	0.228442	0.964037	-5.00277	Untreated ARID1A-KO vs Untreated WT	Phosphoproteomics
Phosphoproteomic abundance	PUM1;S806;	-0.466552	1.49558e-16	-1.22452	0.228597	0.964037	-5.00321	Untreated ARID1A-KO vs Untreated WT	Phosphoproteomics
Phosphoproteomic abundance	MKI67;S308;	0.639729	3.2935e-16	1.22259	0.229317	0.964037	-5.00526	Untreated ARID1A-KO vs Untreated WT	Phosphoproteomics
Phosphoproteomic abundance	CEP170;T644;	0.209166	-5.96156e-17	1.22161	0.229681	0.964037	-5.0063	Untreated ARID1A-KO vs Untreated WT	Phosphoproteomics
Phosphoproteomic abundance	TNRC6B;S879;	0.0995929	2.42861e-17	1.21906	0.230636	0.964037	-5.009	Untreated ARID1A-KO vs Untreated WT	Phosphoproteomics
Phosphoproteomic abundance	ACTR8;S132;	-0.116785	6.08599e-17	-1.21686	0.231464	0.964037	-5.01133	Untreated ARID1A-KO vs Untreated WT	Phosphoproteomics
Phosphoproteomic abundance	ACAP2;S521;	-0.193899	-7.78767e-17	-1.21507	0.232136	0.964037	-5.01321	Untreated ARID1A-KO vs Untreated WT	Phosphoproteomics
Phosphoproteomic abundance	TARS;S39;	-0.230959	1.31178e-16	-1.21344	0.232753	0.964037	-5.01494	Untreated ARID1A-KO vs Untreated WT	Phosphoproteomics
Phosphoproteomic abundance	PUM2;S136;	-0.394631	5.12776e-17	-1.21313	0.23287	0.964037	-5.01526	Untreated ARID1A-KO vs Untreated WT	Phosphoproteomics
Phosphoproteomic abundance	SLC16A1;S498;	0.149271	3.09566e-17	1.20862	0.234578	0.964037	-5.02	Untreated ARID1A-KO vs Untreated WT	Phosphoproteomics
Phosphoproteomic abundance	FAM208B;S2009;	-0.291796	8.45884e-17	-1.20796	0.234826	0.964037	-5.02069	Untreated ARID1A-KO vs Untreated WT	Phosphoproteomics
Phosphoproteomic abundance	COTL1;T141;	-0.180632	2.36459e-18	-1.20737	0.23505	0.964037	-5.02131	Untreated ARID1A-KO vs Untreated WT	Phosphoproteomics
Phosphoproteomic abundance	SRRM2;S1483;	0.146114	4.78288e-17	1.20706	0.23517	0.964037	-5.02164	Untreated ARID1A-KO vs Untreated WT	Phosphoproteomics
Phosphoproteomic abundance	NUMA1;S1757;	0.234136	-1.55464e-16	1.20563	0.235713	0.964037	-5.02313	Untreated ARID1A-KO vs Untreated WT	Phosphoproteomics
Phosphoproteomic abundance	TMPO;S184;	0.228512	-2.60828e-17	1.20375	0.236433	0.964037	-5.02511	Untreated ARID1A-KO vs Untreated WT	Phosphoproteomics
Phosphoproteomic abundance	TMX1;S270;	0.341246	1.17486e-16	1.20313	0.236668	0.964037	-5.02575	Untreated ARID1A-KO vs Untreated WT	Phosphoproteomics
Phosphoproteomic abundance	NUP107;S11;	-0.235626	2.69089e-17	-1.20312	0.236671	0.964037	-5.02576	Untreated ARID1A-KO vs Untreated WT	Phosphoproteomics
Phosphoproteomic abundance	INTS3;S537;	0.145937	2.01145e-17	1.20275	0.236815	0.964037	-5.02615	Untreated ARID1A-KO vs Untreated WT	Phosphoproteomics
Phosphoproteomic abundance	BRWD1;S1475;	-0.13121	-1.51375e-17	-1.20267	0.236843	0.964037	-5.02623	Untreated ARID1A-KO vs Untreated WT	Phosphoproteomics
Phosphoproteomic abundance	SLC12A4;S967;	0.202057	-5.03896e-17	1.20206	0.237077	0.964037	-5.02687	Untreated ARID1A-KO vs Untreated WT	Phosphoproteomics
Phosphoproteomic abundance	FRYL;S2332;	-0.202112	9.48316e-17	-1.20186	0.237152	0.964037	-5.02707	Untreated ARID1A-KO vs Untreated WT	Phosphoproteomics
Phosphoproteomic abundance	RPS27;S11;	-0.0771008	3.26035e-17	-1.2008	0.23756	0.964037	-5.02818	Untreated ARID1A-KO vs Untreated WT	Phosphoproteomics
Phosphoproteomic abundance	PRPF40A;T373;	-0.146806	-2.17253e-17	-1.20078	0.237568	0.964037	-5.02821	Untreated ARID1A-KO vs Untreated WT	Phosphoproteomics
Phosphoproteomic abundance	CBX5;S14;	0.173863	-2.89121e-18	1.20048	0.237684	0.964037	-5.02852	Untreated ARID1A-KO vs Untreated WT	Phosphoproteomics
Phosphoproteomic abundance	UPF1;S1107;	-0.191469	6.36065e-17	-1.1996	0.238019	0.964037	-5.02943	Untreated ARID1A-KO vs Untreated WT	Phosphoproteomics
Phosphoproteomic abundance	KIF13A;T/SNA;	-0.325767	1.04796e-16	-1.19914	0.238198	0.964037	-5.02992	Untreated ARID1A-KO vs Untreated WT	Phosphoproteomics
Phosphoproteomic abundance	PHLDB2;S334;	-0.098177	-4.84277e-18	-1.19785	0.238691	0.964037	-5.03125	Untreated ARID1A-KO vs Untreated WT	Phosphoproteomics
Phosphoproteomic abundance	FAM21C;S498;	0.0867834	-3.12715e-17	1.19775	0.238729	0.964037	-5.03136	Untreated ARID1A-KO vs Untreated WT	Phosphoproteomics
Phosphoproteomic abundance	SH3PXD2A;S547;	0.190962	2.16221e-17	1.19741	0.23886	0.964037	-5.03171	Untreated ARID1A-KO vs Untreated WT	Phosphoproteomics
Phosphoproteomic abundance	DSG2;S701;	0.19947	1.85037e-17	1.19662	0.239164	0.964037	-5.03253	Untreated ARID1A-KO vs Untreated WT	Phosphoproteomics
Phosphoproteomic abundance	RPS3A;S237;	0.26926	1.72244e-16	1.19603	0.239392	0.964037	-5.03315	Untreated ARID1A-KO vs Untreated WT	Phosphoproteomics
Phosphoproteomic abundance	NCOR2;S1025;	-0.194206	9.06393e-17	-1.19583	0.239471	0.964037	-5.03336	Untreated ARID1A-KO vs Untreated WT	Phosphoproteomics
Phosphoproteomic abundance	FAM208B;S2037;	0.0641254	-8.74332e-18	1.19568	0.23953	0.964037	-5.03352	Untreated ARID1A-KO vs Untreated WT	Phosphoproteomics
Phosphoproteomic abundance	OSBPL3;S410;	-0.481228	2.65991e-16	-1.19489	0.239833	0.964037	-5.03433	Untreated ARID1A-KO vs Untreated WT	Phosphoproteomics
Phosphoproteomic abundance	DPYSL2;T509;	0.110787	-2.61706e-17	1.19405	0.240157	0.964037	-5.03521	Untreated ARID1A-KO vs Untreated WT	Phosphoproteomics
Phosphoproteomic abundance	FAM129A;S646;	-0.188729	5.20004e-17	-1.194	0.240177	0.964037	-5.03526	Untreated ARID1A-KO vs Untreated WT	Phosphoproteomics
Phosphoproteomic abundance	ARID4B;S675;	0.089824	1.57777e-17	1.19345	0.240388	0.964037	-5.03583	Untreated ARID1A-KO vs Untreated WT	Phosphoproteomics
Phosphoproteomic abundance	ABL2;S936;	-0.114792	1.23909e-17	-1.19325	0.240468	0.964037	-5.03604	Untreated ARID1A-KO vs Untreated WT	Phosphoproteomics
Phosphoproteomic abundance	SLAIN2;S48;	-0.13953	2.7673e-18	-1.19246	0.240773	0.964037	-5.03686	Untreated ARID1A-KO vs Untreated WT	Phosphoproteomics
Phosphoproteomic abundance	TFDP1;S23;	0.118217	-1.5468e-17	1.19238	0.240801	0.964037	-5.03693	Untreated ARID1A-KO vs Untreated WT	Phosphoproteomics
Phosphoproteomic abundance	ADAR;T601;	0.252166	-1.82889e-16	1.19074	0.241437	0.964037	-5.03863	Untreated ARID1A-KO vs Untreated WT	Phosphoproteomics
Phosphoproteomic abundance	CBX1;S175;	0.0768232	8.10983e-17	1.19026	0.241626	0.964037	-5.03914	Untreated ARID1A-KO vs Untreated WT	Phosphoproteomics
Phosphoproteomic abundance	DNAJB6;S277;	0.139216	-1.92781e-17	1.18989	0.241767	0.964037	-5.03951	Untreated ARID1A-KO vs Untreated WT	Phosphoproteomics
Phosphoproteomic abundance	ARHGAP5;S1195;	-0.14477	9.07013e-17	-1.18906	0.24209	0.964037	-5.04038	Untreated ARID1A-KO vs Untreated WT	Phosphoproteomics
Phosphoproteomic abundance	BAG6;S973;	-0.143158	-6.90172e-17	-1.18851	0.242306	0.964037	-5.04095	Untreated ARID1A-KO vs Untreated WT	Phosphoproteomics
Phosphoproteomic abundance	PSME4;S1121;	0.191127	-5.30949e-17	1.1872	0.242814	0.964037	-5.0423	Untreated ARID1A-KO vs Untreated WT	Phosphoproteomics
Phosphoproteomic abundance	WAC;S511;	-0.151652	-6.40196e-18	-1.1868	0.242972	0.964037	-5.04272	Untreated ARID1A-KO vs Untreated WT	Phosphoproteomics
Phosphoproteomic abundance	NA;S18;	-0.634398	1.0904e-16	-1.18572	0.243391	0.964037	-5.04383	Untreated ARID1A-KO vs Untreated WT	Phosphoproteomics
Phosphoproteomic abundance	CDCA3;S87;	0.0903974	3.42556e-17	1.18354	0.244243	0.964037	-5.04607	Untreated ARID1A-KO vs Untreated WT	Phosphoproteomics
Phosphoproteomic abundance	NIPBL;SNA;	-0.139341	5.20417e-18	-1.1832	0.244375	0.964037	-5.04642	Untreated ARID1A-KO vs Untreated WT	Phosphoproteomics
Phosphoproteomic abundance	CD2BP2;S195;	0.0981978	1.44767e-17	1.18292	0.244485	0.964037	-5.04671	Untreated ARID1A-KO vs Untreated WT	Phosphoproteomics
Phosphoproteomic abundance	INPP5F;T261;	-0.0941434	7.66686e-18	-1.18096	0.245254	0.964037	-5.04873	Untreated ARID1A-KO vs Untreated WT	Phosphoproteomics
Phosphoproteomic abundance	ZC3H4;S1269;	0.320628	2.97939e-16	1.17975	0.245728	0.964037	-5.04997	Untreated ARID1A-KO vs Untreated WT	Phosphoproteomics
Phosphoproteomic abundance	MARCKS;T150;	-0.147522	-5.12569e-17	-1.17808	0.246384	0.964037	-5.05168	Untreated ARID1A-KO vs Untreated WT	Phosphoproteomics
Phosphoproteomic abundance	NA;T203;	0.0976655	1.34751e-17	1.17708	0.246778	0.964037	-5.0527	Untreated ARID1A-KO vs Untreated WT	Phosphoproteomics
Phosphoproteomic abundance	ZC3HC1;S335;	0.131459	2.1808e-17	1.17663	0.246955	0.964037	-5.05316	Untreated ARID1A-KO vs Untreated WT	Phosphoproteomics
Phosphoproteomic abundance	MTA3;S428;	-0.139206	6.06121e-17	-1.1766	0.246968	0.964037	-5.0532	Untreated ARID1A-KO vs Untreated WT	Phosphoproteomics
Phosphoproteomic abundance	PRKDC;S3205;	-0.217969	-6.75303e-18	-1.17578	0.247293	0.964037	-5.05404	Untreated ARID1A-KO vs Untreated WT	Phosphoproteomics
Phosphoproteomic abundance	C5orf22;S197;	0.218317	-4.69201e-17	1.17348	0.248202	0.964037	-5.05639	Untreated ARID1A-KO vs Untreated WT	Phosphoproteomics
Phosphoproteomic abundance	CLK3;S224;	-0.142039	-1.68516e-17	-1.17165	0.248924	0.964037	-5.05825	Untreated ARID1A-KO vs Untreated WT	Phosphoproteomics
Phosphoproteomic abundance	WDHD1;S383;	-0.14681	1.07388e-18	-1.16864	0.25012	0.964037	-5.06132	Untreated ARID1A-KO vs Untreated WT	Phosphoproteomics
Phosphoproteomic abundance	PAPOLG;S648;	0.166798	4.13029e-18	1.16796	0.250391	0.964037	-5.06201	Untreated ARID1A-KO vs Untreated WT	Phosphoproteomics
Phosphoproteomic abundance	ZNF768;S125;	-0.22206	1.65238e-17	-1.16758	0.250545	0.964037	-5.0624	Untreated ARID1A-KO vs Untreated WT	Phosphoproteomics
Phosphoproteomic abundance	RRBP1;S1277;	-0.117465	7.18052e-17	-1.16728	0.250661	0.964037	-5.0627	Untreated ARID1A-KO vs Untreated WT	Phosphoproteomics
Phosphoproteomic abundance	RBM15;S656;	-0.138045	-2.52258e-17	-1.16711	0.250729	0.964037	-5.06287	Untreated ARID1A-KO vs Untreated WT	Phosphoproteomics
Phosphoproteomic abundance	RPP30;S251;	-0.110259	-5.40139e-17	-1.16518	0.251503	0.964037	-5.06484	Untreated ARID1A-KO vs Untreated WT	Phosphoproteomics
Phosphoproteomic abundance	ENAH;S125;	-0.744685	9.86211e-17	-1.16307	0.252346	0.964037	-5.06698	Untreated ARID1A-KO vs Untreated WT	Phosphoproteomics
Phosphoproteomic abundance	EHBP1L1;S1257;	0.254715	1.39542e-16	1.16208	0.252742	0.964037	-5.06798	Untreated ARID1A-KO vs Untreated WT	Phosphoproteomics
Phosphoproteomic abundance	AJUBA;S263;	-0.148187	-4.7168e-17	-1.16168	0.252902	0.964037	-5.06838	Untreated ARID1A-KO vs Untreated WT	Phosphoproteomics
Phosphoproteomic abundance	GTF3C1;S1611;	0.166807	-6.63325e-17	1.1609	0.253216	0.964037	-5.06918	Untreated ARID1A-KO vs Untreated WT	Phosphoproteomics
Phosphoproteomic abundance	RNF113A;S329;	-0.268475	2.38772e-16	-1.16042	0.253408	0.964037	-5.06966	Untreated ARID1A-KO vs Untreated WT	Phosphoproteomics
Phosphoproteomic abundance	MKI67;S2466;	0.310249	-7.50784e-17	1.16005	0.253557	0.964037	-5.07003	Untreated ARID1A-KO vs Untreated WT	Phosphoproteomics
Phosphoproteomic abundance	UNG;T60;	-0.240326	-6.83977e-17	-1.15963	0.253727	0.964037	-5.07046	Untreated ARID1A-KO vs Untreated WT	Phosphoproteomics
Phosphoproteomic abundance	TACC2;S2317;	0.116358	1.24735e-17	1.15843	0.25421	0.964037	-5.07167	Untreated ARID1A-KO vs Untreated WT	Phosphoproteomics
Phosphoproteomic abundance	FAM208A;S694;	-0.145942	-1.48691e-18	-1.15834	0.254246	0.964037	-5.07176	Untreated ARID1A-KO vs Untreated WT	Phosphoproteomics
Phosphoproteomic abundance	TCOF1;S906;	-0.628503	-3.19478e-16	-1.15723	0.254693	0.964037	-5.07288	Untreated ARID1A-KO vs Untreated WT	Phosphoproteomics
Phosphoproteomic abundance	CREBBP;S121;	-0.18419	-1.95982e-17	-1.15634	0.255052	0.964037	-5.07378	Untreated ARID1A-KO vs Untreated WT	Phosphoproteomics
Phosphoproteomic abundance	HSP90AA1;S263;	0.133214	2.04811e-17	1.15555	0.255371	0.964037	-5.07458	Untreated ARID1A-KO vs Untreated WT	Phosphoproteomics
Phosphoproteomic abundance	HIST1H4H;S48;	0.282979	1.35059e-16	1.15446	0.255813	0.964037	-5.07568	Untreated ARID1A-KO vs Untreated WT	Phosphoproteomics
Phosphoproteomic abundance	CSRP1;S192;	0.182734	3.27119e-17	1.15416	0.255932	0.964037	-5.07597	Untreated ARID1A-KO vs Untreated WT	Phosphoproteomics
Phosphoproteomic abundance	FARP1;S427;	-0.0779485	-3.15141e-17	-1.15405	0.255976	0.964037	-5.07608	Untreated ARID1A-KO vs Untreated WT	Phosphoproteomics
Phosphoproteomic abundance	NAB2;S6;	0.318087	4.04975e-17	1.15267	0.256535	0.964037	-5.07747	Untreated ARID1A-KO vs Untreated WT	Phosphoproteomics
Phosphoproteomic abundance	NSD1;S2471;	0.149968	1.37487e-17	1.15261	0.256558	0.964037	-5.07753	Untreated ARID1A-KO vs Untreated WT	Phosphoproteomics
Phosphoproteomic abundance	RBM10;S797;	0.0968536	7.4042e-18	1.1515	0.257011	0.964037	-5.07865	Untreated ARID1A-KO vs Untreated WT	Phosphoproteomics
Phosphoproteomic abundance	NUFIP2;S572;	-0.214194	7.96321e-17	-1.15125	0.25711	0.964037	-5.07889	Untreated ARID1A-KO vs Untreated WT	Phosphoproteomics
Phosphoproteomic abundance	IRF2BP2;S240;	0.481935	1.34235e-16	1.14974	0.257726	0.964037	-5.08041	Untreated ARID1A-KO vs Untreated WT	Phosphoproteomics
Phosphoproteomic abundance	TBC1D22A;S167;	0.607778	1.07553e-16	1.14793	0.258461	0.964037	-5.08222	Untreated ARID1A-KO vs Untreated WT	Phosphoproteomics
Phosphoproteomic abundance	PGAM1;S118;	0.161182	-8.35352e-18	1.14696	0.258859	0.964037	-5.0832	Untreated ARID1A-KO vs Untreated WT	Phosphoproteomics
Phosphoproteomic abundance	JMY;S974;	-0.237315	1.12003e-16	-1.14687	0.258896	0.964037	-5.08329	Untreated ARID1A-KO vs Untreated WT	Phosphoproteomics
Phosphoproteomic abundance	MTMR4;T608;	-0.258494	-5.62443e-17	-1.14556	0.259429	0.964037	-5.08459	Untreated ARID1A-KO vs Untreated WT	Phosphoproteomics
Phosphoproteomic abundance	WDR44;S262;	-0.158304	6.30283e-17	-1.14513	0.259603	0.964037	-5.08502	Untreated ARID1A-KO vs Untreated WT	Phosphoproteomics
Phosphoproteomic abundance	EEF2K;S474;	0.13784	-4.05595e-17	1.14501	0.259655	0.964037	-5.08515	Untreated ARID1A-KO vs Untreated WT	Phosphoproteomics
Phosphoproteomic abundance	GSK3A;S278;	0.738942	2.70121e-16	1.14471	0.259775	0.964037	-5.08544	Untreated ARID1A-KO vs Untreated WT	Phosphoproteomics
Phosphoproteomic abundance	IRS2;S594;	-0.0735334	-4.90679e-17	-1.14435	0.259924	0.964037	-5.0858	Untreated ARID1A-KO vs Untreated WT	Phosphoproteomics
Phosphoproteomic abundance	PRR11;S307;	-0.220006	-1.02514e-16	-1.14277	0.260573	0.964037	-5.08738	Untreated ARID1A-KO vs Untreated WT	Phosphoproteomics
Phosphoproteomic abundance	CLSPN;S83;	0.153044	-1.69342e-18	1.14197	0.260898	0.964037	-5.08817	Untreated ARID1A-KO vs Untreated WT	Phosphoproteomics
Phosphoproteomic abundance	REST;S864;	0.0811633	-3.54999e-17	1.14171	0.261008	0.964037	-5.08844	Untreated ARID1A-KO vs Untreated WT	Phosphoproteomics
Phosphoproteomic abundance	ERCC5;S384;	-0.116988	-4.60399e-17	-1.14122	0.261207	0.964037	-5.08892	Untreated ARID1A-KO vs Untreated WT	Phosphoproteomics
Phosphoproteomic abundance	FUBP3;S569;	0.152789	4.86962e-17	1.14111	0.261252	0.964037	-5.08903	Untreated ARID1A-KO vs Untreated WT	Phosphoproteomics
Phosphoproteomic abundance	GPS1;S474;	0.171987	1.53647e-17	1.13858	0.262295	0.964037	-5.09155	Untreated ARID1A-KO vs Untreated WT	Phosphoproteomics
Phosphoproteomic abundance	BAZ1B;S349;	-0.117838	-3.51127e-17	-1.138	0.262533	0.964037	-5.09213	Untreated ARID1A-KO vs Untreated WT	Phosphoproteomics
Phosphoproteomic abundance	NOP14;S96;	-0.0812868	1.7071e-17	-1.13616	0.26329	0.964037	-5.09395	Untreated ARID1A-KO vs Untreated WT	Phosphoproteomics
Phosphoproteomic abundance	CTNND1;S349;	-0.128922	3.10469e-17	-1.13502	0.263763	0.964037	-5.09508	Untreated ARID1A-KO vs Untreated WT	Phosphoproteomics
Phosphoproteomic abundance	STMN1;S63;	0.108457	9.1073e-18	1.13498	0.263778	0.964037	-5.09512	Untreated ARID1A-KO vs Untreated WT	Phosphoproteomics
Phosphoproteomic abundance	RBM17;S229;	0.323747	2.24115e-16	1.13462	0.263928	0.964037	-5.09548	Untreated ARID1A-KO vs Untreated WT	Phosphoproteomics
Phosphoproteomic abundance	CCDC86;S160;	-0.154984	2.83054e-17	-1.13449	0.26398	0.964037	-5.0956	Untreated ARID1A-KO vs Untreated WT	Phosphoproteomics
Phosphoproteomic abundance	ZC3H13;T1033;	-0.159803	-7.79722e-17	-1.13447	0.26399	0.964037	-5.09562	Untreated ARID1A-KO vs Untreated WT	Phosphoproteomics
Phosphoproteomic abundance	NOL12;S134;	-0.169377	-4.42716e-17	-1.1343	0.26406	0.964037	-5.09579	Untreated ARID1A-KO vs Untreated WT	Phosphoproteomics
Phosphoproteomic abundance	CRIP2;S111;	0.476356	-7.63278e-17	1.13175	0.265115	0.964037	-5.09831	Untreated ARID1A-KO vs Untreated WT	Phosphoproteomics
Phosphoproteomic abundance	OSBPL3;S437;	0.133131	-3.69919e-17	1.13149	0.265226	0.964037	-5.09857	Untreated ARID1A-KO vs Untreated WT	Phosphoproteomics
Phosphoproteomic abundance	PHF2;S/TNA;	0.312791	-8.9648e-17	1.13142	0.265252	0.964037	-5.09864	Untreated ARID1A-KO vs Untreated WT	Phosphoproteomics
Phosphoproteomic abundance	UBA1;S835;	0.175961	-5.15254e-18	1.13136	0.26528	0.964037	-5.0987	Untreated ARID1A-KO vs Untreated WT	Phosphoproteomics
Phosphoproteomic abundance	NCOR1;S224;	0.15933	-5.78654e-17	1.13131	0.265298	0.964037	-5.09875	Untreated ARID1A-KO vs Untreated WT	Phosphoproteomics
Phosphoproteomic abundance	NASP;S497;	-0.126269	-3.42814e-18	-1.13049	0.265641	0.964037	-5.09956	Untreated ARID1A-KO vs Untreated WT	Phosphoproteomics
Phosphoproteomic abundance	CHD7;S1874;	0.498109	2.65413e-16	1.12894	0.266285	0.964037	-5.10109	Untreated ARID1A-KO vs Untreated WT	Phosphoproteomics
Phosphoproteomic abundance	GIT2;S586;	0.224687	3.97747e-17	1.12822	0.266585	0.964037	-5.1018	Untreated ARID1A-KO vs Untreated WT	Phosphoproteomics
Phosphoproteomic abundance	DLGAP4;T915;	0.22087	1.0636e-16	1.12688	0.267143	0.964037	-5.10312	Untreated ARID1A-KO vs Untreated WT	Phosphoproteomics
Phosphoproteomic abundance	RPL17;S5;	0.110267	-4.00845e-17	1.12671	0.267216	0.964037	-5.10329	Untreated ARID1A-KO vs Untreated WT	Phosphoproteomics
Phosphoproteomic abundance	KANK2;S83;	-0.281458	4.11377e-17	-1.12596	0.267528	0.964037	-5.10402	Untreated ARID1A-KO vs Untreated WT	Phosphoproteomics
Phosphoproteomic abundance	TWISTNB;S304;	0.41724	-3.39335e-16	1.12561	0.267674	0.964037	-5.10436	Untreated ARID1A-KO vs Untreated WT	Phosphoproteomics
Phosphoproteomic abundance	ATF7;T101;	0.212635	4.3936e-17	1.12457	0.268108	0.964037	-5.10539	Untreated ARID1A-KO vs Untreated WT	Phosphoproteomics
Phosphoproteomic abundance	MYO5A;S600;	-0.338875	-5.31569e-17	-1.12362	0.268509	0.964037	-5.10632	Untreated ARID1A-KO vs Untreated WT	Phosphoproteomics
Phosphoproteomic abundance	NOLC1;S538;	0.147439	9.48935e-18	1.12355	0.268537	0.964037	-5.10639	Untreated ARID1A-KO vs Untreated WT	Phosphoproteomics
Phosphoproteomic abundance	TOMM70;S91;	-0.401337	4.92538e-17	-1.1227	0.268891	0.964037	-5.10722	Untreated ARID1A-KO vs Untreated WT	Phosphoproteomics
Phosphoproteomic abundance	SHROOM3;S910;	-0.144905	2.11161e-17	-1.12249	0.268981	0.964037	-5.10743	Untreated ARID1A-KO vs Untreated WT	Phosphoproteomics
Phosphoproteomic abundance	NELFE;S115;	-0.0748679	2.8499e-18	-1.12184	0.269253	0.964037	-5.10807	Untreated ARID1A-KO vs Untreated WT	Phosphoproteomics
Phosphoproteomic abundance	MAP1A;S986;	0.157155	1.89167e-17	1.1214	0.269437	0.964037	-5.10849	Untreated ARID1A-KO vs Untreated WT	Phosphoproteomics
Phosphoproteomic abundance	TCF20;S1335;	-0.138869	-8.91576e-17	-1.11829	0.270744	0.964037	-5.11154	Untreated ARID1A-KO vs Untreated WT	Phosphoproteomics
Phosphoproteomic abundance	ZRSR2;S384;	0.121019	2.12297e-17	1.11825	0.270762	0.964037	-5.11158	Untreated ARID1A-KO vs Untreated WT	Phosphoproteomics
Phosphoproteomic abundance	SRSF6;SNA;	-0.166148	1.72491e-17	-1.11801	0.270862	0.964037	-5.11181	Untreated ARID1A-KO vs Untreated WT	Phosphoproteomics
Phosphoproteomic abundance	ZZEF1;S1518;	-0.361922	-7.54088e-17	-1.11799	0.270871	0.964037	-5.11183	Untreated ARID1A-KO vs Untreated WT	Phosphoproteomics
Phosphoproteomic abundance	SMARCAD1;S239;	-0.255881	-6.37304e-17	-1.11656	0.271475	0.964037	-5.11323	Untreated ARID1A-KO vs Untreated WT	Phosphoproteomics
Phosphoproteomic abundance	MCAM;S606;	-0.244173	-1.40926e-16	-1.11636	0.271562	0.964037	-5.11343	Untreated ARID1A-KO vs Untreated WT	Phosphoproteomics
Phosphoproteomic abundance	NA;S797;	-0.132719	-6.58782e-18	-1.11592	0.271747	0.964037	-5.11385	Untreated ARID1A-KO vs Untreated WT	Phosphoproteomics
Phosphoproteomic abundance	ANKZF1;T607;	0.105686	1.65625e-17	1.11514	0.272076	0.964037	-5.11461	Untreated ARID1A-KO vs Untreated WT	Phosphoproteomics
Phosphoproteomic abundance	SUN2;S12;	-0.241136	3.86596e-17	-1.11486	0.272194	0.964037	-5.11489	Untreated ARID1A-KO vs Untreated WT	Phosphoproteomics
Phosphoproteomic abundance	PCNX3;S1955;	-0.278169	-2.36253e-17	-1.11395	0.272581	0.964037	-5.11578	Untreated ARID1A-KO vs Untreated WT	Phosphoproteomics
Phosphoproteomic abundance	ZC3HAV1;S284;	0.128648	4.42974e-17	1.11378	0.272653	0.964037	-5.11594	Untreated ARID1A-KO vs Untreated WT	Phosphoproteomics
Phosphoproteomic abundance	BAG3;T406;	0.0701423	3.60317e-17	1.11327	0.272868	0.964037	-5.11644	Untreated ARID1A-KO vs Untreated WT	Phosphoproteomics
Phosphoproteomic abundance	DDX51;S83;	-0.321247	-3.13076e-17	-1.11159	0.273579	0.964037	-5.11807	Untreated ARID1A-KO vs Untreated WT	Phosphoproteomics
Phosphoproteomic abundance	BCL9;S62;	0.212024	6.03849e-17	1.11074	0.273942	0.964037	-5.1189	Untreated ARID1A-KO vs Untreated WT	Phosphoproteomics
Phosphoproteomic abundance	RTN3;S316;	0.225058	1.32004e-16	1.11058	0.274008	0.964037	-5.11905	Untreated ARID1A-KO vs Untreated WT	Phosphoproteomics
Phosphoproteomic abundance	CTNNBL1;S545;	0.123012	8.25413e-18	1.11053	0.274029	0.964037	-5.1191	Untreated ARID1A-KO vs Untreated WT	Phosphoproteomics
Phosphoproteomic abundance	SEPT9;S30;	0.128422	2.69502e-18	1.11014	0.274197	0.964037	-5.11948	Untreated ARID1A-KO vs Untreated WT	Phosphoproteomics
Phosphoproteomic abundance	SLC16A1;T466;	0.131084	2.92425e-17	1.10904	0.274663	0.964498	-5.12054	Untreated ARID1A-KO vs Untreated WT	Phosphoproteomics
Phosphoproteomic abundance	NCOR2;S67;	-0.282797	1.57612e-16	-1.10721	0.275441	0.964903	-5.12231	Untreated ARID1A-KO vs Untreated WT	Phosphoproteomics
Phosphoproteomic abundance	CPSF7;S60;	0.225927	4.11584e-17	1.10704	0.275515	0.964903	-5.12248	Untreated ARID1A-KO vs Untreated WT	Phosphoproteomics
Phosphoproteomic abundance	USP16;S415;	0.101305	-5.6585e-18	1.10638	0.275799	0.964903	-5.12312	Untreated ARID1A-KO vs Untreated WT	Phosphoproteomics
Phosphoproteomic abundance	PHRF1;S915;	0.111971	8.47536e-17	1.10555	0.276151	0.964903	-5.12392	Untreated ARID1A-KO vs Untreated WT	Phosphoproteomics
Phosphoproteomic abundance	SCML2;S522;	0.423306	-1.70499e-16	1.10485	0.276452	0.964903	-5.1246	Untreated ARID1A-KO vs Untreated WT	Phosphoproteomics
Phosphoproteomic abundance	AGA;T283;	-0.125879	1.25148e-17	-1.10213	0.277617	0.965921	-5.12722	Untreated ARID1A-KO vs Untreated WT	Phosphoproteomics
Phosphoproteomic abundance	SLC9A3R1;S280;	-0.095414	3.47564e-17	-1.10198	0.277679	0.965921	-5.12736	Untreated ARID1A-KO vs Untreated WT	Phosphoproteomics
Phosphoproteomic abundance	SYTL5;T247;	-0.281777	-4.10964e-18	-1.10182	0.277748	0.965921	-5.12752	Untreated ARID1A-KO vs Untreated WT	Phosphoproteomics
Phosphoproteomic abundance	ADD1;T614;	0.153354	-2.83338e-17	1.10018	0.278451	0.967199	-5.1291	Untreated ARID1A-KO vs Untreated WT	Phosphoproteomics
Phosphoproteomic abundance	EIF3G;S42;	-0.117573	7.34702e-17	-1.09695	0.279843	0.968889	-5.1322	Untreated ARID1A-KO vs Untreated WT	Phosphoproteomics
Phosphoproteomic abundance	HMGA2;S44;	-0.28738	1.75202e-16	-1.09632	0.280118	0.968889	-5.13281	Untreated ARID1A-KO vs Untreated WT	Phosphoproteomics
Phosphoproteomic abundance	SVIL;S968;	0.299587	-3.24125e-17	1.09612	0.280202	0.968889	-5.133	Untreated ARID1A-KO vs Untreated WT	Phosphoproteomics
Phosphoproteomic abundance	PHKB;S700;	0.0710812	4.76791e-17	1.09402	0.281108	0.968889	-5.13501	Untreated ARID1A-KO vs Untreated WT	Phosphoproteomics
Phosphoproteomic abundance	RBM39;S97;	0.455341	-1.69239e-16	1.09284	0.281623	0.968889	-5.13615	Untreated ARID1A-KO vs Untreated WT	Phosphoproteomics
Phosphoproteomic abundance	FLNA;S2327;	-0.201378	3.17e-17	-1.09254	0.281749	0.968889	-5.13643	Untreated ARID1A-KO vs Untreated WT	Phosphoproteomics
Phosphoproteomic abundance	AKAP8;S328;	-0.279653	-6.8992e-17	-1.09239	0.281818	0.968889	-5.13658	Untreated ARID1A-KO vs Untreated WT	Phosphoproteomics
Phosphoproteomic abundance	MCM3AP;S430;	-0.104539	5.36938e-18	-1.09086	0.28248	0.968889	-5.13804	Untreated ARID1A-KO vs Untreated WT	Phosphoproteomics
Phosphoproteomic abundance	BBS10;S719;	0.27961	-6.40505e-17	1.08964	0.283009	0.968889	-5.1392	Untreated ARID1A-KO vs Untreated WT	Phosphoproteomics
Phosphoproteomic abundance	ELMO1;S344;	0.173553	-5.7948e-17	1.08912	0.283234	0.968889	-5.13969	Untreated ARID1A-KO vs Untreated WT	Phosphoproteomics
Phosphoproteomic abundance	TXNL1;S113;	0.124744	-2.89121e-18	1.08863	0.283449	0.968889	-5.14016	Untreated ARID1A-KO vs Untreated WT	Phosphoproteomics
Phosphoproteomic abundance	CTTN;T401;	-0.302172	-1.2713e-16	-1.0885	0.283507	0.968889	-5.14029	Untreated ARID1A-KO vs Untreated WT	Phosphoproteomics
Phosphoproteomic abundance	CAD;S1406;	0.242556	8.44439e-17	1.08826	0.283612	0.968889	-5.14052	Untreated ARID1A-KO vs Untreated WT	Phosphoproteomics
Phosphoproteomic abundance	TOP2A;S1213;	-0.0870319	-6.8852e-17	-1.08565	0.284749	0.968889	-5.143	Untreated ARID1A-KO vs Untreated WT	Phosphoproteomics
Phosphoproteomic abundance	CDK16;S153;	-0.130174	-6.35446e-17	-1.08556	0.284789	0.968889	-5.14309	Untreated ARID1A-KO vs Untreated WT	Phosphoproteomics
Phosphoproteomic abundance	MARK3;T507;	0.217728	1.12964e-17	1.08485	0.285099	0.968889	-5.14376	Untreated ARID1A-KO vs Untreated WT	Phosphoproteomics
Phosphoproteomic abundance	NAA10;S186;	0.140902	3.6708e-18	1.08471	0.285158	0.968889	-5.14389	Untreated ARID1A-KO vs Untreated WT	Phosphoproteomics
Phosphoproteomic abundance	TIMELESS;S1173;	-0.291837	-3.96508e-16	-1.08432	0.285331	0.968889	-5.14427	Untreated ARID1A-KO vs Untreated WT	Phosphoproteomics
Phosphoproteomic abundance	EIF3B;S125;	0.114241	-1.25354e-17	1.08324	0.285803	0.968889	-5.14529	Untreated ARID1A-KO vs Untreated WT	Phosphoproteomics
Phosphoproteomic abundance	MEPCE;S101;	-0.109608	2.29193e-17	-1.08289	0.285956	0.968889	-5.14562	Untreated ARID1A-KO vs Untreated WT	Phosphoproteomics
Phosphoproteomic abundance	EYA4;S361;	0.21992	-1.24322e-16	1.0828	0.285995	0.968889	-5.14571	Untreated ARID1A-KO vs Untreated WT	Phosphoproteomics
Phosphoproteomic abundance	PNKP;T118;	0.35619	4.42768e-17	1.08032	0.287083	0.969042	-5.14805	Untreated ARID1A-KO vs Untreated WT	Phosphoproteomics
Phosphoproteomic abundance	BOD1L1;S538;	0.199133	-1.6769e-16	1.0787	0.287795	0.969042	-5.14959	Untreated ARID1A-KO vs Untreated WT	Phosphoproteomics
Phosphoproteomic abundance	APEH;S187;	-0.116509	1.40843e-17	-1.07759	0.288282	0.969042	-5.15063	Untreated ARID1A-KO vs Untreated WT	Phosphoproteomics
Phosphoproteomic abundance	PLEC;S4670;	0.195825	2.65165e-17	1.07604	0.288968	0.969042	-5.1521	Untreated ARID1A-KO vs Untreated WT	Phosphoproteomics
Phosphoproteomic abundance	SRRM1;T220;	0.229506	-2.45443e-17	1.07588	0.289039	0.969042	-5.15225	Untreated ARID1A-KO vs Untreated WT	Phosphoproteomics
Phosphoproteomic abundance	MTMR12;S564;	-0.259426	4.98785e-17	-1.07522	0.289331	0.969042	-5.15287	Untreated ARID1A-KO vs Untreated WT	Phosphoproteomics
Phosphoproteomic abundance	MIS18BP1;T653;	0.216823	-5.16287e-18	1.07513	0.289368	0.969042	-5.15295	Untreated ARID1A-KO vs Untreated WT	Phosphoproteomics
Phosphoproteomic abundance	UIMC1;S653;	0.0753966	1.35887e-17	1.0746	0.289602	0.969042	-5.15345	Untreated ARID1A-KO vs Untreated WT	Phosphoproteomics
Phosphoproteomic abundance	BMS1;S552;	0.0871713	3.24228e-18	1.0738	0.289957	0.969042	-5.15421	Untreated ARID1A-KO vs Untreated WT	Phosphoproteomics
Phosphoproteomic abundance	COIL;T456;	0.118628	2.76936e-17	1.07323	0.290207	0.969042	-5.15474	Untreated ARID1A-KO vs Untreated WT	Phosphoproteomics
Phosphoproteomic abundance	FCHO2;S/TNA;	-0.27756	-7.86408e-17	-1.07262	0.290478	0.969042	-5.15531	Untreated ARID1A-KO vs Untreated WT	Phosphoproteomics
Phosphoproteomic abundance	PNISR;S211;	0.0649149	3.44673e-17	1.07216	0.290683	0.969042	-5.15575	Untreated ARID1A-KO vs Untreated WT	Phosphoproteomics
Phosphoproteomic abundance	C9orf16;S82;	-0.163292	5.71788e-18	-1.07171	0.290881	0.969042	-5.15617	Untreated ARID1A-KO vs Untreated WT	Phosphoproteomics
Phosphoproteomic abundance	SRRM2;S323;	0.285176	-8.95448e-17	1.07105	0.291174	0.969042	-5.15679	Untreated ARID1A-KO vs Untreated WT	Phosphoproteomics
Phosphoproteomic abundance	MAP4K4;S639;	0.168439	1.32995e-17	1.0694	0.291907	0.969042	-5.15834	Untreated ARID1A-KO vs Untreated WT	Phosphoproteomics
Phosphoproteomic abundance	TAF7;S264;	0.0934707	-5.41069e-18	1.06753	0.292739	0.969042	-5.16009	Untreated ARID1A-KO vs Untreated WT	Phosphoproteomics
Phosphoproteomic abundance	BCLAF1;S658;	0.162375	3.75031e-17	1.06723	0.292873	0.969042	-5.16037	Untreated ARID1A-KO vs Untreated WT	Phosphoproteomics
Phosphoproteomic abundance	NES;T338;	-0.150538	-2.93251e-17	-1.06703	0.292963	0.969042	-5.16056	Untreated ARID1A-KO vs Untreated WT	Phosphoproteomics
Phosphoproteomic abundance	POLR3E;S161;	0.345055	-2.1081e-16	1.06683	0.293051	0.969042	-5.16075	Untreated ARID1A-KO vs Untreated WT	Phosphoproteomics
Phosphoproteomic abundance	TMEM201;S454;	-0.24943	6.08805e-17	-1.06669	0.293113	0.969042	-5.16087	Untreated ARID1A-KO vs Untreated WT	Phosphoproteomics
Phosphoproteomic abundance	RRBP1;S615;	-0.145183	4.93312e-17	-1.06478	0.293968	0.969042	-5.16266	Untreated ARID1A-KO vs Untreated WT	Phosphoproteomics
Phosphoproteomic abundance	TAF10;S44;	-0.107948	4.91918e-17	-1.06347	0.294552	0.969042	-5.16389	Untreated ARID1A-KO vs Untreated WT	Phosphoproteomics
Phosphoproteomic abundance	SRCAP;S274;	-0.158221	5.51394e-18	-1.06297	0.294775	0.969042	-5.16435	Untreated ARID1A-KO vs Untreated WT	Phosphoproteomics
Phosphoproteomic abundance	RNF20;S138;	-0.189429	3.38684e-17	-1.06246	0.295001	0.969042	-5.16482	Untreated ARID1A-KO vs Untreated WT	Phosphoproteomics
Phosphoproteomic abundance	MAP3K4;T447;	0.227006	6.25688e-17	1.06228	0.295084	0.969042	-5.16499	Untreated ARID1A-KO vs Untreated WT	Phosphoproteomics
Phosphoproteomic abundance	MSL1;S126;	0.0973837	2.10129e-17	1.05911	0.296507	0.969042	-5.16794	Untreated ARID1A-KO vs Untreated WT	Phosphoproteomics
Phosphoproteomic abundance	DROSHA;S373;	0.239439	6.03023e-18	1.05688	0.297509	0.969042	-5.17001	Untreated ARID1A-KO vs Untreated WT	Phosphoproteomics
Phosphoproteomic abundance	DGCR8;S95;	-0.130676	-5.08026e-18	-1.05572	0.298029	0.969042	-5.17108	Untreated ARID1A-KO vs Untreated WT	Phosphoproteomics
Phosphoproteomic abundance	NCOR2;S215;	-0.0672501	-4.21032e-18	-1.05553	0.298118	0.969042	-5.17126	Untreated ARID1A-KO vs Untreated WT	Phosphoproteomics
Phosphoproteomic abundance	BAZ1B;S1468;	0.365264	2.54013e-16	1.05511	0.298308	0.969042	-5.17165	Untreated ARID1A-KO vs Untreated WT	Phosphoproteomics
Phosphoproteomic abundance	MICALL1;S391;	0.146358	-1.51788e-17	1.05384	0.29888	0.969042	-5.17282	Untreated ARID1A-KO vs Untreated WT	Phosphoproteomics
Phosphoproteomic abundance	SNRNP70;S226;	-0.26675	-3.93204e-17	-1.05369	0.298947	0.969042	-5.17296	Untreated ARID1A-KO vs Untreated WT	Phosphoproteomics
Phosphoproteomic abundance	SARM1;S54;	-0.134113	2.20315e-16	-1.05339	0.299082	0.969042	-5.17324	Untreated ARID1A-KO vs Untreated WT	Phosphoproteomics
Phosphoproteomic abundance	PDE1C;S469;	0.186085	3.64498e-17	1.05271	0.299392	0.969042	-5.17387	Untreated ARID1A-KO vs Untreated WT	Phosphoproteomics
Phosphoproteomic abundance	MAVS;S222;	-0.124188	5.36628e-17	-1.05235	0.299551	0.969042	-5.1742	Untreated ARID1A-KO vs Untreated WT	Phosphoproteomics
Phosphoproteomic abundance	TRIM24;S811;	0.205282	-8.80682e-17	1.05086	0.300227	0.969042	-5.17558	Untreated ARID1A-KO vs Untreated WT	Phosphoproteomics
Phosphoproteomic abundance	GOLIM4;T648;	0.462549	-1.28948e-16	1.0505	0.300392	0.969042	-5.17591	Untreated ARID1A-KO vs Untreated WT	Phosphoproteomics
Phosphoproteomic abundance	RSF1;S397;	-0.292862	-7.22388e-17	-1.04868	0.301218	0.969042	-5.17759	Untreated ARID1A-KO vs Untreated WT	Phosphoproteomics
Phosphoproteomic abundance	KPNA3;S60;	0.357194	-2.8466e-16	1.04851	0.301293	0.969042	-5.17774	Untreated ARID1A-KO vs Untreated WT	Phosphoproteomics
Phosphoproteomic abundance	SRRM1;S713;	-0.135744	4.15817e-17	-1.0479	0.301573	0.969042	-5.17831	Untreated ARID1A-KO vs Untreated WT	Phosphoproteomics
Phosphoproteomic abundance	HUWE1;T1928;	-0.194799	-1.07883e-16	-1.0469	0.302027	0.969042	-5.17922	Untreated ARID1A-KO vs Untreated WT	Phosphoproteomics
Phosphoproteomic abundance	ZBTB21;S1003;	0.186234	-1.02018e-17	1.04654	0.30219	0.969042	-5.17955	Untreated ARID1A-KO vs Untreated WT	Phosphoproteomics
Phosphoproteomic abundance	STX7;S129;	-0.152178	-1.10196e-16	-1.04414	0.303282	0.969042	-5.18175	Untreated ARID1A-KO vs Untreated WT	Phosphoproteomics
Phosphoproteomic abundance	C18orf8;S329;	0.170364	1.64566e-19	1.04383	0.303426	0.969042	-5.18204	Untreated ARID1A-KO vs Untreated WT	Phosphoproteomics
Phosphoproteomic abundance	USP1;S313;	0.135839	1.57777e-17	1.04368	0.303495	0.969042	-5.18218	Untreated ARID1A-KO vs Untreated WT	Phosphoproteomics
Phosphoproteomic abundance	FASN;S1411;	-0.105187	4.06834e-18	-1.043	0.303803	0.969042	-5.1828	Untreated ARID1A-KO vs Untreated WT	Phosphoproteomics
Phosphoproteomic abundance	PGM3;S64;	0.081182	1.62114e-17	1.04285	0.303872	0.969042	-5.18294	Untreated ARID1A-KO vs Untreated WT	Phosphoproteomics
Phosphoproteomic abundance	TNRC6A;S739;	0.144238	1.36713e-17	1.04228	0.304132	0.969042	-5.18346	Untreated ARID1A-KO vs Untreated WT	Phosphoproteomics
Phosphoproteomic abundance	RGS12;S850;	0.107378	-1.55454e-17	1.03829	0.30596	0.969042	-5.1871	Untreated ARID1A-KO vs Untreated WT	Phosphoproteomics
Phosphoproteomic abundance	FAM134A;S385;	-0.0634425	-1.75537e-17	-1.03772	0.306223	0.969042	-5.18762	Untreated ARID1A-KO vs Untreated WT	Phosphoproteomics
Phosphoproteomic abundance	LSM14A;S347;	0.134508	-6.65473e-16	1.03744	0.306351	0.969042	-5.18788	Untreated ARID1A-KO vs Untreated WT	Phosphoproteomics
Phosphoproteomic abundance	SRRM2;S994;	-0.142591	2.27992e-17	-1.03721	0.306458	0.969042	-5.18809	Untreated ARID1A-KO vs Untreated WT	Phosphoproteomics
Phosphoproteomic abundance	ACAP2;S379;	0.101837	1.08627e-17	1.03533	0.307321	0.969042	-5.18979	Untreated ARID1A-KO vs Untreated WT	Phosphoproteomics
Phosphoproteomic abundance	BUD13;T159;	0.196153	2.95729e-17	1.03521	0.307377	0.969042	-5.18991	Untreated ARID1A-KO vs Untreated WT	Phosphoproteomics
Phosphoproteomic abundance	OCIAD1;S123;	0.138781	3.97283e-18	1.03476	0.307585	0.969042	-5.19032	Untreated ARID1A-KO vs Untreated WT	Phosphoproteomics
Phosphoproteomic abundance	TMX1;S247;	-0.0602768	1.60101e-17	-1.03457	0.307674	0.969042	-5.19049	Untreated ARID1A-KO vs Untreated WT	Phosphoproteomics
Phosphoproteomic abundance	CCDC9;T95;	0.270466	1.46295e-16	1.0332	0.308306	0.969042	-5.19174	Untreated ARID1A-KO vs Untreated WT	Phosphoproteomics
Phosphoproteomic abundance	MICAL3;S977;	0.136162	3.23454e-17	1.03081	0.309408	0.969042	-5.1939	Untreated ARID1A-KO vs Untreated WT	Phosphoproteomics
Phosphoproteomic abundance	GGT7;S72;	0.0917114	-1.00779e-17	1.03039	0.309603	0.969042	-5.19428	Untreated ARID1A-KO vs Untreated WT	Phosphoproteomics
Phosphoproteomic abundance	BRD4;S601;	-0.073405	-1.61908e-17	-1.02985	0.309853	0.969042	-5.19477	Untreated ARID1A-KO vs Untreated WT	Phosphoproteomics
Phosphoproteomic abundance	MICALL1;S578;	0.067784	-2.6248e-17	1.02942	0.310052	0.969042	-5.19516	Untreated ARID1A-KO vs Untreated WT	Phosphoproteomics
Phosphoproteomic abundance	FAM171A1;S525;	-0.0741529	3.37935e-17	-1.02937	0.310074	0.969042	-5.1952	Untreated ARID1A-KO vs Untreated WT	Phosphoproteomics
Phosphoproteomic abundance	NCOA6;T1880;	-0.100178	-3.17749e-17	-1.02927	0.310123	0.969042	-5.1953	Untreated ARID1A-KO vs Untreated WT	Phosphoproteomics
Phosphoproteomic abundance	BOD1L1;S2501;	-0.176683	-3.39923e-17	-1.029	0.310249	0.969042	-5.19554	Untreated ARID1A-KO vs Untreated WT	Phosphoproteomics
Phosphoproteomic abundance	USP36;S952;	0.134685	3.90623e-17	1.02857	0.310445	0.969042	-5.19592	Untreated ARID1A-KO vs Untreated WT	Phosphoproteomics
Phosphoproteomic abundance	ARFGEF2;T244;	0.121977	-3.60575e-17	1.0283	0.310572	0.969042	-5.19617	Untreated ARID1A-KO vs Untreated WT	Phosphoproteomics
Phosphoproteomic abundance	BCAR1;S639;	0.287878	4.66723e-17	1.02704	0.311157	0.969042	-5.19731	Untreated ARID1A-KO vs Untreated WT	Phosphoproteomics
Phosphoproteomic abundance	CARHSP1;S41;	-0.406888	-5.85263e-17	-1.02633	0.311488	0.969042	-5.19795	Untreated ARID1A-KO vs Untreated WT	Phosphoproteomics
Phosphoproteomic abundance	CTTN;S418;	-0.23516	-8.69014e-17	-1.02562	0.311815	0.969042	-5.19859	Untreated ARID1A-KO vs Untreated WT	Phosphoproteomics
Phosphoproteomic abundance	ZMYND8;S547;	0.0995237	6.2987e-18	1.02524	0.311994	0.969042	-5.19893	Untreated ARID1A-KO vs Untreated WT	Phosphoproteomics
Phosphoproteomic abundance	TMPO;S306;	0.202672	-9.39642e-19	1.02521	0.312009	0.969042	-5.19896	Untreated ARID1A-KO vs Untreated WT	Phosphoproteomics
Phosphoproteomic abundance	TCOF1;S1228;	0.0588682	2.06515e-19	1.02456	0.312311	0.969042	-5.19955	Untreated ARID1A-KO vs Untreated WT	Phosphoproteomics
Phosphoproteomic abundance	WIPF2;S235;	-0.153386	-7.02666e-17	-1.02405	0.312548	0.969042	-5.2	Untreated ARID1A-KO vs Untreated WT	Phosphoproteomics
Phosphoproteomic abundance	PCDH7;S989;	0.112938	2.31296e-18	1.02294	0.313064	0.969042	-5.201	Untreated ARID1A-KO vs Untreated WT	Phosphoproteomics
Phosphoproteomic abundance	AHNAK;T4100;	-0.12608	-2.21384e-17	-1.02285	0.313107	0.969042	-5.20108	Untreated ARID1A-KO vs Untreated WT	Phosphoproteomics
Phosphoproteomic abundance	RPS6KA3;S369;	-0.057406	8.33803e-18	-1.02266	0.313195	0.969042	-5.20125	Untreated ARID1A-KO vs Untreated WT	Phosphoproteomics
Phosphoproteomic abundance	SH3KBP1;S511;	0.463815	-7.63278e-17	1.02053	0.314191	0.969042	-5.20317	Untreated ARID1A-KO vs Untreated WT	Phosphoproteomics
Phosphoproteomic abundance	SPRED2;S206;	0.167175	-3.63466e-18	1.01944	0.314699	0.969042	-5.20414	Untreated ARID1A-KO vs Untreated WT	Phosphoproteomics
Phosphoproteomic abundance	THRAP3;S253;	-0.0938376	-3.01098e-17	-1.0192	0.314811	0.969042	-5.20436	Untreated ARID1A-KO vs Untreated WT	Phosphoproteomics
Phosphoproteomic abundance	UTP18;S121;	0.241051	6.25533e-17	1.01724	0.315731	0.969042	-5.20611	Untreated ARID1A-KO vs Untreated WT	Phosphoproteomics
Phosphoproteomic abundance	SUPT6H;T1532;	0.226203	1.15194e-16	1.01681	0.315932	0.969042	-5.2065	Untreated ARID1A-KO vs Untreated WT	Phosphoproteomics
Phosphoproteomic abundance	USP8;T577;	0.205774	3.69455e-17	1.01603	0.3163	0.969042	-5.2072	Untreated ARID1A-KO vs Untreated WT	Phosphoproteomics
Phosphoproteomic abundance	KRI1;S171;	0.103493	-1.89994e-17	1.01591	0.316355	0.969042	-5.2073	Untreated ARID1A-KO vs Untreated WT	Phosphoproteomics
Phosphoproteomic abundance	TMEM115;S320;	-0.0781255	5.71633e-17	-1.01404	0.317233	0.969042	-5.20897	Untreated ARID1A-KO vs Untreated WT	Phosphoproteomics
Phosphoproteomic abundance	CSTF2T;S563;	0.199116	2.42861e-17	1.01362	0.317434	0.969042	-5.20935	Untreated ARID1A-KO vs Untreated WT	Phosphoproteomics
Phosphoproteomic abundance	DYRK2;S30;	0.198996	1.15235e-16	1.01311	0.317672	0.969042	-5.2098	Untreated ARID1A-KO vs Untreated WT	Phosphoproteomics
Phosphoproteomic abundance	ERBB3;S686;	-0.407721	2.35344e-16	-1.01287	0.317786	0.969042	-5.21001	Untreated ARID1A-KO vs Untreated WT	Phosphoproteomics
Phosphoproteomic abundance	MSH6;S830;	-0.0801821	-2.39557e-18	-1.01165	0.31836	0.969042	-5.2111	Untreated ARID1A-KO vs Untreated WT	Phosphoproteomics
Phosphoproteomic abundance	TCOF1;S233;	0.191714	5.96311e-17	1.01147	0.318446	0.969042	-5.21126	Untreated ARID1A-KO vs Untreated WT	Phosphoproteomics
Phosphoproteomic abundance	RIF1;S1046;	0.155424	-2.51122e-17	1.01122	0.318566	0.969042	-5.21149	Untreated ARID1A-KO vs Untreated WT	Phosphoproteomics
Phosphoproteomic abundance	TPD52L2;S21;	-0.113998	-3.59955e-17	-1.00878	0.319718	0.969042	-5.21365	Untreated ARID1A-KO vs Untreated WT	Phosphoproteomics
Phosphoproteomic abundance	RCC1;S11;	0.0553471	-3.91242e-17	1.00833	0.31993	0.969042	-5.21405	Untreated ARID1A-KO vs Untreated WT	Phosphoproteomics
Phosphoproteomic abundance	IMPDH2;S122;	0.373114	-4.40785e-16	1.00756	0.320297	0.969042	-5.21474	Untreated ARID1A-KO vs Untreated WT	Phosphoproteomics
Phosphoproteomic abundance	ARHGEF6;S684;	0.159702	3.56173e-17	1.00731	0.320412	0.969042	-5.21495	Untreated ARID1A-KO vs Untreated WT	Phosphoproteomics
Phosphoproteomic abundance	SNAPIN;S133;	-0.153204	-4.39876e-18	-1.00652	0.320789	0.969042	-5.21566	Untreated ARID1A-KO vs Untreated WT	Phosphoproteomics
Phosphoproteomic abundance	TMF1;S344;	-0.0809382	-4.25123e-17	-1.0053	0.321367	0.969042	-5.21673	Untreated ARID1A-KO vs Untreated WT	Phosphoproteomics
Phosphoproteomic abundance	SRRM2;S1179;	0.0854951	3.60162e-17	1.00353	0.322207	0.969042	-5.2183	Untreated ARID1A-KO vs Untreated WT	Phosphoproteomics
Phosphoproteomic abundance	PSMA2;S14;	-0.171508	-1.82456e-17	-1.0034	0.322271	0.969042	-5.21842	Untreated ARID1A-KO vs Untreated WT	Phosphoproteomics
Phosphoproteomic abundance	HNRNPL;S101;	0.099679	5.89083e-18	1.00103	0.323398	0.969042	-5.2205	Untreated ARID1A-KO vs Untreated WT	Phosphoproteomics
Phosphoproteomic abundance	SP100;S157;	-0.314356	-4.89027e-17	-1.00009	0.323846	0.969042	-5.22133	Untreated ARID1A-KO vs Untreated WT	Phosphoproteomics
Phosphoproteomic abundance	RBMXL1;S88;	-0.119023	3.86389e-17	-0.999808	0.323983	0.969042	-5.22158	Untreated ARID1A-KO vs Untreated WT	Phosphoproteomics
Phosphoproteomic abundance	MAP1S;S759;	0.0599458	-2.41003e-17	0.99979	0.323991	0.969042	-5.2216	Untreated ARID1A-KO vs Untreated WT	Phosphoproteomics
Phosphoproteomic abundance	SF3B1;S129;	-0.178635	1.89297e-17	-0.998947	0.324394	0.969042	-5.22234	Untreated ARID1A-KO vs Untreated WT	Phosphoproteomics
Phosphoproteomic abundance	PROSER2;S179;	0.203558	-8.69427e-17	0.998357	0.324676	0.969042	-5.22286	Untreated ARID1A-KO vs Untreated WT	Phosphoproteomics
Phosphoproteomic abundance	STUB1;S19;	0.089073	1.30724e-17	0.997319	0.325172	0.969042	-5.22377	Untreated ARID1A-KO vs Untreated WT	Phosphoproteomics
Phosphoproteomic abundance	LIG1;S51;	-0.0734683	6.3147e-17	-0.997309	0.325177	0.969042	-5.22378	Untreated ARID1A-KO vs Untreated WT	Phosphoproteomics
Phosphoproteomic abundance	EIF4EBP1;S65;	0.135216	-2.35014e-17	0.996784	0.325429	0.969042	-5.22424	Untreated ARID1A-KO vs Untreated WT	Phosphoproteomics
Phosphoproteomic abundance	SH3PXD2A;S820;	0.209628	6.41022e-17	0.996414	0.325606	0.969042	-5.22456	Untreated ARID1A-KO vs Untreated WT	Phosphoproteomics
Phosphoproteomic abundance	HACD3;S114;	-0.188497	7.51714e-17	-0.995741	0.325928	0.969042	-5.22515	Untreated ARID1A-KO vs Untreated WT	Phosphoproteomics
Phosphoproteomic abundance	DCUN1D5;S9;	0.189057	9.5162e-17	0.995699	0.325949	0.969042	-5.22519	Untreated ARID1A-KO vs Untreated WT	Phosphoproteomics
Phosphoproteomic abundance	SNAPC4;S626;	0.273149	-1.70086e-16	0.995593	0.326	0.969042	-5.22528	Untreated ARID1A-KO vs Untreated WT	Phosphoproteomics
Phosphoproteomic abundance	BRD7;S279;	-0.148157	3.30424e-17	-0.995267	0.326156	0.969042	-5.22557	Untreated ARID1A-KO vs Untreated WT	Phosphoproteomics
Phosphoproteomic abundance	ZNF638;S1401;	0.0970392	-7.27758e-17	0.994468	0.326539	0.969042	-5.22627	Untreated ARID1A-KO vs Untreated WT	Phosphoproteomics
Phosphoproteomic abundance	UHRF2;S667;	0.153294	3.804e-17	0.994214	0.326661	0.969042	-5.22649	Untreated ARID1A-KO vs Untreated WT	Phosphoproteomics
Phosphoproteomic abundance	SON;S1556;	-0.164928	-1.12454e-17	-0.99391	0.326807	0.969042	-5.22676	Untreated ARID1A-KO vs Untreated WT	Phosphoproteomics
Phosphoproteomic abundance	ANLN;S225;	0.136413	8.67362e-18	0.993722	0.326898	0.969042	-5.22692	Untreated ARID1A-KO vs Untreated WT	Phosphoproteomics
Phosphoproteomic abundance	ARHGEF40;S401;	-0.189004	-4.32293e-17	-0.992641	0.327417	0.969042	-5.22787	Untreated ARID1A-KO vs Untreated WT	Phosphoproteomics
Phosphoproteomic abundance	HTATSF1;S702;	-0.0578556	3.77922e-18	-0.992448	0.32751	0.969042	-5.22804	Untreated ARID1A-KO vs Untreated WT	Phosphoproteomics
Phosphoproteomic abundance	AKAP13;S2728;	0.0853377	2.67901e-17	0.992418	0.327524	0.969042	-5.22806	Untreated ARID1A-KO vs Untreated WT	Phosphoproteomics
Phosphoproteomic abundance	PRKD2;S214;	0.15501	3.64292e-17	0.992203	0.327628	0.969042	-5.22825	Untreated ARID1A-KO vs Untreated WT	Phosphoproteomics
Phosphoproteomic abundance	FAM208A;S971;	0.263898	1.7182e-17	0.992132	0.327662	0.969042	-5.22831	Untreated ARID1A-KO vs Untreated WT	Phosphoproteomics
Phosphoproteomic abundance	GORASP2;T225;	0.102291	1.997e-17	0.991807	0.327818	0.969042	-5.2286	Untreated ARID1A-KO vs Untreated WT	Phosphoproteomics
Phosphoproteomic abundance	DCP1A;S522;	0.153119	4.99766e-17	0.991663	0.327887	0.969042	-5.22872	Untreated ARID1A-KO vs Untreated WT	Phosphoproteomics
Phosphoproteomic abundance	ZNF768;S160;	0.157493	5.94762e-18	0.991551	0.327942	0.969042	-5.22882	Untreated ARID1A-KO vs Untreated WT	Phosphoproteomics
Phosphoproteomic abundance	HTT;S1199;	-0.191814	3.08533e-17	-0.991276	0.328074	0.969042	-5.22906	Untreated ARID1A-KO vs Untreated WT	Phosphoproteomics
Phosphoproteomic abundance	PRRC2A;T1347;	-0.19528	1.07904e-16	-0.990093	0.328644	0.969042	-5.23009	Untreated ARID1A-KO vs Untreated WT	Phosphoproteomics
Phosphoproteomic abundance	HELZ;S1317;	0.112772	5.96414e-17	0.989918	0.328728	0.969042	-5.23025	Untreated ARID1A-KO vs Untreated WT	Phosphoproteomics
Phosphoproteomic abundance	UHRF1;S91;	-0.197991	2.97588e-17	-0.987395	0.329946	0.970676	-5.23244	Untreated ARID1A-KO vs Untreated WT	Phosphoproteomics
Phosphoproteomic abundance	CTNND1;S920;	0.0666902	-1.15648e-17	0.986199	0.330525	0.970676	-5.23348	Untreated ARID1A-KO vs Untreated WT	Phosphoproteomics
Phosphoproteomic abundance	UBR4;S181;	-0.102615	3.42401e-17	-0.984931	0.331139	0.970676	-5.23458	Untreated ARID1A-KO vs Untreated WT	Phosphoproteomics
Phosphoproteomic abundance	ZFAND5;S48;	0.284854	6.86661e-17	0.984086	0.331548	0.970676	-5.23532	Untreated ARID1A-KO vs Untreated WT	Phosphoproteomics
Phosphoproteomic abundance	LUC7L2;S18;	-0.167463	-2.89534e-17	-0.983923	0.331627	0.970676	-5.23546	Untreated ARID1A-KO vs Untreated WT	Phosphoproteomics
Phosphoproteomic abundance	EHBP1;T694;	0.170578	-4.10861e-17	0.980977	0.333059	0.970676	-5.23801	Untreated ARID1A-KO vs Untreated WT	Phosphoproteomics
Phosphoproteomic abundance	DSN1;S81;	-0.123397	-7.95288e-17	-0.979864	0.3336	0.970676	-5.23897	Untreated ARID1A-KO vs Untreated WT	Phosphoproteomics
Phosphoproteomic abundance	PPP1R12A;S299;	0.187733	-2.83338e-17	0.979265	0.333892	0.970676	-5.23949	Untreated ARID1A-KO vs Untreated WT	Phosphoproteomics
Phosphoproteomic abundance	PPP1R12A;T443;	0.195428	-8.21309e-17	0.979119	0.333964	0.970676	-5.23961	Untreated ARID1A-KO vs Untreated WT	Phosphoproteomics
Phosphoproteomic abundance	GAPVD1;S902;	0.088665	4.91298e-17	0.978918	0.334062	0.970676	-5.23979	Untreated ARID1A-KO vs Untreated WT	Phosphoproteomics
Phosphoproteomic abundance	WRAP53;S54;	-0.417035	-5.82051e-16	-0.978195	0.334414	0.970676	-5.24041	Untreated ARID1A-KO vs Untreated WT	Phosphoproteomics
Phosphoproteomic abundance	NCAPH2;S284;	-0.116075	3.79987e-17	-0.977117	0.33494	0.970676	-5.24134	Untreated ARID1A-KO vs Untreated WT	Phosphoproteomics
Phosphoproteomic abundance	MYBBP1A;S11;	-0.107357	-1.15648e-18	-0.976286	0.335346	0.970676	-5.24205	Untreated ARID1A-KO vs Untreated WT	Phosphoproteomics
Phosphoproteomic abundance	CPSF7;T203;	0.0793754	2.9862e-17	0.975864	0.335552	0.970676	-5.24242	Untreated ARID1A-KO vs Untreated WT	Phosphoproteomics
Phosphoproteomic abundance	HDLBP;S31;	-0.0736988	-1.48148e-17	-0.974662	0.33614	0.970676	-5.24345	Untreated ARID1A-KO vs Untreated WT	Phosphoproteomics
Phosphoproteomic abundance	CDC25B;S353;	-0.163576	-4.93777e-17	-0.974463	0.336238	0.970676	-5.24362	Untreated ARID1A-KO vs Untreated WT	Phosphoproteomics
Phosphoproteomic abundance	PGM2L1;S175;	0.111645	-1.16371e-17	0.974282	0.336327	0.970676	-5.24378	Untreated ARID1A-KO vs Untreated WT	Phosphoproteomics
Phosphoproteomic abundance	NF1;S2543;	-0.07983	9.60293e-19	-0.974026	0.336452	0.970676	-5.244	Untreated ARID1A-KO vs Untreated WT	Phosphoproteomics
Phosphoproteomic abundance	VIMP;S140;	0.144686	-3.64705e-17	0.97367	0.336626	0.970676	-5.2443	Untreated ARID1A-KO vs Untreated WT	Phosphoproteomics
Phosphoproteomic abundance	RRP1B;S706;	0.162409	-1.98254e-17	0.972855	0.337026	0.970676	-5.245	Untreated ARID1A-KO vs Untreated WT	Phosphoproteomics
Phosphoproteomic abundance	ATXN2;T741;	-0.2183	-1.80163e-16	-0.972449	0.337225	0.970676	-5.24535	Untreated ARID1A-KO vs Untreated WT	Phosphoproteomics
Phosphoproteomic abundance	MAGOH;S106;	0.184627	8.51357e-17	0.971206	0.337835	0.970676	-5.24641	Untreated ARID1A-KO vs Untreated WT	Phosphoproteomics
Phosphoproteomic abundance	ZNF609;S576;	-0.0775872	1.82352e-17	-0.970429	0.338217	0.970676	-5.24708	Untreated ARID1A-KO vs Untreated WT	Phosphoproteomics
Phosphoproteomic abundance	MSL1;S205;	0.210255	-1.02452e-16	0.970132	0.338363	0.970676	-5.24733	Untreated ARID1A-KO vs Untreated WT	Phosphoproteomics
Phosphoproteomic abundance	FARP1;S871;	-0.0663719	-1.90407e-17	-0.969526	0.338661	0.970676	-5.24785	Untreated ARID1A-KO vs Untreated WT	Phosphoproteomics
Phosphoproteomic abundance	CXorf23;S139;	-0.210619	-2.43274e-17	-0.968927	0.338955	0.970676	-5.24836	Untreated ARID1A-KO vs Untreated WT	Phosphoproteomics
Phosphoproteomic abundance	U2SURP;S67;	0.302412	-3.41782e-17	0.968341	0.339244	0.970676	-5.24887	Untreated ARID1A-KO vs Untreated WT	Phosphoproteomics
Phosphoproteomic abundance	PUM1;T112;	0.143273	1.44664e-17	0.967931	0.339446	0.970676	-5.24922	Untreated ARID1A-KO vs Untreated WT	Phosphoproteomics
Phosphoproteomic abundance	EFHD2;S74;	-0.346549	-6.07153e-17	-0.967422	0.339697	0.970676	-5.24965	Untreated ARID1A-KO vs Untreated WT	Phosphoproteomics
Phosphoproteomic abundance	CHAMP1;S603;	-0.111421	4.89027e-17	-0.966309	0.340246	0.970676	-5.2506	Untreated ARID1A-KO vs Untreated WT	Phosphoproteomics
Phosphoproteomic abundance	AHNAK;S93;	0.126596	8.17798e-18	0.966276	0.340262	0.970676	-5.25063	Untreated ARID1A-KO vs Untreated WT	Phosphoproteomics
Phosphoproteomic abundance	BCAR3;S375;	-0.217737	6.27185e-17	-0.966274	0.340263	0.970676	-5.25063	Untreated ARID1A-KO vs Untreated WT	Phosphoproteomics
Phosphoproteomic abundance	WNK1;S2372;	0.0836094	-4.14062e-17	0.966011	0.340393	0.970676	-5.25085	Untreated ARID1A-KO vs Untreated WT	Phosphoproteomics
Phosphoproteomic abundance	ARID1A;S772;	0.243673	-4.77927e-17	0.961739	0.342506	0.972641	-5.25448	Untreated ARID1A-KO vs Untreated WT	Phosphoproteomics
Phosphoproteomic abundance	AKAP13;S650;	-0.159428	2.97588e-17	-0.961089	0.342828	0.972641	-5.25504	Untreated ARID1A-KO vs Untreated WT	Phosphoproteomics
Phosphoproteomic abundance	ANKRD17;S2067;	0.103071	2.75697e-17	0.959723	0.343506	0.972641	-5.25619	Untreated ARID1A-KO vs Untreated WT	Phosphoproteomics
Phosphoproteomic abundance	SENP7;S11;	-0.142722	-8.97926e-17	-0.958966	0.343882	0.972641	-5.25683	Untreated ARID1A-KO vs Untreated WT	Phosphoproteomics
Phosphoproteomic abundance	MTX3;S311;	-0.121088	6.52586e-18	-0.958122	0.344302	0.972641	-5.25755	Untreated ARID1A-KO vs Untreated WT	Phosphoproteomics
Phosphoproteomic abundance	CHAMP1;S405;	0.18563	4.44007e-19	0.957936	0.344394	0.972641	-5.25771	Untreated ARID1A-KO vs Untreated WT	Phosphoproteomics
Phosphoproteomic abundance	EYA1;S314;	-0.17225	-1.24053e-16	-0.95741	0.344656	0.972641	-5.25815	Untreated ARID1A-KO vs Untreated WT	Phosphoproteomics
Phosphoproteomic abundance	SF3A1;S359;	0.0781097	8.70459e-18	0.955869	0.345424	0.972641	-5.25945	Untreated ARID1A-KO vs Untreated WT	Phosphoproteomics
Phosphoproteomic abundance	BNIP2;S114;	-0.251399	5.8485e-17	-0.954614	0.34605	0.972641	-5.26051	Untreated ARID1A-KO vs Untreated WT	Phosphoproteomics
Phosphoproteomic abundance	ATXN2L;S594;	-0.0892944	-2.78898e-17	-0.952759	0.346976	0.972641	-5.26207	Untreated ARID1A-KO vs Untreated WT	Phosphoproteomics
Phosphoproteomic abundance	ACIN1;S863;	0.213347	7.72365e-18	0.951827	0.347442	0.972641	-5.26285	Untreated ARID1A-KO vs Untreated WT	Phosphoproteomics
Phosphoproteomic abundance	SETDB1;S1066;	-0.0749264	3.44467e-17	-0.951455	0.347629	0.972641	-5.26317	Untreated ARID1A-KO vs Untreated WT	Phosphoproteomics
Phosphoproteomic abundance	SCRIB;S1378;	-0.0918632	4.71267e-17	-0.950973	0.34787	0.972641	-5.26357	Untreated ARID1A-KO vs Untreated WT	Phosphoproteomics
Phosphoproteomic abundance	U2SURP;S811;	0.28894	-1.53771e-16	0.950774	0.34797	0.972641	-5.26374	Untreated ARID1A-KO vs Untreated WT	Phosphoproteomics
Phosphoproteomic abundance	GPRC5A;S345;	-0.186901	9.066e-18	-0.950507	0.348103	0.972641	-5.26396	Untreated ARID1A-KO vs Untreated WT	Phosphoproteomics
Phosphoproteomic abundance	MPHOSPH8;S403;	-0.147989	2.70121e-17	-0.950393	0.348161	0.972641	-5.26406	Untreated ARID1A-KO vs Untreated WT	Phosphoproteomics
Phosphoproteomic abundance	SRFBP1;S264;	0.129524	7.0215e-19	0.949979	0.348368	0.972641	-5.26441	Untreated ARID1A-KO vs Untreated WT	Phosphoproteomics
Phosphoproteomic abundance	DCTN2;T198;	0.165464	-2.84371e-17	0.949548	0.348584	0.972641	-5.26477	Untreated ARID1A-KO vs Untreated WT	Phosphoproteomics
Phosphoproteomic abundance	KDM1A;S69;	0.103749	-1.65289e-17	0.949408	0.348654	0.972641	-5.26488	Untreated ARID1A-KO vs Untreated WT	Phosphoproteomics
Phosphoproteomic abundance	CANX;S564;	-0.0553175	8.25543e-18	-0.948855	0.348932	0.972641	-5.26535	Untreated ARID1A-KO vs Untreated WT	Phosphoproteomics
Phosphoproteomic abundance	NASP;S244;	-0.156576	5.00179e-17	-0.94849	0.349115	0.972641	-5.26565	Untreated ARID1A-KO vs Untreated WT	Phosphoproteomics
Phosphoproteomic abundance	TPR;S379;	0.0788364	3.26706e-17	0.94813	0.349296	0.972641	-5.26595	Untreated ARID1A-KO vs Untreated WT	Phosphoproteomics
Phosphoproteomic abundance	EIF4E;S24;	0.222068	-5.16287e-17	0.947229	0.349748	0.972641	-5.26671	Untreated ARID1A-KO vs Untreated WT	Phosphoproteomics
Phosphoproteomic abundance	RABEP1;S407;	0.0666043	2.1462e-17	0.947086	0.34982	0.972641	-5.26683	Untreated ARID1A-KO vs Untreated WT	Phosphoproteomics
Phosphoproteomic abundance	PSIP1;T141;	0.129577	6.73238e-17	0.947086	0.34982	0.972641	-5.26683	Untreated ARID1A-KO vs Untreated WT	Phosphoproteomics
Phosphoproteomic abundance	ZNRF2;S82;	-0.221318	-1.84418e-17	-0.947019	0.349854	0.972641	-5.26688	Untreated ARID1A-KO vs Untreated WT	Phosphoproteomics
Phosphoproteomic abundance	PACS1;T46;	-0.09586	3.05848e-17	-0.945972	0.350381	0.973167	-5.26776	Untreated ARID1A-KO vs Untreated WT	Phosphoproteomics
Phosphoproteomic abundance	KANSL1;S1082;	0.198456	-4.51028e-17	0.942682	0.352038	0.976476	-5.2705	Untreated ARID1A-KO vs Untreated WT	Phosphoproteomics
Phosphoproteomic abundance	NUP58;T331;	-0.213575	1.49434e-16	-0.942102	0.352332	0.976476	-5.27099	Untreated ARID1A-KO vs Untreated WT	Phosphoproteomics
Phosphoproteomic abundance	TLK2;S111;	-0.0898132	-2.19938e-17	-0.941594	0.352588	0.976476	-5.27141	Untreated ARID1A-KO vs Untreated WT	Phosphoproteomics
Phosphoproteomic abundance	FAM208A;S1103;	-0.0485085	7.28997e-18	-0.940876	0.352951	0.976543	-5.27201	Untreated ARID1A-KO vs Untreated WT	Phosphoproteomics
Phosphoproteomic abundance	TJAP1;S300;	-0.284249	1.54473e-17	-0.939409	0.353693	0.977658	-5.27322	Untreated ARID1A-KO vs Untreated WT	Phosphoproteomics
Phosphoproteomic abundance	HNRNPAB;T99;	0.30515	-1.16139e-16	0.935937	0.355454	0.979661	-5.2761	Untreated ARID1A-KO vs Untreated WT	Phosphoproteomics
Phosphoproteomic abundance	BOD1L1;S2986;	0.230329	2.498e-16	0.935306	0.355775	0.979661	-5.27662	Untreated ARID1A-KO vs Untreated WT	Phosphoproteomics
Phosphoproteomic abundance	MAP3K7;S389;	0.542408	3.35215e-16	0.935256	0.3558	0.979661	-5.27666	Untreated ARID1A-KO vs Untreated WT	Phosphoproteomics
Phosphoproteomic abundance	LARP7;S337;	0.112998	-2.45752e-17	0.934334	0.356269	0.979661	-5.27742	Untreated ARID1A-KO vs Untreated WT	Phosphoproteomics
Phosphoproteomic abundance	RPS14;S139;	-0.196663	-3.25777e-18	-0.934208	0.356333	0.979661	-5.27753	Untreated ARID1A-KO vs Untreated WT	Phosphoproteomics
Phosphoproteomic abundance	ZRANB2;S188;	0.1212	-6.3462e-17	0.933253	0.356819	0.979661	-5.27832	Untreated ARID1A-KO vs Untreated WT	Phosphoproteomics
Phosphoproteomic abundance	GLCCI1;S303;	-0.144113	2.51457e-17	-0.932161	0.357376	0.979661	-5.27922	Untreated ARID1A-KO vs Untreated WT	Phosphoproteomics
Phosphoproteomic abundance	IRF2BPL;S547;	0.171225	5.17939e-17	0.931973	0.357471	0.979661	-5.27937	Untreated ARID1A-KO vs Untreated WT	Phosphoproteomics
Phosphoproteomic abundance	LRRFIP1;S16;	0.113675	1.10485e-17	0.931964	0.357476	0.979661	-5.27938	Untreated ARID1A-KO vs Untreated WT	Phosphoproteomics
Phosphoproteomic abundance	ASAP1;S1041;	0.292103	3.46119e-17	0.930983	0.357977	0.980102	-5.28019	Untreated ARID1A-KO vs Untreated WT	Phosphoproteomics
Phosphoproteomic abundance	CIAPIN1;S182;	-0.227046	-2.45505e-16	-0.926955	0.360036	0.982733	-5.28349	Untreated ARID1A-KO vs Untreated WT	Phosphoproteomics
Phosphoproteomic abundance	IBTK;S1045;	0.0765078	1.39191e-17	0.926585	0.360226	0.982733	-5.2838	Untreated ARID1A-KO vs Untreated WT	Phosphoproteomics
Phosphoproteomic abundance	C1orf35;S220;	-0.23646	-2.36253e-17	-0.92647	0.360285	0.982733	-5.28389	Untreated ARID1A-KO vs Untreated WT	Phosphoproteomics
Phosphoproteomic abundance	KPNA4;S60;	-0.121724	2.98207e-17	-0.926236	0.360404	0.982733	-5.28408	Untreated ARID1A-KO vs Untreated WT	Phosphoproteomics
Phosphoproteomic abundance	PTMS;S5;	-0.215415	1.14079e-16	-0.924484	0.361303	0.982733	-5.28552	Untreated ARID1A-KO vs Untreated WT	Phosphoproteomics
Phosphoproteomic abundance	CCDC86;S18;	-0.223664	2.669e-16	-0.923869	0.361619	0.982733	-5.28602	Untreated ARID1A-KO vs Untreated WT	Phosphoproteomics
Phosphoproteomic abundance	SPTBN1;T2187;	-0.063084	2.76317e-17	-0.923401	0.36186	0.982733	-5.2864	Untreated ARID1A-KO vs Untreated WT	Phosphoproteomics
Phosphoproteomic abundance	UIMC1;S677;	0.131875	2.70844e-17	0.922863	0.362136	0.982733	-5.28684	Untreated ARID1A-KO vs Untreated WT	Phosphoproteomics
Phosphoproteomic abundance	NUFIP2;T220;	-0.226519	-3.82465e-17	-0.92228	0.362436	0.982733	-5.28731	Untreated ARID1A-KO vs Untreated WT	Phosphoproteomics
Phosphoproteomic abundance	MIB2;S309;	-0.0831821	2.04863e-17	-0.922235	0.362459	0.982733	-5.28735	Untreated ARID1A-KO vs Untreated WT	Phosphoproteomics
Phosphoproteomic abundance	MGA;S607;	0.128199	1.03386e-17	0.921173	0.363006	0.982733	-5.28822	Untreated ARID1A-KO vs Untreated WT	Phosphoproteomics
Phosphoproteomic abundance	KIAA1143;S50;	0.331278	-2.04037e-17	0.921129	0.363028	0.982733	-5.28825	Untreated ARID1A-KO vs Untreated WT	Phosphoproteomics
Phosphoproteomic abundance	JMJD1C;S1185;	-0.399043	1.9495e-16	-0.918927	0.364164	0.983103	-5.29004	Untreated ARID1A-KO vs Untreated WT	Phosphoproteomics
Phosphoproteomic abundance	RHPN2;S654;	-0.223944	2.32783e-16	-0.917118	0.365098	0.983103	-5.29151	Untreated ARID1A-KO vs Untreated WT	Phosphoproteomics
Phosphoproteomic abundance	RPS2;S264;	0.125078	2.52361e-17	0.91607	0.36564	0.983103	-5.29236	Untreated ARID1A-KO vs Untreated WT	Phosphoproteomics
Phosphoproteomic abundance	ZFC3H1;S352;	0.0909566	-1.13067e-18	0.914944	0.366223	0.983103	-5.29327	Untreated ARID1A-KO vs Untreated WT	Phosphoproteomics
Phosphoproteomic abundance	AHSG;S138;	-0.100584	3.39717e-17	-0.913725	0.366855	0.983103	-5.29426	Untreated ARID1A-KO vs Untreated WT	Phosphoproteomics
Phosphoproteomic abundance	YRDC;S37;	-0.0525298	-2.00629e-17	-0.913125	0.367166	0.983103	-5.29475	Untreated ARID1A-KO vs Untreated WT	Phosphoproteomics
Phosphoproteomic abundance	HN1;S131;	0.163494	-2.39144e-17	0.913099	0.36718	0.983103	-5.29477	Untreated ARID1A-KO vs Untreated WT	Phosphoproteomics
Phosphoproteomic abundance	ARGLU1;S77;	-0.0756891	2.16944e-17	-0.912812	0.367329	0.983103	-5.295	Untreated ARID1A-KO vs Untreated WT	Phosphoproteomics
Phosphoproteomic abundance	LUZP1;S995;	0.128465	5.47264e-17	0.912737	0.367368	0.983103	-5.29506	Untreated ARID1A-KO vs Untreated WT	Phosphoproteomics
Phosphoproteomic abundance	ZYX;S344;	-0.130016	1.4454e-16	-0.912145	0.367675	0.983103	-5.29554	Untreated ARID1A-KO vs Untreated WT	Phosphoproteomics
Phosphoproteomic abundance	MAP1B;S1252;	0.211338	-2.63182e-16	0.911636	0.367939	0.983103	-5.29595	Untreated ARID1A-KO vs Untreated WT	Phosphoproteomics
Phosphoproteomic abundance	TRMT1;T646;	0.210947	8.94209e-18	0.911502	0.368009	0.983103	-5.29606	Untreated ARID1A-KO vs Untreated WT	Phosphoproteomics
Phosphoproteomic abundance	PAG1;S288;	-0.177092	-6.39679e-17	-0.910616	0.368469	0.983103	-5.29677	Untreated ARID1A-KO vs Untreated WT	Phosphoproteomics
Phosphoproteomic abundance	DNAJC2;S47;	-0.142995	-4.51028e-17	-0.910203	0.368684	0.983103	-5.2971	Untreated ARID1A-KO vs Untreated WT	Phosphoproteomics
Phosphoproteomic abundance	SUPT20H;S508;	0.30776	-2.28818e-17	0.909751	0.36892	0.983103	-5.29747	Untreated ARID1A-KO vs Untreated WT	Phosphoproteomics
Phosphoproteomic abundance	TRIM28;S683;	-0.0699564	-4.50202e-18	-0.908427	0.369609	0.983103	-5.29853	Untreated ARID1A-KO vs Untreated WT	Phosphoproteomics
Phosphoproteomic abundance	KIDINS220;S1555;	-0.090599	-4.87788e-17	-0.908219	0.369718	0.983103	-5.2987	Untreated ARID1A-KO vs Untreated WT	Phosphoproteomics
Phosphoproteomic abundance	PI4KB;S428;	0.292117	1.53647e-17	0.907614	0.370033	0.983103	-5.29918	Untreated ARID1A-KO vs Untreated WT	Phosphoproteomics
Phosphoproteomic abundance	TVP23B;T199;	0.391403	-1.66554e-17	0.90751	0.370087	0.983103	-5.29927	Untreated ARID1A-KO vs Untreated WT	Phosphoproteomics
Phosphoproteomic abundance	DAG1;T790;	0.2889	3.48184e-17	0.907497	0.370094	0.983103	-5.29928	Untreated ARID1A-KO vs Untreated WT	Phosphoproteomics
Phosphoproteomic abundance	RPS3A;S263;	0.210685	1.85801e-16	0.906446	0.370643	0.983103	-5.30012	Untreated ARID1A-KO vs Untreated WT	Phosphoproteomics
Phosphoproteomic abundance	FLYWCH1;S21;	0.109455	-4.71473e-17	0.906121	0.370812	0.983103	-5.30038	Untreated ARID1A-KO vs Untreated WT	Phosphoproteomics
Phosphoproteomic abundance	ZNF106;S1302;	0.114958	4.60734e-17	0.905533	0.371119	0.983103	-5.30085	Untreated ARID1A-KO vs Untreated WT	Phosphoproteomics
Phosphoproteomic abundance	BOD1L1;S3019;	0.200672	2.20227e-16	0.903118	0.372382	0.983103	-5.30279	Untreated ARID1A-KO vs Untreated WT	Phosphoproteomics
Phosphoproteomic abundance	MED1;S1156;	-0.126572	2.1684e-18	-0.902983	0.372453	0.983103	-5.30289	Untreated ARID1A-KO vs Untreated WT	Phosphoproteomics
Phosphoproteomic abundance	HUWE1;S2887;	-0.0704009	-2.81893e-18	-0.902703	0.3726	0.983103	-5.30312	Untreated ARID1A-KO vs Untreated WT	Phosphoproteomics
Phosphoproteomic abundance	RMDN3;S46;	0.11808	3.59749e-17	0.901905	0.373018	0.983103	-5.30376	Untreated ARID1A-KO vs Untreated WT	Phosphoproteomics
Phosphoproteomic abundance	MAST2;S74;	0.060847	1.27626e-17	0.900549	0.373729	0.983103	-5.30484	Untreated ARID1A-KO vs Untreated WT	Phosphoproteomics
Phosphoproteomic abundance	GLCE;S73;	-0.385939	1.33904e-16	-0.900266	0.373877	0.983103	-5.30506	Untreated ARID1A-KO vs Untreated WT	Phosphoproteomics
Phosphoproteomic abundance	PAICS;S27;	0.117332	6.54652e-18	0.899903	0.374068	0.983103	-5.30535	Untreated ARID1A-KO vs Untreated WT	Phosphoproteomics
Phosphoproteomic abundance	DIDO1;S1456;	0.142933	3.18033e-17	0.899053	0.374515	0.983103	-5.30603	Untreated ARID1A-KO vs Untreated WT	Phosphoproteomics
Phosphoproteomic abundance	SMARCC1;S310;	-0.199236	3.43424e-16	-0.898345	0.374887	0.983103	-5.30659	Untreated ARID1A-KO vs Untreated WT	Phosphoproteomics
Phosphoproteomic abundance	FARP1;S899;	0.0711696	-2.60209e-18	0.898344	0.374887	0.983103	-5.30659	Untreated ARID1A-KO vs Untreated WT	Phosphoproteomics
Phosphoproteomic abundance	ESPL1;S1126;	-0.103691	2.2887e-17	-0.897395	0.375387	0.983103	-5.30735	Untreated ARID1A-KO vs Untreated WT	Phosphoproteomics
Phosphoproteomic abundance	EAF1;S165;	-0.256873	5.12776e-17	-0.896402	0.37591	0.983103	-5.30814	Untreated ARID1A-KO vs Untreated WT	Phosphoproteomics
Phosphoproteomic abundance	TRIT1;S167;	-0.131912	1.5468e-17	-0.896185	0.376024	0.983103	-5.30831	Untreated ARID1A-KO vs Untreated WT	Phosphoproteomics
Phosphoproteomic abundance	BAG3;S173;	0.192209	-4.2542e-18	0.895737	0.37626	0.983103	-5.30866	Untreated ARID1A-KO vs Untreated WT	Phosphoproteomics
Phosphoproteomic abundance	RPRD2;T723;	-0.108932	1.39397e-19	-0.892725	0.37785	0.983103	-5.31105	Untreated ARID1A-KO vs Untreated WT	Phosphoproteomics
Phosphoproteomic abundance	SCAF11;S776;	0.12453	-2.34962e-17	0.89182	0.378328	0.983103	-5.31176	Untreated ARID1A-KO vs Untreated WT	Phosphoproteomics
Phosphoproteomic abundance	ATAD2;S342;	-0.133814	-1.23702e-17	-0.89115	0.378683	0.983103	-5.31229	Untreated ARID1A-KO vs Untreated WT	Phosphoproteomics
Phosphoproteomic abundance	CRYBG3;S931;	0.321268	-9.66489e-17	0.890483	0.379036	0.983103	-5.31282	Untreated ARID1A-KO vs Untreated WT	Phosphoproteomics
Phosphoproteomic abundance	ABI1;S183;	0.0779966	-3.01924e-17	0.890212	0.379179	0.983103	-5.31303	Untreated ARID1A-KO vs Untreated WT	Phosphoproteomics
Phosphoproteomic abundance	PAGE2;S11;	0.138166	4.18192e-18	0.890128	0.379224	0.983103	-5.3131	Untreated ARID1A-KO vs Untreated WT	Phosphoproteomics
Phosphoproteomic abundance	PELP1;T745;	-0.168459	1.08627e-16	-0.889452	0.379582	0.983103	-5.31363	Untreated ARID1A-KO vs Untreated WT	Phosphoproteomics
Phosphoproteomic abundance	MCRIP2;S82;	-0.0838834	-2.96762e-17	-0.888407	0.380136	0.983103	-5.31445	Untreated ARID1A-KO vs Untreated WT	Phosphoproteomics
Phosphoproteomic abundance	PPP1R12A;S445;	0.115625	5.20004e-17	0.888375	0.380153	0.983103	-5.31448	Untreated ARID1A-KO vs Untreated WT	Phosphoproteomics
Phosphoproteomic abundance	PHF8;S804;	0.194643	-3.84943e-17	0.888315	0.380185	0.983103	-5.31453	Untreated ARID1A-KO vs Untreated WT	Phosphoproteomics
Phosphoproteomic abundance	LRRC41;S357;	0.224853	-1.1729e-16	0.887228	0.380762	0.983103	-5.31538	Untreated ARID1A-KO vs Untreated WT	Phosphoproteomics
Phosphoproteomic abundance	CBX5;S92;	0.169833	-6.76955e-17	0.886409	0.381198	0.983103	-5.31603	Untreated ARID1A-KO vs Untreated WT	Phosphoproteomics
Phosphoproteomic abundance	MAP4K4;S715;	-0.250298	-3.91676e-16	-0.886162	0.381329	0.983103	-5.31622	Untreated ARID1A-KO vs Untreated WT	Phosphoproteomics
Phosphoproteomic abundance	EIF4EBP1;S112;	-0.175221	6.05604e-18	-0.88586	0.381489	0.983103	-5.31646	Untreated ARID1A-KO vs Untreated WT	Phosphoproteomics
Phosphoproteomic abundance	MTDH;S568;	-0.0649695	1.55951e-17	-0.885044	0.381923	0.983103	-5.3171	Untreated ARID1A-KO vs Untreated WT	Phosphoproteomics
Phosphoproteomic abundance	HNRNPUL2;S185;	0.270327	8.55797e-17	0.884155	0.382397	0.983103	-5.31779	Untreated ARID1A-KO vs Untreated WT	Phosphoproteomics
Phosphoproteomic abundance	NFATC2;T325;	-0.121096	8.67981e-17	-0.882763	0.383138	0.983103	-5.31888	Untreated ARID1A-KO vs Untreated WT	Phosphoproteomics
Phosphoproteomic abundance	RACGAP1;T580;	0.0545413	-5.78241e-18	0.881543	0.38379	0.983103	-5.31984	Untreated ARID1A-KO vs Untreated WT	Phosphoproteomics
Phosphoproteomic abundance	ZZZ3;S113;	0.107116	-1.16668e-17	0.881267	0.383937	0.983103	-5.32005	Untreated ARID1A-KO vs Untreated WT	Phosphoproteomics
Phosphoproteomic abundance	BCAR3;S290;	0.0965637	3.68009e-17	0.880863	0.384153	0.983103	-5.32037	Untreated ARID1A-KO vs Untreated WT	Phosphoproteomics
Phosphoproteomic abundance	RIF1;S1554;	0.16359	3.76683e-17	0.880665	0.384259	0.983103	-5.32052	Untreated ARID1A-KO vs Untreated WT	Phosphoproteomics
Phosphoproteomic abundance	SPAG9;T226;	-0.280168	-1.32417e-16	-0.880334	0.384435	0.983103	-5.32078	Untreated ARID1A-KO vs Untreated WT	Phosphoproteomics
Phosphoproteomic abundance	MTFR1;S290;	-0.152432	-4.87994e-17	-0.879853	0.384692	0.983103	-5.32116	Untreated ARID1A-KO vs Untreated WT	Phosphoproteomics
Phosphoproteomic abundance	AP3D1;S658;	-0.263476	-2.25679e-16	-0.878079	0.385641	0.983103	-5.32254	Untreated ARID1A-KO vs Untreated WT	Phosphoproteomics
Phosphoproteomic abundance	TOP2A;S1106;	-0.22731	1.10738e-16	-0.877421	0.385994	0.983103	-5.32305	Untreated ARID1A-KO vs Untreated WT	Phosphoproteomics
Phosphoproteomic abundance	NEMF;S831;	0.235059	-2.41044e-16	0.877185	0.386121	0.983103	-5.32323	Untreated ARID1A-KO vs Untreated WT	Phosphoproteomics
Phosphoproteomic abundance	SH3KBP1;S183;	0.273526	-1.28989e-16	0.876352	0.386567	0.983103	-5.32388	Untreated ARID1A-KO vs Untreated WT	Phosphoproteomics
Phosphoproteomic abundance	RB1;T373;	-0.0587448	4.70854e-18	-0.876137	0.386682	0.983103	-5.32405	Untreated ARID1A-KO vs Untreated WT	Phosphoproteomics
Phosphoproteomic abundance	ZYX;S281;	-0.166779	-1.00552e-16	-0.875546	0.387	0.983103	-5.32451	Untreated ARID1A-KO vs Untreated WT	Phosphoproteomics
Phosphoproteomic abundance	BICD2;S582;	0.341448	1.18622e-16	0.874889	0.387352	0.983103	-5.32502	Untreated ARID1A-KO vs Untreated WT	Phosphoproteomics
Phosphoproteomic abundance	TOR1AIP1;S277;	-0.19587	-8.54093e-17	-0.872579	0.388594	0.983103	-5.32681	Untreated ARID1A-KO vs Untreated WT	Phosphoproteomics
Phosphoproteomic abundance	WDR55;S14;	-0.143286	-4.60011e-17	-0.871659	0.389089	0.983103	-5.32752	Untreated ARID1A-KO vs Untreated WT	Phosphoproteomics
Phosphoproteomic abundance	SUGT1;T265;	0.204094	2.89017e-16	0.871427	0.389214	0.983103	-5.3277	Untreated ARID1A-KO vs Untreated WT	Phosphoproteomics
Phosphoproteomic abundance	RIOK1;S22;	0.140085	4.53093e-17	0.871341	0.389261	0.983103	-5.32776	Untreated ARID1A-KO vs Untreated WT	Phosphoproteomics
Phosphoproteomic abundance	TMPO;S424;	-0.138301	-4.78701e-17	-0.870742	0.389583	0.983103	-5.32823	Untreated ARID1A-KO vs Untreated WT	Phosphoproteomics
Phosphoproteomic abundance	EIF3E;S399;	-0.0997055	6.65494e-18	-0.87067	0.389622	0.983103	-5.32828	Untreated ARID1A-KO vs Untreated WT	Phosphoproteomics
Phosphoproteomic abundance	GATAD2A;S340;	0.116684	-5.78241e-17	0.870664	0.389625	0.983103	-5.32829	Untreated ARID1A-KO vs Untreated WT	Phosphoproteomics
Phosphoproteomic abundance	SCRIB;S1285;	0.15372	-7.08758e-17	0.870647	0.389635	0.983103	-5.3283	Untreated ARID1A-KO vs Untreated WT	Phosphoproteomics
Phosphoproteomic abundance	CLIP1;S348;	-0.140643	3.30424e-18	-0.869562	0.390219	0.983103	-5.32914	Untreated ARID1A-KO vs Untreated WT	Phosphoproteomics
Phosphoproteomic abundance	PRKD1;S205;	0.0826942	3.01408e-17	0.868701	0.390684	0.983103	-5.3298	Untreated ARID1A-KO vs Untreated WT	Phosphoproteomics
Phosphoproteomic abundance	NASP;S451;	0.135108	1.86607e-16	0.868219	0.390944	0.983103	-5.33017	Untreated ARID1A-KO vs Untreated WT	Phosphoproteomics
Phosphoproteomic abundance	EMSY;S238;	-0.101875	2.15705e-17	-0.867524	0.39132	0.983103	-5.33071	Untreated ARID1A-KO vs Untreated WT	Phosphoproteomics
Phosphoproteomic abundance	NPM1;S125;	0.122881	-9.45837e-18	0.86736	0.391409	0.983103	-5.33083	Untreated ARID1A-KO vs Untreated WT	Phosphoproteomics
Phosphoproteomic abundance	DNMT1;S312;	0.114914	-1.98254e-18	0.867241	0.391473	0.983103	-5.33092	Untreated ARID1A-KO vs Untreated WT	Phosphoproteomics
Phosphoproteomic abundance	FAM208A;T819;	0.103355	2.78795e-17	0.867147	0.391524	0.983103	-5.331	Untreated ARID1A-KO vs Untreated WT	Phosphoproteomics
Phosphoproteomic abundance	ARID1A;S1944;	-0.095465	-7.72365e-18	-0.866644	0.391796	0.983103	-5.33138	Untreated ARID1A-KO vs Untreated WT	Phosphoproteomics
Phosphoproteomic abundance	PCYT1A;S343;	0.172912	-1.89663e-16	0.86662	0.391809	0.983103	-5.3314	Untreated ARID1A-KO vs Untreated WT	Phosphoproteomics
Phosphoproteomic abundance	EPB41L1;S578;	-0.101061	9.12795e-18	-0.864204	0.393117	0.983984	-5.33325	Untreated ARID1A-KO vs Untreated WT	Phosphoproteomics
Phosphoproteomic abundance	ABLIM1;S452;	0.15902	8.92144e-17	0.863458	0.393522	0.983984	-5.33383	Untreated ARID1A-KO vs Untreated WT	Phosphoproteomics
Phosphoproteomic abundance	PIAS1;S503;	-0.119778	-1.8607e-17	-0.86254	0.39402	0.983984	-5.33453	Untreated ARID1A-KO vs Untreated WT	Phosphoproteomics
Phosphoproteomic abundance	MAP3K7;S367;	0.168251	1.12261e-16	0.861803	0.39442	0.983984	-5.33509	Untreated ARID1A-KO vs Untreated WT	Phosphoproteomics
Phosphoproteomic abundance	KIAA1429;S173;	-0.284547	-1.66967e-17	-0.860255	0.395261	0.983984	-5.33627	Untreated ARID1A-KO vs Untreated WT	Phosphoproteomics
Phosphoproteomic abundance	HIRIP3;S196;	0.460299	-2.33196e-16	0.859289	0.395787	0.983984	-5.33701	Untreated ARID1A-KO vs Untreated WT	Phosphoproteomics
Phosphoproteomic abundance	FLNA;S2152;	-0.162921	1.51169e-17	-0.858744	0.396084	0.983984	-5.33743	Untreated ARID1A-KO vs Untreated WT	Phosphoproteomics
Phosphoproteomic abundance	UTP14A;S434;	-0.12622	-5.24547e-17	-0.858569	0.396179	0.983984	-5.33756	Untreated ARID1A-KO vs Untreated WT	Phosphoproteomics
Phosphoproteomic abundance	EHBP1L1;S285;	-0.07677	-2.4885e-18	-0.858375	0.396285	0.983984	-5.33771	Untreated ARID1A-KO vs Untreated WT	Phosphoproteomics
Phosphoproteomic abundance	ZNF148;S784;	0.0615875	-4.60528e-18	0.857382	0.396826	0.983984	-5.33846	Untreated ARID1A-KO vs Untreated WT	Phosphoproteomics
Phosphoproteomic abundance	RBM14;T572;	0.105027	3.61917e-17	0.856669	0.397215	0.983984	-5.33901	Untreated ARID1A-KO vs Untreated WT	Phosphoproteomics
Phosphoproteomic abundance	FSCN1;S39;	-0.141065	1.27895e-16	-0.855468	0.39787	0.983984	-5.33992	Untreated ARID1A-KO vs Untreated WT	Phosphoproteomics
Phosphoproteomic abundance	BPTF;S2370;	0.0656297	-1.20811e-17	0.854279	0.39852	0.983984	-5.34082	Untreated ARID1A-KO vs Untreated WT	Phosphoproteomics
Phosphoproteomic abundance	STT3B;S498;	0.362979	1.01027e-16	0.853922	0.398715	0.983984	-5.34109	Untreated ARID1A-KO vs Untreated WT	Phosphoproteomics
Phosphoproteomic abundance	NUCKS1;S113;	-0.218903	-6.63738e-17	-0.853569	0.398909	0.983984	-5.34136	Untreated ARID1A-KO vs Untreated WT	Phosphoproteomics
Phosphoproteomic abundance	NAB2;S171;	-0.153222	-1.89994e-17	-0.851849	0.39985	0.983984	-5.34266	Untreated ARID1A-KO vs Untreated WT	Phosphoproteomics
Phosphoproteomic abundance	DBN1;T335;	-0.163239	-1.09205e-16	-0.85161	0.399981	0.983984	-5.34284	Untreated ARID1A-KO vs Untreated WT	Phosphoproteomics
Phosphoproteomic abundance	MKI67;T2085;	0.216322	-1.70736e-16	0.851299	0.400152	0.983984	-5.34308	Untreated ARID1A-KO vs Untreated WT	Phosphoproteomics
Phosphoproteomic abundance	GPS1;T479;	-0.0809984	-2.65229e-17	-0.850823	0.400412	0.983984	-5.34344	Untreated ARID1A-KO vs Untreated WT	Phosphoproteomics
Phosphoproteomic abundance	SART1;S448;	-0.291251	1.05446e-16	-0.850612	0.400528	0.983984	-5.34359	Untreated ARID1A-KO vs Untreated WT	Phosphoproteomics
Phosphoproteomic abundance	FMNL2;S171;	-0.14329	-1.75537e-17	-0.849136	0.401338	0.983984	-5.34471	Untreated ARID1A-KO vs Untreated WT	Phosphoproteomics
Phosphoproteomic abundance	SQSTM1;S272;	-0.0850352	7.19084e-17	-0.848513	0.40168	0.983984	-5.34518	Untreated ARID1A-KO vs Untreated WT	Phosphoproteomics
Phosphoproteomic abundance	NA;T221;	0.130225	9.85488e-17	0.848398	0.401744	0.983984	-5.34526	Untreated ARID1A-KO vs Untreated WT	Phosphoproteomics
Phosphoproteomic abundance	PHRF1;S867;	0.213864	-4.30681e-16	0.847568	0.4022	0.983984	-5.34589	Untreated ARID1A-KO vs Untreated WT	Phosphoproteomics
Phosphoproteomic abundance	GATAD2B;S135;	-0.153712	5.86502e-18	-0.846679	0.402689	0.983984	-5.34656	Untreated ARID1A-KO vs Untreated WT	Phosphoproteomics
Phosphoproteomic abundance	NSRP1;T275;	-0.125384	-2.18596e-17	-0.846285	0.402906	0.983984	-5.34685	Untreated ARID1A-KO vs Untreated WT	Phosphoproteomics
Phosphoproteomic abundance	YBX3;S34;	0.104547	4.65252e-17	0.844963	0.403634	0.983984	-5.34785	Untreated ARID1A-KO vs Untreated WT	Phosphoproteomics
Phosphoproteomic abundance	ELMSAN1;S461;	-0.0631117	7.22801e-18	-0.844942	0.403645	0.983984	-5.34786	Untreated ARID1A-KO vs Untreated WT	Phosphoproteomics
Phosphoproteomic abundance	MIER1;S377;	-0.233356	6.17562e-16	-0.844347	0.403973	0.983984	-5.34831	Untreated ARID1A-KO vs Untreated WT	Phosphoproteomics
Phosphoproteomic abundance	ARFGAP1;T189;	0.0690966	-1.59016e-17	0.843615	0.404377	0.983984	-5.34886	Untreated ARID1A-KO vs Untreated WT	Phosphoproteomics
Phosphoproteomic abundance	KLC2;S151;	-0.127946	-7.19446e-18	-0.84285	0.404799	0.983984	-5.34943	Untreated ARID1A-KO vs Untreated WT	Phosphoproteomics
Phosphoproteomic abundance	ARMC10;S45;	-0.114733	2.0321e-17	-0.842774	0.404841	0.983984	-5.34949	Untreated ARID1A-KO vs Untreated WT	Phosphoproteomics
Phosphoproteomic abundance	C11orf84;S308;	0.261837	-1.72646e-16	0.842232	0.40514	0.983984	-5.34989	Untreated ARID1A-KO vs Untreated WT	Phosphoproteomics
Phosphoproteomic abundance	PFKFB2;S466;	-0.115757	2.99446e-18	-0.841846	0.405354	0.983984	-5.35018	Untreated ARID1A-KO vs Untreated WT	Phosphoproteomics
Phosphoproteomic abundance	ACIN1;S1004;	0.187915	8.50841e-18	0.841711	0.405428	0.983984	-5.35028	Untreated ARID1A-KO vs Untreated WT	Phosphoproteomics
Phosphoproteomic abundance	TP53BP1;S831;	0.197422	1.75827e-16	0.84171	0.405429	0.983984	-5.35028	Untreated ARID1A-KO vs Untreated WT	Phosphoproteomics
Phosphoproteomic abundance	FASN;S207;	-0.124328	-2.93251e-17	-0.838894	0.406987	0.983984	-5.35238	Untreated ARID1A-KO vs Untreated WT	Phosphoproteomics
Phosphoproteomic abundance	FANCI;S409;	-0.140606	4.59753e-17	-0.838624	0.407136	0.983984	-5.35258	Untreated ARID1A-KO vs Untreated WT	Phosphoproteomics
Phosphoproteomic abundance	TFPT;T207;	-0.100111	1.71407e-17	-0.838281	0.407327	0.983984	-5.35284	Untreated ARID1A-KO vs Untreated WT	Phosphoproteomics
Phosphoproteomic abundance	MORC2;S743;	0.466336	-6.79227e-17	0.837499	0.40776	0.983984	-5.35342	Untreated ARID1A-KO vs Untreated WT	Phosphoproteomics
Phosphoproteomic abundance	TRIM28;T541;	-0.112083	-4.27744e-17	-0.836746	0.408178	0.983984	-5.35398	Untreated ARID1A-KO vs Untreated WT	Phosphoproteomics
Phosphoproteomic abundance	FLII;S856;	0.179025	-2.31296e-16	0.836319	0.408415	0.983984	-5.3543	Untreated ARID1A-KO vs Untreated WT	Phosphoproteomics
Phosphoproteomic abundance	WRNIP1;S75;	0.245142	-2.36253e-17	0.836303	0.408424	0.983984	-5.35431	Untreated ARID1A-KO vs Untreated WT	Phosphoproteomics
Phosphoproteomic abundance	XRCC6;S27;	-0.0845085	-2.70844e-17	-0.836109	0.408532	0.983984	-5.35446	Untreated ARID1A-KO vs Untreated WT	Phosphoproteomics
Phosphoproteomic abundance	NA;S989;	-0.239149	-1.88176e-16	-0.836084	0.408545	0.983984	-5.35447	Untreated ARID1A-KO vs Untreated WT	Phosphoproteomics
Phosphoproteomic abundance	RRP1B;S392;	0.0724998	-3.10598e-17	0.835752	0.408729	0.983984	-5.35472	Untreated ARID1A-KO vs Untreated WT	Phosphoproteomics
Phosphoproteomic abundance	ATF7IP;S113;	0.124029	1.98151e-17	0.834648	0.409343	0.983984	-5.35554	Untreated ARID1A-KO vs Untreated WT	Phosphoproteomics
Phosphoproteomic abundance	ZC3H18;S67;	0.242187	-3.60234e-16	0.834175	0.409606	0.983984	-5.35589	Untreated ARID1A-KO vs Untreated WT	Phosphoproteomics
Phosphoproteomic abundance	MAP7D1;S460;	0.0534755	-4.23149e-17	0.833959	0.409726	0.983984	-5.35605	Untreated ARID1A-KO vs Untreated WT	Phosphoproteomics
Phosphoproteomic abundance	KIF4A;S815;	0.105516	1.0747e-16	0.833583	0.409935	0.983984	-5.35633	Untreated ARID1A-KO vs Untreated WT	Phosphoproteomics
Phosphoproteomic abundance	ADD1;S465;	0.160264	-1.97222e-17	0.833477	0.409994	0.983984	-5.35641	Untreated ARID1A-KO vs Untreated WT	Phosphoproteomics
Phosphoproteomic abundance	NSFL1C;S114;	0.0963564	1.69755e-17	0.832442	0.410571	0.983984	-5.35717	Untreated ARID1A-KO vs Untreated WT	Phosphoproteomics
Phosphoproteomic abundance	PDLIM5;S111;	0.156139	4.46072e-18	0.832379	0.410606	0.983984	-5.35722	Untreated ARID1A-KO vs Untreated WT	Phosphoproteomics
Phosphoproteomic abundance	SRP19;S135;	0.18425	-1.57054e-17	0.831942	0.410849	0.983984	-5.35754	Untreated ARID1A-KO vs Untreated WT	Phosphoproteomics
Phosphoproteomic abundance	MAP1B;T1067;	0.111491	-5.15254e-18	0.83092	0.411419	0.983984	-5.3583	Untreated ARID1A-KO vs Untreated WT	Phosphoproteomics
Phosphoproteomic abundance	RIF1;S1616;	0.0781157	5.37971e-18	0.830487	0.41166	0.983984	-5.35862	Untreated ARID1A-KO vs Untreated WT	Phosphoproteomics
Phosphoproteomic abundance	XRCC1;S241;	-0.0843654	1.37384e-17	-0.829574	0.41217	0.983984	-5.35929	Untreated ARID1A-KO vs Untreated WT	Phosphoproteomics
Phosphoproteomic abundance	FREM2;S1134;	-0.0783011	-2.91186e-17	-0.826579	0.413844	0.983984	-5.36149	Untreated ARID1A-KO vs Untreated WT	Phosphoproteomics
Phosphoproteomic abundance	NUCKS1;S223;	0.264003	3.5345e-16	0.825987	0.414175	0.983984	-5.36193	Untreated ARID1A-KO vs Untreated WT	Phosphoproteomics
Phosphoproteomic abundance	TBC1D25;S506;	-0.104859	7.608e-17	-0.825362	0.414526	0.983984	-5.36239	Untreated ARID1A-KO vs Untreated WT	Phosphoproteomics
Phosphoproteomic abundance	ZNF326;S478;	0.217531	-1.17321e-16	0.825167	0.414635	0.983984	-5.36253	Untreated ARID1A-KO vs Untreated WT	Phosphoproteomics
Phosphoproteomic abundance	CBX8;S110;	-0.0943392	3.56677e-17	-0.823969	0.415307	0.983984	-5.36341	Untreated ARID1A-KO vs Untreated WT	Phosphoproteomics
Phosphoproteomic abundance	GLTSCR1;S1413;	-0.259142	-1.72316e-16	-0.823756	0.415426	0.983984	-5.36356	Untreated ARID1A-KO vs Untreated WT	Phosphoproteomics
Phosphoproteomic abundance	TAF6;S653;	0.0716363	-2.4472e-18	0.823019	0.415839	0.983984	-5.3641	Untreated ARID1A-KO vs Untreated WT	Phosphoproteomics
Phosphoproteomic abundance	SLC6A15;S675;	0.125672	1.42185e-17	0.822716	0.41601	0.983984	-5.36433	Untreated ARID1A-KO vs Untreated WT	Phosphoproteomics
Phosphoproteomic abundance	CCNE2;S21;	-0.130788	1.07057e-16	-0.822064	0.416376	0.983984	-5.3648	Untreated ARID1A-KO vs Untreated WT	Phosphoproteomics
Phosphoproteomic abundance	MCMBP;S154;	0.365965	7.10411e-17	0.821929	0.416452	0.983984	-5.3649	Untreated ARID1A-KO vs Untreated WT	Phosphoproteomics
Phosphoproteomic abundance	LMNB1;S23;	-0.190845	6.78736e-17	-0.821236	0.416841	0.983984	-5.36541	Untreated ARID1A-KO vs Untreated WT	Phosphoproteomics
Phosphoproteomic abundance	HIST1H1B;S18;	-0.605517	-6.36427e-17	-0.820789	0.417092	0.983984	-5.36573	Untreated ARID1A-KO vs Untreated WT	Phosphoproteomics
Phosphoproteomic abundance	NA;S402;	-0.0557175	-4.10138e-17	-0.820437	0.41729	0.983984	-5.36599	Untreated ARID1A-KO vs Untreated WT	Phosphoproteomics
Phosphoproteomic abundance	DOCK7;S929;	-0.0958461	4.37811e-17	-0.819402	0.417873	0.983984	-5.36674	Untreated ARID1A-KO vs Untreated WT	Phosphoproteomics
Phosphoproteomic abundance	ATAD2;T1152;	0.142613	1.28328e-16	0.818879	0.418168	0.983984	-5.36712	Untreated ARID1A-KO vs Untreated WT	Phosphoproteomics
Phosphoproteomic abundance	SAE1;S12;	-0.119882	2.63823e-17	-0.818392	0.418442	0.983984	-5.36748	Untreated ARID1A-KO vs Untreated WT	Phosphoproteomics
Phosphoproteomic abundance	PHLDB2;S204;	-0.0628333	-1.11544e-17	-0.818351	0.418465	0.983984	-5.36751	Untreated ARID1A-KO vs Untreated WT	Phosphoproteomics
Phosphoproteomic abundance	STARD3NL;S193;	-0.227858	2.56078e-17	-0.81777	0.418792	0.983984	-5.36793	Untreated ARID1A-KO vs Untreated WT	Phosphoproteomics
Phosphoproteomic abundance	RBM15;T568;	0.0774407	2.61551e-17	0.816416	0.419556	0.983984	-5.36891	Untreated ARID1A-KO vs Untreated WT	Phosphoproteomics
Phosphoproteomic abundance	INTS1;S1327;	0.0778974	-7.59974e-17	0.816096	0.419737	0.983984	-5.36915	Untreated ARID1A-KO vs Untreated WT	Phosphoproteomics
Phosphoproteomic abundance	ACIN1;S838;	-0.130558	-1.12757e-17	-0.814704	0.420523	0.983984	-5.37016	Untreated ARID1A-KO vs Untreated WT	Phosphoproteomics
Phosphoproteomic abundance	XRN2;S499;	-0.178136	5.67915e-17	-0.813825	0.42102	0.983984	-5.37079	Untreated ARID1A-KO vs Untreated WT	Phosphoproteomics
Phosphoproteomic abundance	BNIP3;S151;	-0.210081	3.05084e-16	-0.813438	0.421239	0.983984	-5.37107	Untreated ARID1A-KO vs Untreated WT	Phosphoproteomics
Phosphoproteomic abundance	ATXN7L3B;S92;	0.198985	-1.12344e-17	0.812742	0.421633	0.983984	-5.37158	Untreated ARID1A-KO vs Untreated WT	Phosphoproteomics
Phosphoproteomic abundance	SRSF11;S434;	0.0770948	7.05377e-18	0.812504	0.421768	0.983984	-5.37175	Untreated ARID1A-KO vs Untreated WT	Phosphoproteomics
Phosphoproteomic abundance	RPRD1A;S156;	0.213876	-4.73745e-17	0.811997	0.422055	0.983984	-5.37211	Untreated ARID1A-KO vs Untreated WT	Phosphoproteomics
Phosphoproteomic abundance	TICRR;S1334;	-0.129248	9.91271e-18	-0.811677	0.422236	0.983984	-5.37234	Untreated ARID1A-KO vs Untreated WT	Phosphoproteomics
Phosphoproteomic abundance	ZFHX3;S426;	-0.0724821	8.3845e-18	-0.811582	0.42229	0.983984	-5.37241	Untreated ARID1A-KO vs Untreated WT	Phosphoproteomics
Phosphoproteomic abundance	RPRD2;S1068;	-0.16918	-2.28818e-17	-0.811279	0.422462	0.983984	-5.37263	Untreated ARID1A-KO vs Untreated WT	Phosphoproteomics
Phosphoproteomic abundance	ARHGEF11;S150;	-0.155286	8.63348e-17	-0.810964	0.42264	0.983984	-5.37286	Untreated ARID1A-KO vs Untreated WT	Phosphoproteomics
Phosphoproteomic abundance	HTATSF1;S387;	0.205631	7.75669e-17	0.809844	0.423276	0.983984	-5.37367	Untreated ARID1A-KO vs Untreated WT	Phosphoproteomics
Phosphoproteomic abundance	SRSF11;S207;	-0.0621807	-1.66244e-17	-0.809821	0.423289	0.983984	-5.37368	Untreated ARID1A-KO vs Untreated WT	Phosphoproteomics
Phosphoproteomic abundance	ZC3HC1;S24;	0.0583238	-2.32742e-17	0.808999	0.423755	0.983984	-5.37427	Untreated ARID1A-KO vs Untreated WT	Phosphoproteomics
Phosphoproteomic abundance	USP10;S576;	0.214574	-3.04816e-17	0.808116	0.424257	0.983984	-5.37491	Untreated ARID1A-KO vs Untreated WT	Phosphoproteomics
Phosphoproteomic abundance	CEP152;S1461;	0.0852254	-8.26059e-20	0.807934	0.424361	0.983984	-5.37504	Untreated ARID1A-KO vs Untreated WT	Phosphoproteomics
Phosphoproteomic abundance	METAP2;S74;	0.248343	4.79114e-17	0.807851	0.424408	0.983984	-5.3751	Untreated ARID1A-KO vs Untreated WT	Phosphoproteomics
Phosphoproteomic abundance	TANC2;S1827;	-0.104748	5.74111e-17	-0.807219	0.424767	0.983984	-5.37555	Untreated ARID1A-KO vs Untreated WT	Phosphoproteomics
Phosphoproteomic abundance	LUZP1;S440;	-0.172858	6.33587e-17	-0.80696	0.424914	0.983984	-5.37574	Untreated ARID1A-KO vs Untreated WT	Phosphoproteomics
Phosphoproteomic abundance	HIST1H1E;T18;	0.146892	-5.75556e-17	0.806899	0.424949	0.983984	-5.37578	Untreated ARID1A-KO vs Untreated WT	Phosphoproteomics
Phosphoproteomic abundance	LRRFIP1;S714;	-0.0872683	5.19591e-17	-0.806341	0.425267	0.983984	-5.37618	Untreated ARID1A-KO vs Untreated WT	Phosphoproteomics
Phosphoproteomic abundance	MED13;S395;	-0.102689	-4.87994e-17	-0.805439	0.42578	0.98418	-5.37683	Untreated ARID1A-KO vs Untreated WT	Phosphoproteomics
Phosphoproteomic abundance	KHSRP;S480;	-0.101457	-3.42634e-17	-0.804993	0.426034	0.98418	-5.37715	Untreated ARID1A-KO vs Untreated WT	Phosphoproteomics
Phosphoproteomic abundance	SLC4A1AP;S82;	0.0672975	1.41669e-17	0.804296	0.426431	0.98425	-5.37765	Untreated ARID1A-KO vs Untreated WT	Phosphoproteomics
Phosphoproteomic abundance	SPRY4;S125;	-0.0816763	1.63973e-17	-0.803708	0.426767	0.98425	-5.37807	Untreated ARID1A-KO vs Untreated WT	Phosphoproteomics
Phosphoproteomic abundance	PELP1;S1043;	-0.183223	6.73238e-18	-0.803143	0.427089	0.98425	-5.37847	Untreated ARID1A-KO vs Untreated WT	Phosphoproteomics
Phosphoproteomic abundance	HSPA4;S76;	0.395873	-2.36748e-16	0.802502	0.427454	0.984306	-5.37893	Untreated ARID1A-KO vs Untreated WT	Phosphoproteomics
Phosphoproteomic abundance	EYA1;S19;	-0.0554086	-6.78194e-17	-0.801684	0.427922	0.984596	-5.37952	Untreated ARID1A-KO vs Untreated WT	Phosphoproteomics
Phosphoproteomic abundance	DDI2;S106;	0.105592	1.23909e-17	0.80099	0.428319	0.984723	-5.38001	Untreated ARID1A-KO vs Untreated WT	Phosphoproteomics
Phosphoproteomic abundance	MARK2;S40;	-0.19014	-6.59195e-17	-0.800329	0.428696	0.984806	-5.38048	Untreated ARID1A-KO vs Untreated WT	Phosphoproteomics
Phosphoproteomic abundance	RREB1;S1122;	0.144698	-8.75622e-18	0.798871	0.429531	0.985683	-5.38152	Untreated ARID1A-KO vs Untreated WT	Phosphoproteomics
Phosphoproteomic abundance	C1orf174;S148;	-0.189188	3.36516e-17	-0.797835	0.430124	0.985683	-5.38225	Untreated ARID1A-KO vs Untreated WT	Phosphoproteomics
Phosphoproteomic abundance	EIF5B;S164;	0.151735	1.27265e-16	0.797744	0.430176	0.985683	-5.38232	Untreated ARID1A-KO vs Untreated WT	Phosphoproteomics
Phosphoproteomic abundance	PAPOLG;S525;	-0.206635	-4.87375e-18	-0.796426	0.430932	0.985683	-5.38325	Untreated ARID1A-KO vs Untreated WT	Phosphoproteomics
Phosphoproteomic abundance	PGM2;S165;	-0.0789388	-3.44079e-17	-0.795643	0.431381	0.985683	-5.38381	Untreated ARID1A-KO vs Untreated WT	Phosphoproteomics
Phosphoproteomic abundance	TCOF1;T249;	0.104679	9.71342e-17	0.794887	0.431815	0.985683	-5.38434	Untreated ARID1A-KO vs Untreated WT	Phosphoproteomics
Phosphoproteomic abundance	DDX54;S75;	-0.195681	7.08449e-17	-0.794778	0.431878	0.985683	-5.38442	Untreated ARID1A-KO vs Untreated WT	Phosphoproteomics
Phosphoproteomic abundance	FOXJ3;S223;	-0.249096	2.31462e-16	-0.793694	0.432501	0.985683	-5.38519	Untreated ARID1A-KO vs Untreated WT	Phosphoproteomics
Phosphoproteomic abundance	CLNS1A;S102;	0.335636	-6.77368e-17	0.793349	0.432699	0.985683	-5.38543	Untreated ARID1A-KO vs Untreated WT	Phosphoproteomics
Phosphoproteomic abundance	CHAMP1;S542;	-0.0729415	-9.47902e-18	-0.792546	0.433161	0.985683	-5.386	Untreated ARID1A-KO vs Untreated WT	Phosphoproteomics
Phosphoproteomic abundance	RNF25;S450;	0.157937	2.66321e-16	0.792131	0.4334	0.985683	-5.38629	Untreated ARID1A-KO vs Untreated WT	Phosphoproteomics
Phosphoproteomic abundance	RBM25;S703;	-0.141546	-1.8545e-17	-0.791153	0.433963	0.985683	-5.38698	Untreated ARID1A-KO vs Untreated WT	Phosphoproteomics
Phosphoproteomic abundance	TXLNG;S517;	0.159932	-1.81939e-17	0.790869	0.434127	0.985683	-5.38718	Untreated ARID1A-KO vs Untreated WT	Phosphoproteomics
Phosphoproteomic abundance	SRFBP1;S203;	-0.0867085	8.8285e-18	-0.790766	0.434186	0.985683	-5.38725	Untreated ARID1A-KO vs Untreated WT	Phosphoproteomics
Phosphoproteomic abundance	ASPSCR1;S502;	0.0788803	1.57171e-17	0.790731	0.434206	0.985683	-5.38728	Untreated ARID1A-KO vs Untreated WT	Phosphoproteomics
Phosphoproteomic abundance	ABI2;S183;	0.0460921	-1.75847e-17	0.788409	0.435546	0.985765	-5.38891	Untreated ARID1A-KO vs Untreated WT	Phosphoproteomics
Phosphoproteomic abundance	USP11;S948;	0.190535	2.57772e-16	0.788336	0.435588	0.985765	-5.38896	Untreated ARID1A-KO vs Untreated WT	Phosphoproteomics
Phosphoproteomic abundance	CEP170;S667;	-0.144246	-2.88914e-17	-0.786356	0.436732	0.985765	-5.39035	Untreated ARID1A-KO vs Untreated WT	Phosphoproteomics
Phosphoproteomic abundance	AMPD2;S76;	-0.172795	8.08144e-17	-0.785979	0.43695	0.985765	-5.39061	Untreated ARID1A-KO vs Untreated WT	Phosphoproteomics
Phosphoproteomic abundance	DBF4;S381;	-0.0712018	-9.31123e-17	-0.785063	0.437481	0.985765	-5.39125	Untreated ARID1A-KO vs Untreated WT	Phosphoproteomics
Phosphoproteomic abundance	MKI67;S1376;	-0.065014	-2.86591e-17	-0.784872	0.437591	0.985765	-5.39139	Untreated ARID1A-KO vs Untreated WT	Phosphoproteomics
Phosphoproteomic abundance	ATRX;S1527;	-0.11149	4.91298e-17	-0.784349	0.437894	0.985765	-5.39175	Untreated ARID1A-KO vs Untreated WT	Phosphoproteomics
Phosphoproteomic abundance	MIOS;S766;	0.138703	8.5177e-17	0.784273	0.437938	0.985765	-5.39181	Untreated ARID1A-KO vs Untreated WT	Phosphoproteomics
Phosphoproteomic abundance	SEC31A;S799;	0.100025	-6.63583e-17	0.783787	0.438219	0.985765	-5.39214	Untreated ARID1A-KO vs Untreated WT	Phosphoproteomics
Phosphoproteomic abundance	THRAP3;S379;	0.0525007	3.46635e-17	0.782495	0.438969	0.985765	-5.39305	Untreated ARID1A-KO vs Untreated WT	Phosphoproteomics
Phosphoproteomic abundance	MED13L;S923;	0.118857	-9.76815e-18	0.781896	0.439316	0.985765	-5.39346	Untreated ARID1A-KO vs Untreated WT	Phosphoproteomics
Phosphoproteomic abundance	ESRRA;S/TNA;	-0.0850834	5.8423e-17	-0.781616	0.439479	0.985765	-5.39366	Untreated ARID1A-KO vs Untreated WT	Phosphoproteomics
Phosphoproteomic abundance	CAP2;S312;	0.134196	1.12468e-16	0.780883	0.439904	0.985765	-5.39417	Untreated ARID1A-KO vs Untreated WT	Phosphoproteomics
Phosphoproteomic abundance	ADD1;S586;	-0.125744	4.2857e-17	-0.780013	0.44041	0.985765	-5.39477	Untreated ARID1A-KO vs Untreated WT	Phosphoproteomics
Phosphoproteomic abundance	PRPF40A;S888;	0.0997873	-3.30424e-18	0.779295	0.440827	0.985765	-5.39527	Untreated ARID1A-KO vs Untreated WT	Phosphoproteomics
Phosphoproteomic abundance	H1FX;S31;	-0.0623065	-8.57036e-18	-0.778459	0.441313	0.985765	-5.39585	Untreated ARID1A-KO vs Untreated WT	Phosphoproteomics
Phosphoproteomic abundance	RLF;S632;	-0.059968	9.74749e-18	-0.778458	0.441314	0.985765	-5.39585	Untreated ARID1A-KO vs Untreated WT	Phosphoproteomics
Phosphoproteomic abundance	IMPA1;S38;	-0.0886686	1.66657e-17	-0.77773	0.441738	0.985765	-5.39636	Untreated ARID1A-KO vs Untreated WT	Phosphoproteomics
Phosphoproteomic abundance	MDC1;T1567;	0.11602	-1.15855e-16	0.776428	0.442497	0.985765	-5.39726	Untreated ARID1A-KO vs Untreated WT	Phosphoproteomics
Phosphoproteomic abundance	PNN;S66;	-0.149803	-5.09988e-17	-0.776395	0.442516	0.985765	-5.39728	Untreated ARID1A-KO vs Untreated WT	Phosphoproteomics
Phosphoproteomic abundance	NUFIP2;S586;	-0.156539	-4.01465e-17	-0.776296	0.442573	0.985765	-5.39735	Untreated ARID1A-KO vs Untreated WT	Phosphoproteomics
Phosphoproteomic abundance	PCNP;S147;	-0.100342	-2.1808e-17	-0.776177	0.442643	0.985765	-5.39743	Untreated ARID1A-KO vs Untreated WT	Phosphoproteomics
Phosphoproteomic abundance	TCP1;S544;	0.0737825	-1.00366e-16	0.776143	0.442662	0.985765	-5.39745	Untreated ARID1A-KO vs Untreated WT	Phosphoproteomics
Phosphoproteomic abundance	TOP2A;S1247;	-0.152708	-3.82465e-17	-0.776041	0.442722	0.985765	-5.39753	Untreated ARID1A-KO vs Untreated WT	Phosphoproteomics
Phosphoproteomic abundance	GINS2;S182;	-0.103541	1.69962e-17	-0.775923	0.442791	0.985765	-5.39761	Untreated ARID1A-KO vs Untreated WT	Phosphoproteomics
Phosphoproteomic abundance	RALGPS2;S329;	0.0552114	-3.18033e-17	0.774726	0.443489	0.986146	-5.39843	Untreated ARID1A-KO vs Untreated WT	Phosphoproteomics
Phosphoproteomic abundance	ULK1;S556;	-0.140759	-8.01277e-17	-0.773945	0.443945	0.986146	-5.39897	Untreated ARID1A-KO vs Untreated WT	Phosphoproteomics
Phosphoproteomic abundance	SEMA4C;S760;	-0.110219	-8.22342e-17	-0.773871	0.443988	0.986146	-5.39902	Untreated ARID1A-KO vs Untreated WT	Phosphoproteomics
Phosphoproteomic abundance	TERF2IP;S203;	-0.0817375	-1.0842e-19	-0.773165	0.444401	0.986303	-5.39951	Untreated ARID1A-KO vs Untreated WT	Phosphoproteomics
Phosphoproteomic abundance	ITSN2;S889;	0.0622696	2.05263e-17	0.771565	0.445336	0.987387	-5.40061	Untreated ARID1A-KO vs Untreated WT	Phosphoproteomics
Phosphoproteomic abundance	SASH1;S407;	-0.241055	-5.91458e-17	-0.771158	0.445574	0.987387	-5.40089	Untreated ARID1A-KO vs Untreated WT	Phosphoproteomics
Phosphoproteomic abundance	ATXN2;S772;	0.065807	-4.69821e-18	0.76954	0.446522	0.98768	-5.402	Untreated ARID1A-KO vs Untreated WT	Phosphoproteomics
Phosphoproteomic abundance	TOE1;S428;	-0.155501	-1.53089e-16	-0.769307	0.446658	0.98768	-5.40216	Untreated ARID1A-KO vs Untreated WT	Phosphoproteomics
Phosphoproteomic abundance	PTPN1;S295;	0.0898128	2.81686e-17	0.768582	0.447084	0.98768	-5.40266	Untreated ARID1A-KO vs Untreated WT	Phosphoproteomics
Phosphoproteomic abundance	OSBPL8;S314;	0.172751	5.12983e-17	0.768034	0.447405	0.98768	-5.40303	Untreated ARID1A-KO vs Untreated WT	Phosphoproteomics
Phosphoproteomic abundance	RIN1;S337;	-0.148977	5.17939e-17	-0.767694	0.447605	0.98768	-5.40327	Untreated ARID1A-KO vs Untreated WT	Phosphoproteomics
Phosphoproteomic abundance	POGZ;S425;	-0.0701861	-1.81836e-17	-0.767349	0.447807	0.98768	-5.4035	Untreated ARID1A-KO vs Untreated WT	Phosphoproteomics
Phosphoproteomic abundance	SSFA2;S593;	0.13761	2.08477e-17	0.766843	0.448104	0.98768	-5.40385	Untreated ARID1A-KO vs Untreated WT	Phosphoproteomics
Phosphoproteomic abundance	SLC35G2;S409;	-0.354525	-2.83669e-16	-0.765416	0.448943	0.988274	-5.40482	Untreated ARID1A-KO vs Untreated WT	Phosphoproteomics
Phosphoproteomic abundance	THOC1;S2;	-0.158356	6.5176e-17	-0.765217	0.44906	0.988274	-5.40496	Untreated ARID1A-KO vs Untreated WT	Phosphoproteomics
Phosphoproteomic abundance	CCDC9;S386;	-0.075178	8.49292e-18	-0.764226	0.449642	0.988802	-5.40563	Untreated ARID1A-KO vs Untreated WT	Phosphoproteomics
Phosphoproteomic abundance	MECP2;S80;	0.0446225	2.64339e-17	0.763153	0.450274	0.989437	-5.40636	Untreated ARID1A-KO vs Untreated WT	Phosphoproteomics
Phosphoproteomic abundance	KMT2D;S1671;	0.0979225	1.99287e-18	0.76197	0.450971	0.990213	-5.40717	Untreated ARID1A-KO vs Untreated WT	Phosphoproteomics
Phosphoproteomic abundance	EPS15;T777;	-0.122758	1.59595e-16	-0.760186	0.452023	0.991374	-5.40838	Untreated ARID1A-KO vs Untreated WT	Phosphoproteomics
Phosphoproteomic abundance	SF3B3;T1200;	0.126151	-6.41848e-17	0.758973	0.45274	0.991374	-5.4092	Untreated ARID1A-KO vs Untreated WT	Phosphoproteomics
Phosphoproteomic abundance	MAP1B;S1779;	0.158284	5.53976e-17	0.758069	0.453274	0.991374	-5.40981	Untreated ARID1A-KO vs Untreated WT	Phosphoproteomics
Phosphoproteomic abundance	RAD9A;S328;	0.0478692	1.4456e-19	0.756818	0.454015	0.991374	-5.41066	Untreated ARID1A-KO vs Untreated WT	Phosphoproteomics
Phosphoproteomic abundance	C9orf142;S152;	-0.0642302	-5.03083e-17	-0.756543	0.454177	0.991374	-5.41084	Untreated ARID1A-KO vs Untreated WT	Phosphoproteomics
Phosphoproteomic abundance	SKI;S432;	0.156929	-2.24316e-16	0.756127	0.454423	0.991374	-5.41112	Untreated ARID1A-KO vs Untreated WT	Phosphoproteomics
Phosphoproteomic abundance	MYH9;S1943;	0.545457	-3.78831e-16	0.754556	0.455354	0.991374	-5.41218	Untreated ARID1A-KO vs Untreated WT	Phosphoproteomics
Phosphoproteomic abundance	USP7;S18;	0.0746216	-4.03736e-18	0.75349	0.455986	0.991374	-5.4129	Untreated ARID1A-KO vs Untreated WT	Phosphoproteomics
Phosphoproteomic abundance	PXN;S303;	0.10559	2.6692e-17	0.753133	0.456198	0.991374	-5.41314	Untreated ARID1A-KO vs Untreated WT	Phosphoproteomics
Phosphoproteomic abundance	PAN2;S1189;	-0.10411	3.12247e-17	-0.752373	0.456649	0.991374	-5.41365	Untreated ARID1A-KO vs Untreated WT	Phosphoproteomics
Phosphoproteomic abundance	MKI67;S1131;	-0.0962646	3.10288e-17	-0.749928	0.458103	0.991374	-5.41528	Untreated ARID1A-KO vs Untreated WT	Phosphoproteomics
Phosphoproteomic abundance	ZMYM3;T795;	-0.160289	-1.18243e-17	-0.749802	0.458178	0.991374	-5.41537	Untreated ARID1A-KO vs Untreated WT	Phosphoproteomics
Phosphoproteomic abundance	FOXK1;T436;	0.174227	1.77603e-17	0.748207	0.459127	0.991374	-5.41643	Untreated ARID1A-KO vs Untreated WT	Phosphoproteomics
Phosphoproteomic abundance	SPRED1;S238;	-0.174917	-2.10645e-18	-0.747931	0.459292	0.991374	-5.41662	Untreated ARID1A-KO vs Untreated WT	Phosphoproteomics
Phosphoproteomic abundance	HS1BP3;S249;	-0.0395813	-2.45675e-17	-0.746133	0.460364	0.991374	-5.41782	Untreated ARID1A-KO vs Untreated WT	Phosphoproteomics
Phosphoproteomic abundance	FNBP4;S432;	-0.1591	3.18033e-17	-0.745424	0.460787	0.991374	-5.41829	Untreated ARID1A-KO vs Untreated WT	Phosphoproteomics
Phosphoproteomic abundance	NOC2L;S672;	0.134515	-6.03023e-18	0.745157	0.460946	0.991374	-5.41847	Untreated ARID1A-KO vs Untreated WT	Phosphoproteomics
Phosphoproteomic abundance	SMARCC2;S347;	-0.0650259	-5.53459e-18	-0.744858	0.461124	0.991374	-5.41866	Untreated ARID1A-KO vs Untreated WT	Phosphoproteomics
Phosphoproteomic abundance	CLASP1;S646;	0.272686	-2.1937e-16	0.743413	0.461988	0.991374	-5.41962	Untreated ARID1A-KO vs Untreated WT	Phosphoproteomics
Phosphoproteomic abundance	ORC6;T195;	0.0591662	-5.26199e-17	0.743107	0.462171	0.991374	-5.41983	Untreated ARID1A-KO vs Untreated WT	Phosphoproteomics
Phosphoproteomic abundance	UBASH3B;S377;	0.1042	-4.24594e-17	0.742957	0.46226	0.991374	-5.41993	Untreated ARID1A-KO vs Untreated WT	Phosphoproteomics
Phosphoproteomic abundance	PPP1R18;S224;	0.176277	1.0904e-16	0.742564	0.462496	0.991374	-5.42019	Untreated ARID1A-KO vs Untreated WT	Phosphoproteomics
Phosphoproteomic abundance	RBM39;S136;	0.10682	-1.22825e-17	0.742068	0.462793	0.991374	-5.42051	Untreated ARID1A-KO vs Untreated WT	Phosphoproteomics
Phosphoproteomic abundance	EIF4B;S445;	0.144581	7.35709e-17	0.741361	0.463216	0.991374	-5.42098	Untreated ARID1A-KO vs Untreated WT	Phosphoproteomics
Phosphoproteomic abundance	RBM15B;S609;	0.061107	1.81681e-17	0.741358	0.463217	0.991374	-5.42098	Untreated ARID1A-KO vs Untreated WT	Phosphoproteomics
Phosphoproteomic abundance	FBXW9;S18;	-0.0769282	6.73238e-17	-0.740299	0.463852	0.991374	-5.42168	Untreated ARID1A-KO vs Untreated WT	Phosphoproteomics
Phosphoproteomic abundance	ZFP91;S83;	-0.0926896	1.33822e-17	-0.740008	0.464026	0.991374	-5.42188	Untreated ARID1A-KO vs Untreated WT	Phosphoproteomics
Phosphoproteomic abundance	PPP1R18;S368;	-0.166996	1.6641e-16	-0.739273	0.464467	0.991374	-5.42236	Untreated ARID1A-KO vs Untreated WT	Phosphoproteomics
Phosphoproteomic abundance	RBM33;S205;	-0.232977	-1.35639e-16	-0.738274	0.465067	0.991374	-5.42302	Untreated ARID1A-KO vs Untreated WT	Phosphoproteomics
Phosphoproteomic abundance	FBXL20;T417;	-0.106404	-7.87983e-18	-0.737972	0.465248	0.991374	-5.42322	Untreated ARID1A-KO vs Untreated WT	Phosphoproteomics
Phosphoproteomic abundance	HEXIM2;S76;	0.0688705	5.35699e-17	0.737518	0.46552	0.991374	-5.42352	Untreated ARID1A-KO vs Untreated WT	Phosphoproteomics
Phosphoproteomic abundance	MAP1A;S1326;	0.0930522	5.46025e-17	0.736807	0.465948	0.991374	-5.42399	Untreated ARID1A-KO vs Untreated WT	Phosphoproteomics
Phosphoproteomic abundance	HN1;S87;	-0.388657	7.798e-17	-0.736427	0.466176	0.991374	-5.42424	Untreated ARID1A-KO vs Untreated WT	Phosphoproteomics
Phosphoproteomic abundance	EIF5B;S113;	0.0439824	-5.05961e-17	0.736335	0.466231	0.991374	-5.4243	Untreated ARID1A-KO vs Untreated WT	Phosphoproteomics
Phosphoproteomic abundance	IRS2;T350;	-0.219558	-3.45922e-16	-0.736318	0.466241	0.991374	-5.42431	Untreated ARID1A-KO vs Untreated WT	Phosphoproteomics
Phosphoproteomic abundance	ZRSR2;S349;	0.0766492	2.06411e-17	0.73582	0.466541	0.991374	-5.42463	Untreated ARID1A-KO vs Untreated WT	Phosphoproteomics
Phosphoproteomic abundance	CTTN;S/T/YNA;	0.139281	2.03623e-17	0.735674	0.466628	0.991374	-5.42473	Untreated ARID1A-KO vs Untreated WT	Phosphoproteomics
Phosphoproteomic abundance	CHEK1;S296;	0.139403	1.01192e-18	0.734796	0.467156	0.991374	-5.42531	Untreated ARID1A-KO vs Untreated WT	Phosphoproteomics
Phosphoproteomic abundance	MKI67;T1747;	-0.114514	6.82015e-17	-0.734591	0.467279	0.991374	-5.42544	Untreated ARID1A-KO vs Untreated WT	Phosphoproteomics
Phosphoproteomic abundance	PCDH1;S962;	-0.0689296	4.3967e-17	-0.734524	0.46732	0.991374	-5.42549	Untreated ARID1A-KO vs Untreated WT	Phosphoproteomics
Phosphoproteomic abundance	C5orf30;S25;	0.220272	-1.80246e-16	0.733491	0.467942	0.991374	-5.42616	Untreated ARID1A-KO vs Untreated WT	Phosphoproteomics
Phosphoproteomic abundance	INTS3;S502;	-0.297219	4.10551e-17	-0.733273	0.468073	0.991374	-5.4263	Untreated ARID1A-KO vs Untreated WT	Phosphoproteomics
Phosphoproteomic abundance	IRS2;S577;	-0.153899	1.13377e-16	-0.733037	0.468215	0.991374	-5.42646	Untreated ARID1A-KO vs Untreated WT	Phosphoproteomics
Phosphoproteomic abundance	SSRP1;S444;	0.0652502	-3.59955e-17	0.732959	0.468262	0.991374	-5.42651	Untreated ARID1A-KO vs Untreated WT	Phosphoproteomics
Phosphoproteomic abundance	SORBS3;S530;	0.153318	-5.20417e-18	0.731763	0.468983	0.991374	-5.42729	Untreated ARID1A-KO vs Untreated WT	Phosphoproteomics
Phosphoproteomic abundance	MYBL2;S241;	0.0792836	9.46973e-17	0.731611	0.469075	0.991374	-5.42739	Untreated ARID1A-KO vs Untreated WT	Phosphoproteomics
Phosphoproteomic abundance	SLTM;S553;	0.0639665	-7.703e-18	0.731239	0.4693	0.991374	-5.42763	Untreated ARID1A-KO vs Untreated WT	Phosphoproteomics
Phosphoproteomic abundance	AMPD2;S190;	0.16161	-3.93204e-17	0.730882	0.469515	0.991374	-5.42787	Untreated ARID1A-KO vs Untreated WT	Phosphoproteomics
Phosphoproteomic abundance	MCRIP1;T/SNA;	-0.151158	-3.95579e-17	-0.730494	0.469749	0.991374	-5.42812	Untreated ARID1A-KO vs Untreated WT	Phosphoproteomics
Phosphoproteomic abundance	RBMX;S208;	0.123829	-1.6991e-17	0.72928	0.470482	0.991374	-5.42891	Untreated ARID1A-KO vs Untreated WT	Phosphoproteomics
Phosphoproteomic abundance	NR2C2;S68;	0.113741	-3.41988e-17	0.729253	0.470498	0.991374	-5.42893	Untreated ARID1A-KO vs Untreated WT	Phosphoproteomics
Phosphoproteomic abundance	DNTTIP2;S117;	-0.0521773	-2.4854e-17	-0.728244	0.471108	0.991374	-5.42958	Untreated ARID1A-KO vs Untreated WT	Phosphoproteomics
Phosphoproteomic abundance	PHF2;S474;	0.152832	-6.50934e-17	0.728117	0.471185	0.991374	-5.42967	Untreated ARID1A-KO vs Untreated WT	Phosphoproteomics
Phosphoproteomic abundance	AKAP11;T1100;	-0.128786	1.19365e-16	-0.727439	0.471595	0.991374	-5.43011	Untreated ARID1A-KO vs Untreated WT	Phosphoproteomics
Phosphoproteomic abundance	CIC;S173;	-0.141814	-8.29776e-17	-0.727327	0.471663	0.991374	-5.43018	Untreated ARID1A-KO vs Untreated WT	Phosphoproteomics
Phosphoproteomic abundance	SCAP;S822;	-0.115234	-4.47724e-17	-0.724248	0.473528	0.991374	-5.43218	Untreated ARID1A-KO vs Untreated WT	Phosphoproteomics
Phosphoproteomic abundance	NCAPG;S674;	0.0751282	2.62893e-17	0.723799	0.473801	0.991374	-5.43247	Untreated ARID1A-KO vs Untreated WT	Phosphoproteomics
Phosphoproteomic abundance	ZKSCAN1;S13;	-0.050409	-1.82456e-17	-0.723093	0.474229	0.991374	-5.43292	Untreated ARID1A-KO vs Untreated WT	Phosphoproteomics
Phosphoproteomic abundance	NA;S161;	-0.132913	-6.45978e-17	-0.722988	0.474293	0.991374	-5.43299	Untreated ARID1A-KO vs Untreated WT	Phosphoproteomics
Phosphoproteomic abundance	PRRC2A;T610;	0.0371024	3.92378e-18	0.721575	0.475151	0.991374	-5.4339	Untreated ARID1A-KO vs Untreated WT	Phosphoproteomics
Phosphoproteomic abundance	SP100;S362;	-0.131698	2.47198e-17	-0.720879	0.475574	0.991374	-5.43435	Untreated ARID1A-KO vs Untreated WT	Phosphoproteomics
Phosphoproteomic abundance	CTTN;S113;	-0.242603	8.96171e-17	-0.719885	0.476178	0.991374	-5.43499	Untreated ARID1A-KO vs Untreated WT	Phosphoproteomics
Phosphoproteomic abundance	APC;T1438;	0.0656247	1.78119e-17	0.719512	0.476405	0.991374	-5.43523	Untreated ARID1A-KO vs Untreated WT	Phosphoproteomics
Phosphoproteomic abundance	MSH6;S137;	-0.187717	1.0365e-16	-0.718571	0.476978	0.991374	-5.43583	Untreated ARID1A-KO vs Untreated WT	Phosphoproteomics
Phosphoproteomic abundance	TNS3;S660;	-0.083396	-4.42354e-17	-0.718372	0.477099	0.991374	-5.43596	Untreated ARID1A-KO vs Untreated WT	Phosphoproteomics
Phosphoproteomic abundance	SLX4;S1469;	0.138207	-2.21435e-17	0.71786	0.477411	0.991374	-5.43629	Untreated ARID1A-KO vs Untreated WT	Phosphoproteomics
Phosphoproteomic abundance	DICER1;S1160;	-0.123779	1.12344e-17	-0.717201	0.477813	0.991374	-5.43671	Untreated ARID1A-KO vs Untreated WT	Phosphoproteomics
Phosphoproteomic abundance	ZFC3H1;S1303;	0.0980577	2.5961e-16	0.717103	0.477872	0.991374	-5.43677	Untreated ARID1A-KO vs Untreated WT	Phosphoproteomics
Phosphoproteomic abundance	SLK;S571;	-0.0320995	-1.34738e-17	-0.715818	0.478656	0.991374	-5.4376	Untreated ARID1A-KO vs Untreated WT	Phosphoproteomics
Phosphoproteomic abundance	ADD1;S600;	0.133086	4.67549e-17	0.714775	0.479293	0.991374	-5.43826	Untreated ARID1A-KO vs Untreated WT	Phosphoproteomics
Phosphoproteomic abundance	PPP1R14B;S32;	-0.0779914	-2.03417e-17	-0.713476	0.480086	0.991374	-5.43909	Untreated ARID1A-KO vs Untreated WT	Phosphoproteomics
Phosphoproteomic abundance	SGPP1;S112;	0.0445099	3.05642e-18	0.713472	0.480089	0.991374	-5.43909	Untreated ARID1A-KO vs Untreated WT	Phosphoproteomics
Phosphoproteomic abundance	RBMX;S326;	-0.130937	4.8407e-17	-0.713323	0.48018	0.991374	-5.43919	Untreated ARID1A-KO vs Untreated WT	Phosphoproteomics
Phosphoproteomic abundance	TP53BP1;S1068;	-0.0833809	3.01924e-17	-0.712725	0.480546	0.991374	-5.43957	Untreated ARID1A-KO vs Untreated WT	Phosphoproteomics
Phosphoproteomic abundance	HSPH1;S557;	-0.204651	-2.40383e-17	-0.712656	0.480587	0.991374	-5.43961	Untreated ARID1A-KO vs Untreated WT	Phosphoproteomics
Phosphoproteomic abundance	USP39;S82;	-0.0967224	2.48334e-17	-0.712513	0.480675	0.991374	-5.43971	Untreated ARID1A-KO vs Untreated WT	Phosphoproteomics
Phosphoproteomic abundance	ATF7IP;S673;	0.116282	3.97541e-17	0.711937	0.481027	0.991374	-5.44007	Untreated ARID1A-KO vs Untreated WT	Phosphoproteomics
Phosphoproteomic abundance	CHD4;S1535;	-0.0606278	-1.29278e-17	-0.711827	0.481095	0.991374	-5.44014	Untreated ARID1A-KO vs Untreated WT	Phosphoproteomics
Phosphoproteomic abundance	MAST2;S1429;	0.0984382	-1.96499e-17	0.711281	0.481429	0.991374	-5.44049	Untreated ARID1A-KO vs Untreated WT	Phosphoproteomics
Phosphoproteomic abundance	RPLP1;S101;	0.14152	-5.01831e-17	0.710985	0.48161	0.991374	-5.44068	Untreated ARID1A-KO vs Untreated WT	Phosphoproteomics
Phosphoproteomic abundance	PPFIBP1;S599;	-0.265078	-1.89911e-16	-0.709934	0.482254	0.991374	-5.44134	Untreated ARID1A-KO vs Untreated WT	Phosphoproteomics
Phosphoproteomic abundance	MPHOSPH8;S136;	0.165094	1.68351e-16	0.709932	0.482255	0.991374	-5.44135	Untreated ARID1A-KO vs Untreated WT	Phosphoproteomics
Phosphoproteomic abundance	DNMT1;S1105;	0.057339	2.59382e-17	0.708984	0.482836	0.991374	-5.44195	Untreated ARID1A-KO vs Untreated WT	Phosphoproteomics
Phosphoproteomic abundance	SKIV2L;S245;	-0.134967	4.02704e-17	-0.708982	0.482838	0.991374	-5.44195	Untreated ARID1A-KO vs Untreated WT	Phosphoproteomics
Phosphoproteomic abundance	PNN;S450;	-0.0951921	-1.88548e-17	-0.708883	0.482899	0.991374	-5.44201	Untreated ARID1A-KO vs Untreated WT	Phosphoproteomics
Phosphoproteomic abundance	SRRM2;S2426;	0.0809975	-4.23768e-17	0.706636	0.484277	0.991374	-5.44343	Untreated ARID1A-KO vs Untreated WT	Phosphoproteomics
Phosphoproteomic abundance	CHAF1A;S775;	0.14131	4.3936e-17	0.706291	0.484489	0.991374	-5.44365	Untreated ARID1A-KO vs Untreated WT	Phosphoproteomics
Phosphoproteomic abundance	PPP4R2;S364;	-0.328642	-2.08745e-16	-0.706002	0.484667	0.991374	-5.44383	Untreated ARID1A-KO vs Untreated WT	Phosphoproteomics
Phosphoproteomic abundance	CLASP1;S1091;	0.123927	-2.69708e-17	0.704706	0.485464	0.991374	-5.44465	Untreated ARID1A-KO vs Untreated WT	Phosphoproteomics
Phosphoproteomic abundance	PRRC2B;S853;	0.139633	-3.39097e-17	0.704194	0.485779	0.991374	-5.44497	Untreated ARID1A-KO vs Untreated WT	Phosphoproteomics
Phosphoproteomic abundance	SRSF9;S211;	-0.0690325	-7.8424e-18	-0.703225	0.486375	0.991374	-5.44558	Untreated ARID1A-KO vs Untreated WT	Phosphoproteomics
Phosphoproteomic abundance	PHLDB2;S157;	-0.173919	-6.73651e-17	-0.70279	0.486643	0.991374	-5.44585	Untreated ARID1A-KO vs Untreated WT	Phosphoproteomics
Phosphoproteomic abundance	C7orf50;S175;	-0.0450242	-4.01723e-17	-0.702144	0.487041	0.991374	-5.44626	Untreated ARID1A-KO vs Untreated WT	Phosphoproteomics
Phosphoproteomic abundance	RALGPS2;S343;	-0.104857	3.98573e-17	-0.701992	0.487135	0.991374	-5.44635	Untreated ARID1A-KO vs Untreated WT	Phosphoproteomics
Phosphoproteomic abundance	FKBP15;S956;	-0.200556	5.78241e-17	-0.701453	0.487467	0.991374	-5.44669	Untreated ARID1A-KO vs Untreated WT	Phosphoproteomics
Phosphoproteomic abundance	ZC3H4;S159;	-0.130454	3.54379e-17	-0.699953	0.488392	0.991374	-5.44763	Untreated ARID1A-KO vs Untreated WT	Phosphoproteomics
Phosphoproteomic abundance	UBXN1;S199;	0.257669	-2.21177e-16	0.699861	0.488449	0.991374	-5.44769	Untreated ARID1A-KO vs Untreated WT	Phosphoproteomics
Phosphoproteomic abundance	TACC3;S317;	-0.154379	1.20605e-16	-0.699806	0.488483	0.991374	-5.44772	Untreated ARID1A-KO vs Untreated WT	Phosphoproteomics
Phosphoproteomic abundance	SON;S2129;	0.0630582	5.58726e-17	0.699633	0.48859	0.991374	-5.44783	Untreated ARID1A-KO vs Untreated WT	Phosphoproteomics
Phosphoproteomic abundance	MPDZ;S1283;	-0.128295	-2.07754e-17	-0.699598	0.488611	0.991374	-5.44785	Untreated ARID1A-KO vs Untreated WT	Phosphoproteomics
Phosphoproteomic abundance	ESF1;S153;	-0.112234	2.50915e-18	-0.698873	0.489059	0.991374	-5.44831	Untreated ARID1A-KO vs Untreated WT	Phosphoproteomics
Phosphoproteomic abundance	HMGA1;S36;	0.0814571	8.26059e-18	0.698571	0.489245	0.991374	-5.4485	Untreated ARID1A-KO vs Untreated WT	Phosphoproteomics
Phosphoproteomic abundance	SH3PXD2B;S291;	-0.134549	7.84756e-17	-0.69818	0.489487	0.991374	-5.44874	Untreated ARID1A-KO vs Untreated WT	Phosphoproteomics
Phosphoproteomic abundance	PEX19;S147;	0.0757764	-1.71769e-17	0.697786	0.48973	0.991374	-5.44899	Untreated ARID1A-KO vs Untreated WT	Phosphoproteomics
Phosphoproteomic abundance	ERRFI1;S326;	-0.102887	-1.32169e-17	-0.697076	0.49017	0.991374	-5.44943	Untreated ARID1A-KO vs Untreated WT	Phosphoproteomics
Phosphoproteomic abundance	BBX;S844;	0.0537782	-2.25101e-18	0.696812	0.490333	0.991374	-5.44959	Untreated ARID1A-KO vs Untreated WT	Phosphoproteomics
Phosphoproteomic abundance	TAF1D;S138;	0.17298	1.2077e-16	0.696401	0.490587	0.991374	-5.44985	Untreated ARID1A-KO vs Untreated WT	Phosphoproteomics
Phosphoproteomic abundance	NCOR2;S2258;	0.046928	3.98367e-17	0.695531	0.491125	0.991374	-5.45039	Untreated ARID1A-KO vs Untreated WT	Phosphoproteomics
Phosphoproteomic abundance	RECQL5;S815;	-0.0663405	2.34601e-17	-0.695139	0.491368	0.991374	-5.45063	Untreated ARID1A-KO vs Untreated WT	Phosphoproteomics
Phosphoproteomic abundance	UBAP2L;S416;	0.0625251	1.45593e-18	0.695102	0.491391	0.991374	-5.45066	Untreated ARID1A-KO vs Untreated WT	Phosphoproteomics
Phosphoproteomic abundance	RPL27A;S68;	-0.197674	5.78241e-19	-0.694154	0.491978	0.991374	-5.45124	Untreated ARID1A-KO vs Untreated WT	Phosphoproteomics
Phosphoproteomic abundance	NGDN;SNA;	0.0732617	-9.43772e-18	0.691926	0.49336	0.991374	-5.45263	Untreated ARID1A-KO vs Untreated WT	Phosphoproteomics
Phosphoproteomic abundance	GSK3A;S/TNA;	0.172551	1.12551e-17	0.691447	0.493657	0.991374	-5.45292	Untreated ARID1A-KO vs Untreated WT	Phosphoproteomics
Phosphoproteomic abundance	RBMX;S88;	-0.0419154	2.98827e-17	-0.691328	0.493731	0.991374	-5.453	Untreated ARID1A-KO vs Untreated WT	Phosphoproteomics
Phosphoproteomic abundance	ARHGEF11;S35;	-0.116697	3.79238e-17	-0.691253	0.493778	0.991374	-5.45304	Untreated ARID1A-KO vs Untreated WT	Phosphoproteomics
Phosphoproteomic abundance	HDGF;S165;	0.209751	-1.25891e-16	0.690703	0.494119	0.991374	-5.45338	Untreated ARID1A-KO vs Untreated WT	Phosphoproteomics
Phosphoproteomic abundance	NOL8;S660;	0.266308	7.17845e-17	0.689414	0.494921	0.991374	-5.45418	Untreated ARID1A-KO vs Untreated WT	Phosphoproteomics
Phosphoproteomic abundance	RBMX;S/YNA;	-0.181981	-1.135e-16	-0.689092	0.495121	0.991374	-5.45438	Untreated ARID1A-KO vs Untreated WT	Phosphoproteomics
Phosphoproteomic abundance	ROBO1;T1240;	-0.0847558	-2.20919e-17	-0.688951	0.495209	0.991374	-5.45446	Untreated ARID1A-KO vs Untreated WT	Phosphoproteomics
Phosphoproteomic abundance	RFC1;S368;	0.120758	-3.2175e-17	0.688081	0.49575	0.991374	-5.455	Untreated ARID1A-KO vs Untreated WT	Phosphoproteomics
Phosphoproteomic abundance	PARN;S619;	0.0745361	-5.80306e-17	0.687639	0.496025	0.991374	-5.45527	Untreated ARID1A-KO vs Untreated WT	Phosphoproteomics
Phosphoproteomic abundance	BAZ1B;S/TNA;	0.22271	-2.96555e-17	0.687506	0.496107	0.991374	-5.45535	Untreated ARID1A-KO vs Untreated WT	Phosphoproteomics
Phosphoproteomic abundance	YBX1;S165;	0.0808458	-5.37093e-17	0.687449	0.496143	0.991374	-5.45539	Untreated ARID1A-KO vs Untreated WT	Phosphoproteomics
Phosphoproteomic abundance	CHAMP1;S627;	-0.341633	-4.30377e-16	-0.687174	0.496315	0.991374	-5.45556	Untreated ARID1A-KO vs Untreated WT	Phosphoproteomics
Phosphoproteomic abundance	ZCCHC6;T1414;	-0.0667181	2.0858e-17	-0.686685	0.496619	0.991374	-5.45586	Untreated ARID1A-KO vs Untreated WT	Phosphoproteomics
Phosphoproteomic abundance	TOP2A;S1377;	0.0598928	4.30377e-17	0.686682	0.49662	0.991374	-5.45586	Untreated ARID1A-KO vs Untreated WT	Phosphoproteomics
Phosphoproteomic abundance	BRD9;S588;	-0.1444	9.06187e-17	-0.686215	0.496912	0.991374	-5.45615	Untreated ARID1A-KO vs Untreated WT	Phosphoproteomics
Phosphoproteomic abundance	SLC35F2;S371;	-0.112324	-6.92754e-17	-0.685213	0.497536	0.991374	-5.45676	Untreated ARID1A-KO vs Untreated WT	Phosphoproteomics
Phosphoproteomic abundance	PPP1R2;S122;	-0.102285	-7.02615e-17	-0.684763	0.497817	0.991374	-5.45704	Untreated ARID1A-KO vs Untreated WT	Phosphoproteomics
Phosphoproteomic abundance	OSTM1;S325;	-0.0958879	-9.12795e-18	-0.684553	0.497948	0.991374	-5.45716	Untreated ARID1A-KO vs Untreated WT	Phosphoproteomics
Phosphoproteomic abundance	AFAP1L2;S484;	0.169939	5.47264e-17	0.684515	0.497972	0.991374	-5.45719	Untreated ARID1A-KO vs Untreated WT	Phosphoproteomics
Phosphoproteomic abundance	CCNK;S340;	0.151716	7.50061e-17	0.684362	0.498067	0.991374	-5.45728	Untreated ARID1A-KO vs Untreated WT	Phosphoproteomics
Phosphoproteomic abundance	DPYSL3;S522;	-0.162052	-1.00366e-17	-0.68431	0.4981	0.991374	-5.45731	Untreated ARID1A-KO vs Untreated WT	Phosphoproteomics
Phosphoproteomic abundance	RALBP1;S62;	0.084856	-7.60387e-17	0.683943	0.498328	0.991374	-5.45754	Untreated ARID1A-KO vs Untreated WT	Phosphoproteomics
Phosphoproteomic abundance	NCOR1;S1472;	0.0680211	-1.66451e-17	0.68379	0.498424	0.991374	-5.45763	Untreated ARID1A-KO vs Untreated WT	Phosphoproteomics
Phosphoproteomic abundance	SAMD4B;S271;	-0.160492	1.98667e-17	-0.68332	0.498717	0.991374	-5.45792	Untreated ARID1A-KO vs Untreated WT	Phosphoproteomics
Phosphoproteomic abundance	MDC1;S793;	0.0556205	-4.64761e-17	0.682399	0.499293	0.991374	-5.45848	Untreated ARID1A-KO vs Untreated WT	Phosphoproteomics
Phosphoproteomic abundance	KLC2;S611;	-0.114498	1.4993e-17	-0.680756	0.50032	0.991374	-5.45948	Untreated ARID1A-KO vs Untreated WT	Phosphoproteomics
Phosphoproteomic abundance	RRAS2;S186;	0.123904	9.09697e-18	0.679933	0.500835	0.991374	-5.45998	Untreated ARID1A-KO vs Untreated WT	Phosphoproteomics
Phosphoproteomic abundance	SVIL;S707;	0.0766894	-2.45507e-17	0.679736	0.500958	0.991374	-5.4601	Untreated ARID1A-KO vs Untreated WT	Phosphoproteomics
Phosphoproteomic abundance	AKAP1;S151;	-0.183569	3.13964e-16	-0.679039	0.501394	0.991374	-5.46053	Untreated ARID1A-KO vs Untreated WT	Phosphoproteomics
Phosphoproteomic abundance	BOD1L1;S482;	0.198653	1.60844e-16	0.678769	0.501564	0.991374	-5.46069	Untreated ARID1A-KO vs Untreated WT	Phosphoproteomics
Phosphoproteomic abundance	SNAPC4;S599;	-0.0718278	4.55262e-17	-0.677874	0.502125	0.991374	-5.46123	Untreated ARID1A-KO vs Untreated WT	Phosphoproteomics
Phosphoproteomic abundance	FAM193A;S1144;	0.0843336	3.4901e-17	0.677756	0.502198	0.991374	-5.46131	Untreated ARID1A-KO vs Untreated WT	Phosphoproteomics
Phosphoproteomic abundance	BCR;S122;	0.0819061	-7.68338e-17	0.676842	0.502771	0.991374	-5.46186	Untreated ARID1A-KO vs Untreated WT	Phosphoproteomics
Phosphoproteomic abundance	NAA10;S205;	-0.106663	-2.96142e-17	-0.676086	0.503246	0.991374	-5.46232	Untreated ARID1A-KO vs Untreated WT	Phosphoproteomics
Phosphoproteomic abundance	ANKRD34A;S461;	-0.112574	-1.70375e-17	-0.675264	0.503761	0.991374	-5.46281	Untreated ARID1A-KO vs Untreated WT	Phosphoproteomics
Phosphoproteomic abundance	SIRT6;T294;	0.0523478	-5.36422e-17	0.675251	0.50377	0.991374	-5.46282	Untreated ARID1A-KO vs Untreated WT	Phosphoproteomics
Phosphoproteomic abundance	ZC3HC1;S321;	-0.146017	-3.01511e-17	-0.67462	0.504166	0.991374	-5.4632	Untreated ARID1A-KO vs Untreated WT	Phosphoproteomics
Phosphoproteomic abundance	PUM2;S82;	-0.144881	3.68939e-17	-0.674525	0.504226	0.991374	-5.46326	Untreated ARID1A-KO vs Untreated WT	Phosphoproteomics
Phosphoproteomic abundance	ZC3H13;S1208;	-0.287797	2.49263e-17	-0.673198	0.50506	0.991374	-5.46406	Untreated ARID1A-KO vs Untreated WT	Phosphoproteomics
Phosphoproteomic abundance	EHBP1;S408;	-0.0695141	-8.32254e-18	-0.671932	0.505856	0.991374	-5.46482	Untreated ARID1A-KO vs Untreated WT	Phosphoproteomics
Phosphoproteomic abundance	NCOR2;S152;	0.0853157	-5.74937e-17	0.671714	0.505993	0.991374	-5.46495	Untreated ARID1A-KO vs Untreated WT	Phosphoproteomics
Phosphoproteomic abundance	SLC4A7;S403;	0.145257	-4.27176e-17	0.670801	0.506568	0.991374	-5.4655	Untreated ARID1A-KO vs Untreated WT	Phosphoproteomics
Phosphoproteomic abundance	RAD54L2;T1260;	-0.0972247	8.88839e-17	-0.668894	0.50777	0.991374	-5.46664	Untreated ARID1A-KO vs Untreated WT	Phosphoproteomics
Phosphoproteomic abundance	SRRM2;S2581;	0.0490925	2.50089e-17	0.668135	0.508248	0.991374	-5.4671	Untreated ARID1A-KO vs Untreated WT	Phosphoproteomics
Phosphoproteomic abundance	TLN2;T1843;	-0.119821	-8.70976e-17	-0.667803	0.508458	0.991374	-5.4673	Untreated ARID1A-KO vs Untreated WT	Phosphoproteomics
Phosphoproteomic abundance	SPTBN1;S2102;	0.133645	-6.81499e-18	0.66711	0.508895	0.991374	-5.46771	Untreated ARID1A-KO vs Untreated WT	Phosphoproteomics
Phosphoproteomic abundance	RB1CC1;S237;	-0.0825069	-8.54145e-17	-0.666301	0.509406	0.991374	-5.46819	Untreated ARID1A-KO vs Untreated WT	Phosphoproteomics
Phosphoproteomic abundance	INTS9;S572;	-0.120382	3.44053e-17	-0.666081	0.509545	0.991374	-5.46833	Untreated ARID1A-KO vs Untreated WT	Phosphoproteomics
Phosphoproteomic abundance	CHAMP1;S108;	0.088641	3.41472e-17	0.665953	0.509626	0.991374	-5.4684	Untreated ARID1A-KO vs Untreated WT	Phosphoproteomics
Phosphoproteomic abundance	NKX2-4;S271;	-0.0333584	9.13828e-19	-0.66549	0.509919	0.991374	-5.46868	Untreated ARID1A-KO vs Untreated WT	Phosphoproteomics
Phosphoproteomic abundance	FLNA;T2336;	-0.0812773	-4.31203e-17	-0.664443	0.510581	0.991374	-5.4693	Untreated ARID1A-KO vs Untreated WT	Phosphoproteomics
Phosphoproteomic abundance	YTHDC2;S1090;	-0.124516	-1.82931e-16	-0.664028	0.510843	0.991374	-5.46955	Untreated ARID1A-KO vs Untreated WT	Phosphoproteomics
Phosphoproteomic abundance	MKI67;S374;	0.132043	-7.99625e-17	0.663708	0.511046	0.991374	-5.46974	Untreated ARID1A-KO vs Untreated WT	Phosphoproteomics
Phosphoproteomic abundance	NCL;S619;	0.0631383	1.65935e-17	0.663491	0.511183	0.991374	-5.46987	Untreated ARID1A-KO vs Untreated WT	Phosphoproteomics
Phosphoproteomic abundance	NFIC;S323;	-0.117176	-5.41895e-17	-0.662789	0.511627	0.991374	-5.47028	Untreated ARID1A-KO vs Untreated WT	Phosphoproteomics
Phosphoproteomic abundance	HSP90B1;S306;	0.154393	3.55205e-17	0.662581	0.51176	0.991374	-5.47041	Untreated ARID1A-KO vs Untreated WT	Phosphoproteomics
Phosphoproteomic abundance	PHF3;S1614;	0.206806	-1.29856e-16	0.662352	0.511905	0.991374	-5.47054	Untreated ARID1A-KO vs Untreated WT	Phosphoproteomics
Phosphoproteomic abundance	SOX5;T131;	0.213019	-4.32752e-16	0.661023	0.512747	0.991374	-5.47133	Untreated ARID1A-KO vs Untreated WT	Phosphoproteomics
Phosphoproteomic abundance	ZBTB3;S362;	-0.111917	4.7581e-17	-0.660995	0.512764	0.991374	-5.47135	Untreated ARID1A-KO vs Untreated WT	Phosphoproteomics
Phosphoproteomic abundance	TIAM1;S231;	-0.0686615	1.37126e-17	-0.66015	0.5133	0.991374	-5.47185	Untreated ARID1A-KO vs Untreated WT	Phosphoproteomics
Phosphoproteomic abundance	NUP188;S/TNA;	-0.104031	2.16427e-17	-0.660051	0.513363	0.991374	-5.4719	Untreated ARID1A-KO vs Untreated WT	Phosphoproteomics
Phosphoproteomic abundance	NES;S831;	0.0886162	-2.09251e-17	0.659732	0.513565	0.991374	-5.47209	Untreated ARID1A-KO vs Untreated WT	Phosphoproteomics
Phosphoproteomic abundance	NUFIP2;S112;	-0.0540924	3.50042e-18	-0.659454	0.513741	0.991374	-5.47226	Untreated ARID1A-KO vs Untreated WT	Phosphoproteomics
Phosphoproteomic abundance	SMC4;S41;	0.0665191	-3.78954e-17	0.659113	0.513958	0.991374	-5.47246	Untreated ARID1A-KO vs Untreated WT	Phosphoproteomics
Phosphoproteomic abundance	VPS50;S559;	-0.0856107	-4.77565e-18	-0.658892	0.514098	0.991374	-5.47259	Untreated ARID1A-KO vs Untreated WT	Phosphoproteomics
Phosphoproteomic abundance	YBX3;S203;	-0.0459644	-3.77715e-17	-0.658508	0.514342	0.991374	-5.47282	Untreated ARID1A-KO vs Untreated WT	Phosphoproteomics
Phosphoproteomic abundance	NIPBL;S318;	0.067469	-7.65343e-17	0.658419	0.514399	0.991374	-5.47287	Untreated ARID1A-KO vs Untreated WT	Phosphoproteomics
Phosphoproteomic abundance	EPB41L1;S75;	-0.090214	7.65343e-17	-0.658277	0.514489	0.991374	-5.47295	Untreated ARID1A-KO vs Untreated WT	Phosphoproteomics
Phosphoproteomic abundance	ZC3H11A;S108;	-0.0748064	1.7182e-17	-0.658274	0.514491	0.991374	-5.47295	Untreated ARID1A-KO vs Untreated WT	Phosphoproteomics
Phosphoproteomic abundance	HNRNPC;S260;	0.0453934	6.87178e-18	0.658201	0.514537	0.991374	-5.473	Untreated ARID1A-KO vs Untreated WT	Phosphoproteomics
Phosphoproteomic abundance	RBM3;S147;	-0.146903	-2.91764e-16	-0.657904	0.514726	0.991374	-5.47317	Untreated ARID1A-KO vs Untreated WT	Phosphoproteomics
Phosphoproteomic abundance	PSMA3;S250;	0.0472002	-1.14641e-17	0.657532	0.514962	0.991374	-5.47339	Untreated ARID1A-KO vs Untreated WT	Phosphoproteomics
Phosphoproteomic abundance	MKI67;T1963;	0.0900334	-7.84756e-18	0.65711	0.515231	0.991374	-5.47364	Untreated ARID1A-KO vs Untreated WT	Phosphoproteomics
Phosphoproteomic abundance	MKI67;S357;	-0.056677	5.85159e-17	-0.65675	0.51546	0.991374	-5.47385	Untreated ARID1A-KO vs Untreated WT	Phosphoproteomics
Phosphoproteomic abundance	DPH2;S488;	-0.147275	-6.02197e-17	-0.656194	0.515813	0.991393	-5.47418	Untreated ARID1A-KO vs Untreated WT	Phosphoproteomics
Phosphoproteomic abundance	ANKLE2;S268;	0.0880007	-9.72684e-18	0.655369	0.516338	0.991595	-5.47466	Untreated ARID1A-KO vs Untreated WT	Phosphoproteomics
Phosphoproteomic abundance	CDCA2;S710;	0.0541064	-1.48794e-17	0.654524	0.516876	0.991595	-5.47516	Untreated ARID1A-KO vs Untreated WT	Phosphoproteomics
Phosphoproteomic abundance	HTATSF1;S529;	0.151359	-6.10457e-17	0.653523	0.517514	0.991595	-5.47574	Untreated ARID1A-KO vs Untreated WT	Phosphoproteomics
Phosphoproteomic abundance	PRRC2A;S761;	-0.278712	-6.80672e-17	-0.65333	0.517636	0.991595	-5.47586	Untreated ARID1A-KO vs Untreated WT	Phosphoproteomics
Phosphoproteomic abundance	HNRNPLL;S35;	0.0644025	7.92707e-17	0.652879	0.517924	0.991595	-5.47612	Untreated ARID1A-KO vs Untreated WT	Phosphoproteomics
Phosphoproteomic abundance	ZC3HAV1;S275;	0.086015	-2.01971e-17	0.652788	0.517982	0.991595	-5.47617	Untreated ARID1A-KO vs Untreated WT	Phosphoproteomics
Phosphoproteomic abundance	ZCCHC8;S658;	0.273359	2.53166e-16	0.651697	0.518677	0.992267	-5.47681	Untreated ARID1A-KO vs Untreated WT	Phosphoproteomics
Phosphoproteomic abundance	NUP50;S221;	0.103275	1.58603e-17	0.650352	0.519536	0.99264	-5.4776	Untreated ARID1A-KO vs Untreated WT	Phosphoproteomics
Phosphoproteomic abundance	MMACHC;S275;	-0.0763428	9.74749e-18	-0.649818	0.519877	0.99264	-5.47791	Untreated ARID1A-KO vs Untreated WT	Phosphoproteomics
Phosphoproteomic abundance	TUBA1B;S48;	0.1075	1.21224e-17	0.649774	0.519905	0.99264	-5.47793	Untreated ARID1A-KO vs Untreated WT	Phosphoproteomics
Phosphoproteomic abundance	AKAP12;S483;	0.0625762	2.9862e-17	0.648729	0.520573	0.992762	-5.47854	Untreated ARID1A-KO vs Untreated WT	Phosphoproteomics
Phosphoproteomic abundance	NUP98;S623;	-0.123001	-1.63147e-17	-0.648596	0.520658	0.992762	-5.47862	Untreated ARID1A-KO vs Untreated WT	Phosphoproteomics
Phosphoproteomic abundance	TP53BP1;S771;	-0.073692	1.93091e-17	-0.647475	0.521375	0.993472	-5.47927	Untreated ARID1A-KO vs Untreated WT	Phosphoproteomics
Phosphoproteomic abundance	ATAD5;S1222;	-0.320416	5.73615e-16	-0.646124	0.522239	0.993696	-5.48005	Untreated ARID1A-KO vs Untreated WT	Phosphoproteomics
Phosphoproteomic abundance	FNBP4;S499;	-0.177554	4.23768e-17	-0.64575	0.522478	0.993696	-5.48027	Untreated ARID1A-KO vs Untreated WT	Phosphoproteomics
Phosphoproteomic abundance	GPATCH8;S740;	0.112467	2.36976e-18	0.645676	0.522526	0.993696	-5.48031	Untreated ARID1A-KO vs Untreated WT	Phosphoproteomics
Phosphoproteomic abundance	CAP1;S34;	0.160077	-7.97973e-17	0.644595	0.523219	0.994262	-5.48093	Untreated ARID1A-KO vs Untreated WT	Phosphoproteomics
Phosphoproteomic abundance	DOT1L;S1104;	-0.0674905	2.49883e-18	-0.642809	0.524364	0.994262	-5.48196	Untreated ARID1A-KO vs Untreated WT	Phosphoproteomics
Phosphoproteomic abundance	ZBED6;S381;	-0.11486	-1.37704e-16	-0.642283	0.524702	0.994262	-5.48227	Untreated ARID1A-KO vs Untreated WT	Phosphoproteomics
Phosphoproteomic abundance	NONO;T450;	0.0931442	2.0858e-17	0.642081	0.524831	0.994262	-5.48238	Untreated ARID1A-KO vs Untreated WT	Phosphoproteomics
Phosphoproteomic abundance	SH3BP1;S/TNA;	-0.102932	3.14935e-16	-0.642041	0.524857	0.994262	-5.48241	Untreated ARID1A-KO vs Untreated WT	Phosphoproteomics
Phosphoproteomic abundance	FAM193A;S383;	0.0763425	-2.14569e-17	0.641985	0.524893	0.994262	-5.48244	Untreated ARID1A-KO vs Untreated WT	Phosphoproteomics
Phosphoproteomic abundance	JMY;S115;	-0.144449	-1.50815e-16	-0.641015	0.525516	0.994788	-5.483	Untreated ARID1A-KO vs Untreated WT	Phosphoproteomics
Phosphoproteomic abundance	ZNF106;S1328;	-0.059628	-3.6171e-17	-0.639288	0.526626	0.995629	-5.48399	Untreated ARID1A-KO vs Untreated WT	Phosphoproteomics
Phosphoproteomic abundance	TRIM3;S7;	-0.0418562	-2.12504e-17	-0.639114	0.526737	0.995629	-5.48409	Untreated ARID1A-KO vs Untreated WT	Phosphoproteomics
Phosphoproteomic abundance	KIDINS220;S1526;	-0.115206	-4.55984e-17	-0.638194	0.527329	0.995629	-5.48461	Untreated ARID1A-KO vs Untreated WT	Phosphoproteomics
Phosphoproteomic abundance	CUL4A;S10;	0.15747	-5.19591e-17	0.638031	0.527435	0.995629	-5.48471	Untreated ARID1A-KO vs Untreated WT	Phosphoproteomics
Phosphoproteomic abundance	AHNAK;S177;	0.0505706	4.58463e-18	0.637639	0.527687	0.995629	-5.48493	Untreated ARID1A-KO vs Untreated WT	Phosphoproteomics
Phosphoproteomic abundance	STOML2;T327;	-0.121363	-1.35474e-17	-0.636783	0.528238	0.996017	-5.48542	Untreated ARID1A-KO vs Untreated WT	Phosphoproteomics
Phosphoproteomic abundance	TOP2B;S1552;	0.106165	3.79574e-17	0.634146	0.529938	0.997103	-5.48692	Untreated ARID1A-KO vs Untreated WT	Phosphoproteomics
Phosphoproteomic abundance	PBX2;S395;	0.183486	6.12936e-17	0.633804	0.530159	0.997103	-5.48711	Untreated ARID1A-KO vs Untreated WT	Phosphoproteomics
Phosphoproteomic abundance	AHNAK;S5110;	-0.0901756	-4.68375e-17	-0.633788	0.530169	0.997103	-5.48712	Untreated ARID1A-KO vs Untreated WT	Phosphoproteomics
Phosphoproteomic abundance	RANBP3;S108;	-0.0477439	-1.78171e-17	-0.633446	0.53039	0.997103	-5.48732	Untreated ARID1A-KO vs Untreated WT	Phosphoproteomics
Phosphoproteomic abundance	HMGXB4;S497;	-0.0605504	2.08322e-17	-0.632303	0.531128	0.997103	-5.48797	Untreated ARID1A-KO vs Untreated WT	Phosphoproteomics
Phosphoproteomic abundance	BET1;S50;	-0.152648	8.68601e-17	-0.631341	0.53175	0.997103	-5.48851	Untreated ARID1A-KO vs Untreated WT	Phosphoproteomics
Phosphoproteomic abundance	PPP1CB;T316;	-0.0821215	-4.19638e-17	-0.63102	0.531958	0.997103	-5.48869	Untreated ARID1A-KO vs Untreated WT	Phosphoproteomics
Phosphoproteomic abundance	TWIST1;S68;	-0.101049	-8.75622e-17	-0.630594	0.532233	0.997103	-5.48893	Untreated ARID1A-KO vs Untreated WT	Phosphoproteomics
Phosphoproteomic abundance	NAA11;S186;	0.076363	-8.12506e-17	0.630083	0.532563	0.997103	-5.48922	Untreated ARID1A-KO vs Untreated WT	Phosphoproteomics
Phosphoproteomic abundance	SPEN;T2421;	0.0544529	-2.25844e-16	0.629837	0.532722	0.997103	-5.48936	Untreated ARID1A-KO vs Untreated WT	Phosphoproteomics
Phosphoproteomic abundance	ZC3H14;S515;	-0.0502579	-2.77917e-17	-0.629754	0.532776	0.997103	-5.48941	Untreated ARID1A-KO vs Untreated WT	Phosphoproteomics
Phosphoproteomic abundance	NIFK;S247;	0.142289	-7.608e-17	0.629463	0.532964	0.997103	-5.48957	Untreated ARID1A-KO vs Untreated WT	Phosphoproteomics
Phosphoproteomic abundance	CCZ1B;S266;	-0.0649868	-4.20464e-17	-0.626993	0.534564	0.998188	-5.49096	Untreated ARID1A-KO vs Untreated WT	Phosphoproteomics
Phosphoproteomic abundance	CHD4;S1602;	0.0628767	-2.61035e-17	0.626341	0.534987	0.998188	-5.49133	Untreated ARID1A-KO vs Untreated WT	Phosphoproteomics
Phosphoproteomic abundance	RPLP0;S307;	0.135537	4.83244e-17	0.626208	0.535074	0.998188	-5.4914	Untreated ARID1A-KO vs Untreated WT	Phosphoproteomics
Phosphoproteomic abundance	TBC1D4;S341;	0.0883503	1.22876e-17	0.625524	0.535517	0.998188	-5.49179	Untreated ARID1A-KO vs Untreated WT	Phosphoproteomics
Phosphoproteomic abundance	ZNF185;S465;	-0.0777571	-1.6769e-17	-0.625296	0.535665	0.998188	-5.49192	Untreated ARID1A-KO vs Untreated WT	Phosphoproteomics
Phosphoproteomic abundance	FAM117B;S10;	-0.313928	-2.03541e-16	-0.623274	0.536978	0.998188	-5.49305	Untreated ARID1A-KO vs Untreated WT	Phosphoproteomics
Phosphoproteomic abundance	PHF2;S458;	-0.0545415	-5.65437e-17	-0.623203	0.537024	0.998188	-5.49309	Untreated ARID1A-KO vs Untreated WT	Phosphoproteomics
Phosphoproteomic abundance	THRAP3;S320;	-0.0791173	-1.61908e-16	-0.622207	0.537672	0.998188	-5.49364	Untreated ARID1A-KO vs Untreated WT	Phosphoproteomics
Phosphoproteomic abundance	AKAP2;S748;	-0.104884	5.82371e-17	-0.621124	0.538376	0.998188	-5.49425	Untreated ARID1A-KO vs Untreated WT	Phosphoproteomics
Phosphoproteomic abundance	MAP1B;S1915;	0.0880906	4.03943e-17	0.620106	0.539039	0.998188	-5.49481	Untreated ARID1A-KO vs Untreated WT	Phosphoproteomics
Phosphoproteomic abundance	GOLGB1;S1568;	-0.18624	-3.2018e-16	-0.619066	0.539716	0.998188	-5.49539	Untreated ARID1A-KO vs Untreated WT	Phosphoproteomics
Phosphoproteomic abundance	TGS1;S154;	0.126666	1.72522e-16	0.61865	0.539987	0.998188	-5.49562	Untreated ARID1A-KO vs Untreated WT	Phosphoproteomics
Phosphoproteomic abundance	OGFR;S378;	0.0507648	-1.81733e-18	0.618618	0.540008	0.998188	-5.49564	Untreated ARID1A-KO vs Untreated WT	Phosphoproteomics
Phosphoproteomic abundance	PGRMC2;T211;	0.0526138	4.38844e-19	0.618237	0.540256	0.998188	-5.49585	Untreated ARID1A-KO vs Untreated WT	Phosphoproteomics
Phosphoproteomic abundance	KDM5C;S301;	0.0874455	2.03546e-17	0.618023	0.540395	0.998188	-5.49597	Untreated ARID1A-KO vs Untreated WT	Phosphoproteomics
Phosphoproteomic abundance	ZNF687;S1057;	-0.0978461	-3.56857e-17	-0.617272	0.540885	0.998188	-5.49639	Untreated ARID1A-KO vs Untreated WT	Phosphoproteomics
Phosphoproteomic abundance	NCOA1;S22;	-0.085837	1.49723e-17	-0.616707	0.541254	0.998188	-5.4967	Untreated ARID1A-KO vs Untreated WT	Phosphoproteomics
Phosphoproteomic abundance	CBX3;S176;	0.0916676	3.26706e-17	0.616541	0.541362	0.998188	-5.49679	Untreated ARID1A-KO vs Untreated WT	Phosphoproteomics
Phosphoproteomic abundance	NUP35;S73;	0.0727757	3.6202e-17	0.616115	0.54164	0.998188	-5.49703	Untreated ARID1A-KO vs Untreated WT	Phosphoproteomics
Phosphoproteomic abundance	ANLN;S54;	-0.323631	4.47559e-16	-0.615545	0.542012	0.998188	-5.49734	Untreated ARID1A-KO vs Untreated WT	Phosphoproteomics
Phosphoproteomic abundance	PALLD;S1121;	0.162906	1.32169e-17	0.614565	0.542653	0.998188	-5.49788	Untreated ARID1A-KO vs Untreated WT	Phosphoproteomics
Phosphoproteomic abundance	KIF21B;S1149;	-0.0707268	1.60668e-17	-0.613751	0.543184	0.998188	-5.49833	Untreated ARID1A-KO vs Untreated WT	Phosphoproteomics
Phosphoproteomic abundance	AKAP2;S393;	0.0668918	-2.70999e-17	0.612163	0.544223	0.998188	-5.4992	Untreated ARID1A-KO vs Untreated WT	Phosphoproteomics
Phosphoproteomic abundance	RBM33;S765;	-0.0544758	9.8301e-18	-0.611751	0.544492	0.998188	-5.49943	Untreated ARID1A-KO vs Untreated WT	Phosphoproteomics
Phosphoproteomic abundance	SIRT6;S330;	0.214678	-1.16392e-16	0.611721	0.544512	0.998188	-5.49945	Untreated ARID1A-KO vs Untreated WT	Phosphoproteomics
Phosphoproteomic abundance	NDE1;S306;	-0.101252	5.4778e-17	-0.60942	0.546019	0.998188	-5.50071	Untreated ARID1A-KO vs Untreated WT	Phosphoproteomics
Phosphoproteomic abundance	AKAP13;S983;	0.128585	-3.83291e-17	0.609124	0.546213	0.998188	-5.50087	Untreated ARID1A-KO vs Untreated WT	Phosphoproteomics
Phosphoproteomic abundance	SRRM2;S1320;	0.0975063	-4.0735e-17	0.608496	0.546625	0.998188	-5.50121	Untreated ARID1A-KO vs Untreated WT	Phosphoproteomics
Phosphoproteomic abundance	BOD1L1;S266;	0.0899968	-7.5223e-18	0.608368	0.546709	0.998188	-5.50128	Untreated ARID1A-KO vs Untreated WT	Phosphoproteomics
Phosphoproteomic abundance	MYH10;S1975;	-0.0942082	-5.27852e-17	-0.607755	0.547111	0.998188	-5.50161	Untreated ARID1A-KO vs Untreated WT	Phosphoproteomics
Phosphoproteomic abundance	MAP4;S507;	-0.205617	-5.13065e-16	-0.606794	0.547742	0.998188	-5.50214	Untreated ARID1A-KO vs Untreated WT	Phosphoproteomics
Phosphoproteomic abundance	KIAA1217;S1568;	-0.192605	-6.57873e-16	-0.60652	0.547922	0.998188	-5.50229	Untreated ARID1A-KO vs Untreated WT	Phosphoproteomics
Phosphoproteomic abundance	ARFGAP2;S146;	-0.125057	2.05668e-16	-0.606301	0.548065	0.998188	-5.50241	Untreated ARID1A-KO vs Untreated WT	Phosphoproteomics
Phosphoproteomic abundance	MXRA7;S144;	0.0768413	-4.91505e-17	0.605722	0.548446	0.998188	-5.50272	Untreated ARID1A-KO vs Untreated WT	Phosphoproteomics
Phosphoproteomic abundance	NHSL1;S1089;	-0.111645	-5.86502e-18	-0.605121	0.548841	0.998188	-5.50305	Untreated ARID1A-KO vs Untreated WT	Phosphoproteomics
Phosphoproteomic abundance	C5orf30;S167;	0.0500725	-4.59495e-17	0.604813	0.549043	0.998188	-5.50321	Untreated ARID1A-KO vs Untreated WT	Phosphoproteomics
Phosphoproteomic abundance	SON;T1555;	-0.059423	-4.00213e-17	-0.603417	0.549961	0.998188	-5.50397	Untreated ARID1A-KO vs Untreated WT	Phosphoproteomics
Phosphoproteomic abundance	PHF14;S280;	-0.102526	-1.91646e-17	-0.602733	0.550411	0.998188	-5.50434	Untreated ARID1A-KO vs Untreated WT	Phosphoproteomics
Phosphoproteomic abundance	FRYL;S889;	0.112989	-2.84784e-17	0.602613	0.55049	0.998188	-5.50441	Untreated ARID1A-KO vs Untreated WT	Phosphoproteomics
Phosphoproteomic abundance	CBARP;S299;	0.0891046	-2.67927e-17	0.602109	0.550822	0.998188	-5.50468	Untreated ARID1A-KO vs Untreated WT	Phosphoproteomics
Phosphoproteomic abundance	TBC1D9B;S435;	0.206251	-1.78429e-17	0.601205	0.551418	0.998188	-5.50517	Untreated ARID1A-KO vs Untreated WT	Phosphoproteomics
Phosphoproteomic abundance	CXXC1;S224;	-0.0683084	-1.00779e-17	-0.600947	0.551587	0.998188	-5.50531	Untreated ARID1A-KO vs Untreated WT	Phosphoproteomics
Phosphoproteomic abundance	SRRM2;S398;	-0.180722	-4.343e-17	-0.59957	0.552495	0.998188	-5.50605	Untreated ARID1A-KO vs Untreated WT	Phosphoproteomics
Phosphoproteomic abundance	HOXC10;S189;	-0.0832498	1.65212e-18	-0.598705	0.553066	0.998188	-5.50651	Untreated ARID1A-KO vs Untreated WT	Phosphoproteomics
Phosphoproteomic abundance	DHX57;S127;	-0.179856	-2.36459e-17	-0.598541	0.553173	0.998188	-5.5066	Untreated ARID1A-KO vs Untreated WT	Phosphoproteomics
Phosphoproteomic abundance	ERCC6L;S820;	0.0469014	2.00113e-17	0.597508	0.553856	0.998188	-5.50716	Untreated ARID1A-KO vs Untreated WT	Phosphoproteomics
Phosphoproteomic abundance	EPB41L1;S650;	-0.0495956	-2.90773e-17	-0.59604	0.554826	0.998188	-5.50794	Untreated ARID1A-KO vs Untreated WT	Phosphoproteomics
Phosphoproteomic abundance	CCNT2;S480;	-0.0437084	-3.7152e-17	-0.595678	0.555064	0.998188	-5.50813	Untreated ARID1A-KO vs Untreated WT	Phosphoproteomics
Phosphoproteomic abundance	WDR4;S391;	0.064008	-5.54905e-17	0.594946	0.555548	0.998188	-5.50853	Untreated ARID1A-KO vs Untreated WT	Phosphoproteomics
Phosphoproteomic abundance	PTPN14;S314;	-0.0574636	-6.81499e-19	-0.594441	0.555882	0.998188	-5.5088	Untreated ARID1A-KO vs Untreated WT	Phosphoproteomics
Phosphoproteomic abundance	SLX4;S1028;	0.0860639	1.86689e-17	0.594141	0.556081	0.998188	-5.50896	Untreated ARID1A-KO vs Untreated WT	Phosphoproteomics
Phosphoproteomic abundance	KLF3;S250;	-0.0891153	2.98827e-17	-0.593683	0.556384	0.998188	-5.5092	Untreated ARID1A-KO vs Untreated WT	Phosphoproteomics
Phosphoproteomic abundance	SCRIB;S1508;	-0.159025	-1.78759e-16	-0.593628	0.55642	0.998188	-5.50923	Untreated ARID1A-KO vs Untreated WT	Phosphoproteomics
Phosphoproteomic abundance	AEBP2;S206;	0.0517332	4.54952e-17	0.593162	0.556729	0.998188	-5.50948	Untreated ARID1A-KO vs Untreated WT	Phosphoproteomics
Phosphoproteomic abundance	FOXK1;S445;	0.292704	-4.7168e-16	0.59315	0.556737	0.998188	-5.50948	Untreated ARID1A-KO vs Untreated WT	Phosphoproteomics
Phosphoproteomic abundance	PRRC2C;S878;	-0.183413	3.15317e-16	-0.593063	0.556794	0.998188	-5.50953	Untreated ARID1A-KO vs Untreated WT	Phosphoproteomics
Phosphoproteomic abundance	FNBP4;S508;	0.0380927	-5.83404e-19	0.593026	0.556819	0.998188	-5.50955	Untreated ARID1A-KO vs Untreated WT	Phosphoproteomics
Phosphoproteomic abundance	CANX;S583;	-0.0411404	6.03023e-18	-0.592605	0.557097	0.998188	-5.50977	Untreated ARID1A-KO vs Untreated WT	Phosphoproteomics
Phosphoproteomic abundance	OSBPL11;T27;	-0.0482868	3.54534e-17	-0.592151	0.557398	0.998188	-5.51002	Untreated ARID1A-KO vs Untreated WT	Phosphoproteomics
Phosphoproteomic abundance	BUD13;S271;	0.211635	-1.75992e-16	0.591537	0.557805	0.998188	-5.51034	Untreated ARID1A-KO vs Untreated WT	Phosphoproteomics
Phosphoproteomic abundance	FNDC3B;S208;	-0.070181	-6.48869e-17	-0.591029	0.558142	0.998188	-5.51061	Untreated ARID1A-KO vs Untreated WT	Phosphoproteomics
Phosphoproteomic abundance	SRRM2;S876;	-0.110884	-1.12096e-16	-0.591006	0.558157	0.998188	-5.51062	Untreated ARID1A-KO vs Untreated WT	Phosphoproteomics
Phosphoproteomic abundance	VDAC2;S115;	-0.0587525	4.31409e-17	-0.59039	0.558565	0.998188	-5.51095	Untreated ARID1A-KO vs Untreated WT	Phosphoproteomics
Phosphoproteomic abundance	KIF4A;S951;	0.257025	-2.42861e-16	0.589942	0.558862	0.998188	-5.51119	Untreated ARID1A-KO vs Untreated WT	Phosphoproteomics
Phosphoproteomic abundance	ELF4;S188;	-0.0741835	2.99446e-17	-0.589212	0.559347	0.998188	-5.51157	Untreated ARID1A-KO vs Untreated WT	Phosphoproteomics
Phosphoproteomic abundance	AKAP12;S598;	0.0561293	-1.31137e-17	0.587042	0.560788	0.998188	-5.51272	Untreated ARID1A-KO vs Untreated WT	Phosphoproteomics
Phosphoproteomic abundance	PRR12;S865;	0.102603	-6.60847e-19	0.58686	0.560908	0.998188	-5.51282	Untreated ARID1A-KO vs Untreated WT	Phosphoproteomics
Phosphoproteomic abundance	PHRF1;S1124;	0.0776443	-1.20192e-17	0.586643	0.561052	0.998188	-5.51293	Untreated ARID1A-KO vs Untreated WT	Phosphoproteomics
Phosphoproteomic abundance	FAM208B;S685;	0.0572654	2.33878e-18	0.584972	0.562164	0.998188	-5.51381	Untreated ARID1A-KO vs Untreated WT	Phosphoproteomics
Phosphoproteomic abundance	CTTN;S447;	0.104344	-8.1119e-17	0.584357	0.562573	0.998188	-5.51413	Untreated ARID1A-KO vs Untreated WT	Phosphoproteomics
Phosphoproteomic abundance	DIABLO;S230;	-0.102738	2.21306e-17	-0.583681	0.563023	0.998188	-5.51449	Untreated ARID1A-KO vs Untreated WT	Phosphoproteomics
Phosphoproteomic abundance	YEATS2;S575;	0.135222	4.46898e-17	0.583331	0.563256	0.998188	-5.51467	Untreated ARID1A-KO vs Untreated WT	Phosphoproteomics
Phosphoproteomic abundance	HSPB1;S82;	0.069375	1.57726e-17	0.58301	0.56347	0.998188	-5.51484	Untreated ARID1A-KO vs Untreated WT	Phosphoproteomics
Phosphoproteomic abundance	SMARCC2;S813;	0.07283	9.25392e-17	0.582462	0.563835	0.998188	-5.51512	Untreated ARID1A-KO vs Untreated WT	Phosphoproteomics
Phosphoproteomic abundance	LASP1;T104;	0.130125	1.45626e-16	0.582384	0.563887	0.998188	-5.51516	Untreated ARID1A-KO vs Untreated WT	Phosphoproteomics
Phosphoproteomic abundance	HOXA4;S109;	0.0581371	1.54163e-17	0.58109	0.564749	0.998188	-5.51584	Untreated ARID1A-KO vs Untreated WT	Phosphoproteomics
Phosphoproteomic abundance	ERCC6;S1142;	0.099685	7.88886e-17	0.578743	0.566315	0.998188	-5.51706	Untreated ARID1A-KO vs Untreated WT	Phosphoproteomics
Phosphoproteomic abundance	EDC4;S844;	-0.0947438	3.23196e-17	-0.577999	0.566812	0.998188	-5.51745	Untreated ARID1A-KO vs Untreated WT	Phosphoproteomics
Phosphoproteomic abundance	DYNC1LI2;S194;	0.0742681	-4.977e-17	0.576893	0.567551	0.998188	-5.51802	Untreated ARID1A-KO vs Untreated WT	Phosphoproteomics
Phosphoproteomic abundance	MAP4;S928;	-0.248898	-1.34152e-16	-0.574052	0.569452	0.998188	-5.51949	Untreated ARID1A-KO vs Untreated WT	Phosphoproteomics
Phosphoproteomic abundance	OTUD5;S64;	-0.0325317	2.90566e-17	-0.573693	0.569692	0.998188	-5.51968	Untreated ARID1A-KO vs Untreated WT	Phosphoproteomics
Phosphoproteomic abundance	EIF4ENIF1;S564;	0.111461	-2.33775e-17	0.572923	0.570208	0.998188	-5.52007	Untreated ARID1A-KO vs Untreated WT	Phosphoproteomics
Phosphoproteomic abundance	SRRM2;T983;	-0.0875406	3.50042e-18	-0.571529	0.571142	0.998188	-5.52079	Untreated ARID1A-KO vs Untreated WT	Phosphoproteomics
Phosphoproteomic abundance	SRRM1;S597;	-0.0896694	1.62734e-17	-0.571292	0.571302	0.998188	-5.52091	Untreated ARID1A-KO vs Untreated WT	Phosphoproteomics
Phosphoproteomic abundance	TANC1;S270;	0.105056	-1.78016e-16	0.571111	0.571423	0.998188	-5.521	Untreated ARID1A-KO vs Untreated WT	Phosphoproteomics
Phosphoproteomic abundance	YBX1;S314;	-0.0519375	-3.97037e-17	-0.57045	0.571866	0.998188	-5.52134	Untreated ARID1A-KO vs Untreated WT	Phosphoproteomics
Phosphoproteomic abundance	CCNY;S326;	-0.0441448	3.31972e-17	-0.570361	0.571926	0.998188	-5.52139	Untreated ARID1A-KO vs Untreated WT	Phosphoproteomics
Phosphoproteomic abundance	SURF6;S138;	0.0598131	1.807e-18	0.568936	0.572882	0.998188	-5.52212	Untreated ARID1A-KO vs Untreated WT	Phosphoproteomics
Phosphoproteomic abundance	ANKLE2;S662;	0.0546613	-6.60847e-19	0.568365	0.573266	0.998188	-5.52241	Untreated ARID1A-KO vs Untreated WT	Phosphoproteomics
Phosphoproteomic abundance	ZMYND8;S425;	0.21936	1.70994e-17	0.568071	0.573464	0.998188	-5.52256	Untreated ARID1A-KO vs Untreated WT	Phosphoproteomics
Phosphoproteomic abundance	UBE2T;S184;	-0.199148	-1.10072e-16	-0.566405	0.574583	0.998188	-5.52341	Untreated ARID1A-KO vs Untreated WT	Phosphoproteomics
Phosphoproteomic abundance	ELL;S442;	-0.0404121	9.80945e-18	-0.565135	0.575438	0.998188	-5.52405	Untreated ARID1A-KO vs Untreated WT	Phosphoproteomics
Phosphoproteomic abundance	PGAM1;S31;	-0.0636218	3.33728e-17	-0.564842	0.575635	0.998188	-5.5242	Untreated ARID1A-KO vs Untreated WT	Phosphoproteomics
Phosphoproteomic abundance	SIN3A;S860;	-0.119005	-8.38863e-17	-0.564623	0.575783	0.998188	-5.52431	Untreated ARID1A-KO vs Untreated WT	Phosphoproteomics
Phosphoproteomic abundance	IRF2BP1;S453;	-0.171662	2.90773e-17	-0.563927	0.576251	0.998188	-5.52467	Untreated ARID1A-KO vs Untreated WT	Phosphoproteomics
Phosphoproteomic abundance	NUP88;T525;	-0.0480556	-5.99512e-17	-0.563843	0.576308	0.998188	-5.52471	Untreated ARID1A-KO vs Untreated WT	Phosphoproteomics
Phosphoproteomic abundance	FARP1;S510;	0.162872	8.83263e-17	0.563356	0.576635	0.998188	-5.52496	Untreated ARID1A-KO vs Untreated WT	Phosphoproteomics
Phosphoproteomic abundance	BAG6;S1117;	0.0975071	-2.85816e-17	0.563349	0.57664	0.998188	-5.52496	Untreated ARID1A-KO vs Untreated WT	Phosphoproteomics
Phosphoproteomic abundance	ZNF692;S231;	-0.0881024	-9.92923e-17	-0.562402	0.577279	0.998188	-5.52544	Untreated ARID1A-KO vs Untreated WT	Phosphoproteomics
Phosphoproteomic abundance	ADD2;S592;	0.0521082	2.02359e-17	0.562309	0.577341	0.998188	-5.52549	Untreated ARID1A-KO vs Untreated WT	Phosphoproteomics
Phosphoproteomic abundance	PTRF;S300;	-0.113802	1.73059e-17	-0.562257	0.577376	0.998188	-5.52551	Untreated ARID1A-KO vs Untreated WT	Phosphoproteomics
Phosphoproteomic abundance	ATN1;S645;	-0.113778	1.14616e-18	-0.562115	0.577472	0.998188	-5.52558	Untreated ARID1A-KO vs Untreated WT	Phosphoproteomics
Phosphoproteomic abundance	ZC3H18;T162;	0.0825532	1.14409e-17	0.561698	0.577753	0.998188	-5.52579	Untreated ARID1A-KO vs Untreated WT	Phosphoproteomics
Phosphoproteomic abundance	TMEM201;S477;	-0.0735535	4.03323e-17	-0.560537	0.578536	0.998188	-5.52638	Untreated ARID1A-KO vs Untreated WT	Phosphoproteomics
Phosphoproteomic abundance	PHF14;T287;	0.0973015	-1.32169e-17	0.560456	0.578591	0.998188	-5.52642	Untreated ARID1A-KO vs Untreated WT	Phosphoproteomics
Phosphoproteomic abundance	RAB7A;S72;	-0.112667	-1.1317e-17	-0.560285	0.578707	0.998188	-5.52651	Untreated ARID1A-KO vs Untreated WT	Phosphoproteomics
Phosphoproteomic abundance	ATR;S435;	-0.0989293	4.78908e-17	-0.560055	0.578861	0.998188	-5.52662	Untreated ARID1A-KO vs Untreated WT	Phosphoproteomics
Phosphoproteomic abundance	SRRM2;S2132;	-0.0505453	2.02591e-17	-0.5599	0.578966	0.998188	-5.5267	Untreated ARID1A-KO vs Untreated WT	Phosphoproteomics
Phosphoproteomic abundance	PRRC2B;S388;	-0.0450182	-1.54318e-17	-0.558885	0.579651	0.998188	-5.52721	Untreated ARID1A-KO vs Untreated WT	Phosphoproteomics
Phosphoproteomic abundance	TMPO;T355;	0.127993	7.55018e-17	0.558766	0.579732	0.998188	-5.52727	Untreated ARID1A-KO vs Untreated WT	Phosphoproteomics
Phosphoproteomic abundance	ARHGEF1;S863;	-0.12264	1.72848e-16	-0.558737	0.579752	0.998188	-5.52728	Untreated ARID1A-KO vs Untreated WT	Phosphoproteomics
Phosphoproteomic abundance	EIF4G3;S495;	0.13058	-4.97287e-17	0.558495	0.579915	0.998188	-5.52741	Untreated ARID1A-KO vs Untreated WT	Phosphoproteomics
Phosphoproteomic abundance	RFX5;S605;	-0.0663937	4.79114e-18	-0.554913	0.582337	0.998188	-5.5292	Untreated ARID1A-KO vs Untreated WT	Phosphoproteomics
Phosphoproteomic abundance	ARPP19;S62;	0.124766	-2.18286e-17	0.554611	0.582542	0.998188	-5.52935	Untreated ARID1A-KO vs Untreated WT	Phosphoproteomics
Phosphoproteomic abundance	CDK7;T170;	-0.0596789	-4.68788e-18	-0.554094	0.582892	0.998188	-5.52961	Untreated ARID1A-KO vs Untreated WT	Phosphoproteomics
Phosphoproteomic abundance	PKP4;S314;	-0.0618656	4.18605e-17	-0.553827	0.583073	0.998188	-5.52974	Untreated ARID1A-KO vs Untreated WT	Phosphoproteomics
Phosphoproteomic abundance	ZBTB21;S435;	0.27442	1.45386e-17	0.553536	0.58327	0.998188	-5.52988	Untreated ARID1A-KO vs Untreated WT	Phosphoproteomics
Phosphoproteomic abundance	PDLIM4;S120;	-0.209601	7.92603e-17	-0.553224	0.583481	0.998188	-5.53004	Untreated ARID1A-KO vs Untreated WT	Phosphoproteomics
Phosphoproteomic abundance	FOXC2;S219;	0.0961094	-7.26932e-17	0.552288	0.584115	0.998188	-5.5305	Untreated ARID1A-KO vs Untreated WT	Phosphoproteomics
Phosphoproteomic abundance	DENR;S73;	0.0521532	1.41256e-17	0.551494	0.584654	0.998188	-5.5309	Untreated ARID1A-KO vs Untreated WT	Phosphoproteomics
Phosphoproteomic abundance	ELAVL1;S202;	0.0894564	-1.21926e-16	0.551492	0.584656	0.998188	-5.5309	Untreated ARID1A-KO vs Untreated WT	Phosphoproteomics
Phosphoproteomic abundance	ZNF687;S433;	0.0876864	2.14569e-17	0.550745	0.585162	0.998188	-5.53127	Untreated ARID1A-KO vs Untreated WT	Phosphoproteomics
Phosphoproteomic abundance	HELB;S967;	0.0868985	5.36112e-17	0.549858	0.585764	0.998188	-5.53171	Untreated ARID1A-KO vs Untreated WT	Phosphoproteomics
Phosphoproteomic abundance	SRRM1;S260;	0.0412008	1.37552e-17	0.549743	0.585843	0.998188	-5.53177	Untreated ARID1A-KO vs Untreated WT	Phosphoproteomics
Phosphoproteomic abundance	TMEM132A;S529;	-0.180854	1.10361e-16	-0.549686	0.585881	0.998188	-5.53179	Untreated ARID1A-KO vs Untreated WT	Phosphoproteomics
Phosphoproteomic abundance	PRPF4B;S20;	-0.0823175	2.33981e-17	-0.548967	0.586369	0.998188	-5.53215	Untreated ARID1A-KO vs Untreated WT	Phosphoproteomics
Phosphoproteomic abundance	NOB1;S201;	0.205037	-2.25597e-16	0.548369	0.586776	0.998188	-5.53244	Untreated ARID1A-KO vs Untreated WT	Phosphoproteomics
Phosphoproteomic abundance	GAPVD1;S466;	0.161818	7.59148e-17	0.546393	0.588119	0.998188	-5.53342	Untreated ARID1A-KO vs Untreated WT	Phosphoproteomics
Phosphoproteomic abundance	RB1CC1;S222;	-0.155824	-5.02099e-16	-0.546086	0.588327	0.998188	-5.53357	Untreated ARID1A-KO vs Untreated WT	Phosphoproteomics
Phosphoproteomic abundance	NES;S680;	-0.102037	-2.72352e-16	-0.546	0.588386	0.998188	-5.53361	Untreated ARID1A-KO vs Untreated WT	Phosphoproteomics
Phosphoproteomic abundance	SAP30BP;S113;	0.0749233	-9.48935e-18	0.543832	0.589862	0.998188	-5.53467	Untreated ARID1A-KO vs Untreated WT	Phosphoproteomics
Phosphoproteomic abundance	TNKS1BP1;S429;	0.0980941	-3.79058e-17	0.543376	0.590173	0.998188	-5.53489	Untreated ARID1A-KO vs Untreated WT	Phosphoproteomics
Phosphoproteomic abundance	DBNL;S269;	-0.0810627	4.79062e-17	-0.543192	0.590298	0.998188	-5.53498	Untreated ARID1A-KO vs Untreated WT	Phosphoproteomics
Phosphoproteomic abundance	CCDC82;S131;	0.0758673	-3.46583e-17	0.543165	0.590317	0.998188	-5.535	Untreated ARID1A-KO vs Untreated WT	Phosphoproteomics
Phosphoproteomic abundance	LBR;S99;	-0.0553356	3.65686e-17	-0.542886	0.590507	0.998188	-5.53513	Untreated ARID1A-KO vs Untreated WT	Phosphoproteomics
Phosphoproteomic abundance	ZC3H13;S242;	0.0436976	-1.99906e-17	0.542376	0.590855	0.998188	-5.53538	Untreated ARID1A-KO vs Untreated WT	Phosphoproteomics
Phosphoproteomic abundance	KMT2B;S632;	-0.0487917	-2.94903e-17	-0.542247	0.590942	0.998188	-5.53544	Untreated ARID1A-KO vs Untreated WT	Phosphoproteomics
Phosphoproteomic abundance	GTF2F1;S433;	0.225344	-1.17466e-16	0.541586	0.591393	0.998188	-5.53577	Untreated ARID1A-KO vs Untreated WT	Phosphoproteomics
Phosphoproteomic abundance	MARCKSL1;S22;	-0.0504323	-1.6658e-17	-0.540231	0.592317	0.998188	-5.53643	Untreated ARID1A-KO vs Untreated WT	Phosphoproteomics
Phosphoproteomic abundance	RBM10;S723;	-0.106973	-1.11642e-16	-0.539311	0.592946	0.998188	-5.53687	Untreated ARID1A-KO vs Untreated WT	Phosphoproteomics
Phosphoproteomic abundance	FIP1L1;S492;	0.218301	-6.435e-17	0.539028	0.593139	0.998188	-5.53701	Untreated ARID1A-KO vs Untreated WT	Phosphoproteomics
Phosphoproteomic abundance	LEO1;S229;	-0.12668	-4.31203e-17	-0.537675	0.594063	0.998188	-5.53766	Untreated ARID1A-KO vs Untreated WT	Phosphoproteomics
Phosphoproteomic abundance	ATAD5;S356;	0.122391	-3.64189e-17	0.537427	0.594233	0.998188	-5.53778	Untreated ARID1A-KO vs Untreated WT	Phosphoproteomics
Phosphoproteomic abundance	MAP9;S79;	-0.0435477	-2.74252e-17	-0.537071	0.594476	0.998188	-5.53796	Untreated ARID1A-KO vs Untreated WT	Phosphoproteomics
Phosphoproteomic abundance	ASAP1;S1027;	-0.058432	-3.45086e-17	-0.53671	0.594723	0.998188	-5.53813	Untreated ARID1A-KO vs Untreated WT	Phosphoproteomics
Phosphoproteomic abundance	MAP4K2;T326;	0.121359	-7.78973e-17	0.536505	0.594863	0.998188	-5.53823	Untreated ARID1A-KO vs Untreated WT	Phosphoproteomics
Phosphoproteomic abundance	KRTCAP2;T124;	0.138365	1.54803e-16	0.536393	0.59494	0.998188	-5.53828	Untreated ARID1A-KO vs Untreated WT	Phosphoproteomics
Phosphoproteomic abundance	MKI67;T1233;	0.106863	-1.09659e-17	0.536351	0.594968	0.998188	-5.5383	Untreated ARID1A-KO vs Untreated WT	Phosphoproteomics
Phosphoproteomic abundance	MAP7D1;S753;	0.126838	7.22182e-17	0.535946	0.595246	0.998188	-5.5385	Untreated ARID1A-KO vs Untreated WT	Phosphoproteomics
Phosphoproteomic abundance	INTS10;S231;	0.0550442	-9.71652e-18	0.535663	0.595439	0.998188	-5.53864	Untreated ARID1A-KO vs Untreated WT	Phosphoproteomics
Phosphoproteomic abundance	BPTF;S572;	0.0348634	-1.96499e-17	0.535561	0.595509	0.998188	-5.53868	Untreated ARID1A-KO vs Untreated WT	Phosphoproteomics
Phosphoproteomic abundance	TP53BP2;S480;	-0.112656	1.96189e-16	-0.534964	0.595918	0.998188	-5.53897	Untreated ARID1A-KO vs Untreated WT	Phosphoproteomics
Phosphoproteomic abundance	ZC3H13;S1438;	0.0518222	-5.78241e-19	0.534467	0.596257	0.998188	-5.53921	Untreated ARID1A-KO vs Untreated WT	Phosphoproteomics
Phosphoproteomic abundance	KIAA1671;S1701;	0.120567	3.49505e-16	0.53337	0.597009	0.998188	-5.53974	Untreated ARID1A-KO vs Untreated WT	Phosphoproteomics
Phosphoproteomic abundance	RSRC2;S30;	-0.0803644	7.69061e-17	-0.533304	0.597055	0.998188	-5.53977	Untreated ARID1A-KO vs Untreated WT	Phosphoproteomics
Phosphoproteomic abundance	PDS5B;S1358;	-0.0600589	-5.94762e-18	-0.531273	0.598447	0.998188	-5.54074	Untreated ARID1A-KO vs Untreated WT	Phosphoproteomics
Phosphoproteomic abundance	USP10;S211;	0.130323	-4.78288e-17	0.530686	0.598849	0.998188	-5.54102	Untreated ARID1A-KO vs Untreated WT	Phosphoproteomics
Phosphoproteomic abundance	CPEB4;S99;	-0.04956	-3.70487e-17	-0.530671	0.598859	0.998188	-5.54103	Untreated ARID1A-KO vs Untreated WT	Phosphoproteomics
Phosphoproteomic abundance	MAP4;T571;	0.0504268	-3.6961e-17	0.530391	0.599052	0.998188	-5.54116	Untreated ARID1A-KO vs Untreated WT	Phosphoproteomics
Phosphoproteomic abundance	MOCS3;S47;	-0.116331	1.89374e-16	-0.529542	0.599634	0.998188	-5.54157	Untreated ARID1A-KO vs Untreated WT	Phosphoproteomics
Phosphoproteomic abundance	ZNF148;S306;	-0.0628959	-1.46935e-17	-0.529055	0.599969	0.998188	-5.5418	Untreated ARID1A-KO vs Untreated WT	Phosphoproteomics
Phosphoproteomic abundance	LIG3;S210;	-0.0311657	3.18549e-17	-0.528859	0.600104	0.998188	-5.54189	Untreated ARID1A-KO vs Untreated WT	Phosphoproteomics
Phosphoproteomic abundance	SET;S7;	-0.0509939	1.61908e-17	-0.528364	0.600444	0.998188	-5.54213	Untreated ARID1A-KO vs Untreated WT	Phosphoproteomics
Phosphoproteomic abundance	KIAA1429;T184;	0.100258	-2.64711e-16	0.528232	0.600534	0.998188	-5.54219	Untreated ARID1A-KO vs Untreated WT	Phosphoproteomics
Phosphoproteomic abundance	MTDH;S298;	0.0685685	3.88248e-17	0.528177	0.600572	0.998188	-5.54222	Untreated ARID1A-KO vs Untreated WT	Phosphoproteomics
Phosphoproteomic abundance	SCAF1;T989;	-0.0385293	1.08937e-17	-0.526014	0.602058	0.998188	-5.54324	Untreated ARID1A-KO vs Untreated WT	Phosphoproteomics
Phosphoproteomic abundance	ZNF532;S314;	0.129692	-1.639e-16	0.525976	0.602085	0.998188	-5.54326	Untreated ARID1A-KO vs Untreated WT	Phosphoproteomics
Phosphoproteomic abundance	PRR12;T1705;	-0.077432	3.67596e-18	-0.52575	0.60224	0.998188	-5.54337	Untreated ARID1A-KO vs Untreated WT	Phosphoproteomics
Phosphoproteomic abundance	THRAP3;S315;	0.0881297	1.55299e-17	0.525548	0.602379	0.998188	-5.54346	Untreated ARID1A-KO vs Untreated WT	Phosphoproteomics
Phosphoproteomic abundance	CEP170;S1165;	0.0917729	4.65071e-17	0.524368	0.603191	0.998188	-5.54402	Untreated ARID1A-KO vs Untreated WT	Phosphoproteomics
Phosphoproteomic abundance	NA;S994;	-0.146248	4.80684e-16	-0.524063	0.603401	0.998188	-5.54416	Untreated ARID1A-KO vs Untreated WT	Phosphoproteomics
Phosphoproteomic abundance	PGAM1;S14;	-0.0403792	-4.87994e-17	-0.523911	0.603506	0.998188	-5.54424	Untreated ARID1A-KO vs Untreated WT	Phosphoproteomics
Phosphoproteomic abundance	OTUD4;S546;	-0.193856	1.5629e-16	-0.523593	0.603725	0.998188	-5.54439	Untreated ARID1A-KO vs Untreated WT	Phosphoproteomics
Phosphoproteomic abundance	PCM1;S65;	0.142535	-2.62707e-16	0.523469	0.60381	0.998188	-5.54444	Untreated ARID1A-KO vs Untreated WT	Phosphoproteomics
Phosphoproteomic abundance	RAB12;S21;	-0.152619	-2.19319e-17	-0.523443	0.603828	0.998188	-5.54446	Untreated ARID1A-KO vs Untreated WT	Phosphoproteomics
Phosphoproteomic abundance	LENG1;S59;	0.135958	6.13555e-17	0.52218	0.604699	0.998188	-5.54505	Untreated ARID1A-KO vs Untreated WT	Phosphoproteomics
Phosphoproteomic abundance	ADNP;S98;	-0.0375035	-2.65746e-17	-0.521819	0.604947	0.998188	-5.54522	Untreated ARID1A-KO vs Untreated WT	Phosphoproteomics
Phosphoproteomic abundance	RPRD2;S374;	-0.123068	2.98414e-17	-0.521527	0.605149	0.998188	-5.54536	Untreated ARID1A-KO vs Untreated WT	Phosphoproteomics
Phosphoproteomic abundance	AKAP1;S107;	0.0663111	-2.40073e-17	0.521427	0.605218	0.998188	-5.5454	Untreated ARID1A-KO vs Untreated WT	Phosphoproteomics
Phosphoproteomic abundance	VPS4B;S102;	0.209394	5.21321e-17	0.520553	0.605821	0.998188	-5.54581	Untreated ARID1A-KO vs Untreated WT	Phosphoproteomics
Phosphoproteomic abundance	SVIL;S914;	-0.048445	3.78503e-17	-0.519088	0.606831	0.998188	-5.5465	Untreated ARID1A-KO vs Untreated WT	Phosphoproteomics
Phosphoproteomic abundance	TRIP12;S1376;	-0.0561519	4.54332e-18	-0.516404	0.608685	0.998188	-5.54775	Untreated ARID1A-KO vs Untreated WT	Phosphoproteomics
Phosphoproteomic abundance	SH3KBP1;S587;	-0.0599996	-2.07547e-17	-0.513135	0.610948	0.998188	-5.54926	Untreated ARID1A-KO vs Untreated WT	Phosphoproteomics
Phosphoproteomic abundance	SH3BP1;S550;	0.0726401	1.55299e-17	0.512258	0.611555	0.998188	-5.54967	Untreated ARID1A-KO vs Untreated WT	Phosphoproteomics
Phosphoproteomic abundance	NUCKS1;S181;	0.0370527	-6.85629e-18	0.512239	0.611568	0.998188	-5.54968	Untreated ARID1A-KO vs Untreated WT	Phosphoproteomics
Phosphoproteomic abundance	TJP1;S1111;	-0.0509382	2.92941e-17	-0.512125	0.611647	0.998188	-5.54973	Untreated ARID1A-KO vs Untreated WT	Phosphoproteomics
Phosphoproteomic abundance	EBAG9;S36;	0.0559124	-2.72703e-17	0.511561	0.612038	0.998188	-5.54999	Untreated ARID1A-KO vs Untreated WT	Phosphoproteomics
Phosphoproteomic abundance	RBM27;T447;	-0.140836	-8.13255e-17	-0.511399	0.61215	0.998188	-5.55006	Untreated ARID1A-KO vs Untreated WT	Phosphoproteomics
Phosphoproteomic abundance	ZC3H4;S1275;	0.0888203	-1.21513e-16	0.509518	0.613454	0.998188	-5.55093	Untreated ARID1A-KO vs Untreated WT	Phosphoproteomics
Phosphoproteomic abundance	AFF4;S814;	0.0786185	4.22942e-17	0.508575	0.614109	0.998188	-5.55136	Untreated ARID1A-KO vs Untreated WT	Phosphoproteomics
Phosphoproteomic abundance	KAT7;T88;	0.09123	-4.00845e-17	0.508484	0.614172	0.998188	-5.5514	Untreated ARID1A-KO vs Untreated WT	Phosphoproteomics
Phosphoproteomic abundance	AHCTF1;S1222;	-0.0789062	-1.68516e-17	-0.507897	0.61458	0.998188	-5.55167	Untreated ARID1A-KO vs Untreated WT	Phosphoproteomics
Phosphoproteomic abundance	ACIN1;T414;	0.105851	-2.87468e-17	0.50778	0.614661	0.998188	-5.55172	Untreated ARID1A-KO vs Untreated WT	Phosphoproteomics
Phosphoproteomic abundance	PROSER2;S43;	-0.0556179	2.61241e-18	-0.507729	0.614696	0.998188	-5.55175	Untreated ARID1A-KO vs Untreated WT	Phosphoproteomics
Phosphoproteomic abundance	MED12;S635;	-0.0759036	-2.7673e-17	-0.506157	0.615789	0.998188	-5.55247	Untreated ARID1A-KO vs Untreated WT	Phosphoproteomics
Phosphoproteomic abundance	LARP4B;S601;	-0.0738449	-3.46945e-17	-0.505283	0.616396	0.998188	-5.55286	Untreated ARID1A-KO vs Untreated WT	Phosphoproteomics
Phosphoproteomic abundance	ZYX;S267;	0.0816564	1.88754e-17	0.503082	0.617927	0.998188	-5.55386	Untreated ARID1A-KO vs Untreated WT	Phosphoproteomics
Phosphoproteomic abundance	GBF1;S1773;	-0.0784007	-2.94748e-17	-0.501793	0.618825	0.998188	-5.55445	Untreated ARID1A-KO vs Untreated WT	Phosphoproteomics
Phosphoproteomic abundance	EIF3F;S258;	0.0612872	3.50662e-17	0.50137	0.61912	0.998188	-5.55464	Untreated ARID1A-KO vs Untreated WT	Phosphoproteomics
Phosphoproteomic abundance	BAG6;S964;	-0.142243	5.03483e-17	-0.50133	0.619148	0.998188	-5.55465	Untreated ARID1A-KO vs Untreated WT	Phosphoproteomics
Phosphoproteomic abundance	PKNOX1;S41;	0.127456	3.17826e-17	0.501268	0.619191	0.998188	-5.55468	Untreated ARID1A-KO vs Untreated WT	Phosphoproteomics
Phosphoproteomic abundance	SLC6A15;S701;	0.0496434	3.77922e-18	0.500619	0.619643	0.998188	-5.55498	Untreated ARID1A-KO vs Untreated WT	Phosphoproteomics
Phosphoproteomic abundance	POLDIP3;S/TNA;	0.0972945	5.6172e-17	0.500173	0.619954	0.998188	-5.55518	Untreated ARID1A-KO vs Untreated WT	Phosphoproteomics
Phosphoproteomic abundance	SNTB1;S87;	-0.172847	-2.83338e-17	-0.499478	0.620439	0.998188	-5.55549	Untreated ARID1A-KO vs Untreated WT	Phosphoproteomics
Phosphoproteomic abundance	LASP1;S146;	0.0923174	1.214e-16	0.499361	0.62052	0.998188	-5.55554	Untreated ARID1A-KO vs Untreated WT	Phosphoproteomics
Phosphoproteomic abundance	DSN1;S58;	-0.186161	9.56163e-17	-0.49936	0.620521	0.998188	-5.55554	Untreated ARID1A-KO vs Untreated WT	Phosphoproteomics
Phosphoproteomic abundance	NUP93;S52;	-0.0282547	-7.53779e-18	-0.499194	0.620637	0.998188	-5.55562	Untreated ARID1A-KO vs Untreated WT	Phosphoproteomics
Phosphoproteomic abundance	RBM17;T71;	0.0692038	-1.32582e-17	0.499157	0.620663	0.998188	-5.55563	Untreated ARID1A-KO vs Untreated WT	Phosphoproteomics
Phosphoproteomic abundance	PTRH2;S57;	0.0566681	1.56641e-17	0.498742	0.620952	0.998188	-5.55582	Untreated ARID1A-KO vs Untreated WT	Phosphoproteomics
Phosphoproteomic abundance	SNRNP70;S320;	-0.0844006	3.68009e-17	-0.498009	0.621464	0.998188	-5.55615	Untreated ARID1A-KO vs Untreated WT	Phosphoproteomics
Phosphoproteomic abundance	HSP90AB1;S255;	0.310121	3.13902e-17	0.496651	0.622412	0.998188	-5.55676	Untreated ARID1A-KO vs Untreated WT	Phosphoproteomics
Phosphoproteomic abundance	DPH7;S353;	-0.104386	3.76889e-17	-0.495694	0.623081	0.998188	-5.55718	Untreated ARID1A-KO vs Untreated WT	Phosphoproteomics
Phosphoproteomic abundance	SNTB1;S219;	-0.0711847	-3.41162e-17	-0.495611	0.623139	0.998188	-5.55722	Untreated ARID1A-KO vs Untreated WT	Phosphoproteomics
Phosphoproteomic abundance	CSTF3;S691;	0.167204	2.97794e-17	0.495123	0.62348	0.998188	-5.55744	Untreated ARID1A-KO vs Untreated WT	Phosphoproteomics
Phosphoproteomic abundance	DIAPH1;S22;	-0.0347106	-5.82371e-18	-0.494712	0.623767	0.998188	-5.55762	Untreated ARID1A-KO vs Untreated WT	Phosphoproteomics
Phosphoproteomic abundance	ARHGEF10;S379;	-0.0977112	-7.10411e-17	-0.494638	0.623818	0.998188	-5.55766	Untreated ARID1A-KO vs Untreated WT	Phosphoproteomics
Phosphoproteomic abundance	MATR3;S747;	0.106166	7.8442e-17	0.494192	0.624131	0.998188	-5.55785	Untreated ARID1A-KO vs Untreated WT	Phosphoproteomics
Phosphoproteomic abundance	FLNB;S2107;	0.188104	-5.29586e-16	0.493902	0.624333	0.998188	-5.55798	Untreated ARID1A-KO vs Untreated WT	Phosphoproteomics
Phosphoproteomic abundance	ADAM17;S791;	0.0495971	9.54098e-18	0.492505	0.625311	0.998188	-5.5586	Untreated ARID1A-KO vs Untreated WT	Phosphoproteomics
Phosphoproteomic abundance	ARHGAP31;S1178;	-0.144859	2.21384e-17	-0.49238	0.625398	0.998188	-5.55866	Untreated ARID1A-KO vs Untreated WT	Phosphoproteomics
Phosphoproteomic abundance	SLTM;S289;	0.0346833	1.53802e-17	0.491212	0.626216	0.998188	-5.55918	Untreated ARID1A-KO vs Untreated WT	Phosphoproteomics
Phosphoproteomic abundance	YBX3;S293;	0.121841	-1.76777e-17	0.491188	0.626232	0.998188	-5.55919	Untreated ARID1A-KO vs Untreated WT	Phosphoproteomics
Phosphoproteomic abundance	SENP3;S188;	-0.0757587	-1.90871e-17	-0.491136	0.626269	0.998188	-5.55921	Untreated ARID1A-KO vs Untreated WT	Phosphoproteomics
Phosphoproteomic abundance	OGFR;S484;	-0.0862014	-1.1222e-16	-0.490754	0.626537	0.998188	-5.55938	Untreated ARID1A-KO vs Untreated WT	Phosphoproteomics
Phosphoproteomic abundance	PEA15;S116;	-0.213651	3.76187e-16	-0.490521	0.6267	0.998188	-5.55948	Untreated ARID1A-KO vs Untreated WT	Phosphoproteomics
Phosphoproteomic abundance	PSIP1;S129;	0.0385578	-7.55844e-18	0.490507	0.62671	0.998188	-5.55949	Untreated ARID1A-KO vs Untreated WT	Phosphoproteomics
Phosphoproteomic abundance	NUMA1;S1991;	0.0690394	-2.26753e-17	0.490436	0.626759	0.998188	-5.55952	Untreated ARID1A-KO vs Untreated WT	Phosphoproteomics
Phosphoproteomic abundance	PLEC;S149;	0.0645021	-1.7657e-17	0.490267	0.626878	0.998188	-5.55959	Untreated ARID1A-KO vs Untreated WT	Phosphoproteomics
Phosphoproteomic abundance	KLC2;S582;	-0.105294	2.09612e-17	-0.490168	0.626947	0.998188	-5.55964	Untreated ARID1A-KO vs Untreated WT	Phosphoproteomics
Phosphoproteomic abundance	KLC1;S162;	0.041212	1.43528e-18	0.490102	0.626993	0.998188	-5.55967	Untreated ARID1A-KO vs Untreated WT	Phosphoproteomics
Phosphoproteomic abundance	TP53BP1;S1462;	0.120997	-4.19689e-17	0.489836	0.627179	0.998188	-5.55978	Untreated ARID1A-KO vs Untreated WT	Phosphoproteomics
Phosphoproteomic abundance	PDS5B;S1257;	0.106789	-4.63027e-16	0.489449	0.627451	0.998188	-5.55995	Untreated ARID1A-KO vs Untreated WT	Phosphoproteomics
Phosphoproteomic abundance	C17orf49;S96;	-0.107366	1.20749e-16	-0.488009	0.628461	0.998188	-5.56059	Untreated ARID1A-KO vs Untreated WT	Phosphoproteomics
Phosphoproteomic abundance	LRRFIP1;S555;	0.0619582	5.69981e-18	0.487545	0.628787	0.998188	-5.56079	Untreated ARID1A-KO vs Untreated WT	Phosphoproteomics
Phosphoproteomic abundance	SASH1;S721;	-0.0600168	-1.3093e-17	-0.487034	0.629145	0.998188	-5.56102	Untreated ARID1A-KO vs Untreated WT	Phosphoproteomics
Phosphoproteomic abundance	ZNF148;S412;	0.111144	-1.71655e-16	0.486732	0.629357	0.998188	-5.56115	Untreated ARID1A-KO vs Untreated WT	Phosphoproteomics
Phosphoproteomic abundance	ZFAND5;S128;	0.160843	8.58275e-17	0.48631	0.629653	0.998188	-5.56133	Untreated ARID1A-KO vs Untreated WT	Phosphoproteomics
Phosphoproteomic abundance	SPICE1;T235;	0.0737492	1.82662e-17	0.485656	0.630112	0.998188	-5.56162	Untreated ARID1A-KO vs Untreated WT	Phosphoproteomics
Phosphoproteomic abundance	RRP36;S73;	0.0551154	2.92838e-17	0.484007	0.631271	0.998188	-5.56234	Untreated ARID1A-KO vs Untreated WT	Phosphoproteomics
Phosphoproteomic abundance	AKAP12;S1395;	-0.159929	-3.16794e-17	-0.483542	0.631598	0.998188	-5.56254	Untreated ARID1A-KO vs Untreated WT	Phosphoproteomics
Phosphoproteomic abundance	JMY;S713;	-0.124154	-5.47883e-17	-0.483433	0.631675	0.998188	-5.56259	Untreated ARID1A-KO vs Untreated WT	Phosphoproteomics
Phosphoproteomic abundance	MYSM1;S340;	0.0708033	-1.4456e-17	0.483309	0.631762	0.998188	-5.56264	Untreated ARID1A-KO vs Untreated WT	Phosphoproteomics
Phosphoproteomic abundance	MAP1S;S472;	-0.0598678	7.93016e-18	-0.483234	0.631814	0.998188	-5.56268	Untreated ARID1A-KO vs Untreated WT	Phosphoproteomics
Phosphoproteomic abundance	NELFA;T157;	-0.0436856	-3.06674e-17	-0.48313	0.631887	0.998188	-5.56272	Untreated ARID1A-KO vs Untreated WT	Phosphoproteomics
Phosphoproteomic abundance	GON4L;S1268;	0.0787091	3.94856e-17	0.482998	0.63198	0.998188	-5.56278	Untreated ARID1A-KO vs Untreated WT	Phosphoproteomics
Phosphoproteomic abundance	AFDN;S1779;	-0.13313	1.05736e-16	-0.48298	0.631993	0.998188	-5.56279	Untreated ARID1A-KO vs Untreated WT	Phosphoproteomics
Phosphoproteomic abundance	HUWE1;S1907;	-0.0365292	-3.78335e-17	-0.48249	0.632337	0.998188	-5.563	Untreated ARID1A-KO vs Untreated WT	Phosphoproteomics
Phosphoproteomic abundance	OFD1;S899;	0.12325	4.46485e-17	0.482316	0.63246	0.998188	-5.56308	Untreated ARID1A-KO vs Untreated WT	Phosphoproteomics
Phosphoproteomic abundance	PDS5A;S1195;	0.142084	8.96274e-17	0.481653	0.632927	0.998188	-5.56336	Untreated ARID1A-KO vs Untreated WT	Phosphoproteomics
Phosphoproteomic abundance	ACSS2;S267;	-0.026956	2.49986e-17	-0.48136	0.633133	0.998188	-5.56349	Untreated ARID1A-KO vs Untreated WT	Phosphoproteomics
Phosphoproteomic abundance	SLX4IP;S396;	0.0609019	2.47508e-17	0.481077	0.633332	0.998188	-5.56361	Untreated ARID1A-KO vs Untreated WT	Phosphoproteomics
Phosphoproteomic abundance	FYN;S21;	-0.0524157	2.43687e-18	-0.478872	0.634885	0.998188	-5.56457	Untreated ARID1A-KO vs Untreated WT	Phosphoproteomics
Phosphoproteomic abundance	C1orf52;S158;	-0.301394	-1.66864e-16	-0.478695	0.635009	0.998188	-5.56464	Untreated ARID1A-KO vs Untreated WT	Phosphoproteomics
Phosphoproteomic abundance	NA;S1099;	-0.0747818	9.45837e-18	-0.478634	0.635052	0.998188	-5.56467	Untreated ARID1A-KO vs Untreated WT	Phosphoproteomics
Phosphoproteomic abundance	NDE1;S282;	0.102048	-2.72393e-16	0.478556	0.635107	0.998188	-5.5647	Untreated ARID1A-KO vs Untreated WT	Phosphoproteomics
Phosphoproteomic abundance	CENPF;S1324;	-0.0938248	-1.12494e-16	-0.47851	0.63514	0.998188	-5.56472	Untreated ARID1A-KO vs Untreated WT	Phosphoproteomics
Phosphoproteomic abundance	RIF1;S2161;	-0.140169	4.0704e-16	-0.478475	0.635164	0.998188	-5.56474	Untreated ARID1A-KO vs Untreated WT	Phosphoproteomics
Phosphoproteomic abundance	KIF18B;S662;	0.0543423	-8.54455e-19	0.477593	0.635786	0.998188	-5.56512	Untreated ARID1A-KO vs Untreated WT	Phosphoproteomics
Phosphoproteomic abundance	PRDM2;S643;	0.103632	1.11972e-16	0.477534	0.635828	0.998188	-5.56514	Untreated ARID1A-KO vs Untreated WT	Phosphoproteomics
Phosphoproteomic abundance	SMARCA2;S1377;	-0.0441991	1.91749e-17	-0.476022	0.636894	0.998188	-5.56579	Untreated ARID1A-KO vs Untreated WT	Phosphoproteomics
Phosphoproteomic abundance	TNS3;S850;	-0.0893312	-2.41622e-17	-0.47585	0.637016	0.998188	-5.56587	Untreated ARID1A-KO vs Untreated WT	Phosphoproteomics
Phosphoproteomic abundance	RPL34;S12;	-0.21977	-4.25833e-17	-0.475849	0.637017	0.998188	-5.56587	Untreated ARID1A-KO vs Untreated WT	Phosphoproteomics
Phosphoproteomic abundance	RIC1;T992;	-0.154628	-1.15648e-16	-0.475307	0.637399	0.998188	-5.5661	Untreated ARID1A-KO vs Untreated WT	Phosphoproteomics
Phosphoproteomic abundance	WDR70;S638;	-0.0333915	-1.11105e-17	-0.474201	0.63818	0.998188	-5.56657	Untreated ARID1A-KO vs Untreated WT	Phosphoproteomics
Phosphoproteomic abundance	KMT2B;S1032;	-0.221995	1.48443e-16	-0.47399	0.638329	0.998188	-5.56666	Untreated ARID1A-KO vs Untreated WT	Phosphoproteomics
Phosphoproteomic abundance	MAP1A;S1776;	-0.13419	1.32169e-18	-0.473949	0.638358	0.998188	-5.56668	Untreated ARID1A-KO vs Untreated WT	Phosphoproteomics
Phosphoproteomic abundance	CEP170;S630;	-0.100776	6.46933e-17	-0.473712	0.638525	0.998188	-5.56678	Untreated ARID1A-KO vs Untreated WT	Phosphoproteomics
Phosphoproteomic abundance	CUX1;S1069;	0.0563544	-3.99812e-17	0.47289	0.639106	0.998188	-5.56713	Untreated ARID1A-KO vs Untreated WT	Phosphoproteomics
Phosphoproteomic abundance	PLEC;S125;	0.116168	-1.07057e-16	0.472371	0.639473	0.998188	-5.56735	Untreated ARID1A-KO vs Untreated WT	Phosphoproteomics
Phosphoproteomic abundance	ZFYVE19;S144;	0.0681369	-9.49968e-18	0.472227	0.639575	0.998188	-5.56741	Untreated ARID1A-KO vs Untreated WT	Phosphoproteomics
Phosphoproteomic abundance	CRTC2;S613;	0.12786	6.70347e-17	0.472067	0.639688	0.998188	-5.56748	Untreated ARID1A-KO vs Untreated WT	Phosphoproteomics
Phosphoproteomic abundance	NHSL1;S1472;	-0.0686423	-2.95213e-17	-0.472043	0.639705	0.998188	-5.56749	Untreated ARID1A-KO vs Untreated WT	Phosphoproteomics
Phosphoproteomic abundance	FOXO1;S287;	-0.038682	6.81912e-17	-0.471956	0.639766	0.998188	-5.56753	Untreated ARID1A-KO vs Untreated WT	Phosphoproteomics
Phosphoproteomic abundance	CDK14;S95;	-0.0409458	1.08379e-16	-0.471381	0.640173	0.998188	-5.56777	Untreated ARID1A-KO vs Untreated WT	Phosphoproteomics
Phosphoproteomic abundance	OBSL1;S10;	-0.0328423	5.82165e-17	-0.470944	0.640482	0.998188	-5.56796	Untreated ARID1A-KO vs Untreated WT	Phosphoproteomics
Phosphoproteomic abundance	LEMD3;S144;	0.0602148	8.31222e-18	0.470787	0.640593	0.998188	-5.56803	Untreated ARID1A-KO vs Untreated WT	Phosphoproteomics
Phosphoproteomic abundance	PHF8;S857;	-0.111804	-6.20577e-17	-0.47065	0.64069	0.998188	-5.56808	Untreated ARID1A-KO vs Untreated WT	Phosphoproteomics
Phosphoproteomic abundance	TCF20;T1671;	-0.086353	-5.91252e-17	-0.470592	0.640731	0.998188	-5.56811	Untreated ARID1A-KO vs Untreated WT	Phosphoproteomics
Phosphoproteomic abundance	TMF1;S542;	0.106171	-5.88567e-18	0.46975	0.641327	0.998188	-5.56847	Untreated ARID1A-KO vs Untreated WT	Phosphoproteomics
Phosphoproteomic abundance	ATRX;S819;	-0.113007	-1.02018e-17	-0.469675	0.64138	0.998188	-5.5685	Untreated ARID1A-KO vs Untreated WT	Phosphoproteomics
Phosphoproteomic abundance	NOLC1;S643;	0.0452874	8.34319e-18	0.468837	0.641973	0.998188	-5.56885	Untreated ARID1A-KO vs Untreated WT	Phosphoproteomics
Phosphoproteomic abundance	ARL6IP4;S332;	-0.0618585	4.37708e-17	-0.468808	0.641994	0.998188	-5.56886	Untreated ARID1A-KO vs Untreated WT	Phosphoproteomics
Phosphoproteomic abundance	HSPBP1;S356;	0.0727737	-2.8086e-18	0.468486	0.642222	0.998188	-5.569	Untreated ARID1A-KO vs Untreated WT	Phosphoproteomics
Phosphoproteomic abundance	DBN1;SNA;	0.114119	-3.31869e-17	0.467933	0.642613	0.998188	-5.56923	Untreated ARID1A-KO vs Untreated WT	Phosphoproteomics
Phosphoproteomic abundance	EZH2;T487;	0.0773944	-9.20436e-17	0.467736	0.642753	0.998188	-5.56932	Untreated ARID1A-KO vs Untreated WT	Phosphoproteomics
Phosphoproteomic abundance	KLC2;S445;	0.0838466	-4.63626e-18	0.467591	0.642856	0.998188	-5.56938	Untreated ARID1A-KO vs Untreated WT	Phosphoproteomics
Phosphoproteomic abundance	NIPBL;S2658;	-0.196804	-1.46873e-16	-0.466859	0.643374	0.998188	-5.56969	Untreated ARID1A-KO vs Untreated WT	Phosphoproteomics
Phosphoproteomic abundance	CLK3;S157;	0.0393392	1.41179e-17	0.46667	0.643508	0.998188	-5.56977	Untreated ARID1A-KO vs Untreated WT	Phosphoproteomics
Phosphoproteomic abundance	ARHGAP39;S286;	0.0775525	4.3665e-17	0.466309	0.643764	0.998188	-5.56992	Untreated ARID1A-KO vs Untreated WT	Phosphoproteomics
Phosphoproteomic abundance	NES;S1590;	-0.0898653	7.69887e-17	-0.466247	0.643808	0.998188	-5.56994	Untreated ARID1A-KO vs Untreated WT	Phosphoproteomics
Phosphoproteomic abundance	LARP4;S583;	0.0868725	1.25561e-17	0.466166	0.643866	0.998188	-5.56998	Untreated ARID1A-KO vs Untreated WT	Phosphoproteomics
Phosphoproteomic abundance	GATAD2A;S100;	0.100524	-3.64847e-17	0.465396	0.644411	0.998188	-5.5703	Untreated ARID1A-KO vs Untreated WT	Phosphoproteomics
Phosphoproteomic abundance	BOD1L1;S2779;	-0.0713672	-2.76626e-17	-0.465007	0.644688	0.998188	-5.57046	Untreated ARID1A-KO vs Untreated WT	Phosphoproteomics
Phosphoproteomic abundance	NA;S551;	-0.0611634	-1.18126e-17	-0.464247	0.645227	0.998188	-5.57078	Untreated ARID1A-KO vs Untreated WT	Phosphoproteomics
Phosphoproteomic abundance	BRD4;S1117;	0.119484	-7.41388e-17	0.463659	0.645644	0.998188	-5.57103	Untreated ARID1A-KO vs Untreated WT	Phosphoproteomics
Phosphoproteomic abundance	SMC4;SNA;	-0.114705	6.86455e-17	-0.462144	0.64672	0.998188	-5.57166	Untreated ARID1A-KO vs Untreated WT	Phosphoproteomics
Phosphoproteomic abundance	KIF21A;S1212;	0.101256	-4.01465e-17	0.461948	0.646859	0.998188	-5.57174	Untreated ARID1A-KO vs Untreated WT	Phosphoproteomics
Phosphoproteomic abundance	CTPS1;S575;	-0.0666077	3.03628e-17	-0.461394	0.647253	0.998188	-5.57197	Untreated ARID1A-KO vs Untreated WT	Phosphoproteomics
Phosphoproteomic abundance	MSH6;S227;	-0.0539082	2.8086e-17	-0.460794	0.647679	0.998188	-5.57222	Untreated ARID1A-KO vs Untreated WT	Phosphoproteomics
Phosphoproteomic abundance	SCRIB;S1448;	0.0286047	-3.65738e-17	0.460368	0.647982	0.998188	-5.5724	Untreated ARID1A-KO vs Untreated WT	Phosphoproteomics
Phosphoproteomic abundance	RPS14;S/TNA;	0.0615784	4.78598e-17	0.460135	0.648147	0.998188	-5.57249	Untreated ARID1A-KO vs Untreated WT	Phosphoproteomics
Phosphoproteomic abundance	LARP1;T649;	0.0461638	-2.44307e-17	0.459764	0.648411	0.998188	-5.57265	Untreated ARID1A-KO vs Untreated WT	Phosphoproteomics
Phosphoproteomic abundance	WRAP53;S491;	-0.0759886	-7.93636e-17	-0.458816	0.649085	0.998188	-5.57304	Untreated ARID1A-KO vs Untreated WT	Phosphoproteomics
Phosphoproteomic abundance	PRRC2C;S876;	-0.317942	4.41941e-18	-0.458798	0.649098	0.998188	-5.57305	Untreated ARID1A-KO vs Untreated WT	Phosphoproteomics
Phosphoproteomic abundance	BOD1L1;S1531;	0.0529232	-1.67019e-18	0.456843	0.65049	0.998188	-5.57386	Untreated ARID1A-KO vs Untreated WT	Phosphoproteomics
Phosphoproteomic abundance	SRCAP;S3148;	-0.0586348	-9.79912e-18	-0.456425	0.650787	0.998188	-5.57403	Untreated ARID1A-KO vs Untreated WT	Phosphoproteomics
Phosphoproteomic abundance	FBXO42;S488;	-0.052905	-6.1087e-17	-0.455404	0.651515	0.998188	-5.57445	Untreated ARID1A-KO vs Untreated WT	Phosphoproteomics
Phosphoproteomic abundance	AHCTF1;S1513;	-0.0355439	1.02941e-17	-0.454482	0.652172	0.998188	-5.57483	Untreated ARID1A-KO vs Untreated WT	Phosphoproteomics
Phosphoproteomic abundance	USP32;S1372;	-0.0950428	-9.35099e-17	-0.452882	0.653313	0.998188	-5.57548	Untreated ARID1A-KO vs Untreated WT	Phosphoproteomics
Phosphoproteomic abundance	USP24;S2047;	0.0355431	1.94124e-17	0.452857	0.653331	0.998188	-5.57549	Untreated ARID1A-KO vs Untreated WT	Phosphoproteomics
Phosphoproteomic abundance	CAMSAP2;S1268;	0.0921491	2.72496e-17	0.452821	0.653357	0.998188	-5.57551	Untreated ARID1A-KO vs Untreated WT	Phosphoproteomics
Phosphoproteomic abundance	SALL1;S1198;	0.0429674	2.77969e-17	0.452202	0.653798	0.998188	-5.57576	Untreated ARID1A-KO vs Untreated WT	Phosphoproteomics
Phosphoproteomic abundance	FNBP4;S18;	0.0362219	-3.19065e-18	0.451941	0.653984	0.998188	-5.57586	Untreated ARID1A-KO vs Untreated WT	Phosphoproteomics
Phosphoproteomic abundance	PEX14;S335;	0.0980903	-7.7856e-18	0.451453	0.654333	0.998188	-5.57606	Untreated ARID1A-KO vs Untreated WT	Phosphoproteomics
Phosphoproteomic abundance	TMX4;S259;	0.0776031	-2.81686e-17	0.450777	0.654816	0.998188	-5.57634	Untreated ARID1A-KO vs Untreated WT	Phosphoproteomics
Phosphoproteomic abundance	MYBL2;S282;	0.0643924	2.47198e-17	0.450034	0.655346	0.998188	-5.57664	Untreated ARID1A-KO vs Untreated WT	Phosphoproteomics
Phosphoproteomic abundance	KANSL1;S249;	0.107534	-1.05963e-16	0.449572	0.655676	0.998188	-5.57683	Untreated ARID1A-KO vs Untreated WT	Phosphoproteomics
Phosphoproteomic abundance	UIMC1;S101;	0.0773328	2.40796e-17	0.4491	0.656014	0.998188	-5.57702	Untreated ARID1A-KO vs Untreated WT	Phosphoproteomics
Phosphoproteomic abundance	BRCA1;S1460;	-0.0722798	-3.20098e-17	-0.447965	0.656825	0.998188	-5.57748	Untreated ARID1A-KO vs Untreated WT	Phosphoproteomics
Phosphoproteomic abundance	NCK1;S85;	0.185504	1.83757e-16	0.447886	0.656881	0.998188	-5.57751	Untreated ARID1A-KO vs Untreated WT	Phosphoproteomics
Phosphoproteomic abundance	RPL12;S38;	0.0599723	-1.14791e-16	0.447055	0.657476	0.998188	-5.57784	Untreated ARID1A-KO vs Untreated WT	Phosphoproteomics
Phosphoproteomic abundance	PPHLN1;S133;	-0.0433069	-1.78842e-17	-0.44629	0.658023	0.998188	-5.57815	Untreated ARID1A-KO vs Untreated WT	Phosphoproteomics
Phosphoproteomic abundance	YEATS2;S536;	0.0378855	-3.92584e-17	0.445507	0.658583	0.998188	-5.57847	Untreated ARID1A-KO vs Untreated WT	Phosphoproteomics
Phosphoproteomic abundance	FAM65A;S351;	0.0760149	-4.69201e-17	0.444965	0.658971	0.998188	-5.57868	Untreated ARID1A-KO vs Untreated WT	Phosphoproteomics
Phosphoproteomic abundance	NUP153;S687;	-0.065527	-8.32254e-18	-0.444652	0.659195	0.998188	-5.57881	Untreated ARID1A-KO vs Untreated WT	Phosphoproteomics
Phosphoproteomic abundance	USP42;S1166;	-0.0767569	-3.54431e-17	-0.444339	0.65942	0.998188	-5.57894	Untreated ARID1A-KO vs Untreated WT	Phosphoproteomics
Phosphoproteomic abundance	SENP3;S169;	-0.0317333	1.02018e-17	-0.442981	0.660393	0.998188	-5.57948	Untreated ARID1A-KO vs Untreated WT	Phosphoproteomics
Phosphoproteomic abundance	OTUD5;S452;	0.0364734	5.63579e-17	0.442449	0.660774	0.998188	-5.57969	Untreated ARID1A-KO vs Untreated WT	Phosphoproteomics
Phosphoproteomic abundance	C11orf58;S17;	-0.209798	-1.41731e-16	-0.442441	0.66078	0.998188	-5.57969	Untreated ARID1A-KO vs Untreated WT	Phosphoproteomics
Phosphoproteomic abundance	CCDC6;S244;	0.0817231	2.8592e-17	0.441543	0.661424	0.998188	-5.58005	Untreated ARID1A-KO vs Untreated WT	Phosphoproteomics
Phosphoproteomic abundance	NOP2;S786;	-0.0269983	2.62067e-17	-0.441488	0.661463	0.998188	-5.58007	Untreated ARID1A-KO vs Untreated WT	Phosphoproteomics
Phosphoproteomic abundance	SNRK;S518;	0.0530395	2.72599e-17	0.440323	0.662298	0.998188	-5.58054	Untreated ARID1A-KO vs Untreated WT	Phosphoproteomics
Phosphoproteomic abundance	ALG5;S62;	-0.340673	-2.02632e-16	-0.439486	0.662899	0.998188	-5.58087	Untreated ARID1A-KO vs Untreated WT	Phosphoproteomics
Phosphoproteomic abundance	ACIN1;S365;	0.149158	-9.17751e-17	0.438484	0.663619	0.998188	-5.58127	Untreated ARID1A-KO vs Untreated WT	Phosphoproteomics
Phosphoproteomic abundance	BCLAF1;S177;	-0.0585296	-6.24552e-17	-0.437882	0.664051	0.998188	-5.5815	Untreated ARID1A-KO vs Untreated WT	Phosphoproteomics
Phosphoproteomic abundance	DNM1L;S616;	-0.0263645	-1.47245e-17	-0.437769	0.664132	0.998188	-5.58155	Untreated ARID1A-KO vs Untreated WT	Phosphoproteomics
Phosphoproteomic abundance	SLX4;S467;	0.0422991	-1.37952e-17	0.437702	0.66418	0.998188	-5.58158	Untreated ARID1A-KO vs Untreated WT	Phosphoproteomics
Phosphoproteomic abundance	PDS5B;S1283;	-0.0876635	-5.59035e-17	-0.437563	0.66428	0.998188	-5.58163	Untreated ARID1A-KO vs Untreated WT	Phosphoproteomics
Phosphoproteomic abundance	ZNF691;S/TNA;	-0.0584054	2.86539e-18	-0.436261	0.665216	0.998188	-5.58214	Untreated ARID1A-KO vs Untreated WT	Phosphoproteomics
Phosphoproteomic abundance	TPX2;T369;	0.148623	3.65118e-17	0.436101	0.665331	0.998188	-5.58221	Untreated ARID1A-KO vs Untreated WT	Phosphoproteomics
Phosphoproteomic abundance	SENP6;S352;	0.0935876	-5.6172e-18	0.436056	0.665363	0.998188	-5.58222	Untreated ARID1A-KO vs Untreated WT	Phosphoproteomics
Phosphoproteomic abundance	ZBTB7A;S337;	0.0310431	2.98982e-17	0.435941	0.665446	0.998188	-5.58227	Untreated ARID1A-KO vs Untreated WT	Phosphoproteomics
Phosphoproteomic abundance	WDR44;S561;	-0.045003	2.70121e-17	-0.433604	0.667127	0.998188	-5.58319	Untreated ARID1A-KO vs Untreated WT	Phosphoproteomics
Phosphoproteomic abundance	CCAR2;S124;	-0.0846079	3.43434e-17	-0.432104	0.668206	0.998188	-5.58377	Untreated ARID1A-KO vs Untreated WT	Phosphoproteomics
Phosphoproteomic abundance	CASC3;S265;	0.0701174	-1.56951e-18	0.431774	0.668444	0.998188	-5.5839	Untreated ARID1A-KO vs Untreated WT	Phosphoproteomics
Phosphoproteomic abundance	SRRM2;T1413;	-0.082027	-1.10403e-16	-0.430842	0.669115	0.998188	-5.58426	Untreated ARID1A-KO vs Untreated WT	Phosphoproteomics
Phosphoproteomic abundance	ARFGEF2;S277;	-0.0666669	1.119e-16	-0.430809	0.66914	0.998188	-5.58428	Untreated ARID1A-KO vs Untreated WT	Phosphoproteomics
Phosphoproteomic abundance	DARS2;S242;	0.074395	-3.91552e-17	0.430542	0.669332	0.998188	-5.58438	Untreated ARID1A-KO vs Untreated WT	Phosphoproteomics
Phosphoproteomic abundance	NKTR;S463;	-0.0423869	2.22158e-17	-0.430483	0.669375	0.998188	-5.5844	Untreated ARID1A-KO vs Untreated WT	Phosphoproteomics
Phosphoproteomic abundance	CLN6;S31;	0.0529098	2.08167e-17	0.429966	0.669747	0.998188	-5.5846	Untreated ARID1A-KO vs Untreated WT	Phosphoproteomics
Phosphoproteomic abundance	TAF12;S51;	-0.0252086	1.30104e-18	-0.429288	0.670236	0.998188	-5.58487	Untreated ARID1A-KO vs Untreated WT	Phosphoproteomics
Phosphoproteomic abundance	KHDRBS1;S58;	-0.0745482	-1.12344e-17	-0.428977	0.67046	0.998188	-5.58499	Untreated ARID1A-KO vs Untreated WT	Phosphoproteomics
Phosphoproteomic abundance	CEP170;S359;	-0.0978523	5.08646e-17	-0.428642	0.670702	0.998188	-5.58512	Untreated ARID1A-KO vs Untreated WT	Phosphoproteomics
Phosphoproteomic abundance	HEATR6;S643;	-0.0913492	7.45931e-17	-0.42843	0.670854	0.998188	-5.5852	Untreated ARID1A-KO vs Untreated WT	Phosphoproteomics
Phosphoproteomic abundance	CCAR2;S678;	0.0716097	-7.35192e-18	0.427768	0.671332	0.998188	-5.58545	Untreated ARID1A-KO vs Untreated WT	Phosphoproteomics
Phosphoproteomic abundance	SLAIN2;S63;	0.0648655	6.64668e-17	0.427021	0.671871	0.998188	-5.58574	Untreated ARID1A-KO vs Untreated WT	Phosphoproteomics
Phosphoproteomic abundance	SVIL;S245;	0.0278502	4.19896e-17	0.426877	0.671975	0.998188	-5.5858	Untreated ARID1A-KO vs Untreated WT	Phosphoproteomics
Phosphoproteomic abundance	TCEAL3;S65;	0.232103	5.50517e-16	0.426704	0.6721	0.998188	-5.58586	Untreated ARID1A-KO vs Untreated WT	Phosphoproteomics
Phosphoproteomic abundance	VIM;S325;	-0.0718428	-6.55891e-17	-0.426574	0.672194	0.998188	-5.58591	Untreated ARID1A-KO vs Untreated WT	Phosphoproteomics
Phosphoproteomic abundance	MKI67;S128;	0.0724956	-7.99005e-17	0.425923	0.672664	0.998188	-5.58616	Untreated ARID1A-KO vs Untreated WT	Phosphoproteomics
Phosphoproteomic abundance	MEPCE;S69;	-0.128093	-1.16392e-16	-0.425849	0.672717	0.998188	-5.58619	Untreated ARID1A-KO vs Untreated WT	Phosphoproteomics
Phosphoproteomic abundance	HSPA4;T538;	0.0971912	1.30187e-16	0.42527	0.673136	0.998188	-5.58641	Untreated ARID1A-KO vs Untreated WT	Phosphoproteomics
Phosphoproteomic abundance	SLC16A1;S461;	-0.0680855	3.21001e-17	-0.425147	0.673225	0.998188	-5.58646	Untreated ARID1A-KO vs Untreated WT	Phosphoproteomics
Phosphoproteomic abundance	DAXX;S495;	0.0279449	2.00319e-17	0.424717	0.673535	0.998188	-5.58663	Untreated ARID1A-KO vs Untreated WT	Phosphoproteomics
Phosphoproteomic abundance	SNW1;S224;	-0.109533	7.81245e-17	-0.42468	0.673561	0.998188	-5.58664	Untreated ARID1A-KO vs Untreated WT	Phosphoproteomics
Phosphoproteomic abundance	EHBP1L1;S1273;	-0.0597658	-2.35427e-18	-0.424341	0.673806	0.998188	-5.58677	Untreated ARID1A-KO vs Untreated WT	Phosphoproteomics
Phosphoproteomic abundance	ZC3H11A;S132;	0.0490419	1.15648e-17	0.423418	0.674474	0.998188	-5.58712	Untreated ARID1A-KO vs Untreated WT	Phosphoproteomics
Phosphoproteomic abundance	CHAF1A;S951;	0.155638	5.98893e-18	0.422732	0.67497	0.998188	-5.58739	Untreated ARID1A-KO vs Untreated WT	Phosphoproteomics
Phosphoproteomic abundance	MGA;S449;	-0.0647582	-1.32154e-16	-0.420942	0.676265	0.998188	-5.58807	Untreated ARID1A-KO vs Untreated WT	Phosphoproteomics
Phosphoproteomic abundance	ATXN1L;S284;	-0.0591944	-3.2113e-18	-0.420701	0.676439	0.998188	-5.58816	Untreated ARID1A-KO vs Untreated WT	Phosphoproteomics
Phosphoproteomic abundance	ANKRD54;S63;	-0.0640213	-6.69108e-17	-0.419845	0.677059	0.998188	-5.58848	Untreated ARID1A-KO vs Untreated WT	Phosphoproteomics
Phosphoproteomic abundance	TFIP11;S98;	0.0327531	-5.57125e-17	0.418958	0.677701	0.998188	-5.58882	Untreated ARID1A-KO vs Untreated WT	Phosphoproteomics
Phosphoproteomic abundance	THRAP3;S55;	0.23563	-3.33893e-16	0.41892	0.677729	0.998188	-5.58883	Untreated ARID1A-KO vs Untreated WT	Phosphoproteomics
Phosphoproteomic abundance	PCGF6;S115;	0.0467633	3.28358e-17	0.417672	0.678633	0.998188	-5.5893	Untreated ARID1A-KO vs Untreated WT	Phosphoproteomics
Phosphoproteomic abundance	PBK;S59;	0.0582085	3.11837e-18	0.417327	0.678883	0.998188	-5.58943	Untreated ARID1A-KO vs Untreated WT	Phosphoproteomics
Phosphoproteomic abundance	ACLY;S481;	0.0791435	-6.99904e-17	0.416886	0.679202	0.998188	-5.5896	Untreated ARID1A-KO vs Untreated WT	Phosphoproteomics
Phosphoproteomic abundance	CLSPN;S762;	-0.12339	8.75622e-17	-0.41666	0.679366	0.998188	-5.58969	Untreated ARID1A-KO vs Untreated WT	Phosphoproteomics
Phosphoproteomic abundance	NA;S260;	0.0897491	3.15141e-17	0.416323	0.679611	0.998188	-5.58981	Untreated ARID1A-KO vs Untreated WT	Phosphoproteomics
Phosphoproteomic abundance	SRRT;S67;	-0.0295375	-4.50822e-17	-0.415804	0.679987	0.998188	-5.59001	Untreated ARID1A-KO vs Untreated WT	Phosphoproteomics
Phosphoproteomic abundance	SAFB;S247;	0.0312357	2.64003e-17	0.415607	0.68013	0.998188	-5.59008	Untreated ARID1A-KO vs Untreated WT	Phosphoproteomics
Phosphoproteomic abundance	MIA3;S1745;	-0.0498416	-6.06379e-18	-0.41553	0.680186	0.998188	-5.59011	Untreated ARID1A-KO vs Untreated WT	Phosphoproteomics
Phosphoproteomic abundance	BCLAF1;S512;	0.0403204	2.3584e-17	0.41476	0.680744	0.998188	-5.5904	Untreated ARID1A-KO vs Untreated WT	Phosphoproteomics
Phosphoproteomic abundance	NOP58;S502;	0.0700996	-3.16381e-17	0.41444	0.680976	0.998188	-5.59052	Untreated ARID1A-KO vs Untreated WT	Phosphoproteomics
Phosphoproteomic abundance	TRIP12;S312;	-0.0351895	2.27786e-17	-0.414187	0.68116	0.998188	-5.59061	Untreated ARID1A-KO vs Untreated WT	Phosphoproteomics
Phosphoproteomic abundance	SFSWAP;S604;	0.0613295	-5.37764e-17	0.414033	0.681272	0.998188	-5.59067	Untreated ARID1A-KO vs Untreated WT	Phosphoproteomics
Phosphoproteomic abundance	NECTIN1;S422;	-0.0717094	-1.20757e-16	-0.412122	0.68266	0.998188	-5.59138	Untreated ARID1A-KO vs Untreated WT	Phosphoproteomics
Phosphoproteomic abundance	CHAMP1;T458;	-0.0391956	-4.03891e-17	-0.41187	0.682842	0.998188	-5.59148	Untreated ARID1A-KO vs Untreated WT	Phosphoproteomics
Phosphoproteomic abundance	SOX5;S21;	0.0199016	1.66657e-17	0.411614	0.683028	0.998188	-5.59157	Untreated ARID1A-KO vs Untreated WT	Phosphoproteomics
Phosphoproteomic abundance	ABCF1;S140;	0.122409	-2.10599e-16	0.411412	0.683175	0.998188	-5.59165	Untreated ARID1A-KO vs Untreated WT	Phosphoproteomics
Phosphoproteomic abundance	EMD;S171;	-0.0857684	-9.57041e-17	-0.411246	0.683296	0.998188	-5.59171	Untreated ARID1A-KO vs Untreated WT	Phosphoproteomics
Phosphoproteomic abundance	EIF4G1;S1238;	0.0563081	4.87375e-17	0.410943	0.683516	0.998188	-5.59182	Untreated ARID1A-KO vs Untreated WT	Phosphoproteomics
Phosphoproteomic abundance	CCT4;S381;	0.0682746	5.70807e-17	0.410308	0.683977	0.998188	-5.59206	Untreated ARID1A-KO vs Untreated WT	Phosphoproteomics
Phosphoproteomic abundance	ASXL2;S562;	-0.0988356	4.08899e-17	-0.410131	0.684106	0.998188	-5.59212	Untreated ARID1A-KO vs Untreated WT	Phosphoproteomics
Phosphoproteomic abundance	PCBP1;S189;	0.0330972	3.44053e-17	0.409864	0.684301	0.998188	-5.59222	Untreated ARID1A-KO vs Untreated WT	Phosphoproteomics
Phosphoproteomic abundance	PARG;S286;	-0.0864612	2.82925e-17	-0.409419	0.684624	0.998188	-5.59238	Untreated ARID1A-KO vs Untreated WT	Phosphoproteomics
Phosphoproteomic abundance	BAIAP2L2;S/TNA;	0.103909	1.23083e-17	0.408831	0.685052	0.998188	-5.5926	Untreated ARID1A-KO vs Untreated WT	Phosphoproteomics
Phosphoproteomic abundance	TAF7;S201;	-0.0796902	8.28124e-18	-0.408662	0.685175	0.998188	-5.59266	Untreated ARID1A-KO vs Untreated WT	Phosphoproteomics
Phosphoproteomic abundance	DMAP1;T409;	-0.127967	3.45664e-16	-0.408415	0.685354	0.998188	-5.59276	Untreated ARID1A-KO vs Untreated WT	Phosphoproteomics
Phosphoproteomic abundance	UBXN7;S288;	-0.0347798	1.25122e-17	-0.408384	0.685377	0.998188	-5.59277	Untreated ARID1A-KO vs Untreated WT	Phosphoproteomics
Phosphoproteomic abundance	NEK1;S1052;	0.122436	-3.06199e-16	0.408383	0.685377	0.998188	-5.59277	Untreated ARID1A-KO vs Untreated WT	Phosphoproteomics
Phosphoproteomic abundance	EIF4B;S422;	-0.154566	-7.16193e-17	-0.40819	0.685518	0.998188	-5.59284	Untreated ARID1A-KO vs Untreated WT	Phosphoproteomics
Phosphoproteomic abundance	ARHGAP12;S201;	-0.0969836	4.25214e-17	-0.408044	0.685624	0.998188	-5.59289	Untreated ARID1A-KO vs Untreated WT	Phosphoproteomics
Phosphoproteomic abundance	SRPK1;S311;	0.0599118	-3.05848e-17	0.408016	0.685645	0.998188	-5.5929	Untreated ARID1A-KO vs Untreated WT	Phosphoproteomics
Phosphoproteomic abundance	CENPF;S3054;	-0.0538234	-3.67183e-17	-0.407817	0.685789	0.998188	-5.59298	Untreated ARID1A-KO vs Untreated WT	Phosphoproteomics
Phosphoproteomic abundance	USP15;S229;	0.0305174	-2.28095e-17	0.406868	0.68648	0.998188	-5.59332	Untreated ARID1A-KO vs Untreated WT	Phosphoproteomics
Phosphoproteomic abundance	ADAT1;S191;	-0.0364631	-2.68469e-18	-0.406843	0.686498	0.998188	-5.59333	Untreated ARID1A-KO vs Untreated WT	Phosphoproteomics
Phosphoproteomic abundance	MDN1;T4898;	-0.136783	3.64292e-17	-0.4064	0.686821	0.998188	-5.5935	Untreated ARID1A-KO vs Untreated WT	Phosphoproteomics
Phosphoproteomic abundance	TJP1;S968;	-0.0919419	1.5548e-16	-0.406279	0.686908	0.998188	-5.59354	Untreated ARID1A-KO vs Untreated WT	Phosphoproteomics
Phosphoproteomic abundance	RAD18;S99;	-0.0674671	1.16061e-17	-0.406141	0.687009	0.998188	-5.59359	Untreated ARID1A-KO vs Untreated WT	Phosphoproteomics
Phosphoproteomic abundance	RBM26;S616;	0.230789	-2.76833e-16	0.405548	0.687441	0.998188	-5.59381	Untreated ARID1A-KO vs Untreated WT	Phosphoproteomics
Phosphoproteomic abundance	TJAP1;S545;	0.03511	-4.83967e-17	0.404295	0.688354	0.998188	-5.59427	Untreated ARID1A-KO vs Untreated WT	Phosphoproteomics
Phosphoproteomic abundance	FCHSD2;S681;	0.0367637	-2.1333e-17	0.404237	0.688397	0.998188	-5.59429	Untreated ARID1A-KO vs Untreated WT	Phosphoproteomics
Phosphoproteomic abundance	HTATSF1;S579;	0.0286886	-3.10495e-17	0.403444	0.688974	0.998188	-5.59458	Untreated ARID1A-KO vs Untreated WT	Phosphoproteomics
Phosphoproteomic abundance	SH3KBP1;T254;	0.125929	4.95635e-19	0.403231	0.689129	0.998188	-5.59465	Untreated ARID1A-KO vs Untreated WT	Phosphoproteomics
Phosphoproteomic abundance	DDX54;S782;	0.0487533	3.33728e-17	0.402004	0.690024	0.998188	-5.5951	Untreated ARID1A-KO vs Untreated WT	Phosphoproteomics
Phosphoproteomic abundance	SUDS3;S234;	-0.0807827	1.54927e-16	-0.401757	0.690205	0.998188	-5.59519	Untreated ARID1A-KO vs Untreated WT	Phosphoproteomics
Phosphoproteomic abundance	ITPR3;S934;	-0.03508	-4.68788e-18	-0.401713	0.690237	0.998188	-5.59521	Untreated ARID1A-KO vs Untreated WT	Phosphoproteomics
Phosphoproteomic abundance	KIF15;S568;	-0.0464281	-2.83338e-17	-0.400773	0.690923	0.998188	-5.59555	Untreated ARID1A-KO vs Untreated WT	Phosphoproteomics
Phosphoproteomic abundance	NMNAT1;S117;	-0.0447406	-9.00404e-18	-0.400586	0.691059	0.998188	-5.59561	Untreated ARID1A-KO vs Untreated WT	Phosphoproteomics
Phosphoproteomic abundance	NA;S177;	-0.0717577	-7.67047e-17	-0.400211	0.691333	0.998188	-5.59575	Untreated ARID1A-KO vs Untreated WT	Phosphoproteomics
Phosphoproteomic abundance	KTN1;S75;	0.0369944	3.8102e-18	0.399873	0.69158	0.998188	-5.59587	Untreated ARID1A-KO vs Untreated WT	Phosphoproteomics
Phosphoproteomic abundance	EPHA2;S901;	0.0606212	5.86295e-17	0.399819	0.691619	0.998188	-5.59589	Untreated ARID1A-KO vs Untreated WT	Phosphoproteomics
Phosphoproteomic abundance	RBM17;S155;	-0.104793	1.31488e-16	-0.399566	0.691804	0.998188	-5.59598	Untreated ARID1A-KO vs Untreated WT	Phosphoproteomics
Phosphoproteomic abundance	SUB1;S118;	0.0843038	1.10423e-16	0.398801	0.692363	0.998188	-5.59626	Untreated ARID1A-KO vs Untreated WT	Phosphoproteomics
Phosphoproteomic abundance	SYMPK;S1259;	-0.172498	7.14541e-17	-0.398743	0.692404	0.998188	-5.59628	Untreated ARID1A-KO vs Untreated WT	Phosphoproteomics
Phosphoproteomic abundance	STX4;S117;	-0.108245	2.64091e-16	-0.397622	0.693224	0.998188	-5.59668	Untreated ARID1A-KO vs Untreated WT	Phosphoproteomics
Phosphoproteomic abundance	HIRIP3;S530;	0.04659	6.85216e-17	0.397535	0.693287	0.998188	-5.59671	Untreated ARID1A-KO vs Untreated WT	Phosphoproteomics
Phosphoproteomic abundance	TRPS1;S127;	-0.036141	2.68469e-18	-0.396868	0.693775	0.998188	-5.59695	Untreated ARID1A-KO vs Untreated WT	Phosphoproteomics
Phosphoproteomic abundance	THRAP3;S698;	0.0573	-3.42195e-17	0.396867	0.693776	0.998188	-5.59695	Untreated ARID1A-KO vs Untreated WT	Phosphoproteomics
Phosphoproteomic abundance	ILF3;T592;	0.115085	2.52567e-16	0.396339	0.694162	0.998188	-5.59714	Untreated ARID1A-KO vs Untreated WT	Phosphoproteomics
Phosphoproteomic abundance	MPDZ;S354;	-0.209967	-4.69201e-17	-0.395616	0.69469	0.998188	-5.5974	Untreated ARID1A-KO vs Untreated WT	Phosphoproteomics
Phosphoproteomic abundance	HNRNPC;S299;	-0.0457401	2.64339e-18	-0.394828	0.695267	0.998188	-5.59768	Untreated ARID1A-KO vs Untreated WT	Phosphoproteomics
Phosphoproteomic abundance	PRR12;S1308;	-0.0582769	3.4364e-17	-0.394455	0.695539	0.998188	-5.59781	Untreated ARID1A-KO vs Untreated WT	Phosphoproteomics
Phosphoproteomic abundance	PANK2;S189;	0.0328529	-7.47583e-18	0.39397	0.695894	0.998188	-5.59799	Untreated ARID1A-KO vs Untreated WT	Phosphoproteomics
Phosphoproteomic abundance	TMX2;S288;	-0.0494485	1.02122e-17	-0.393249	0.696422	0.998188	-5.59824	Untreated ARID1A-KO vs Untreated WT	Phosphoproteomics
Phosphoproteomic abundance	CDCA3;S68;	0.0647326	1.2618e-17	0.39179	0.69749	0.998188	-5.59876	Untreated ARID1A-KO vs Untreated WT	Phosphoproteomics
Phosphoproteomic abundance	RRP1B;S245;	0.144965	4.66723e-18	0.391212	0.697914	0.998188	-5.59896	Untreated ARID1A-KO vs Untreated WT	Phosphoproteomics
Phosphoproteomic abundance	LIMCH1;S875;	-0.074963	-6.19544e-17	-0.391076	0.698014	0.998188	-5.59901	Untreated ARID1A-KO vs Untreated WT	Phosphoproteomics
Phosphoproteomic abundance	CLMN;S635;	0.0343755	6.93115e-17	0.390898	0.698144	0.998188	-5.59908	Untreated ARID1A-KO vs Untreated WT	Phosphoproteomics
Phosphoproteomic abundance	NUP98;S888;	-0.0333219	3.68216e-17	-0.390228	0.698635	0.998188	-5.59931	Untreated ARID1A-KO vs Untreated WT	Phosphoproteomics
Phosphoproteomic abundance	PLEC;S1435;	0.0459857	3.23609e-17	0.389689	0.69903	0.998188	-5.5995	Untreated ARID1A-KO vs Untreated WT	Phosphoproteomics
Phosphoproteomic abundance	KIAA0232;S227;	0.0597068	5.26871e-17	0.389584	0.699107	0.998188	-5.59954	Untreated ARID1A-KO vs Untreated WT	Phosphoproteomics
Phosphoproteomic abundance	ULK1;S758;	0.0939688	1.53544e-17	0.389146	0.699428	0.998188	-5.59969	Untreated ARID1A-KO vs Untreated WT	Phosphoproteomics
Phosphoproteomic abundance	KDM1A;S849;	-0.0544164	3.28358e-17	-0.388598	0.69983	0.998188	-5.59989	Untreated ARID1A-KO vs Untreated WT	Phosphoproteomics
Phosphoproteomic abundance	ALKBH5;S64;	-0.10692	5.25373e-17	-0.388571	0.69985	0.998188	-5.5999	Untreated ARID1A-KO vs Untreated WT	Phosphoproteomics
Phosphoproteomic abundance	CEP76;S83;	0.0888108	9.00404e-18	0.388458	0.699932	0.998188	-5.59993	Untreated ARID1A-KO vs Untreated WT	Phosphoproteomics
Phosphoproteomic abundance	ZSCAN29;S153;	0.0557087	1.73885e-17	0.38832	0.700034	0.998188	-5.59998	Untreated ARID1A-KO vs Untreated WT	Phosphoproteomics
Phosphoproteomic abundance	SUPT5H;T1034;	-0.0995183	1.08214e-17	-0.387859	0.700372	0.998188	-5.60014	Untreated ARID1A-KO vs Untreated WT	Phosphoproteomics
Phosphoproteomic abundance	PPFIBP1;S579;	-0.022082	-7.23111e-17	-0.387768	0.700439	0.998188	-5.60018	Untreated ARID1A-KO vs Untreated WT	Phosphoproteomics
Phosphoproteomic abundance	MOB1B;T35;	0.129639	1.77153e-16	0.386778	0.701165	0.998188	-5.60052	Untreated ARID1A-KO vs Untreated WT	Phosphoproteomics
Phosphoproteomic abundance	ILF3;S792;	0.106513	7.14128e-17	0.386131	0.70164	0.998188	-5.60075	Untreated ARID1A-KO vs Untreated WT	Phosphoproteomics
Phosphoproteomic abundance	SON;S1697;	-0.0432354	-3.91552e-17	-0.386048	0.701701	0.998188	-5.60078	Untreated ARID1A-KO vs Untreated WT	Phosphoproteomics
Phosphoproteomic abundance	SPECC1L;S832;	-0.0351595	8.27608e-18	-0.385854	0.701843	0.998188	-5.60084	Untreated ARID1A-KO vs Untreated WT	Phosphoproteomics
Phosphoproteomic abundance	PHF3;S1133;	0.234244	-1.24157e-16	0.38578	0.701898	0.998188	-5.60087	Untreated ARID1A-KO vs Untreated WT	Phosphoproteomics
Phosphoproteomic abundance	BCLAF1;S496;	0.0634901	-4.19948e-17	0.385276	0.702268	0.998188	-5.60105	Untreated ARID1A-KO vs Untreated WT	Phosphoproteomics
Phosphoproteomic abundance	SLC6A15;S687;	-0.050612	1.5468e-17	-0.384919	0.70253	0.998188	-5.60117	Untreated ARID1A-KO vs Untreated WT	Phosphoproteomics
Phosphoproteomic abundance	VPS4A;S97;	0.108334	8.67878e-17	0.383605	0.703495	0.998188	-5.60163	Untreated ARID1A-KO vs Untreated WT	Phosphoproteomics
Phosphoproteomic abundance	ATAD2;S327;	-0.0223748	2.0414e-17	-0.382621	0.704219	0.998188	-5.60197	Untreated ARID1A-KO vs Untreated WT	Phosphoproteomics
[truncated: 18,182 more rows]
