# Supplementary material for: Integrative multi-omics defines melanoma drug response networks and ARID1A-dependent resistance mechanisms
Source: Mol Syst Biol. 2026 Feb 18;22(5):685–711. doi: 10.1038/s44320-025-00183-5 (PMC13144321; doi:10.1038/s44320-025-00183-5)
Supplement: Supplementary file 8 — Data Set EV4 [file 44320_2025_183_MOESM8_ESM.xlsx]

## Sheet: Sheet1
Dataset EV4: Transcriptomics Data (LFCs). Log2 fold changes (LFCs) for gene expression data derived from transcriptomics analysis between all conditions. Each entry reflects gene expression variations across experimental conditions.

## Sheet: Table_S4_Transcriptomics_LFCs
column_label	Gene	logFC	AveExpr	t	P.Value	adj.P.Val	B	comparison	data_type
mRNA RNAseq/transcriptomics	MMP1	6.35858	3.35283	38.4473	9.81435e-19	1.41091e-14	31.2677	Untreated ARID1A-KO vs Untreated WT	Transcriptomics
mRNA RNAseq/transcriptomics	PDE5A	2.54986	3.90964	24.487	2.84466e-15	2.04474e-11	24.7982	Untreated ARID1A-KO vs Untreated WT	Transcriptomics
mRNA RNAseq/transcriptomics	FGF1	-1.71169	3.85361	-23.505	5.8184e-15	2.78818e-11	24.16	Untreated ARID1A-KO vs Untreated WT	Transcriptomics
mRNA RNAseq/transcriptomics	AKR1C2	2.13673	4.68655	21.7555	2.23855e-14	5.90188e-11	22.9383	Untreated ARID1A-KO vs Untreated WT	Transcriptomics
mRNA RNAseq/transcriptomics	PCDH1	-1.06095	6.90205	-21.5562	2.62649e-14	5.90188e-11	22.7918	Untreated ARID1A-KO vs Untreated WT	Transcriptomics
mRNA RNAseq/transcriptomics	SUCNR1	7.58946	-2.56512	21.4576	2.84407e-14	5.90188e-11	22.7187	Untreated ARID1A-KO vs Untreated WT	Transcriptomics
mRNA RNAseq/transcriptomics	ELL2	1.90724	4.1765	21.4448	2.87376e-14	5.90188e-11	22.7092	Untreated ARID1A-KO vs Untreated WT	Transcriptomics
mRNA RNAseq/transcriptomics	KCNS3	-1.58383	3.38133	-21.0904	3.83703e-14	6.89515e-11	22.443	Untreated ARID1A-KO vs Untreated WT	Transcriptomics
mRNA RNAseq/transcriptomics	MME	5.4778	1.7985	20.6658	5.45751e-14	8.1703e-11	22.1171	Untreated ARID1A-KO vs Untreated WT	Transcriptomics
mRNA RNAseq/transcriptomics	MYH15	1.43524	4.40099	20.6175	5.68329e-14	8.1703e-11	22.0795	Untreated ARID1A-KO vs Untreated WT	Transcriptomics
mRNA RNAseq/transcriptomics	THSD4	1.54534	5.20088	20.2053	8.0583e-14	1.05315e-10	21.7549	Untreated ARID1A-KO vs Untreated WT	Transcriptomics
mRNA RNAseq/transcriptomics	TENT5A	1.29336	5.30082	19.5495	1.42409e-13	1.70606e-10	21.2225	Untreated ARID1A-KO vs Untreated WT	Transcriptomics
mRNA RNAseq/transcriptomics	NCOA7	0.904987	6.26562	18.8453	2.677e-13	2.96035e-10	20.6282	Untreated ARID1A-KO vs Untreated WT	Transcriptomics
mRNA RNAseq/transcriptomics	RGS2	1.45496	4.81112	18.6581	3.17746e-13	3.2628e-10	20.4661	Untreated ARID1A-KO vs Untreated WT	Transcriptomics
mRNA RNAseq/transcriptomics	UNC13A	2.1668	3.48016	18.3679	4.1574e-13	3.9148e-10	20.2113	Untreated ARID1A-KO vs Untreated WT	Transcriptomics
mRNA RNAseq/transcriptomics	CAVIN2	7.3488	-2.45689	18.3177	4.35704e-13	3.9148e-10	20.1667	Untreated ARID1A-KO vs Untreated WT	Transcriptomics
mRNA RNAseq/transcriptomics	IL18	3.07985	0.340024	17.9789	5.99715e-13	4.98007e-10	19.8627	Untreated ARID1A-KO vs Untreated WT	Transcriptomics
mRNA RNAseq/transcriptomics	SOX9	3.67014	1.54525	17.938	6.23548e-13	4.98007e-10	19.8256	Untreated ARID1A-KO vs Untreated WT	Transcriptomics
mRNA RNAseq/transcriptomics	HAS3	1.3296	3.72538	17.7736	7.29747e-13	5.52149e-10	19.6755	Untreated ARID1A-KO vs Untreated WT	Transcriptomics
mRNA RNAseq/transcriptomics	MYO1D	-0.815806	4.20929	-17.4583	9.90452e-13	7.11937e-10	19.3833	Untreated ARID1A-KO vs Untreated WT	Transcriptomics
mRNA RNAseq/transcriptomics	GRIK2	-0.921898	4.66065	-17.3322	1.12067e-12	7.54975e-10	19.265	Untreated ARID1A-KO vs Untreated WT	Transcriptomics
mRNA RNAseq/transcriptomics	CDH11	3.9311	0.893951	17.3012	1.15536e-12	7.54975e-10	19.2357	Untreated ARID1A-KO vs Untreated WT	Transcriptomics
mRNA RNAseq/transcriptomics	IGFBP5	1.52408	7.35957	16.9283	1.67386e-12	1.04624e-09	18.8795	Untreated ARID1A-KO vs Untreated WT	Transcriptomics
mRNA RNAseq/transcriptomics	MYPN	2.47373	1.45778	16.8128	1.88016e-12	1.12622e-09	18.7676	Untreated ARID1A-KO vs Untreated WT	Transcriptomics
mRNA RNAseq/transcriptomics	ANK1	2.06191	1.13918	16.5913	2.35446e-12	1.35391e-09	18.5506	Untreated ARID1A-KO vs Untreated WT	Transcriptomics
mRNA RNAseq/transcriptomics	NTS	5.79058	1.61748	16.4533	2.71256e-12	1.49983e-09	18.4138	Untreated ARID1A-KO vs Untreated WT	Transcriptomics
mRNA RNAseq/transcriptomics	SPP1	1.66047	3.80638	16.3491	3.02038e-12	1.60818e-09	18.3099	Untreated ARID1A-KO vs Untreated WT	Transcriptomics
mRNA RNAseq/transcriptomics	TLL1	3.33876	1.44873	16.1654	3.65657e-12	1.82826e-09	18.1248	Untreated ARID1A-KO vs Untreated WT	Transcriptomics
mRNA RNAseq/transcriptomics	ATXN1	1.20973	4.50279	16.1043	3.89805e-12	1.82826e-09	18.0628	Untreated ARID1A-KO vs Untreated WT	Transcriptomics
mRNA RNAseq/transcriptomics	CHRNA9	2.44057	0.583832	16.078	4.00712e-12	1.82826e-09	18.036	Untreated ARID1A-KO vs Untreated WT	Transcriptomics
mRNA RNAseq/transcriptomics	PCSK1	1.50315	5.18234	16.0668	4.05481e-12	1.82826e-09	18.0245	Untreated ARID1A-KO vs Untreated WT	Transcriptomics
mRNA RNAseq/transcriptomics	GDF15	2.64325	1.59214	16.0633	4.06959e-12	1.82826e-09	18.021	Untreated ARID1A-KO vs Untreated WT	Transcriptomics
mRNA RNAseq/transcriptomics	EFNB2	-0.623231	5.55068	-15.7646	5.58553e-12	2.43326e-09	17.7135	Untreated ARID1A-KO vs Untreated WT	Transcriptomics
mRNA RNAseq/transcriptomics	GAL	1.44188	1.84945	15.7029	5.96688e-12	2.52294e-09	17.6493	Untreated ARID1A-KO vs Untreated WT	Transcriptomics
mRNA RNAseq/transcriptomics	FHDC1	-1.16337	3.45961	-15.5495	7.03817e-12	2.89088e-09	17.4885	Untreated ARID1A-KO vs Untreated WT	Transcriptomics
mRNA RNAseq/transcriptomics	ADAMTSL1	2.06758	2.11698	15.4558	7.79129e-12	3.0794e-09	17.3894	Untreated ARID1A-KO vs Untreated WT	Transcriptomics
mRNA RNAseq/transcriptomics	TMEM229B	-0.663192	5.32445	-15.4401	7.92554e-12	3.0794e-09	17.3728	Untreated ARID1A-KO vs Untreated WT	Transcriptomics
mRNA RNAseq/transcriptomics	FN1	1.43936	7.0122	15.3952	8.32287e-12	3.14867e-09	17.3251	Untreated ARID1A-KO vs Untreated WT	Transcriptomics
mRNA RNAseq/transcriptomics	RELN	5.60916	-0.0352652	15.3534	8.71089e-12	3.21097e-09	17.2806	Untreated ARID1A-KO vs Untreated WT	Transcriptomics
mRNA RNAseq/transcriptomics	UNC5D	3.60156	1.04853	15.2326	9.94578e-12	3.57451e-09	17.1512	Untreated ARID1A-KO vs Untreated WT	Transcriptomics
mRNA RNAseq/transcriptomics	GJA1	7.76247	-0.397138	15.1221	1.12371e-11	3.94012e-09	17.0319	Untreated ARID1A-KO vs Untreated WT	Transcriptomics
mRNA RNAseq/transcriptomics	CHGB	2.28523	2.80729	14.9776	1.31957e-11	4.51669e-09	16.8747	Untreated ARID1A-KO vs Untreated WT	Transcriptomics
mRNA RNAseq/transcriptomics	NR2F1	2.28281	5.44651	14.8464	1.52886e-11	5.11136e-09	16.7306	Untreated ARID1A-KO vs Untreated WT	Transcriptomics
mRNA RNAseq/transcriptomics	EPHA4	1.18593	3.48997	14.7162	1.77097e-11	5.78626e-09	16.5864	Untreated ARID1A-KO vs Untreated WT	Transcriptomics
mRNA RNAseq/transcriptomics	NPTX2	1.4568	1.93264	14.6907	1.82299e-11	5.82386e-09	16.558	Untreated ARID1A-KO vs Untreated WT	Transcriptomics
mRNA RNAseq/transcriptomics	COL1A2	7.85167	0.377512	14.4852	2.30558e-11	7.20545e-09	16.3275	Untreated ARID1A-KO vs Untreated WT	Transcriptomics
mRNA RNAseq/transcriptomics	GDA	1.14592	4.84796	14.3758	2.61559e-11	8.00037e-09	16.2035	Untreated ARID1A-KO vs Untreated WT	Transcriptomics
mRNA RNAseq/transcriptomics	SLC12A8	-1.58968	2.21512	-14.2711	2.95345e-11	8.84558e-09	16.0839	Untreated ARID1A-KO vs Untreated WT	Transcriptomics
mRNA RNAseq/transcriptomics	AKAP6	1.87958	3.28253	14.2328	3.08806e-11	8.88909e-09	16.0401	Untreated ARID1A-KO vs Untreated WT	Transcriptomics
mRNA RNAseq/transcriptomics	CDH6	3.80847	-0.0399783	14.2318	3.09164e-11	8.88909e-09	16.0389	Untreated ARID1A-KO vs Untreated WT	Transcriptomics
mRNA RNAseq/transcriptomics	CNTN1	-1.27367	3.9824	-14.1378	3.45127e-11	9.72853e-09	15.9306	Untreated ARID1A-KO vs Untreated WT	Transcriptomics
mRNA RNAseq/transcriptomics	SHTN1	-0.94038	4.61837	-13.9572	4.271e-11	1.18077e-08	15.7205	Untreated ARID1A-KO vs Untreated WT	Transcriptomics
mRNA RNAseq/transcriptomics	COBL	-1.59463	3.65494	-13.872	4.72597e-11	1.2819e-08	15.6206	Untreated ARID1A-KO vs Untreated WT	Transcriptomics
mRNA RNAseq/transcriptomics	C9orf3	-0.625318	5.23992	-13.7926	5.19656e-11	1.38344e-08	15.5269	Untreated ARID1A-KO vs Untreated WT	Transcriptomics
mRNA RNAseq/transcriptomics	CTSZ	0.485199	9.41578	13.7762	5.29971e-11	1.38525e-08	15.5074	Untreated ARID1A-KO vs Untreated WT	Transcriptomics
mRNA RNAseq/transcriptomics	PDLIM1	-0.734215	5.67879	-13.7257	5.63081e-11	1.44551e-08	15.4476	Untreated ARID1A-KO vs Untreated WT	Transcriptomics
mRNA RNAseq/transcriptomics	GAS7	-0.542977	8.68868	-13.5845	6.67811e-11	1.68429e-08	15.2789	Untreated ARID1A-KO vs Untreated WT	Transcriptomics
mRNA RNAseq/transcriptomics	PLA2G4A	-0.968088	3.24617	-13.5192	7.22998e-11	1.79204e-08	15.2004	Untreated ARID1A-KO vs Untreated WT	Transcriptomics
mRNA RNAseq/transcriptomics	ABAT	-1.07426	4.40314	-13.4617	7.75575e-11	1.86555e-08	15.1309	Untreated ARID1A-KO vs Untreated WT	Transcriptomics
mRNA RNAseq/transcriptomics	CFH	2.63357	1.16008	13.4585	7.78609e-11	1.86555e-08	15.127	Untreated ARID1A-KO vs Untreated WT	Transcriptomics
mRNA RNAseq/transcriptomics	RTKN	-0.426881	6.3992	-13.3958	8.40806e-11	1.98155e-08	15.0509	Untreated ARID1A-KO vs Untreated WT	Transcriptomics
mRNA RNAseq/transcriptomics	CADM1	-0.519096	6.89672	-13.3597	8.78915e-11	2.03795e-08	15.007	Untreated ARID1A-KO vs Untreated WT	Transcriptomics
mRNA RNAseq/transcriptomics	COL5A2	1.06244	8.5927	13.3346	9.06451e-11	2.06843e-08	14.9764	Untreated ARID1A-KO vs Untreated WT	Transcriptomics
mRNA RNAseq/transcriptomics	MID1	-0.87765	5.14468	-13.2412	1.01734e-10	2.2852e-08	14.862	Untreated ARID1A-KO vs Untreated WT	Transcriptomics
mRNA RNAseq/transcriptomics	IGF2BP3	0.750051	6.21324	13.2177	1.04741e-10	2.31654e-08	14.8332	Untreated ARID1A-KO vs Untreated WT	Transcriptomics
mRNA RNAseq/transcriptomics	C3	-0.971802	3.71305	-13.1924	1.0809e-10	2.35441e-08	14.8019	Untreated ARID1A-KO vs Untreated WT	Transcriptomics
mRNA RNAseq/transcriptomics	PBX3	1.07351	5.18214	13.1427	1.14989e-10	2.46728e-08	14.7406	Untreated ARID1A-KO vs Untreated WT	Transcriptomics
mRNA RNAseq/transcriptomics	PLEKHA7	-1.03226	2.62597	-13.1054	1.20471e-10	2.53456e-08	14.6944	Untreated ARID1A-KO vs Untreated WT	Transcriptomics
mRNA RNAseq/transcriptomics	CAP2	-0.742938	3.9074	-13.0976	1.21651e-10	2.53456e-08	14.6847	Untreated ARID1A-KO vs Untreated WT	Transcriptomics
mRNA RNAseq/transcriptomics	ITGA10	1.42937	4.39183	13.0812	1.24169e-10	2.55009e-08	14.6643	Untreated ARID1A-KO vs Untreated WT	Transcriptomics
mRNA RNAseq/transcriptomics	FRMD6	0.548215	6.97326	12.7724	1.8346e-10	3.71469e-08	14.2765	Untreated ARID1A-KO vs Untreated WT	Transcriptomics
mRNA RNAseq/transcriptomics	C5AR1	2.42762	0.874028	12.7496	1.88864e-10	3.77098e-08	14.2476	Untreated ARID1A-KO vs Untreated WT	Transcriptomics
mRNA RNAseq/transcriptomics	KCNMA1	0.840944	4.8676	12.6769	2.07311e-10	4.08261e-08	14.1549	Untreated ARID1A-KO vs Untreated WT	Transcriptomics
mRNA RNAseq/transcriptomics	UTS2	6.31848	-0.883914	12.6375	2.18086e-10	4.23677e-08	14.1044	Untreated ARID1A-KO vs Untreated WT	Transcriptomics
mRNA RNAseq/transcriptomics	WDR72	-0.831161	4.66028	-12.6236	2.22032e-10	4.2559e-08	14.0866	Untreated ARID1A-KO vs Untreated WT	Transcriptomics
mRNA RNAseq/transcriptomics	MAF	-0.821634	6.09892	-12.5879	2.3247e-10	4.26739e-08	14.0408	Untreated ARID1A-KO vs Untreated WT	Transcriptomics
mRNA RNAseq/transcriptomics	TFPI2	0.988352	4.02866	12.5859	2.33097e-10	4.26739e-08	14.0381	Untreated ARID1A-KO vs Untreated WT	Transcriptomics
mRNA RNAseq/transcriptomics	SEMA3A	0.869764	5.69809	12.5723	2.37229e-10	4.26739e-08	14.0206	Untreated ARID1A-KO vs Untreated WT	Transcriptomics
mRNA RNAseq/transcriptomics	RAB3B	1.78436	2.58226	12.5702	2.37859e-10	4.26739e-08	14.018	Untreated ARID1A-KO vs Untreated WT	Transcriptomics
mRNA RNAseq/transcriptomics	FLRT3	0.470546	6.17713	12.5639	2.39809e-10	4.26739e-08	14.0099	Untreated ARID1A-KO vs Untreated WT	Transcriptomics
mRNA RNAseq/transcriptomics	KDR	-3.45695	1.64363	-12.5619	2.40442e-10	4.26739e-08	14.0072	Untreated ARID1A-KO vs Untreated WT	Transcriptomics
mRNA RNAseq/transcriptomics	GALNT6	-0.805618	5.19084	-12.5387	2.47752e-10	4.34351e-08	13.9774	Untreated ARID1A-KO vs Untreated WT	Transcriptomics
mRNA RNAseq/transcriptomics	FSTL1	1.27126	4.69992	12.4644	2.72858e-10	4.72603e-08	13.8812	Untreated ARID1A-KO vs Untreated WT	Transcriptomics
mRNA RNAseq/transcriptomics	SPOCK1	0.949228	6.3228	12.3577	3.13648e-10	5.36786e-08	13.7423	Untreated ARID1A-KO vs Untreated WT	Transcriptomics
mRNA RNAseq/transcriptomics	PHEX	-0.876771	2.87997	-12.2895	3.43058e-10	5.80213e-08	13.6529	Untreated ARID1A-KO vs Untreated WT	Transcriptomics
mRNA RNAseq/transcriptomics	CD74	-0.931253	10.7266	-12.2776	3.48456e-10	5.82489e-08	13.6373	Untreated ARID1A-KO vs Untreated WT	Transcriptomics
mRNA RNAseq/transcriptomics	LOC100128317	2.62063	1.51456	12.2097	3.81145e-10	6.29809e-08	13.5479	Untreated ARID1A-KO vs Untreated WT	Transcriptomics
mRNA RNAseq/transcriptomics	LYPD1	-1.24751	3.7365	-12.1766	3.98229e-10	6.50561e-08	13.5041	Untreated ARID1A-KO vs Untreated WT	Transcriptomics
mRNA RNAseq/transcriptomics	SDC4	-0.613149	6.79734	-12.1292	4.24114e-10	6.85063e-08	13.4412	Untreated ARID1A-KO vs Untreated WT	Transcriptomics
mRNA RNAseq/transcriptomics	SLC38A2	0.733685	8.83879	12.116	4.31669e-10	6.89519e-08	13.4236	Untreated ARID1A-KO vs Untreated WT	Transcriptomics
mRNA RNAseq/transcriptomics	LINC00511	-0.679048	6.09051	-12.1064	4.372e-10	6.9068e-08	13.4108	Untreated ARID1A-KO vs Untreated WT	Transcriptomics
mRNA RNAseq/transcriptomics	ZNF536	-1.07548	3.90263	-12.0861	4.49172e-10	7.01879e-08	13.3839	Untreated ARID1A-KO vs Untreated WT	Transcriptomics
mRNA RNAseq/transcriptomics	LIMCH1	-0.613731	7.26594	-11.9971	5.05988e-10	7.8216e-08	13.2648	Untreated ARID1A-KO vs Untreated WT	Transcriptomics
mRNA RNAseq/transcriptomics	LPCAT2	-0.886091	5.58935	-11.9337	5.51051e-10	8.42756e-08	13.1795	Untreated ARID1A-KO vs Untreated WT	Transcriptomics
mRNA RNAseq/transcriptomics	ABI3BP	1.46935	2.9994	11.9135	5.66237e-10	8.49377e-08	13.1524	Untreated ARID1A-KO vs Untreated WT	Transcriptomics
mRNA RNAseq/transcriptomics	VCX	1.81075	1.80927	11.9123	5.67196e-10	8.49377e-08	13.1507	Untreated ARID1A-KO vs Untreated WT	Transcriptomics
mRNA RNAseq/transcriptomics	NRG1	1.87575	1.88958	11.8994	5.77111e-10	8.52249e-08	13.1333	Untreated ARID1A-KO vs Untreated WT	Transcriptomics
mRNA RNAseq/transcriptomics	ITPRID2	0.66155	8.18463	11.8945	5.80971e-10	8.52249e-08	13.1267	Untreated ARID1A-KO vs Untreated WT	Transcriptomics
mRNA RNAseq/transcriptomics	GDNF	1.37156	3.34024	11.8702	6.00417e-10	8.70016e-08	13.0937	Untreated ARID1A-KO vs Untreated WT	Transcriptomics
mRNA RNAseq/transcriptomics	PODXL2	0.811745	4.72026	11.8607	6.08126e-10	8.70016e-08	13.081	Untreated ARID1A-KO vs Untreated WT	Transcriptomics
mRNA RNAseq/transcriptomics	HCN1	2.74871	0.732142	11.857	6.11238e-10	8.70016e-08	13.0759	Untreated ARID1A-KO vs Untreated WT	Transcriptomics
mRNA RNAseq/transcriptomics	SEL1L3	-0.858562	5.03049	-11.8092	6.52188e-10	9.13118e-08	13.011	Untreated ARID1A-KO vs Untreated WT	Transcriptomics
mRNA RNAseq/transcriptomics	TRIM2	-0.610791	7.48572	-11.8069	6.54224e-10	9.13118e-08	13.0079	Untreated ARID1A-KO vs Untreated WT	Transcriptomics
mRNA RNAseq/transcriptomics	SORBS1	-0.911821	4.11776	-11.7861	6.73006e-10	9.30301e-08	12.9796	Untreated ARID1A-KO vs Untreated WT	Transcriptomics
mRNA RNAseq/transcriptomics	ANTXR2	1.035	4.42591	11.743	7.13703e-10	9.77161e-08	12.9208	Untreated ARID1A-KO vs Untreated WT	Transcriptomics
mRNA RNAseq/transcriptomics	IGFBP7	-0.819448	4.21011	-11.7143	7.42227e-10	1.00663e-07	12.8816	Untreated ARID1A-KO vs Untreated WT	Transcriptomics
mRNA RNAseq/transcriptomics	COLEC12	1.46596	2.30664	11.6569	8.02915e-10	1.07876e-07	12.8029	Untreated ARID1A-KO vs Untreated WT	Transcriptomics
mRNA RNAseq/transcriptomics	BARX2	2.59221	2.15373	11.6454	8.15671e-10	1.08575e-07	12.7871	Untreated ARID1A-KO vs Untreated WT	Transcriptomics
mRNA RNAseq/transcriptomics	VEGFC	1.13882	2.78696	11.634	8.28551e-10	1.09278e-07	12.7714	Untreated ARID1A-KO vs Untreated WT	Transcriptomics
mRNA RNAseq/transcriptomics	ID3	1.02266	6.90592	11.544	9.38107e-10	1.22602e-07	12.647	Untreated ARID1A-KO vs Untreated WT	Transcriptomics
mRNA RNAseq/transcriptomics	HLA.DPB1	-0.676293	5.85518	-11.5216	9.67574e-10	1.25099e-07	12.616	Untreated ARID1A-KO vs Untreated WT	Transcriptomics
mRNA RNAseq/transcriptomics	CHST1	-1.19219	5.00594	-11.5164	9.74613e-10	1.25099e-07	12.6087	Untreated ARID1A-KO vs Untreated WT	Transcriptomics
mRNA RNAseq/transcriptomics	HLA.DRB1	-0.873833	6.16973	-11.5097	9.83625e-10	1.25138e-07	12.5995	Untreated ARID1A-KO vs Untreated WT	Transcriptomics
mRNA RNAseq/transcriptomics	TGFBI	-1.69764	6.46744	-11.3996	1.14648e-09	1.43459e-07	12.4459	Untreated ARID1A-KO vs Untreated WT	Transcriptomics
mRNA RNAseq/transcriptomics	KIF26B	1.88325	3.59566	11.3989	1.14759e-09	1.43459e-07	12.4449	Untreated ARID1A-KO vs Untreated WT	Transcriptomics
mRNA RNAseq/transcriptomics	GNAO1	-0.774105	4.79132	-11.3739	1.18852e-09	1.46808e-07	12.4097	Untreated ARID1A-KO vs Untreated WT	Transcriptomics
mRNA RNAseq/transcriptomics	MMP10	6.49849	-1.16562	11.3701	1.1948e-09	1.46808e-07	12.4044	Untreated ARID1A-KO vs Untreated WT	Transcriptomics
mRNA RNAseq/transcriptomics	SYTL2	-1.02458	4.05974	-11.3196	1.28237e-09	1.56232e-07	12.3335	Untreated ARID1A-KO vs Untreated WT	Transcriptomics
mRNA RNAseq/transcriptomics	CLIP2	-0.67627	6.02629	-11.2767	1.3622e-09	1.64563e-07	12.2729	Untreated ARID1A-KO vs Untreated WT	Transcriptomics
mRNA RNAseq/transcriptomics	BDNF	1.33487	2.14763	11.2199	1.47578e-09	1.76798e-07	12.1925	Untreated ARID1A-KO vs Untreated WT	Transcriptomics
mRNA RNAseq/transcriptomics	NA..734	-1.43723	2.00761	-11.1279	1.6816e-09	1.9979e-07	12.0614	Untreated ARID1A-KO vs Untreated WT	Transcriptomics
mRNA RNAseq/transcriptomics	HLA.DPA1	-0.750431	7.75269	-11.1181	1.705e-09	2.0091e-07	12.0475	Untreated ARID1A-KO vs Untreated WT	Transcriptomics
mRNA RNAseq/transcriptomics	PRSS12	-0.895247	4.48811	-11.0654	1.8382e-09	2.14845e-07	11.9719	Untreated ARID1A-KO vs Untreated WT	Transcriptomics
mRNA RNAseq/transcriptomics	LDLRAP1	-0.474154	5.9706	-11.0464	1.8888e-09	2.18979e-07	11.9447	Untreated ARID1A-KO vs Untreated WT	Transcriptomics
mRNA RNAseq/transcriptomics	TEAD2	0.746286	5.3059	11.0144	1.97734e-09	2.26941e-07	11.8986	Untreated ARID1A-KO vs Untreated WT	Transcriptomics
mRNA RNAseq/transcriptomics	F2RL1	1.51075	2.31816	11.0103	1.98905e-09	2.26941e-07	11.8927	Untreated ARID1A-KO vs Untreated WT	Transcriptomics
mRNA RNAseq/transcriptomics	RAI14	0.48524	6.16826	10.9956	2.03149e-09	2.29958e-07	11.8715	Untreated ARID1A-KO vs Untreated WT	Transcriptomics
mRNA RNAseq/transcriptomics	TMTC1	1.46282	3.73085	10.9644	2.12447e-09	2.36712e-07	11.8265	Untreated ARID1A-KO vs Untreated WT	Transcriptomics
mRNA RNAseq/transcriptomics	NNMT	0.578135	5.98397	10.962	2.13187e-09	2.36712e-07	11.823	Untreated ARID1A-KO vs Untreated WT	Transcriptomics
mRNA RNAseq/transcriptomics	TNIK	-0.596786	5.36315	-10.9592	2.14055e-09	2.36712e-07	11.8189	Untreated ARID1A-KO vs Untreated WT	Transcriptomics
mRNA RNAseq/transcriptomics	HLA.DQA1	-1.35782	2.52085	-10.9364	2.21212e-09	2.42759e-07	11.7858	Untreated ARID1A-KO vs Untreated WT	Transcriptomics
mRNA RNAseq/transcriptomics	NA..906	2.30355	0.463501	10.9118	2.29199e-09	2.49117e-07	11.7502	Untreated ARID1A-KO vs Untreated WT	Transcriptomics
mRNA RNAseq/transcriptomics	COL5A3	-1.82351	3.1091	-10.9079	2.30471e-09	2.49117e-07	11.7446	Untreated ARID1A-KO vs Untreated WT	Transcriptomics
mRNA RNAseq/transcriptomics	ANXA10	4.63576	-2.01293	10.8429	2.53218e-09	2.71661e-07	11.6499	Untreated ARID1A-KO vs Untreated WT	Transcriptomics
mRNA RNAseq/transcriptomics	ANKRD44	-0.901468	3.22712	-10.8333	2.56758e-09	2.73418e-07	11.636	Untreated ARID1A-KO vs Untreated WT	Transcriptomics
mRNA RNAseq/transcriptomics	FAM167A	1.09242	2.23209	10.7922	2.72584e-09	2.88138e-07	11.5758	Untreated ARID1A-KO vs Untreated WT	Transcriptomics
mRNA RNAseq/transcriptomics	TOX	2.63725	0.396897	10.6973	3.13123e-09	3.28574e-07	11.4363	Untreated ARID1A-KO vs Untreated WT	Transcriptomics
mRNA RNAseq/transcriptomics	CDC42EP5	1.50706	2.16831	10.6759	3.23114e-09	3.366e-07	11.4046	Untreated ARID1A-KO vs Untreated WT	Transcriptomics
mRNA RNAseq/transcriptomics	RGS4	2.38979	1.30993	10.667	3.27323e-09	3.38533e-07	11.3916	Untreated ARID1A-KO vs Untreated WT	Transcriptomics
mRNA RNAseq/transcriptomics	ALK	1.74238	1.4153	10.6079	3.57096e-09	3.66686e-07	11.304	Untreated ARID1A-KO vs Untreated WT	Transcriptomics
mRNA RNAseq/transcriptomics	PCDH9	0.780124	4.09824	10.6027	3.5983e-09	3.66873e-07	11.2963	Untreated ARID1A-KO vs Untreated WT	Transcriptomics
mRNA RNAseq/transcriptomics	IL6R	-0.847769	4.83721	-10.5932	3.64915e-09	3.69438e-07	11.2821	Untreated ARID1A-KO vs Untreated WT	Transcriptomics
mRNA RNAseq/transcriptomics	POSTN	4.30294	-1.12209	10.5819	3.7104e-09	3.73012e-07	11.2654	Untreated ARID1A-KO vs Untreated WT	Transcriptomics
mRNA RNAseq/transcriptomics	PLK2	0.425475	6.97577	10.5518	3.8793e-09	3.85305e-07	11.2205	Untreated ARID1A-KO vs Untreated WT	Transcriptomics
mRNA RNAseq/transcriptomics	IL13RA1	0.866332	6.45254	10.5506	3.88628e-09	3.85305e-07	11.2187	Untreated ARID1A-KO vs Untreated WT	Transcriptomics
mRNA RNAseq/transcriptomics	HCP5	-1.0042	2.31571	-10.5293	4.01115e-09	3.94961e-07	11.1869	Untreated ARID1A-KO vs Untreated WT	Transcriptomics
mRNA RNAseq/transcriptomics	CRABP2	2.02718	1.49455	10.5186	4.07481e-09	3.98499e-07	11.171	Untreated ARID1A-KO vs Untreated WT	Transcriptomics
mRNA RNAseq/transcriptomics	SOCS2.AS1	2.04973	2.20681	10.4475	4.52928e-09	4.37067e-07	11.0645	Untreated ARID1A-KO vs Untreated WT	Transcriptomics
mRNA RNAseq/transcriptomics	NCAM1	-2.05531	1.75324	-10.4474	4.52998e-09	4.37067e-07	11.0643	Untreated ARID1A-KO vs Untreated WT	Transcriptomics
mRNA RNAseq/transcriptomics	NA..310	-1.44284	1.51531	-10.4312	4.64087e-09	4.44781e-07	11.0399	Untreated ARID1A-KO vs Untreated WT	Transcriptomics
mRNA RNAseq/transcriptomics	PENK	4.64724	-2.04305	10.4191	4.72559e-09	4.49901e-07	11.0217	Untreated ARID1A-KO vs Untreated WT	Transcriptomics
mRNA RNAseq/transcriptomics	SLC38A4	2.43236	0.123241	10.3886	4.946e-09	4.67788e-07	10.9757	Untreated ARID1A-KO vs Untreated WT	Transcriptomics
mRNA RNAseq/transcriptomics	MOXD1	-1.10167	3.98005	-10.3789	5.0186e-09	4.71552e-07	10.9611	Untreated ARID1A-KO vs Untreated WT	Transcriptomics
mRNA RNAseq/transcriptomics	F11R	-1.02102	2.73184	-10.3617	5.14996e-09	4.80752e-07	10.935	Untreated ARID1A-KO vs Untreated WT	Transcriptomics
mRNA RNAseq/transcriptomics	LOC101928433	2.28405	-0.255145	10.3572	5.18491e-09	4.80892e-07	10.9282	Untreated ARID1A-KO vs Untreated WT	Transcriptomics
mRNA RNAseq/transcriptomics	FCRLA	-0.9404	5.45487	-10.3522	5.22364e-09	4.81379e-07	10.9207	Untreated ARID1A-KO vs Untreated WT	Transcriptomics
mRNA RNAseq/transcriptomics	SORBS2	-1.09156	4.23979	-10.3391	5.32741e-09	4.87814e-07	10.9008	Untreated ARID1A-KO vs Untreated WT	Transcriptomics
mRNA RNAseq/transcriptomics	SULF1	1.72112	3.61154	10.3212	5.47258e-09	4.97935e-07	10.8737	Untreated ARID1A-KO vs Untreated WT	Transcriptomics
mRNA RNAseq/transcriptomics	C16orf45	0.507742	5.18773	10.312	5.54892e-09	5.01706e-07	10.8598	Untreated ARID1A-KO vs Untreated WT	Transcriptomics
mRNA RNAseq/transcriptomics	LINC01301	-1.43996	0.679098	-10.2927	5.71322e-09	5.13332e-07	10.8303	Untreated ARID1A-KO vs Untreated WT	Transcriptomics
mRNA RNAseq/transcriptomics	PSD4	-0.598043	3.4052	-10.2711	5.90199e-09	5.27e-07	10.7976	Untreated ARID1A-KO vs Untreated WT	Transcriptomics
mRNA RNAseq/transcriptomics	CPED1	2.6335	1.2738	10.2618	5.98532e-09	5.31142e-07	10.7834	Untreated ARID1A-KO vs Untreated WT	Transcriptomics
mRNA RNAseq/transcriptomics	RASAL1	-1.41459	2.56449	-10.2554	6.0437e-09	5.33032e-07	10.7736	Untreated ARID1A-KO vs Untreated WT	Transcriptomics
mRNA RNAseq/transcriptomics	AHR	0.768678	7.0059	10.2496	6.09726e-09	5.34476e-07	10.7647	Untreated ARID1A-KO vs Untreated WT	Transcriptomics
mRNA RNAseq/transcriptomics	SOCS2	1.24612	4.88329	10.2439	6.15013e-09	5.35844e-07	10.756	Untreated ARID1A-KO vs Untreated WT	Transcriptomics
mRNA RNAseq/transcriptomics	DEPTOR	1.01707	3.66188	10.2353	6.23014e-09	5.39546e-07	10.743	Untreated ARID1A-KO vs Untreated WT	Transcriptomics
mRNA RNAseq/transcriptomics	DCHS1	0.801262	2.67317	10.223	6.34719e-09	5.44203e-07	10.7242	Untreated ARID1A-KO vs Untreated WT	Transcriptomics
mRNA RNAseq/transcriptomics	LINC02367	-1.4806	4.34033	-10.2217	6.35964e-09	5.44203e-07	10.7222	Untreated ARID1A-KO vs Untreated WT	Transcriptomics
mRNA RNAseq/transcriptomics	RHOB	-0.924132	5.86511	-10.2099	6.47431e-09	5.50738e-07	10.7042	Untreated ARID1A-KO vs Untreated WT	Transcriptomics
mRNA RNAseq/transcriptomics	FOSL2	0.925483	5.39305	10.1795	6.78078e-09	5.73415e-07	10.6575	Untreated ARID1A-KO vs Untreated WT	Transcriptomics
mRNA RNAseq/transcriptomics	ROPN1	-1.00885	2.23503	-10.157	7.01659e-09	5.89886e-07	10.623	Untreated ARID1A-KO vs Untreated WT	Transcriptomics
mRNA RNAseq/transcriptomics	SORCS1	0.82159	6.79871	10.1246	7.3717e-09	6.16137e-07	10.5732	Untreated ARID1A-KO vs Untreated WT	Transcriptomics
mRNA RNAseq/transcriptomics	KSR2	-1.4319	1.81132	-10.1144	7.48677e-09	6.22137e-07	10.5576	Untreated ARID1A-KO vs Untreated WT	Transcriptomics
mRNA RNAseq/transcriptomics	LINC00707	1.12259	2.24094	10.1027	7.62266e-09	6.2979e-07	10.5394	Untreated ARID1A-KO vs Untreated WT	Transcriptomics
mRNA RNAseq/transcriptomics	PALD1	0.886746	3.4126	10.089	7.78377e-09	6.3941e-07	10.5183	Untreated ARID1A-KO vs Untreated WT	Transcriptomics
mRNA RNAseq/transcriptomics	VAV3	1.56455	4.78369	10.0853	7.82806e-09	6.3941e-07	10.5126	Untreated ARID1A-KO vs Untreated WT	Transcriptomics
mRNA RNAseq/transcriptomics	BMP8B	-0.655335	5.13148	-10.0507	8.25388e-09	6.70383e-07	10.4591	Untreated ARID1A-KO vs Untreated WT	Transcriptomics
mRNA RNAseq/transcriptomics	PCDH15	1.10204	2.44037	10.0401	8.38852e-09	6.75277e-07	10.4428	Untreated ARID1A-KO vs Untreated WT	Transcriptomics
mRNA RNAseq/transcriptomics	HLA.DRA	-0.924386	8.5191	-10.038	8.41595e-09	6.75277e-07	10.4395	Untreated ARID1A-KO vs Untreated WT	Transcriptomics
mRNA RNAseq/transcriptomics	PITPNM1	0.516609	6.80901	10.035	8.45506e-09	6.75277e-07	10.4348	Untreated ARID1A-KO vs Untreated WT	Transcriptomics
mRNA RNAseq/transcriptomics	TES	-0.810622	5.21939	-10.0017	8.89963e-09	7.06857e-07	10.383	Untreated ARID1A-KO vs Untreated WT	Transcriptomics
mRNA RNAseq/transcriptomics	L1CAM	-1.01081	5.92215	-9.99528	8.98751e-09	7.09915e-07	10.3731	Untreated ARID1A-KO vs Untreated WT	Transcriptomics
mRNA RNAseq/transcriptomics	LRRC17	2.32412	1.23124	9.95161	9.61351e-09	7.55212e-07	10.3051	Untreated ARID1A-KO vs Untreated WT	Transcriptomics
mRNA RNAseq/transcriptomics	OGDHL	1.08434	2.83233	9.92678	9.98972e-09	7.80501e-07	10.2664	Untreated ARID1A-KO vs Untreated WT	Transcriptomics
mRNA RNAseq/transcriptomics	TMEM255A	-1.08703	3.06457	-9.88993	1.05765e-08	8.21879e-07	10.2087	Untreated ARID1A-KO vs Untreated WT	Transcriptomics
mRNA RNAseq/transcriptomics	GPNMB	-0.715259	7.23165	-9.87602	1.08074e-08	8.35306e-07	10.1869	Untreated ARID1A-KO vs Untreated WT	Transcriptomics
mRNA RNAseq/transcriptomics	TFPI	2.19036	1.01843	9.86041	1.10726e-08	8.51231e-07	10.1624	Untreated ARID1A-KO vs Untreated WT	Transcriptomics
mRNA RNAseq/transcriptomics	ADAMTS5	5.71353	-0.767287	9.77115	1.27263e-08	9.73156e-07	10.0217	Untreated ARID1A-KO vs Untreated WT	Transcriptomics
mRNA RNAseq/transcriptomics	TEX41	-1.85254	1.03906	-9.6937	1.43706e-08	1.09308e-06	9.89887	Untreated ARID1A-KO vs Untreated WT	Transcriptomics
mRNA RNAseq/transcriptomics	CTNNAL1	-0.536251	6.64491	-9.64137	1.56061e-08	1.18081e-06	9.81547	Untreated ARID1A-KO vs Untreated WT	Transcriptomics
mRNA RNAseq/transcriptomics	PTPN22	-1.37181	0.30158	-9.62794	1.59407e-08	1.19981e-06	9.79402	Untreated ARID1A-KO vs Untreated WT	Transcriptomics
mRNA RNAseq/transcriptomics	TRIML2	1.68583	0.331117	9.62359	1.60506e-08	1.20179e-06	9.78707	Untreated ARID1A-KO vs Untreated WT	Transcriptomics
mRNA RNAseq/transcriptomics	LSAMP	-0.739665	4.35317	-9.60528	1.65225e-08	1.22658e-06	9.75777	Untreated ARID1A-KO vs Untreated WT	Transcriptomics
mRNA RNAseq/transcriptomics	MCTP2	-1.32054	1.62218	-9.60414	1.65523e-08	1.22658e-06	9.75595	Untreated ARID1A-KO vs Untreated WT	Transcriptomics
mRNA RNAseq/transcriptomics	ARNTL	-0.44067	3.89287	-9.5997	1.6669e-08	1.22889e-06	9.74884	Untreated ARID1A-KO vs Untreated WT	Transcriptomics
mRNA RNAseq/transcriptomics	SEMA3D	0.944336	2.75225	9.56121	1.77186e-08	1.2996e-06	9.68708	Untreated ARID1A-KO vs Untreated WT	Transcriptomics
mRNA RNAseq/transcriptomics	TUB	0.597501	4.25326	9.54951	1.80509e-08	1.31725e-06	9.66828	Untreated ARID1A-KO vs Untreated WT	Transcriptomics
mRNA RNAseq/transcriptomics	LRP3	0.789925	4.82444	9.54382	1.82149e-08	1.32251e-06	9.65913	Untreated ARID1A-KO vs Untreated WT	Transcriptomics
mRNA RNAseq/transcriptomics	DIRAS1	0.827176	4.5128	9.52557	1.87516e-08	1.35464e-06	9.62975	Untreated ARID1A-KO vs Untreated WT	Transcriptomics
mRNA RNAseq/transcriptomics	DYSF	-1.05638	2.58492	-9.50007	1.95296e-08	1.40379e-06	9.58863	Untreated ARID1A-KO vs Untreated WT	Transcriptomics
mRNA RNAseq/transcriptomics	TUBB4A	1.11767	4.16252	9.49192	1.97853e-08	1.41509e-06	9.57546	Untreated ARID1A-KO vs Untreated WT	Transcriptomics
mRNA RNAseq/transcriptomics	EGFL7	0.708116	3.64432	9.4412	2.14568e-08	1.51956e-06	9.4934	Untreated ARID1A-KO vs Untreated WT	Transcriptomics
mRNA RNAseq/transcriptomics	PLAC8	1.32907	1.91445	9.44119	2.14573e-08	1.51956e-06	9.49337	Untreated ARID1A-KO vs Untreated WT	Transcriptomics
mRNA RNAseq/transcriptomics	ZNF827	-0.675284	5.59167	-9.41629	2.23312e-08	1.5737e-06	9.45297	Untreated ARID1A-KO vs Untreated WT	Transcriptomics
mRNA RNAseq/transcriptomics	LAMC3	1.81798	0.955019	9.4087	2.26049e-08	1.58521e-06	9.44064	Untreated ARID1A-KO vs Untreated WT	Transcriptomics
mRNA RNAseq/transcriptomics	CHST11	-0.699498	5.19254	-9.38752	2.33878e-08	1.63215e-06	9.40618	Untreated ARID1A-KO vs Untreated WT	Transcriptomics
mRNA RNAseq/transcriptomics	DEPDC7	-1.29972	4.29921	-9.37379	2.39103e-08	1.66055e-06	9.38382	Untreated ARID1A-KO vs Untreated WT	Transcriptomics
mRNA RNAseq/transcriptomics	MGAT5	-0.532636	6.99549	-9.35604	2.46036e-08	1.70049e-06	9.35488	Untreated ARID1A-KO vs Untreated WT	Transcriptomics
mRNA RNAseq/transcriptomics	FRY	-1.22815	2.37193	-9.33101	2.56176e-08	1.7621e-06	9.314	Untreated ARID1A-KO vs Untreated WT	Transcriptomics
mRNA RNAseq/transcriptomics	FOXD3	-1.14945	5.48287	-9.32207	2.59904e-08	1.77923e-06	9.29937	Untreated ARID1A-KO vs Untreated WT	Transcriptomics
mRNA RNAseq/transcriptomics	BOC	0.845584	3.59417	9.31238	2.64007e-08	1.79875e-06	9.28351	Untreated ARID1A-KO vs Untreated WT	Transcriptomics
mRNA RNAseq/transcriptomics	MMP2	-0.60235	7.27687	-9.28599	2.75527e-08	1.86839e-06	9.24027	Untreated ARID1A-KO vs Untreated WT	Transcriptomics
mRNA RNAseq/transcriptomics	PLEKHA4	-0.502575	6.78935	-9.28003	2.78204e-08	1.87768e-06	9.23048	Untreated ARID1A-KO vs Untreated WT	Transcriptomics
mRNA RNAseq/transcriptomics	LUM	1.38544	2.41479	9.26449	2.85307e-08	1.91662e-06	9.20495	Untreated ARID1A-KO vs Untreated WT	Transcriptomics
mRNA RNAseq/transcriptomics	FRMD5	-0.7163	4.49275	-9.26121	2.86825e-08	1.91786e-06	9.19958	Untreated ARID1A-KO vs Untreated WT	Transcriptomics
mRNA RNAseq/transcriptomics	MEGF6	3.52114	0.666261	9.24548	2.94248e-08	1.95838e-06	9.1737	Untreated ARID1A-KO vs Untreated WT	Transcriptomics
mRNA RNAseq/transcriptomics	KYNU	0.480706	5.564	9.23951	2.9712e-08	1.96839e-06	9.16387	Untreated ARID1A-KO vs Untreated WT	Transcriptomics
mRNA RNAseq/transcriptomics	RAB27B	1.45167	3.57405	9.23611	2.98766e-08	1.97021e-06	9.15827	Untreated ARID1A-KO vs Untreated WT	Transcriptomics
mRNA RNAseq/transcriptomics	RNF152	1.39655	0.757538	9.22233	3.05538e-08	2.00173e-06	9.13557	Untreated ARID1A-KO vs Untreated WT	Transcriptomics
mRNA RNAseq/transcriptomics	BRINP3	3.45457	1.11709	9.22074	3.0633e-08	2.00173e-06	9.13295	Untreated ARID1A-KO vs Untreated WT	Transcriptomics
mRNA RNAseq/transcriptomics	ROS1	2.02679	-0.699022	9.20994	3.11766e-08	2.02803e-06	9.11514	Untreated ARID1A-KO vs Untreated WT	Transcriptomics
mRNA RNAseq/transcriptomics	C1orf21	-0.461529	5.25822	-9.20405	3.14775e-08	2.03838e-06	9.10541	Untreated ARID1A-KO vs Untreated WT	Transcriptomics
mRNA RNAseq/transcriptomics	RCN1	-0.488464	6.91216	-9.19708	3.18372e-08	2.05243e-06	9.0939	Untreated ARID1A-KO vs Untreated WT	Transcriptomics
mRNA RNAseq/transcriptomics	SHISA4	-0.458198	5.42973	-9.15813	3.39277e-08	2.17743e-06	9.02949	Untreated ARID1A-KO vs Untreated WT	Transcriptomics
mRNA RNAseq/transcriptomics	TRPA1	3.73469	-0.000355703	9.13557	3.52039e-08	2.24929e-06	8.99208	Untreated ARID1A-KO vs Untreated WT	Transcriptomics
mRNA RNAseq/transcriptomics	DOCK2	1.536	2.03934	9.12153	3.60237e-08	2.28816e-06	8.96876	Untreated ARID1A-KO vs Untreated WT	Transcriptomics
mRNA RNAseq/transcriptomics	MGAM2	-1.67957	4.12544	-9.11972	3.61305e-08	2.28816e-06	8.96576	Untreated ARID1A-KO vs Untreated WT	Transcriptomics
mRNA RNAseq/transcriptomics	SIPA1L2	-0.545108	5.90295	-9.10729	3.68748e-08	2.30986e-06	8.9451	Untreated ARID1A-KO vs Untreated WT	Transcriptomics
mRNA RNAseq/transcriptomics	ADAM23	-0.625832	5.98272	-9.10667	3.69128e-08	2.30986e-06	8.94406	Untreated ARID1A-KO vs Untreated WT	Transcriptomics
mRNA RNAseq/transcriptomics	DAB2	-0.450395	5.40595	-9.10597	3.69551e-08	2.30986e-06	8.9429	Untreated ARID1A-KO vs Untreated WT	Transcriptomics
mRNA RNAseq/transcriptomics	APLP1	0.997659	4.03449	9.091	3.78752e-08	2.35712e-06	8.91798	Untreated ARID1A-KO vs Untreated WT	Transcriptomics
mRNA RNAseq/transcriptomics	HS6ST3	1.4404	3.08005	9.08028	3.85485e-08	2.38868e-06	8.90013	Untreated ARID1A-KO vs Untreated WT	Transcriptomics
mRNA RNAseq/transcriptomics	SLC7A5	-0.64179	9.10212	-9.05648	4.00886e-08	2.47345e-06	8.86044	Untreated ARID1A-KO vs Untreated WT	Transcriptomics
mRNA RNAseq/transcriptomics	BTBD11	1.84149	0.118871	9.05108	4.04468e-08	2.48489e-06	8.85142	Untreated ARID1A-KO vs Untreated WT	Transcriptomics
mRNA RNAseq/transcriptomics	RAP1B	0.357952	6.05303	9.04566	4.08097e-08	2.49651e-06	8.84237	Untreated ARID1A-KO vs Untreated WT	Transcriptomics
mRNA RNAseq/transcriptomics	FABP7	-1.00392	2.06452	-9.03302	4.167e-08	2.53834e-06	8.82123	Untreated ARID1A-KO vs Untreated WT	Transcriptomics
mRNA RNAseq/transcriptomics	PKNOX2	-2.05372	2.85655	-9.01797	4.27183e-08	2.58789e-06	8.79605	Untreated ARID1A-KO vs Untreated WT	Transcriptomics
mRNA RNAseq/transcriptomics	DEPP1	1.49601	2.43076	9.0162	4.28435e-08	2.58789e-06	8.79309	Untreated ARID1A-KO vs Untreated WT	Transcriptomics
mRNA RNAseq/transcriptomics	FMN1	0.84575	6.01744	8.98832	4.48655e-08	2.69869e-06	8.74635	Untreated ARID1A-KO vs Untreated WT	Transcriptomics
mRNA RNAseq/transcriptomics	BEND6	-0.950705	2.75946	-8.96689	4.6487e-08	2.78457e-06	8.71037	Untreated ARID1A-KO vs Untreated WT	Transcriptomics
mRNA RNAseq/transcriptomics	TPD52L1	-0.50406	5.27524	-8.93097	4.93444e-08	2.94347e-06	8.6499	Untreated ARID1A-KO vs Untreated WT	Transcriptomics
mRNA RNAseq/transcriptomics	SLC1A4	-1.5494	5.16401	-8.90891	5.11893e-08	3.0409e-06	8.6127	Untreated ARID1A-KO vs Untreated WT	Transcriptomics
mRNA RNAseq/transcriptomics	NA..676	-1.23065	0.760186	-8.90415	5.15966e-08	3.04428e-06	8.60466	Untreated ARID1A-KO vs Untreated WT	Transcriptomics
mRNA RNAseq/transcriptomics	DUSP10	-1.03139	4.26204	-8.90157	5.18189e-08	3.04428e-06	8.6003	Untreated ARID1A-KO vs Untreated WT	Transcriptomics
mRNA RNAseq/transcriptomics	STAC	-1.31898	2.5453	-8.90085	5.18815e-08	3.04428e-06	8.59908	Untreated ARID1A-KO vs Untreated WT	Transcriptomics
mRNA RNAseq/transcriptomics	VCX2	1.63142	2.04195	8.89675	5.22369e-08	3.04465e-06	8.59216	Untreated ARID1A-KO vs Untreated WT	Transcriptomics
mRNA RNAseq/transcriptomics	ARHGEF9	-0.444525	5.7478	-8.8959	5.23114e-08	3.04465e-06	8.59071	Untreated ARID1A-KO vs Untreated WT	Transcriptomics
mRNA RNAseq/transcriptomics	GFPT2	-0.348275	6.24906	-8.88871	5.2942e-08	3.06893e-06	8.57857	Untreated ARID1A-KO vs Untreated WT	Transcriptomics
mRNA RNAseq/transcriptomics	SLIT2	-0.943839	3.79212	-8.88189	5.35483e-08	3.09161e-06	8.56702	Untreated ARID1A-KO vs Untreated WT	Transcriptomics
mRNA RNAseq/transcriptomics	KRT14	-1.40778	3.82167	-8.85328	5.61695e-08	3.22653e-06	8.51857	Untreated ARID1A-KO vs Untreated WT	Transcriptomics
mRNA RNAseq/transcriptomics	NID1	-0.403233	8.45834	-8.85153	5.63341e-08	3.22653e-06	8.5156	Untreated ARID1A-KO vs Untreated WT	Transcriptomics
mRNA RNAseq/transcriptomics	HLA.DRB6	-0.76185	3.86274	-8.80961	6.04314e-08	3.44747e-06	8.44442	Untreated ARID1A-KO vs Untreated WT	Transcriptomics
mRNA RNAseq/transcriptomics	ARHGAP31	-0.488828	6.18952	-8.80362	6.10418e-08	3.46381e-06	8.43423	Untreated ARID1A-KO vs Untreated WT	Transcriptomics
mRNA RNAseq/transcriptomics	SLC37A2	-1.68699	3.38192	-8.80208	6.11997e-08	3.46381e-06	8.43161	Untreated ARID1A-KO vs Untreated WT	Transcriptomics
mRNA RNAseq/transcriptomics	IGF2BP1	0.383262	6.80912	8.79469	6.19641e-08	3.49332e-06	8.41902	Untreated ARID1A-KO vs Untreated WT	Transcriptomics
mRNA RNAseq/transcriptomics	TNNT1	0.805545	4.74012	8.78277	6.32177e-08	3.55007e-06	8.39871	Untreated ARID1A-KO vs Untreated WT	Transcriptomics
mRNA RNAseq/transcriptomics	PLEKHG1	-1.03426	2.92455	-8.77959	6.35567e-08	3.55522e-06	8.39328	Untreated ARID1A-KO vs Untreated WT	Transcriptomics
mRNA RNAseq/transcriptomics	SYNPO	-0.371517	6.54851	-8.76679	6.49399e-08	3.61851e-06	8.37145	Untreated ARID1A-KO vs Untreated WT	Transcriptomics
mRNA RNAseq/transcriptomics	LGMN	0.491619	4.52969	8.72711	6.94302e-08	3.85378e-06	8.30364	Untreated ARID1A-KO vs Untreated WT	Transcriptomics
mRNA RNAseq/transcriptomics	ABCA8	1.35551	2.47378	8.70128	7.25277e-08	4.01022e-06	8.25937	Untreated ARID1A-KO vs Untreated WT	Transcriptomics
mRNA RNAseq/transcriptomics	STMN3	1.00445	3.85693	8.68379	7.47055e-08	4.11481e-06	8.22936	Untreated ARID1A-KO vs Untreated WT	Transcriptomics
mRNA RNAseq/transcriptomics	CTSC	0.393604	7.82858	8.67393	7.59643e-08	4.16818e-06	8.21242	Untreated ARID1A-KO vs Untreated WT	Transcriptomics
mRNA RNAseq/transcriptomics	OLR1	5.39513	-0.769589	8.67098	7.6345e-08	4.17314e-06	8.20734	Untreated ARID1A-KO vs Untreated WT	Transcriptomics
mRNA RNAseq/transcriptomics	PALM3	0.914697	4.39525	8.65623	7.82781e-08	4.2626e-06	8.18198	Untreated ARID1A-KO vs Untreated WT	Transcriptomics
mRNA RNAseq/transcriptomics	A2M	1.14517	6.60798	8.64636	7.96006e-08	4.31826e-06	8.16498	Untreated ARID1A-KO vs Untreated WT	Transcriptomics
mRNA RNAseq/transcriptomics	KIF1A	0.841584	4.0797	8.6253	8.25001e-08	4.45873e-06	8.12869	Untreated ARID1A-KO vs Untreated WT	Transcriptomics
mRNA RNAseq/transcriptomics	PCSK5	-1.14048	2.36665	-8.61529	8.39169e-08	4.51831e-06	8.11141	Untreated ARID1A-KO vs Untreated WT	Transcriptomics
mRNA RNAseq/transcriptomics	SALL2	0.774422	4.34569	8.61251	8.43143e-08	4.52277e-06	8.10662	Untreated ARID1A-KO vs Untreated WT	Transcriptomics
mRNA RNAseq/transcriptomics	TMTC2	-0.469417	6.42536	-8.58287	8.86826e-08	4.73941e-06	8.05537	Untreated ARID1A-KO vs Untreated WT	Transcriptomics
mRNA RNAseq/transcriptomics	MEX3A	0.411585	5.976	8.58007	8.91071e-08	4.74446e-06	8.05053	Untreated ARID1A-KO vs Untreated WT	Transcriptomics
mRNA RNAseq/transcriptomics	SV2C	-1.34404	0.650104	-8.55701	9.26856e-08	4.89382e-06	8.01058	Untreated ARID1A-KO vs Untreated WT	Transcriptomics
mRNA RNAseq/transcriptomics	SPON2	0.61795	6.35765	8.55596	9.28516e-08	4.89382e-06	8.00876	Untreated ARID1A-KO vs Untreated WT	Transcriptomics
mRNA RNAseq/transcriptomics	TLE4	0.480746	5.82505	8.55423	9.31274e-08	4.89382e-06	8.00575	Untreated ARID1A-KO vs Untreated WT	Transcriptomics
mRNA RNAseq/transcriptomics	OSBPL10	-0.873376	6.65576	-8.55331	9.32739e-08	4.89382e-06	8.00416	Untreated ARID1A-KO vs Untreated WT	Transcriptomics
mRNA RNAseq/transcriptomics	MGAT3	1.00621	2.60558	8.54158	9.51626e-08	4.97476e-06	7.98382	Untreated ARID1A-KO vs Untreated WT	Transcriptomics
mRNA RNAseq/transcriptomics	KCNK5	-0.763653	3.72033	-8.53026	9.70243e-08	5.0537e-06	7.96416	Untreated ARID1A-KO vs Untreated WT	Transcriptomics
mRNA RNAseq/transcriptomics	P3H2	-1.06389	2.49604	-8.51728	9.92063e-08	5.1487e-06	7.94159	Untreated ARID1A-KO vs Untreated WT	Transcriptomics
mRNA RNAseq/transcriptomics	ADGRG6	0.564236	6.58189	8.51211	1.00089e-07	5.17584e-06	7.9326	Untreated ARID1A-KO vs Untreated WT	Transcriptomics
mRNA RNAseq/transcriptomics	CD63	-0.555875	8.98573	-8.50833	1.00741e-07	5.19088e-06	7.92601	Untreated ARID1A-KO vs Untreated WT	Transcriptomics
mRNA RNAseq/transcriptomics	HES7	1.09466	2.83759	8.49844	1.02464e-07	5.2608e-06	7.9088	Untreated ARID1A-KO vs Untreated WT	Transcriptomics
mRNA RNAseq/transcriptomics	ANKRD28	-0.418589	7.21222	-8.49636	1.02832e-07	5.26088e-06	7.90517	Untreated ARID1A-KO vs Untreated WT	Transcriptomics
mRNA RNAseq/transcriptomics	TMEM132D.AS1	1.95829	0.646345	8.4886	1.04211e-07	5.31253e-06	7.89165	Untreated ARID1A-KO vs Untreated WT	Transcriptomics
mRNA RNAseq/transcriptomics	MSI1	1.08537	2.2018	8.48411	1.05017e-07	5.33472e-06	7.88383	Untreated ARID1A-KO vs Untreated WT	Transcriptomics
mRNA RNAseq/transcriptomics	ALX4	0.805147	3.03375	8.46955	1.07678e-07	5.45065e-06	7.85843	Untreated ARID1A-KO vs Untreated WT	Transcriptomics
mRNA RNAseq/transcriptomics	ITGA8	4.53393	-0.622578	8.45653	1.10118e-07	5.55459e-06	7.83569	Untreated ARID1A-KO vs Untreated WT	Transcriptomics
mRNA RNAseq/transcriptomics	CDH13	-0.365167	6.99658	-8.44883	1.11589e-07	5.60908e-06	7.82223	Untreated ARID1A-KO vs Untreated WT	Transcriptomics
mRNA RNAseq/transcriptomics	RYR2	1.08836	4.82816	8.36704	1.28526e-07	6.43793e-06	7.6788	Untreated ARID1A-KO vs Untreated WT	Transcriptomics
mRNA RNAseq/transcriptomics	PPP2R3A	-0.466324	5.10582	-8.35666	1.30859e-07	6.51781e-06	7.66053	Untreated ARID1A-KO vs Untreated WT	Transcriptomics
mRNA RNAseq/transcriptomics	SHC4	1.02881	3.64672	8.35592	1.31027e-07	6.51781e-06	7.65923	Untreated ARID1A-KO vs Untreated WT	Transcriptomics
mRNA RNAseq/transcriptomics	IFITM10	-0.962037	2.29679	-8.34555	1.33406e-07	6.61325e-06	7.64097	Untreated ARID1A-KO vs Untreated WT	Transcriptomics
mRNA RNAseq/transcriptomics	ARHGAP26	-0.403651	5.04197	-8.33312	1.36318e-07	6.7344e-06	7.61904	Untreated ARID1A-KO vs Untreated WT	Transcriptomics
mRNA RNAseq/transcriptomics	STMN2	2.6038	-1.49556	8.33046	1.36949e-07	6.74238e-06	7.61436	Untreated ARID1A-KO vs Untreated WT	Transcriptomics
mRNA RNAseq/transcriptomics	TRPC4	3.88502	-0.713826	8.32534	1.38172e-07	6.77941e-06	7.60533	Untreated ARID1A-KO vs Untreated WT	Transcriptomics
mRNA RNAseq/transcriptomics	KCNH3	0.874382	3.29602	8.3211	1.39196e-07	6.79988e-06	7.59784	Untreated ARID1A-KO vs Untreated WT	Transcriptomics
mRNA RNAseq/transcriptomics	KCNJ10	-1.62368	1.27531	-8.3197	1.39536e-07	6.79988e-06	7.59536	Untreated ARID1A-KO vs Untreated WT	Transcriptomics
mRNA RNAseq/transcriptomics	WNT10B	0.803723	2.21179	8.31696	1.40201e-07	6.8092e-06	7.59053	Untreated ARID1A-KO vs Untreated WT	Transcriptomics
mRNA RNAseq/transcriptomics	PDE3B	1.19545	1.36281	8.30997	1.41917e-07	6.86937e-06	7.57818	Untreated ARID1A-KO vs Untreated WT	Transcriptomics
mRNA RNAseq/transcriptomics	OBSL1	-0.35181	7.92916	-8.30318	1.43604e-07	6.92769e-06	7.56619	Untreated ARID1A-KO vs Untreated WT	Transcriptomics
mRNA RNAseq/transcriptomics	KIAA1671	0.627846	4.60962	8.29455	1.4578e-07	7.00913e-06	7.55092	Untreated ARID1A-KO vs Untreated WT	Transcriptomics
mRNA RNAseq/transcriptomics	OSMR	0.596606	6.22511	8.28266	1.48832e-07	7.13203e-06	7.52988	Untreated ARID1A-KO vs Untreated WT	Transcriptomics
mRNA RNAseq/transcriptomics	NA..657	-1.27638	4.46737	-8.28016	1.49483e-07	7.13943e-06	7.52545	Untreated ARID1A-KO vs Untreated WT	Transcriptomics
mRNA RNAseq/transcriptomics	GATA2	0.556098	4.34686	8.27638	1.5047e-07	7.15974e-06	7.51877	Untreated ARID1A-KO vs Untreated WT	Transcriptomics
mRNA RNAseq/transcriptomics	CTNNA1	-0.365043	9.65144	-8.27473	1.50904e-07	7.15974e-06	7.51584	Untreated ARID1A-KO vs Untreated WT	Transcriptomics
mRNA RNAseq/transcriptomics	ME1	-0.550461	5.46397	-8.26162	1.54397e-07	7.30136e-06	7.49261	Untreated ARID1A-KO vs Untreated WT	Transcriptomics
mRNA RNAseq/transcriptomics	LSR	-1.09097	3.60734	-8.24999	1.57566e-07	7.42678e-06	7.47198	Untreated ARID1A-KO vs Untreated WT	Transcriptomics
mRNA RNAseq/transcriptomics	CAMK2N1	-0.676839	5.51429	-8.22208	1.65454e-07	7.77309e-06	7.42238	Untreated ARID1A-KO vs Untreated WT	Transcriptomics
mRNA RNAseq/transcriptomics	HSD17B3	-0.708697	3.51217	-8.21598	1.67231e-07	7.81639e-06	7.41154	Untreated ARID1A-KO vs Untreated WT	Transcriptomics
mRNA RNAseq/transcriptomics	PRKCD	-0.327665	7.33684	-8.21519	1.67463e-07	7.81639e-06	7.41013	Untreated ARID1A-KO vs Untreated WT	Transcriptomics
mRNA RNAseq/transcriptomics	TAGLN2	-0.614565	8.57086	-8.20373	1.7086e-07	7.92434e-06	7.38973	Untreated ARID1A-KO vs Untreated WT	Transcriptomics
mRNA RNAseq/transcriptomics	HLA.DOA	-0.811193	3.29179	-8.20367	1.70878e-07	7.92434e-06	7.38963	Untreated ARID1A-KO vs Untreated WT	Transcriptomics
mRNA RNAseq/transcriptomics	APLP2	0.401039	8.5302	8.19418	1.73749e-07	8.03155e-06	7.37271	Untreated ARID1A-KO vs Untreated WT	Transcriptomics
mRNA RNAseq/transcriptomics	ATP8A2	-0.940871	2.92996	-8.17104	1.80957e-07	8.33796e-06	7.33143	Untreated ARID1A-KO vs Untreated WT	Transcriptomics
mRNA RNAseq/transcriptomics	SOX8	1.82653	1.07799	8.14944	1.87964e-07	8.63314e-06	7.29286	Untreated ARID1A-KO vs Untreated WT	Transcriptomics
mRNA RNAseq/transcriptomics	PLXNB3	-0.951526	6.61883	-8.14628	1.89016e-07	8.65381e-06	7.28719	Untreated ARID1A-KO vs Untreated WT	Transcriptomics
mRNA RNAseq/transcriptomics	NMNAT2	0.722687	3.26351	8.10081	2.04803e-07	9.3468e-06	7.20573	Untreated ARID1A-KO vs Untreated WT	Transcriptomics
mRNA RNAseq/transcriptomics	KIAA0513	-0.446315	5.39419	-8.08945	2.08958e-07	9.50629e-06	7.18532	Untreated ARID1A-KO vs Untreated WT	Transcriptomics
mRNA RNAseq/transcriptomics	ASS1	2.52012	0.228181	8.08331	2.1124e-07	9.57979e-06	7.17429	Untreated ARID1A-KO vs Untreated WT	Transcriptomics
mRNA RNAseq/transcriptomics	ZNF723	2.62913	-0.1786	8.05408	2.22467e-07	1.00572e-05	7.1217	Untreated ARID1A-KO vs Untreated WT	Transcriptomics
mRNA RNAseq/transcriptomics	TP53I11	-1.02217	2.82985	-8.05228	2.23177e-07	1.00577e-05	7.11846	Untreated ARID1A-KO vs Untreated WT	Transcriptomics
mRNA RNAseq/transcriptomics	EHD4	-0.699081	6.46929	-8.05032	2.23953e-07	1.00611e-05	7.11494	Untreated ARID1A-KO vs Untreated WT	Transcriptomics
mRNA RNAseq/transcriptomics	ARID3B	0.674561	2.51948	8.0472	2.25195e-07	1.00854e-05	7.10932	Untreated ARID1A-KO vs Untreated WT	Transcriptomics
mRNA RNAseq/transcriptomics	FAM83H	0.807385	3.50891	8.04016	2.28027e-07	1.01756e-05	7.09663	Untreated ARID1A-KO vs Untreated WT	Transcriptomics
mRNA RNAseq/transcriptomics	NDRG1	-0.832379	6.80984	-8.03732	2.29179e-07	1.01756e-05	7.09151	Untreated ARID1A-KO vs Untreated WT	Transcriptomics
mRNA RNAseq/transcriptomics	NYNRIN	1.00953	3.39488	8.03695	2.29333e-07	1.01756e-05	7.09083	Untreated ARID1A-KO vs Untreated WT	Transcriptomics
mRNA RNAseq/transcriptomics	GALNT5	-0.789337	2.83425	-8.02593	2.33866e-07	1.03448e-05	7.07095	Untreated ARID1A-KO vs Untreated WT	Transcriptomics
mRNA RNAseq/transcriptomics	IDH1	0.443179	7.03409	8.02365	2.34813e-07	1.03548e-05	7.06684	Untreated ARID1A-KO vs Untreated WT	Transcriptomics
mRNA RNAseq/transcriptomics	RAB5B	-0.249386	6.9844	-8.00619	2.42221e-07	1.06488e-05	7.03529	Untreated ARID1A-KO vs Untreated WT	Transcriptomics
mRNA RNAseq/transcriptomics	TLR6	0.633769	3.28887	8.00378	2.4326e-07	1.06533e-05	7.03094	Untreated ARID1A-KO vs Untreated WT	Transcriptomics
mRNA RNAseq/transcriptomics	RNASEL	-0.579643	4.4759	-8.00253	2.43804e-07	1.06533e-05	7.02868	Untreated ARID1A-KO vs Untreated WT	Transcriptomics
mRNA RNAseq/transcriptomics	PLA2G7	-1.64633	1.42934	-7.99882	2.45418e-07	1.06913e-05	7.02198	Untreated ARID1A-KO vs Untreated WT	Transcriptomics
mRNA RNAseq/transcriptomics	TBC1D9	-0.541141	5.53905	-7.99623	2.46552e-07	1.06987e-05	7.01729	Untreated ARID1A-KO vs Untreated WT	Transcriptomics
mRNA RNAseq/transcriptomics	F2RL2	1.13947	2.81366	7.99504	2.47077e-07	1.06987e-05	7.01513	Untreated ARID1A-KO vs Untreated WT	Transcriptomics
mRNA RNAseq/transcriptomics	ZNF385A	-0.371375	6.60222	-7.98439	2.51808e-07	1.08708e-05	6.99587	Untreated ARID1A-KO vs Untreated WT	Transcriptomics
mRNA RNAseq/transcriptomics	FOXD3.AS1	-0.847195	3.32781	-7.97776	2.54805e-07	1.09673e-05	6.98385	Untreated ARID1A-KO vs Untreated WT	Transcriptomics
mRNA RNAseq/transcriptomics	MTSS1	1.16811	1.70552	7.95231	2.66647e-07	1.14427e-05	6.9377	Untreated ARID1A-KO vs Untreated WT	Transcriptomics
mRNA RNAseq/transcriptomics	INKA2	-1.04894	4.71689	-7.93107	2.76967e-07	1.18502e-05	6.89913	Untreated ARID1A-KO vs Untreated WT	Transcriptomics
mRNA RNAseq/transcriptomics	CD82	-1.07379	1.69745	-7.92543	2.79776e-07	1.19349e-05	6.88888	Untreated ARID1A-KO vs Untreated WT	Transcriptomics
mRNA RNAseq/transcriptomics	SERPINF1	1.16185	6.27667	7.91338	2.8588e-07	1.21239e-05	6.86695	Untreated ARID1A-KO vs Untreated WT	Transcriptomics
mRNA RNAseq/transcriptomics	NKAIN1	1.40583	0.756929	7.91335	2.85894e-07	1.21239e-05	6.8669	Untreated ARID1A-KO vs Untreated WT	Transcriptomics
mRNA RNAseq/transcriptomics	PDE7B	-1.27655	0.712429	-7.90453	2.90449e-07	1.22809e-05	6.85084	Untreated ARID1A-KO vs Untreated WT	Transcriptomics
mRNA RNAseq/transcriptomics	PLPP3	0.740912	5.93913	7.89309	2.9647e-07	1.24663e-05	6.83	Untreated ARID1A-KO vs Untreated WT	Transcriptomics
mRNA RNAseq/transcriptomics	CKAP2L	-0.361002	5.55019	-7.89291	2.96568e-07	1.24663e-05	6.82966	Untreated ARID1A-KO vs Untreated WT	Transcriptomics
mRNA RNAseq/transcriptomics	CADM4	-0.440244	7.60481	-7.87305	3.07335e-07	1.28812e-05	6.79343	Untreated ARID1A-KO vs Untreated WT	Transcriptomics
mRNA RNAseq/transcriptomics	ADAM9	0.350838	7.17177	7.86245	3.13244e-07	1.30907e-05	6.77409	Untreated ARID1A-KO vs Untreated WT	Transcriptomics
mRNA RNAseq/transcriptomics	MCAM	-0.685597	7.87211	-7.82792	3.33342e-07	1.38681e-05	6.71091	Untreated ARID1A-KO vs Untreated WT	Transcriptomics
mRNA RNAseq/transcriptomics	THSD7A	2.93038	0.782339	7.8272	3.33777e-07	1.38681e-05	6.70958	Untreated ARID1A-KO vs Untreated WT	Transcriptomics
mRNA RNAseq/transcriptomics	TM4SF18	1.82328	0.217195	7.81985	3.38231e-07	1.40127e-05	6.69612	Untreated ARID1A-KO vs Untreated WT	Transcriptomics
mRNA RNAseq/transcriptomics	KDM1A	0.228822	7.98682	7.81486	3.41291e-07	1.40988e-05	6.68696	Untreated ARID1A-KO vs Untreated WT	Transcriptomics
mRNA RNAseq/transcriptomics	LPAR1	1.50768	1.53195	7.80979	3.44424e-07	1.41875e-05	6.67768	Untreated ARID1A-KO vs Untreated WT	Transcriptomics
mRNA RNAseq/transcriptomics	TMEM200A	1.04358	1.06519	7.80317	3.48566e-07	1.43171e-05	6.66553	Untreated ARID1A-KO vs Untreated WT	Transcriptomics
mRNA RNAseq/transcriptomics	DBN1	0.300339	7.73094	7.78498	3.60216e-07	1.47224e-05	6.63213	Untreated ARID1A-KO vs Untreated WT	Transcriptomics
mRNA RNAseq/transcriptomics	MAGEA1	0.769408	3.38402	7.78458	3.60482e-07	1.47224e-05	6.63138	Untreated ARID1A-KO vs Untreated WT	Transcriptomics
mRNA RNAseq/transcriptomics	GLIS2	0.568923	3.76649	7.78249	3.61843e-07	1.47361e-05	6.62755	Untreated ARID1A-KO vs Untreated WT	Transcriptomics
mRNA RNAseq/transcriptomics	PDXDC1	-0.282877	6.80527	-7.76985	3.70218e-07	1.50005e-05	6.6043	Untreated ARID1A-KO vs Untreated WT	Transcriptomics
mRNA RNAseq/transcriptomics	ADGRL4	0.891494	2.35325	7.76955	3.7042e-07	1.50005e-05	6.60375	Untreated ARID1A-KO vs Untreated WT	Transcriptomics
mRNA RNAseq/transcriptomics	NEK3	2.12408	0.648476	7.76366	3.74392e-07	1.51187e-05	6.59291	Untreated ARID1A-KO vs Untreated WT	Transcriptomics
mRNA RNAseq/transcriptomics	OVOS2	-1.16259	1.64769	-7.75808	3.78196e-07	1.5124e-05	6.58264	Untreated ARID1A-KO vs Untreated WT	Transcriptomics
mRNA RNAseq/transcriptomics	ZNF804A	0.41592	3.1585	7.75805	3.78214e-07	1.5124e-05	6.58259	Untreated ARID1A-KO vs Untreated WT	Transcriptomics
mRNA RNAseq/transcriptomics	CTXN1	0.643515	5.29632	7.75738	3.78677e-07	1.5124e-05	6.58135	Untreated ARID1A-KO vs Untreated WT	Transcriptomics
mRNA RNAseq/transcriptomics	NTM	0.714134	2.55999	7.75635	3.79385e-07	1.5124e-05	6.57945	Untreated ARID1A-KO vs Untreated WT	Transcriptomics
mRNA RNAseq/transcriptomics	WSB2	-0.264451	6.54888	-7.75577	3.79784e-07	1.5124e-05	6.57838	Untreated ARID1A-KO vs Untreated WT	Transcriptomics
mRNA RNAseq/transcriptomics	KREMEN1	-0.566529	4.61002	-7.75389	3.81079e-07	1.51337e-05	6.57493	Untreated ARID1A-KO vs Untreated WT	Transcriptomics
mRNA RNAseq/transcriptomics	MPP7	2.08668	0.695232	7.74817	3.8505e-07	1.52492e-05	6.56439	Untreated ARID1A-KO vs Untreated WT	Transcriptomics
mRNA RNAseq/transcriptomics	PCK1	7.31717	-3.81336	7.74476	3.87439e-07	1.53017e-05	6.55811	Untreated ARID1A-KO vs Untreated WT	Transcriptomics
mRNA RNAseq/transcriptomics	KRT6B	-1.54829	1.57263	-7.73939	3.91236e-07	1.54093e-05	6.5482	Untreated ARID1A-KO vs Untreated WT	Transcriptomics
mRNA RNAseq/transcriptomics	PTPRO	2.47792	0.404755	7.73017	3.9784e-07	1.56012e-05	6.53119	Untreated ARID1A-KO vs Untreated WT	Transcriptomics
mRNA RNAseq/transcriptomics	ARHGAP18	-0.419121	5.70067	-7.72956	3.98277e-07	1.56012e-05	6.53007	Untreated ARID1A-KO vs Untreated WT	Transcriptomics
mRNA RNAseq/transcriptomics	SLC25A4	-0.352031	6.29326	-7.72522	4.01426e-07	1.56818e-05	6.52207	Untreated ARID1A-KO vs Untreated WT	Transcriptomics
mRNA RNAseq/transcriptomics	ROBO2	0.757486	4.0245	7.71681	4.07608e-07	1.58801e-05	6.50654	Untreated ARID1A-KO vs Untreated WT	Transcriptomics
mRNA RNAseq/transcriptomics	LINGO2	1.53478	0.806349	7.70688	4.15036e-07	1.61258e-05	6.48819	Untreated ARID1A-KO vs Untreated WT	Transcriptomics
mRNA RNAseq/transcriptomics	GAREM2	0.508499	3.5227	7.70481	4.16606e-07	1.61432e-05	6.48436	Untreated ARID1A-KO vs Untreated WT	Transcriptomics
mRNA RNAseq/transcriptomics	ZIC2	0.82652	2.8839	7.69508	4.24047e-07	1.63874e-05	6.46637	Untreated ARID1A-KO vs Untreated WT	Transcriptomics
mRNA RNAseq/transcriptomics	F2R	0.496596	6.67795	7.69057	4.27545e-07	1.64783e-05	6.45802	Untreated ARID1A-KO vs Untreated WT	Transcriptomics
mRNA RNAseq/transcriptomics	SMARCA1	0.349916	7.00705	7.6848	4.3206e-07	1.66078e-05	6.44735	Untreated ARID1A-KO vs Untreated WT	Transcriptomics
mRNA RNAseq/transcriptomics	HLA.DQB1	-1.05455	3.5001	-7.68242	4.33942e-07	1.66356e-05	6.44293	Untreated ARID1A-KO vs Untreated WT	Transcriptomics
mRNA RNAseq/transcriptomics	PCGF5	-0.435896	5.28448	-7.67985	4.35977e-07	1.66692e-05	6.43817	Untreated ARID1A-KO vs Untreated WT	Transcriptomics
mRNA RNAseq/transcriptomics	ARID1A	-0.512923	7.34164	-7.67666	4.38517e-07	1.67218e-05	6.43227	Untreated ARID1A-KO vs Untreated WT	Transcriptomics
mRNA RNAseq/transcriptomics	CNTNAP1	0.439771	6.48822	7.67406	4.406e-07	1.67568e-05	6.42746	Untreated ARID1A-KO vs Untreated WT	Transcriptomics
mRNA RNAseq/transcriptomics	FBLN1	0.835226	3.18262	7.6714	4.42749e-07	1.67941e-05	6.42251	Untreated ARID1A-KO vs Untreated WT	Transcriptomics
mRNA RNAseq/transcriptomics	FAM171A2	0.672131	3.42831	7.66984	4.44002e-07	1.67973e-05	6.41964	Untreated ARID1A-KO vs Untreated WT	Transcriptomics
mRNA RNAseq/transcriptomics	PERP	-0.29608	6.11251	-7.6663	4.46879e-07	1.68618e-05	6.41308	Untreated ARID1A-KO vs Untreated WT	Transcriptomics
mRNA RNAseq/transcriptomics	RFLNB	0.960069	2.63658	7.66021	4.51878e-07	1.70057e-05	6.40178	Untreated ARID1A-KO vs Untreated WT	Transcriptomics
mRNA RNAseq/transcriptomics	QPRT	1.27492	2.75572	7.6476	4.62405e-07	1.73565e-05	6.37837	Untreated ARID1A-KO vs Untreated WT	Transcriptomics
mRNA RNAseq/transcriptomics	PTN	0.536011	3.35896	7.63698	4.71463e-07	1.76504e-05	6.35866	Untreated ARID1A-KO vs Untreated WT	Transcriptomics
mRNA RNAseq/transcriptomics	ELF3	3.84676	-0.804702	7.62934	4.78101e-07	1.77982e-05	6.34445	Untreated ARID1A-KO vs Untreated WT	Transcriptomics
mRNA RNAseq/transcriptomics	PROCR	0.606749	4.49078	7.62913	4.78281e-07	1.77982e-05	6.34407	Untreated ARID1A-KO vs Untreated WT	Transcriptomics
mRNA RNAseq/transcriptomics	GPR161	-0.40915	5.53839	-7.62796	4.79303e-07	1.77982e-05	6.3419	Untreated ARID1A-KO vs Untreated WT	Transcriptomics
mRNA RNAseq/transcriptomics	SERPINA1	-1.88328	1.32556	-7.62676	4.80363e-07	1.77982e-05	6.33966	Untreated ARID1A-KO vs Untreated WT	Transcriptomics
mRNA RNAseq/transcriptomics	SOX2	-0.995875	6.18061	-7.61629	4.89657e-07	1.80959e-05	6.32018	Untreated ARID1A-KO vs Untreated WT	Transcriptomics
mRNA RNAseq/transcriptomics	NXN	1.19547	2.24097	7.60663	4.98392e-07	1.82741e-05	6.30222	Untreated ARID1A-KO vs Untreated WT	Transcriptomics
mRNA RNAseq/transcriptomics	PCDHA1	0.643928	3.48853	7.60617	4.9882e-07	1.82741e-05	6.30134	Untreated ARID1A-KO vs Untreated WT	Transcriptomics
mRNA RNAseq/transcriptomics	ENOX2	-0.44097	4.56971	-7.60564	4.99299e-07	1.82741e-05	6.30037	Untreated ARID1A-KO vs Untreated WT	Transcriptomics
mRNA RNAseq/transcriptomics	FRMD4B	0.416923	5.3123	7.60535	4.99563e-07	1.82741e-05	6.29983	Untreated ARID1A-KO vs Untreated WT	Transcriptomics
mRNA RNAseq/transcriptomics	ADGRF1	1.85594	1.03334	7.59376	5.10299e-07	1.86194e-05	6.27822	Untreated ARID1A-KO vs Untreated WT	Transcriptomics
mRNA RNAseq/transcriptomics	ERBB3	-0.329772	9.90689	-7.58758	5.16111e-07	1.87538e-05	6.26672	Untreated ARID1A-KO vs Untreated WT	Transcriptomics
mRNA RNAseq/transcriptomics	GABARAPL1	-0.281643	5.74481	-7.58708	5.16592e-07	1.87538e-05	6.26577	Untreated ARID1A-KO vs Untreated WT	Transcriptomics
mRNA RNAseq/transcriptomics	EHF	-1.60947	0.231628	-7.58069	5.2268e-07	1.88834e-05	6.25386	Untreated ARID1A-KO vs Untreated WT	Transcriptomics
mRNA RNAseq/transcriptomics	ATP6V1B2	-0.273373	6.29718	-7.58058	5.22787e-07	1.88834e-05	6.25365	Untreated ARID1A-KO vs Untreated WT	Transcriptomics
mRNA RNAseq/transcriptomics	MFSD6	-0.743777	4.01869	-7.5774	5.25849e-07	1.89464e-05	6.24772	Untreated ARID1A-KO vs Untreated WT	Transcriptomics
mRNA RNAseq/transcriptomics	ABLIM3	-0.699527	3.27239	-7.56342	5.39526e-07	1.93906e-05	6.22163	Untreated ARID1A-KO vs Untreated WT	Transcriptomics
mRNA RNAseq/transcriptomics	GCNT1	-0.671746	4.61444	-7.55922	5.43713e-07	1.94923e-05	6.21377	Untreated ARID1A-KO vs Untreated WT	Transcriptomics
mRNA RNAseq/transcriptomics	ZEB1	0.529922	5.30169	7.5539	5.49055e-07	1.96349e-05	6.20383	Untreated ARID1A-KO vs Untreated WT	Transcriptomics
mRNA RNAseq/transcriptomics	PHACTR1	-0.928217	1.94398	-7.54859	5.54452e-07	1.9741e-05	6.19389	Untreated ARID1A-KO vs Untreated WT	Transcriptomics
mRNA RNAseq/transcriptomics	SEMA7A	-0.358151	5.63196	-7.54828	5.54769e-07	1.9741e-05	6.19331	Untreated ARID1A-KO vs Untreated WT	Transcriptomics
mRNA RNAseq/transcriptomics	TMCC3	-0.756917	3.74869	-7.53189	5.71764e-07	2.02955e-05	6.16265	Untreated ARID1A-KO vs Untreated WT	Transcriptomics
mRNA RNAseq/transcriptomics	DLX2	0.753988	3.038	7.52902	5.7479e-07	2.03527e-05	6.15729	Untreated ARID1A-KO vs Untreated WT	Transcriptomics
mRNA RNAseq/transcriptomics	LRRK2	-0.963749	4.31132	-7.51858	5.85961e-07	2.06972e-05	6.13772	Untreated ARID1A-KO vs Untreated WT	Transcriptomics
mRNA RNAseq/transcriptomics	WLS	0.328788	6.28788	7.50809	5.9741e-07	2.10499e-05	6.11806	Untreated ARID1A-KO vs Untreated WT	Transcriptomics
mRNA RNAseq/transcriptomics	KAT2B	-0.764078	4.77347	-7.50444	6.01454e-07	2.11406e-05	6.1112	Untreated ARID1A-KO vs Untreated WT	Transcriptomics
mRNA RNAseq/transcriptomics	MAGED2	-0.298628	6.21103	-7.50201	6.04157e-07	2.11838e-05	6.10665	Untreated ARID1A-KO vs Untreated WT	Transcriptomics
mRNA RNAseq/transcriptomics	FBXO32	0.665369	4.78563	7.49334	6.13903e-07	2.14731e-05	6.09038	Untreated ARID1A-KO vs Untreated WT	Transcriptomics
mRNA RNAseq/transcriptomics	ABCB1	-0.94968	2.66496	-7.48932	6.18486e-07	2.1581e-05	6.08282	Untreated ARID1A-KO vs Untreated WT	Transcriptomics
mRNA RNAseq/transcriptomics	TOR4A	1.21041	1.51893	7.47705	6.32677e-07	2.20227e-05	6.05977	Untreated ARID1A-KO vs Untreated WT	Transcriptomics
mRNA RNAseq/transcriptomics	BCL6	-0.560639	4.63496	-7.4723	6.38256e-07	2.21632e-05	6.05085	Untreated ARID1A-KO vs Untreated WT	Transcriptomics
mRNA RNAseq/transcriptomics	CEBPD	0.609348	3.87108	7.47036	6.40556e-07	2.21895e-05	6.04719	Untreated ARID1A-KO vs Untreated WT	Transcriptomics
mRNA RNAseq/transcriptomics	PGRMC1	0.400053	6.45603	7.45201	6.62699e-07	2.29014e-05	6.01265	Untreated ARID1A-KO vs Untreated WT	Transcriptomics
mRNA RNAseq/transcriptomics	PDIA5	0.514004	3.71061	7.44635	6.69688e-07	2.30874e-05	6.00199	Untreated ARID1A-KO vs Untreated WT	Transcriptomics
mRNA RNAseq/transcriptomics	LGR5	5.64993	-1.95724	7.43666	6.81833e-07	2.34498e-05	5.98373	Untreated ARID1A-KO vs Untreated WT	Transcriptomics
mRNA RNAseq/transcriptomics	HAND2	1.09281	2.15756	7.43372	6.85558e-07	2.35217e-05	5.97819	Untreated ARID1A-KO vs Untreated WT	Transcriptomics
mRNA RNAseq/transcriptomics	PTPRZ1	1.00609	4.35388	7.42998	6.90328e-07	2.36289e-05	5.97114	Untreated ARID1A-KO vs Untreated WT	Transcriptomics
mRNA RNAseq/transcriptomics	DGKI	1.48194	0.740692	7.42415	6.97846e-07	2.38295e-05	5.96013	Untreated ARID1A-KO vs Untreated WT	Transcriptomics
mRNA RNAseq/transcriptomics	GALNT10	0.369656	6.23244	7.40915	7.17569e-07	2.4445e-05	5.93181	Untreated ARID1A-KO vs Untreated WT	Transcriptomics
mRNA RNAseq/transcriptomics	TMEM178B	0.714438	2.66996	7.39798	7.32631e-07	2.4899e-05	5.9107	Untreated ARID1A-KO vs Untreated WT	Transcriptomics
mRNA RNAseq/transcriptomics	DSG2	-0.324616	6.31574	-7.3874	7.47201e-07	2.53343e-05	5.89069	Untreated ARID1A-KO vs Untreated WT	Transcriptomics
mRNA RNAseq/transcriptomics	KCNJ2	1.07926	1.77979	7.38392	7.52049e-07	2.54387e-05	5.88411	Untreated ARID1A-KO vs Untreated WT	Transcriptomics
mRNA RNAseq/transcriptomics	IGFBP6	0.565672	6.50313	7.37782	7.60655e-07	2.56694e-05	5.87255	Untreated ARID1A-KO vs Untreated WT	Transcriptomics
mRNA RNAseq/transcriptomics	SRGN	0.822377	2.03927	7.37013	7.71628e-07	2.59788e-05	5.85799	Untreated ARID1A-KO vs Untreated WT	Transcriptomics
mRNA RNAseq/transcriptomics	EPB41L2	-0.259286	7.48214	-7.36381	7.8078e-07	2.62255e-05	5.84601	Untreated ARID1A-KO vs Untreated WT	Transcriptomics
mRNA RNAseq/transcriptomics	NCK2	-0.417393	5.25294	-7.36112	7.84708e-07	2.62926e-05	5.84091	Untreated ARID1A-KO vs Untreated WT	Transcriptomics
mRNA RNAseq/transcriptomics	RDH10	0.682404	4.29722	7.35993	7.86438e-07	2.62926e-05	5.83867	Untreated ARID1A-KO vs Untreated WT	Transcriptomics
mRNA RNAseq/transcriptomics	ASMTL	0.577087	3.26078	7.34672	8.06071e-07	2.68865e-05	5.81361	Untreated ARID1A-KO vs Untreated WT	Transcriptomics
mRNA RNAseq/transcriptomics	VCAN	1.20269	3.28545	7.33754	8.20021e-07	2.72885e-05	5.79617	Untreated ARID1A-KO vs Untreated WT	Transcriptomics
mRNA RNAseq/transcriptomics	MAP1B	-0.780196	5.86181	-7.3336	8.26079e-07	2.74266e-05	5.78869	Untreated ARID1A-KO vs Untreated WT	Transcriptomics
mRNA RNAseq/transcriptomics	SEMA6B	-0.500129	7.07017	-7.33072	8.30535e-07	2.7511e-05	5.78322	Untreated ARID1A-KO vs Untreated WT	Transcriptomics
mRNA RNAseq/transcriptomics	S100A3	-1.21213	3.16033	-7.32785	8.35006e-07	2.75899e-05	5.77777	Untreated ARID1A-KO vs Untreated WT	Transcriptomics
mRNA RNAseq/transcriptomics	ISL1	-0.779373	3.80998	-7.32566	8.38433e-07	2.75899e-05	5.77361	Untreated ARID1A-KO vs Untreated WT	Transcriptomics
mRNA RNAseq/transcriptomics	GRK6	0.475906	5.999	7.3255	8.38675e-07	2.75899e-05	5.77331	Untreated ARID1A-KO vs Untreated WT	Transcriptomics
mRNA RNAseq/transcriptomics	MMP8	-1.29942	1.54511	-7.29491	8.88121e-07	2.91498e-05	5.71509	Untreated ARID1A-KO vs Untreated WT	Transcriptomics
mRNA RNAseq/transcriptomics	RAPGEF1	0.283479	6.2436	7.27854	9.15807e-07	2.99901e-05	5.6839	Untreated ARID1A-KO vs Untreated WT	Transcriptomics
mRNA RNAseq/transcriptomics	PRKCZ	-0.329728	4.31908	-7.27699	9.1848e-07	3.00093e-05	5.68093	Untreated ARID1A-KO vs Untreated WT	Transcriptomics
mRNA RNAseq/transcriptomics	PREX1	-0.944455	6.43808	-7.27351	9.24489e-07	3.01371e-05	5.67431	Untreated ARID1A-KO vs Untreated WT	Transcriptomics
mRNA RNAseq/transcriptomics	MDGA2	1.22625	1.66948	7.26553	9.38447e-07	3.05229e-05	5.65908	Untreated ARID1A-KO vs Untreated WT	Transcriptomics
mRNA RNAseq/transcriptomics	SIM2	1.50583	0.926848	7.25573	9.55885e-07	3.10199e-05	5.64036	Untreated ARID1A-KO vs Untreated WT	Transcriptomics
mRNA RNAseq/transcriptomics	KIF21B	-0.471072	6.12607	-7.2482	9.69512e-07	3.13912e-05	5.62598	Untreated ARID1A-KO vs Untreated WT	Transcriptomics
mRNA RNAseq/transcriptomics	HLA.DQB2	-0.974801	2.73762	-7.24075	9.83206e-07	3.17631e-05	5.61172	Untreated ARID1A-KO vs Untreated WT	Transcriptomics
mRNA RNAseq/transcriptomics	PDE8A	0.347168	5.59094	7.23555	9.92873e-07	3.20035e-05	5.60178	Untreated ARID1A-KO vs Untreated WT	Transcriptomics
mRNA RNAseq/transcriptomics	ANGPTL2	-0.688611	4.45766	-7.2279	1.00727e-06	3.23948e-05	5.58715	Untreated ARID1A-KO vs Untreated WT	Transcriptomics
mRNA RNAseq/transcriptomics	FHL2	-0.841865	4.16805	-7.22374	1.0152e-06	3.25769e-05	5.57918	Untreated ARID1A-KO vs Untreated WT	Transcriptomics
mRNA RNAseq/transcriptomics	SLC16A6	2.25751	-0.290023	7.19927	1.06314e-06	3.39998e-05	5.53229	Untreated ARID1A-KO vs Untreated WT	Transcriptomics
mRNA RNAseq/transcriptomics	NA..1030	2.2689	-0.0091313	7.19871	1.06427e-06	3.39998e-05	5.53121	Untreated ARID1A-KO vs Untreated WT	Transcriptomics
mRNA RNAseq/transcriptomics	KCNN3	-0.857976	3.01835	-7.19468	1.07238e-06	3.4183e-05	5.52349	Untreated ARID1A-KO vs Untreated WT	Transcriptomics
mRNA RNAseq/transcriptomics	MIR137HG	1.16979	1.91638	7.18105	1.10035e-06	3.49968e-05	5.49733	Untreated ARID1A-KO vs Untreated WT	Transcriptomics
mRNA RNAseq/transcriptomics	TCN1	-1.3115	1.60335	-7.16804	1.12774e-06	3.5789e-05	5.47233	Untreated ARID1A-KO vs Untreated WT	Transcriptomics
mRNA RNAseq/transcriptomics	GRIP1	0.741251	2.91732	7.16265	1.13931e-06	3.60764e-05	5.46196	Untreated ARID1A-KO vs Untreated WT	Transcriptomics
mRNA RNAseq/transcriptomics	ZDHHC2	-0.469414	4.93818	-7.1614	1.14202e-06	3.60827e-05	5.45955	Untreated ARID1A-KO vs Untreated WT	Transcriptomics
mRNA RNAseq/transcriptomics	CPA4	0.44719	5.4057	7.15209	1.16231e-06	3.66432e-05	5.44165	Untreated ARID1A-KO vs Untreated WT	Transcriptomics
mRNA RNAseq/transcriptomics	Sep.09	-0.40711	9.19785	-7.14193	1.18491e-06	3.7274e-05	5.42208	Untreated ARID1A-KO vs Untreated WT	Transcriptomics
mRNA RNAseq/transcriptomics	GREB1	0.719501	2.00756	7.13156	1.20843e-06	3.79308e-05	5.40211	Untreated ARID1A-KO vs Untreated WT	Transcriptomics
mRNA RNAseq/transcriptomics	P3H3	0.280766	6.45892	7.12803	1.21653e-06	3.80217e-05	5.39531	Untreated ARID1A-KO vs Untreated WT	Transcriptomics
mRNA RNAseq/transcriptomics	BUD23	0.258511	6.40891	7.128	1.21661e-06	3.80217e-05	5.39525	Untreated ARID1A-KO vs Untreated WT	Transcriptomics
mRNA RNAseq/transcriptomics	BMP7	0.711401	3.28237	7.12234	1.22975e-06	3.8349e-05	5.38433	Untreated ARID1A-KO vs Untreated WT	Transcriptomics
mRNA RNAseq/transcriptomics	NRP2	-0.987834	6.43063	-7.11669	1.24302e-06	3.86788e-05	5.37342	Untreated ARID1A-KO vs Untreated WT	Transcriptomics
mRNA RNAseq/transcriptomics	VIM	0.255402	10.7322	7.11328	1.25107e-06	3.88454e-05	5.36686	Untreated ARID1A-KO vs Untreated WT	Transcriptomics
mRNA RNAseq/transcriptomics	LMO7	-0.555169	4.09105	-7.11051	1.25767e-06	3.89662e-05	5.36151	Untreated ARID1A-KO vs Untreated WT	Transcriptomics
mRNA RNAseq/transcriptomics	CDH19	-0.471329	5.50557	-7.10688	1.26637e-06	3.91513e-05	5.35451	Untreated ARID1A-KO vs Untreated WT	Transcriptomics
mRNA RNAseq/transcriptomics	TFF3	-1.63311	0.368068	-7.10147	1.27947e-06	3.9459e-05	5.34405	Untreated ARID1A-KO vs Untreated WT	Transcriptomics
mRNA RNAseq/transcriptomics	TMEM154	1.23536	1.86679	7.1005	1.28181e-06	3.9459e-05	5.34219	Untreated ARID1A-KO vs Untreated WT	Transcriptomics
mRNA RNAseq/transcriptomics	IFITM1	0.875249	1.60214	7.09006	1.30753e-06	4.01647e-05	5.322	Untreated ARID1A-KO vs Untreated WT	Transcriptomics
mRNA RNAseq/transcriptomics	DMD	1.14728	1.33577	7.08861	1.31114e-06	4.01895e-05	5.3192	Untreated ARID1A-KO vs Untreated WT	Transcriptomics
mRNA RNAseq/transcriptomics	VGLL4	-0.354379	5.66352	-7.08604	1.31755e-06	4.03003e-05	5.31424	Untreated ARID1A-KO vs Untreated WT	Transcriptomics
mRNA RNAseq/transcriptomics	LGALS1	-0.393734	8.88595	-7.07677	1.34101e-06	4.09306e-05	5.29631	Untreated ARID1A-KO vs Untreated WT	Transcriptomics
mRNA RNAseq/transcriptomics	MAGEA11	-0.274452	5.25064	-7.06238	1.37829e-06	4.19061e-05	5.26844	Untreated ARID1A-KO vs Untreated WT	Transcriptomics
mRNA RNAseq/transcriptomics	DNAJC6	-0.370339	5.72961	-7.06218	1.3788e-06	4.19061e-05	5.26806	Untreated ARID1A-KO vs Untreated WT	Transcriptomics
mRNA RNAseq/transcriptomics	INSYN2B	3.13375	-1.63889	7.0595	1.38586e-06	4.20318e-05	5.26288	Untreated ARID1A-KO vs Untreated WT	Transcriptomics
mRNA RNAseq/transcriptomics	C1GALT1	-0.38708	5.0872	-7.05549	1.3965e-06	4.22473e-05	5.2551	Untreated ARID1A-KO vs Untreated WT	Transcriptomics
mRNA RNAseq/transcriptomics	TMEM169	-0.91042	2.10816	-7.05461	1.39884e-06	4.22473e-05	5.2534	Untreated ARID1A-KO vs Untreated WT	Transcriptomics
mRNA RNAseq/transcriptomics	HSD17B7	-0.440056	3.80096	-7.04892	1.4141e-06	4.26187e-05	5.24237	Untreated ARID1A-KO vs Untreated WT	Transcriptomics
mRNA RNAseq/transcriptomics	ARHGAP39	0.459141	4.28006	7.04159	1.43403e-06	4.3129e-05	5.22815	Untreated ARID1A-KO vs Untreated WT	Transcriptomics
mRNA RNAseq/transcriptomics	HIF1A	-0.255042	8.13922	-7.03913	1.44077e-06	4.32413e-05	5.22338	Untreated ARID1A-KO vs Untreated WT	Transcriptomics
mRNA RNAseq/transcriptomics	CREG1	-0.351615	6.30795	-7.03762	1.44494e-06	4.32759e-05	5.22045	Untreated ARID1A-KO vs Untreated WT	Transcriptomics
mRNA RNAseq/transcriptomics	FAM131B	-0.988745	1.85796	-7.03621	1.44883e-06	4.33024e-05	5.21771	Untreated ARID1A-KO vs Untreated WT	Transcriptomics
mRNA RNAseq/transcriptomics	CRIM1	0.519701	7.30376	7.03497	1.45226e-06	4.33148e-05	5.21531	Untreated ARID1A-KO vs Untreated WT	Transcriptomics
mRNA RNAseq/transcriptomics	CRMP1	-0.468401	2.68835	-7.00928	1.52534e-06	4.54001e-05	5.16542	Untreated ARID1A-KO vs Untreated WT	Transcriptomics
mRNA RNAseq/transcriptomics	PAPPA	2.17966	0.307998	7.00716	1.53155e-06	4.54908e-05	5.16129	Untreated ARID1A-KO vs Untreated WT	Transcriptomics
mRNA RNAseq/transcriptomics	MYEF2	0.471141	4.53678	7.00554	1.53629e-06	4.55376e-05	5.15815	Untreated ARID1A-KO vs Untreated WT	Transcriptomics
mRNA RNAseq/transcriptomics	PAG1	-0.669351	3.51237	-7.0025	1.54526e-06	4.57092e-05	5.15223	Untreated ARID1A-KO vs Untreated WT	Transcriptomics
mRNA RNAseq/transcriptomics	NAT8L	0.460603	6.2614	6.98623	1.59416e-06	4.7059e-05	5.12057	Untreated ARID1A-KO vs Untreated WT	Transcriptomics
mRNA RNAseq/transcriptomics	LTBP2	0.981447	2.54644	6.98215	1.60669e-06	4.73316e-05	5.11261	Untreated ARID1A-KO vs Untreated WT	Transcriptomics
mRNA RNAseq/transcriptomics	ITGB4	0.664515	4.39333	6.98062	1.6114e-06	4.73731e-05	5.10964	Untreated ARID1A-KO vs Untreated WT	Transcriptomics
mRNA RNAseq/transcriptomics	NFKBIZ	0.868554	3.61343	6.97529	1.62796e-06	4.77623e-05	5.09925	Untreated ARID1A-KO vs Untreated WT	Transcriptomics
mRNA RNAseq/transcriptomics	GJC2	0.8465	2.03531	6.96496	1.66053e-06	4.86187e-05	5.07912	Untreated ARID1A-KO vs Untreated WT	Transcriptomics
mRNA RNAseq/transcriptomics	HLA.DMA	-0.71444	5.46504	-6.92789	1.78314e-06	5.21024e-05	5.00673	Untreated ARID1A-KO vs Untreated WT	Transcriptomics
mRNA RNAseq/transcriptomics	TTLL7	-0.738568	3.18884	-6.91824	1.81656e-06	5.29712e-05	4.98786	Untreated ARID1A-KO vs Untreated WT	Transcriptomics
mRNA RNAseq/transcriptomics	OTUD1	-0.726347	2.57743	-6.91526	1.82703e-06	5.31687e-05	4.98202	Untreated ARID1A-KO vs Untreated WT	Transcriptomics
mRNA RNAseq/transcriptomics	PHLDA3	-0.381897	6.42181	-6.90769	1.85384e-06	5.384e-05	4.96722	Untreated ARID1A-KO vs Untreated WT	Transcriptomics
mRNA RNAseq/transcriptomics	ATP10A	-0.633836	3.08773	-6.90475	1.86439e-06	5.40373e-05	4.96145	Untreated ARID1A-KO vs Untreated WT	Transcriptomics
mRNA RNAseq/transcriptomics	LOC105372233	1.07861	1.58516	6.90052	1.87965e-06	5.42731e-05	4.95317	Untreated ARID1A-KO vs Untreated WT	Transcriptomics
mRNA RNAseq/transcriptomics	LPL	0.863932	3.44523	6.9004	1.88008e-06	5.42731e-05	4.95294	Untreated ARID1A-KO vs Untreated WT	Transcriptomics
mRNA RNAseq/transcriptomics	PTPRN	-1.25829	0.698635	-6.89401	1.9034e-06	5.48362e-05	4.94041	Untreated ARID1A-KO vs Untreated WT	Transcriptomics
mRNA RNAseq/transcriptomics	THRB	0.584467	5.21241	6.88618	1.93237e-06	5.55596e-05	4.92506	Untreated ARID1A-KO vs Untreated WT	Transcriptomics
mRNA RNAseq/transcriptomics	GLUL	0.450444	4.14094	6.88269	1.9454e-06	5.58226e-05	4.91823	Untreated ARID1A-KO vs Untreated WT	Transcriptomics
mRNA RNAseq/transcriptomics	ITIH6	-1.93946	0.958304	-6.87214	1.98545e-06	5.68581e-05	4.89753	Untreated ARID1A-KO vs Untreated WT	Transcriptomics
mRNA RNAseq/transcriptomics	LIFR	0.574796	5.53369	6.86756	2.00308e-06	5.72491e-05	4.88854	Untreated ARID1A-KO vs Untreated WT	Transcriptomics
mRNA RNAseq/transcriptomics	ADGRE1	0.476587	4.29899	6.85686	2.04495e-06	5.83297e-05	4.86752	Untreated ARID1A-KO vs Untreated WT	Transcriptomics
mRNA RNAseq/transcriptomics	PLIN3	0.303353	6.74531	6.85104	2.06812e-06	5.88605e-05	4.85607	Untreated ARID1A-KO vs Untreated WT	Transcriptomics
mRNA RNAseq/transcriptomics	MMP3	4.98444	-1.24242	6.85013	2.07174e-06	5.88605e-05	4.85429	Untreated ARID1A-KO vs Untreated WT	Transcriptomics
mRNA RNAseq/transcriptomics	FHL1	0.772204	4.35807	6.84571	2.08954e-06	5.92491e-05	4.8456	Untreated ARID1A-KO vs Untreated WT	Transcriptomics
mRNA RNAseq/transcriptomics	KRT81	-2.17574	1.19061	-6.8424	2.103e-06	5.95132e-05	4.83908	Untreated ARID1A-KO vs Untreated WT	Transcriptomics
mRNA RNAseq/transcriptomics	LRP5	0.321471	6.74415	6.8398	2.11358e-06	5.96951e-05	4.83398	Untreated ARID1A-KO vs Untreated WT	Transcriptomics
mRNA RNAseq/transcriptomics	ENDOD1	-0.363148	5.49703	-6.83345	2.13975e-06	6.03157e-05	4.82148	Untreated ARID1A-KO vs Untreated WT	Transcriptomics
mRNA RNAseq/transcriptomics	FAM171A1	0.40904	4.44591	6.82924	2.15728e-06	6.06549e-05	4.81319	Untreated ARID1A-KO vs Untreated WT	Transcriptomics
mRNA RNAseq/transcriptomics	KRT8	0.494287	4.47876	6.82853	2.16022e-06	6.06549e-05	4.8118	Untreated ARID1A-KO vs Untreated WT	Transcriptomics
mRNA RNAseq/transcriptomics	ST6GALNAC3	-0.649862	3.06714	-6.8161	2.21291e-06	6.18995e-05	4.78731	Untreated ARID1A-KO vs Untreated WT	Transcriptomics
mRNA RNAseq/transcriptomics	SUCLG2	-0.265459	6.86089	-6.81604	2.21316e-06	6.18995e-05	4.7872	Untreated ARID1A-KO vs Untreated WT	Transcriptomics
mRNA RNAseq/transcriptomics	Mar.04	2.69757	0.195073	6.8142	2.22109e-06	6.20007e-05	4.78357	Untreated ARID1A-KO vs Untreated WT	Transcriptomics
mRNA RNAseq/transcriptomics	CDC42EP1	0.899733	1.7262	6.80844	2.24604e-06	6.24813e-05	4.77222	Untreated ARID1A-KO vs Untreated WT	Transcriptomics
mRNA RNAseq/transcriptomics	NPAS1	0.613095	3.56457	6.80822	2.247e-06	6.24813e-05	4.77178	Untreated ARID1A-KO vs Untreated WT	Transcriptomics
mRNA RNAseq/transcriptomics	RTN4	0.36812	8.53245	6.80359	2.26727e-06	6.29234e-05	4.76266	Untreated ARID1A-KO vs Untreated WT	Transcriptomics
mRNA RNAseq/transcriptomics	VCL	0.32325	7.19398	6.7961	2.30047e-06	6.37218e-05	4.74789	Untreated ARID1A-KO vs Untreated WT	Transcriptomics
mRNA RNAseq/transcriptomics	SOD3	0.623904	5.256	6.7934	2.31256e-06	6.38256e-05	4.74256	Untreated ARID1A-KO vs Untreated WT	Transcriptomics
mRNA RNAseq/transcriptomics	PALM	0.7778	4.696	6.79328	2.3131e-06	6.38256e-05	4.74232	Untreated ARID1A-KO vs Untreated WT	Transcriptomics
mRNA RNAseq/transcriptomics	AATK	-0.881066	4.32311	-6.79038	2.3262e-06	6.38942e-05	4.73659	Untreated ARID1A-KO vs Untreated WT	Transcriptomics
mRNA RNAseq/transcriptomics	CD1D	-0.92357	1.97823	-6.79024	2.32682e-06	6.38942e-05	4.73632	Untreated ARID1A-KO vs Untreated WT	Transcriptomics
mRNA RNAseq/transcriptomics	FDCSP	-0.879592	3.8861	-6.78978	2.32892e-06	6.38942e-05	4.7354	Untreated ARID1A-KO vs Untreated WT	Transcriptomics
mRNA RNAseq/transcriptomics	VANGL2	0.782063	3.63327	6.78673	2.34273e-06	6.41507e-05	4.72939	Untreated ARID1A-KO vs Untreated WT	Transcriptomics
mRNA RNAseq/transcriptomics	COBLL1	-0.524796	3.81084	-6.77911	2.37772e-06	6.49851e-05	4.71433	Untreated ARID1A-KO vs Untreated WT	Transcriptomics
mRNA RNAseq/transcriptomics	MKNK1	-0.385365	4.95946	-6.77703	2.38734e-06	6.5124e-05	4.71023	Untreated ARID1A-KO vs Untreated WT	Transcriptomics
mRNA RNAseq/transcriptomics	WNT9A	-1.0275	1.69148	-6.77285	2.40684e-06	6.55317e-05	4.70196	Untreated ARID1A-KO vs Untreated WT	Transcriptomics
mRNA RNAseq/transcriptomics	PLTP	0.386181	7.05986	6.76613	2.4385e-06	6.62683e-05	4.68868	Untreated ARID1A-KO vs Untreated WT	Transcriptomics
mRNA RNAseq/transcriptomics	LNX1	0.684683	2.60224	6.73293	2.60145e-06	7.05632e-05	4.62296	Untreated ARID1A-KO vs Untreated WT	Transcriptomics
mRNA RNAseq/transcriptomics	IFI35	-0.310267	5.52618	-6.73124	2.61003e-06	7.06626e-05	4.61962	Untreated ARID1A-KO vs Untreated WT	Transcriptomics
mRNA RNAseq/transcriptomics	ATP10D	-0.482916	4.58895	-6.7297	2.61789e-06	7.07421e-05	4.61657	Untreated ARID1A-KO vs Untreated WT	Transcriptomics
mRNA RNAseq/transcriptomics	UCP2	0.485001	3.6669	6.72831	2.62498e-06	7.08006e-05	4.61382	Untreated ARID1A-KO vs Untreated WT	Transcriptomics
mRNA RNAseq/transcriptomics	CABLES1	-0.645983	4.01371	-6.72708	2.6313e-06	7.08383e-05	4.61137	Untreated ARID1A-KO vs Untreated WT	Transcriptomics
mRNA RNAseq/transcriptomics	NGFR	-2.85278	3.18979	-6.71557	2.6911e-06	7.23127e-05	4.58854	Untreated ARID1A-KO vs Untreated WT	Transcriptomics
mRNA RNAseq/transcriptomics	SLITRK6	0.659277	5.44772	6.70491	2.7477e-06	7.36959e-05	4.5674	Untreated ARID1A-KO vs Untreated WT	Transcriptomics
mRNA RNAseq/transcriptomics	CNP	-0.2934	8.8621	-6.70302	2.75788e-06	7.38311e-05	4.56364	Untreated ARID1A-KO vs Untreated WT	Transcriptomics
mRNA RNAseq/transcriptomics	HLA.E	-0.226183	6.82381	-6.69208	2.81752e-06	7.52874e-05	4.54191	Untreated ARID1A-KO vs Untreated WT	Transcriptomics
mRNA RNAseq/transcriptomics	HLA.DMB	-1.3319	3.12225	-6.68851	2.83728e-06	7.56748e-05	4.53481	Untreated ARID1A-KO vs Untreated WT	Transcriptomics
mRNA RNAseq/transcriptomics	CD44	0.477643	9.7875	6.68295	2.86833e-06	7.63297e-05	4.52375	Untreated ARID1A-KO vs Untreated WT	Transcriptomics
mRNA RNAseq/transcriptomics	ADCYAP1	3.28753	-0.310843	6.68221	2.87245e-06	7.63297e-05	4.52229	Untreated ARID1A-KO vs Untreated WT	Transcriptomics
mRNA RNAseq/transcriptomics	BCL2A1	-2.07282	-0.25778	-6.68053	2.8819e-06	7.63681e-05	4.51896	Untreated ARID1A-KO vs Untreated WT	Transcriptomics
mRNA RNAseq/transcriptomics	UPK3B	1.62697	1.29484	6.68007	2.88452e-06	7.63681e-05	4.51803	Untreated ARID1A-KO vs Untreated WT	Transcriptomics
mRNA RNAseq/transcriptomics	LFNG	-0.761179	3.16014	-6.67803	2.89604e-06	7.64165e-05	4.51398	Untreated ARID1A-KO vs Untreated WT	Transcriptomics
mRNA RNAseq/transcriptomics	TRABD2A	0.516677	1.51189	6.67787	2.89698e-06	7.64165e-05	4.51365	Untreated ARID1A-KO vs Untreated WT	Transcriptomics
mRNA RNAseq/transcriptomics	BTBD3	0.340408	7.23995	6.67666	2.90383e-06	7.64568e-05	4.51126	Untreated ARID1A-KO vs Untreated WT	Transcriptomics
mRNA RNAseq/transcriptomics	AGAP2	0.899972	4.2775	6.67401	2.91893e-06	7.67139e-05	4.50599	Untreated ARID1A-KO vs Untreated WT	Transcriptomics
mRNA RNAseq/transcriptomics	SLC3A2	-0.381968	7.98145	-6.67182	2.93152e-06	7.69042e-05	4.50162	Untreated ARID1A-KO vs Untreated WT	Transcriptomics
mRNA RNAseq/transcriptomics	RASEF	-1.28035	-0.0441953	-6.66714	2.95852e-06	7.74711e-05	4.4923	Untreated ARID1A-KO vs Untreated WT	Transcriptomics
mRNA RNAseq/transcriptomics	LGR4	-0.514336	4.58138	-6.6647	2.97269e-06	7.77008e-05	4.48745	Untreated ARID1A-KO vs Untreated WT	Transcriptomics
mRNA RNAseq/transcriptomics	ABCG1	-0.769184	1.99785	-6.66213	2.98768e-06	7.79508e-05	4.48234	Untreated ARID1A-KO vs Untreated WT	Transcriptomics
mRNA RNAseq/transcriptomics	HDAC5	0.36606	7.23547	6.66017	2.99916e-06	7.79648e-05	4.47844	Untreated ARID1A-KO vs Untreated WT	Transcriptomics
mRNA RNAseq/transcriptomics	CDH7	1.17258	1.1705	6.6597	3.00196e-06	7.79648e-05	4.47749	Untreated ARID1A-KO vs Untreated WT	Transcriptomics
mRNA RNAseq/transcriptomics	GALNT14	0.442367	4.36547	6.65927	3.00449e-06	7.79648e-05	4.47664	Untreated ARID1A-KO vs Untreated WT	Transcriptomics
mRNA RNAseq/transcriptomics	FEZ1	-0.383454	5.19062	-6.64854	3.06839e-06	7.94796e-05	4.45526	Untreated ARID1A-KO vs Untreated WT	Transcriptomics
mRNA RNAseq/transcriptomics	LINC00665	0.280382	5.86513	6.64701	3.07761e-06	7.95749e-05	4.45221	Untreated ARID1A-KO vs Untreated WT	Transcriptomics
mRNA RNAseq/transcriptomics	ARNTL2	0.522518	3.35616	6.64602	3.0836e-06	7.95867e-05	4.45024	Untreated ARID1A-KO vs Untreated WT	Transcriptomics
mRNA RNAseq/transcriptomics	FAM133A	0.580505	3.78871	6.64207	3.10759e-06	8.00622e-05	4.44236	Untreated ARID1A-KO vs Untreated WT	Transcriptomics
mRNA RNAseq/transcriptomics	ARHGDIG	0.904378	1.39746	6.63739	3.13629e-06	8.05997e-05	4.43303	Untreated ARID1A-KO vs Untreated WT	Transcriptomics
mRNA RNAseq/transcriptomics	HLA.DRB5	-0.89631	5.14277	-6.63684	3.13967e-06	8.05997e-05	4.43193	Untreated ARID1A-KO vs Untreated WT	Transcriptomics
mRNA RNAseq/transcriptomics	PDIA6	0.230877	8.38016	6.63338	3.1611e-06	8.10052e-05	4.42502	Untreated ARID1A-KO vs Untreated WT	Transcriptomics
mRNA RNAseq/transcriptomics	ALPK2	1.2371	1.87199	6.62951	3.18522e-06	8.14781e-05	4.4173	Untreated ARID1A-KO vs Untreated WT	Transcriptomics
mRNA RNAseq/transcriptomics	CKB	0.368328	7.4508	6.61184	3.29775e-06	8.40709e-05	4.38203	Untreated ARID1A-KO vs Untreated WT	Transcriptomics
mRNA RNAseq/transcriptomics	HGF	2.1033	0.265197	6.61176	3.29827e-06	8.40709e-05	4.38187	Untreated ARID1A-KO vs Untreated WT	Transcriptomics
mRNA RNAseq/transcriptomics	PI15	-1.04686	2.77041	-6.60053	3.37197e-06	8.57795e-05	4.35943	Untreated ARID1A-KO vs Untreated WT	Transcriptomics
mRNA RNAseq/transcriptomics	SSBP2	0.560467	4.78065	6.59974	3.37724e-06	8.57795e-05	4.35784	Untreated ARID1A-KO vs Untreated WT	Transcriptomics
mRNA RNAseq/transcriptomics	VIPR1	0.689831	1.25119	6.5971	3.39482e-06	8.60703e-05	4.35257	Untreated ARID1A-KO vs Untreated WT	Transcriptomics
mRNA RNAseq/transcriptomics	DAPK1	-0.823479	1.88892	-6.59623	3.40066e-06	8.60703e-05	4.35082	Untreated ARID1A-KO vs Untreated WT	Transcriptomics
mRNA RNAseq/transcriptomics	P4HA2	-0.424345	5.39784	-6.58081	3.50553e-06	8.85686e-05	4.31997	Untreated ARID1A-KO vs Untreated WT	Transcriptomics
mRNA RNAseq/transcriptomics	ZNF853	0.501367	3.90723	6.57205	3.56664e-06	8.99544e-05	4.30242	Untreated ARID1A-KO vs Untreated WT	Transcriptomics
mRNA RNAseq/transcriptomics	TAGLN3	-1.4601	2.14854	-6.5698	3.58251e-06	9.01963e-05	4.29791	Untreated ARID1A-KO vs Untreated WT	Transcriptomics
mRNA RNAseq/transcriptomics	ADAMTS12	-0.629866	4.21237	-6.56279	3.63237e-06	9.12919e-05	4.28387	Untreated ARID1A-KO vs Untreated WT	Transcriptomics
mRNA RNAseq/transcriptomics	PGM1	-0.354419	6.69654	-6.55544	3.68548e-06	9.24651e-05	4.26913	Untreated ARID1A-KO vs Untreated WT	Transcriptomics
mRNA RNAseq/transcriptomics	INSYN1	1.19375	0.689784	6.55116	3.71671e-06	9.30862e-05	4.26056	Untreated ARID1A-KO vs Untreated WT	Transcriptomics
mRNA RNAseq/transcriptomics	ZBTB7C	2.6602	-0.844618	6.54833	3.73755e-06	9.34452e-05	4.25488	Untreated ARID1A-KO vs Untreated WT	Transcriptomics
mRNA RNAseq/transcriptomics	CREB3L3	1.66859	0.512022	6.53522	3.83568e-06	9.56418e-05	4.22856	Untreated ARID1A-KO vs Untreated WT	Transcriptomics
mRNA RNAseq/transcriptomics	MEOX2	0.214934	7.57506	6.53482	3.83871e-06	9.56418e-05	4.22775	Untreated ARID1A-KO vs Untreated WT	Transcriptomics
mRNA RNAseq/transcriptomics	HEG1	-0.689781	6.50809	-6.53288	3.85345e-06	9.5843e-05	4.22386	Untreated ARID1A-KO vs Untreated WT	Transcriptomics
mRNA RNAseq/transcriptomics	SULT2B1	1.02634	0.226651	6.52466	3.91667e-06	9.72471e-05	4.20734	Untreated ARID1A-KO vs Untreated WT	Transcriptomics
mRNA RNAseq/transcriptomics	RTN4RL1	1.52459	0.966299	6.52147	3.94145e-06	9.76936e-05	4.20093	Untreated ARID1A-KO vs Untreated WT	Transcriptomics
mRNA RNAseq/transcriptomics	KLHL2	-0.415857	4.25457	-6.51721	3.97486e-06	9.83522e-05	4.19236	Untreated ARID1A-KO vs Untreated WT	Transcriptomics
mRNA RNAseq/transcriptomics	CES3	1.51684	1.82465	6.51057	4.02747e-06	9.94826e-05	4.17901	Untreated ARID1A-KO vs Untreated WT	Transcriptomics
mRNA RNAseq/transcriptomics	LURAP1L	0.907812	2.04085	6.50695	4.05644e-06	0.000100026	4.17173	Untreated ARID1A-KO vs Untreated WT	Transcriptomics
mRNA RNAseq/transcriptomics	FUT8	0.381066	5.59494	6.50214	4.09528e-06	0.000100811	4.16205	Untreated ARID1A-KO vs Untreated WT	Transcriptomics
mRNA RNAseq/transcriptomics	LINC00589	-1.29064	0.214131	-6.50001	4.11258e-06	0.000100919	4.15777	Untreated ARID1A-KO vs Untreated WT	Transcriptomics
mRNA RNAseq/transcriptomics	TRPV4	-0.675976	5.57894	-6.49987	4.11371e-06	0.000100919	4.15749	Untreated ARID1A-KO vs Untreated WT	Transcriptomics
mRNA RNAseq/transcriptomics	GOLM1	0.3008	7.6202	6.49606	4.14491e-06	0.000101512	4.14981	Untreated ARID1A-KO vs Untreated WT	Transcriptomics
mRNA RNAseq/transcriptomics	AXIN1	0.232883	5.5976	6.49291	4.17087e-06	0.000101974	4.14347	Untreated ARID1A-KO vs Untreated WT	Transcriptomics
mRNA RNAseq/transcriptomics	CHID1	0.344767	6.33006	6.48903	4.20313e-06	0.000102588	4.13565	Untreated ARID1A-KO vs Untreated WT	Transcriptomics
mRNA RNAseq/transcriptomics	PLB1	-0.900581	0.661998	-6.4749	4.3226e-06	0.000105174	4.10719	Untreated ARID1A-KO vs Untreated WT	Transcriptomics
mRNA RNAseq/transcriptomics	ATIC	0.21462	7.46518	6.47477	4.32373e-06	0.000105174	4.10692	Untreated ARID1A-KO vs Untreated WT	Transcriptomics
mRNA RNAseq/transcriptomics	LIN7A	1.26729	0.634596	6.46434	4.41424e-06	0.000107195	4.08588	Untreated ARID1A-KO vs Untreated WT	Transcriptomics
mRNA RNAseq/transcriptomics	WDR91	-0.457601	4.6424	-6.46299	4.42611e-06	0.000107302	4.08316	Untreated ARID1A-KO vs Untreated WT	Transcriptomics
mRNA RNAseq/transcriptomics	BTD	-0.307881	4.70094	-6.45725	4.47683e-06	0.000108348	4.07159	Untreated ARID1A-KO vs Untreated WT	Transcriptomics
mRNA RNAseq/transcriptomics	HLA.DQA1.1	-1.05436	2.84134	-6.44255	4.60972e-06	0.000111377	4.04188	Untreated ARID1A-KO vs Untreated WT	Transcriptomics
mRNA RNAseq/transcriptomics	ATP8A1	-0.691733	3.05781	-6.43519	4.67774e-06	0.000112699	4.02701	Untreated ARID1A-KO vs Untreated WT	Transcriptomics
mRNA RNAseq/transcriptomics	COL18A1	-0.417318	6.01663	-6.43412	4.68772e-06	0.000112699	4.02485	Untreated ARID1A-KO vs Untreated WT	Transcriptomics
mRNA RNAseq/transcriptomics	KIF13A	-0.418326	6.11489	-6.43409	4.68797e-06	0.000112699	4.02479	Untreated ARID1A-KO vs Untreated WT	Transcriptomics
mRNA RNAseq/transcriptomics	MAP3K9	-0.954036	3.18634	-6.41938	4.82739e-06	0.000115857	3.99504	Untreated ARID1A-KO vs Untreated WT	Transcriptomics
mRNA RNAseq/transcriptomics	IGFN1	2.499	0.626135	6.40661	4.95178e-06	0.000118645	3.9692	Untreated ARID1A-KO vs Untreated WT	Transcriptomics
mRNA RNAseq/transcriptomics	MEGF10	-0.814447	3.11312	-6.40543	4.96354e-06	0.000118729	3.9668	Untreated ARID1A-KO vs Untreated WT	Transcriptomics
mRNA RNAseq/transcriptomics	PARVA	-0.352068	5.92039	-6.40115	5.00605e-06	0.000119547	3.95814	Untreated ARID1A-KO vs Untreated WT	Transcriptomics
mRNA RNAseq/transcriptomics	MAP1A	0.632918	5.98183	6.39305	5.08763e-06	0.000121293	3.94173	Untreated ARID1A-KO vs Untreated WT	Transcriptomics
mRNA RNAseq/transcriptomics	PTPRF	0.418403	8.23715	6.39136	5.10487e-06	0.000121503	3.93829	Untreated ARID1A-KO vs Untreated WT	Transcriptomics
mRNA RNAseq/transcriptomics	COL9A3	-0.34402	9.35236	-6.38875	5.13152e-06	0.000121909	3.933	Untreated ARID1A-KO vs Untreated WT	Transcriptomics
mRNA RNAseq/transcriptomics	NA..257	-2.02554	0.653074	-6.38803	5.13889e-06	0.000121909	3.93155	Untreated ARID1A-KO vs Untreated WT	Transcriptomics
mRNA RNAseq/transcriptomics	RAB11FIP4	-0.538682	3.10532	-6.38132	5.20828e-06	0.000123351	3.91793	Untreated ARID1A-KO vs Untreated WT	Transcriptomics
mRNA RNAseq/transcriptomics	HPCAL4	-0.886423	1.29029	-6.37868	5.23576e-06	0.000123798	3.91259	Untreated ARID1A-KO vs Untreated WT	Transcriptomics
mRNA RNAseq/transcriptomics	TTC7A	-0.327495	4.56221	-6.37766	5.24648e-06	0.000123848	3.91051	Untreated ARID1A-KO vs Untreated WT	Transcriptomics
mRNA RNAseq/transcriptomics	ZNF672	-0.312023	5.9715	-6.37583	5.26573e-06	0.000124099	3.90679	Untreated ARID1A-KO vs Untreated WT	Transcriptomics
mRNA RNAseq/transcriptomics	FYN	-0.492446	5.26361	-6.37273	5.29843e-06	0.000124665	3.90051	Untreated ARID1A-KO vs Untreated WT	Transcriptomics
mRNA RNAseq/transcriptomics	AGTR1	-1.60543	-0.270628	-6.36796	5.34917e-06	0.000125653	3.89083	Untreated ARID1A-KO vs Untreated WT	Transcriptomics
mRNA RNAseq/transcriptomics	AP1S2	-0.261587	6.31429	-6.36347	5.39741e-06	0.000126579	3.88172	Untreated ARID1A-KO vs Untreated WT	Transcriptomics
mRNA RNAseq/transcriptomics	AEBP1	0.370447	7.29593	6.34202	5.63426e-06	0.000131919	3.83812	Untreated ARID1A-KO vs Untreated WT	Transcriptomics
mRNA RNAseq/transcriptomics	PROS1	0.641467	4.23225	6.33717	5.68923e-06	0.000132989	3.82826	Untreated ARID1A-KO vs Untreated WT	Transcriptomics
mRNA RNAseq/transcriptomics	XDH	1.02187	0.424871	6.33439	5.72109e-06	0.000133358	3.82259	Untreated ARID1A-KO vs Untreated WT	Transcriptomics
mRNA RNAseq/transcriptomics	CADPS2	-0.498738	3.53789	-6.33417	5.72355e-06	0.000133358	3.82216	Untreated ARID1A-KO vs Untreated WT	Transcriptomics
mRNA RNAseq/transcriptomics	ADORA2B	-0.348991	4.4114	-6.32981	5.77379e-06	0.000134311	3.81328	Untreated ARID1A-KO vs Untreated WT	Transcriptomics
mRNA RNAseq/transcriptomics	LMF1.1	1.03188	2.04076	6.32377	5.8442e-06	0.000135729	3.80098	Untreated ARID1A-KO vs Untreated WT	Transcriptomics
mRNA RNAseq/transcriptomics	ABCB9	-0.424349	5.41429	-6.32015	5.8867e-06	0.000136496	3.79362	Untreated ARID1A-KO vs Untreated WT	Transcriptomics
mRNA RNAseq/transcriptomics	DYNC1I1	-0.80085	2.33778	-6.31289	5.97317e-06	0.000138277	3.77882	Untreated ARID1A-KO vs Untreated WT	Transcriptomics
mRNA RNAseq/transcriptomics	CD99	-0.249272	5.1815	-6.31119	5.99353e-06	0.000138526	3.77537	Untreated ARID1A-KO vs Untreated WT	Transcriptomics
mRNA RNAseq/transcriptomics	MDK	0.494896	6.89551	6.3065	6.05025e-06	0.000139433	3.76581	Untreated ARID1A-KO vs Untreated WT	Transcriptomics
mRNA RNAseq/transcriptomics	ALAD	-0.324672	6.46521	-6.306	6.05631e-06	0.000139433	3.76479	Untreated ARID1A-KO vs Untreated WT	Transcriptomics
mRNA RNAseq/transcriptomics	RAB38	-0.454577	3.85588	-6.30555	6.06186e-06	0.000139433	3.76386	Untreated ARID1A-KO vs Untreated WT	Transcriptomics
mRNA RNAseq/transcriptomics	UGT8	-0.414345	5.10259	-6.30417	6.07862e-06	0.000139595	3.76106	Untreated ARID1A-KO vs Untreated WT	Transcriptomics
mRNA RNAseq/transcriptomics	PTPRH	0.5745	5.14683	6.30172	6.10858e-06	0.000140059	3.75607	Untreated ARID1A-KO vs Untreated WT	Transcriptomics
mRNA RNAseq/transcriptomics	ABHD4	-0.382059	4.38556	-6.2988	6.14457e-06	0.00014066	3.75011	Untreated ARID1A-KO vs Untreated WT	Transcriptomics
mRNA RNAseq/transcriptomics	ABLIM1	0.497599	5.08102	6.29371	6.20766e-06	0.000141878	3.73974	Untreated ARID1A-KO vs Untreated WT	Transcriptomics
mRNA RNAseq/transcriptomics	ESM1	2.99164	-0.809606	6.29288	6.21814e-06	0.000141892	3.73802	Untreated ARID1A-KO vs Untreated WT	Transcriptomics
mRNA RNAseq/transcriptomics	CDKN1C	-0.958183	4.41005	-6.29114	6.23983e-06	0.000142161	3.73449	Untreated ARID1A-KO vs Untreated WT	Transcriptomics
mRNA RNAseq/transcriptomics	MGP	0.986836	4.75483	6.2875	6.28573e-06	0.00014298	3.72705	Untreated ARID1A-KO vs Untreated WT	Transcriptomics
mRNA RNAseq/transcriptomics	MFSD12	-0.398098	7.86704	-6.28257	6.34827e-06	0.000144144	3.717	Untreated ARID1A-KO vs Untreated WT	Transcriptomics
mRNA RNAseq/transcriptomics	PLEKHA1	-0.330119	5.47719	-6.2819	6.35693e-06	0.000144144	3.71562	Untreated ARID1A-KO vs Untreated WT	Transcriptomics
mRNA RNAseq/transcriptomics	CTSV	0.771951	1.27798	6.27844	6.40128e-06	0.000144921	3.70856	Untreated ARID1A-KO vs Untreated WT	Transcriptomics
mRNA RNAseq/transcriptomics	PKIA	0.703873	3.22064	6.26966	6.51535e-06	0.000147049	3.69063	Untreated ARID1A-KO vs Untreated WT	Transcriptomics
mRNA RNAseq/transcriptomics	NA..303	-1.34181	0.795719	-6.26963	6.51572e-06	0.000147049	3.69058	Untreated ARID1A-KO vs Untreated WT	Transcriptomics
mRNA RNAseq/transcriptomics	SSC5D	-0.736154	2.80753	-6.26542	6.57121e-06	0.000148069	3.68197	Untreated ARID1A-KO vs Untreated WT	Transcriptomics
mRNA RNAseq/transcriptomics	AHNAK2	0.872014	5.18081	6.2586	6.66211e-06	0.000149882	3.66803	Untreated ARID1A-KO vs Untreated WT	Transcriptomics
mRNA RNAseq/transcriptomics	CNTNAP3B	0.490364	2.75592	6.25397	6.72449e-06	0.000151049	3.65857	Untreated ARID1A-KO vs Untreated WT	Transcriptomics
mRNA RNAseq/transcriptomics	ARRDC3	0.456847	5.79288	6.24311	6.87335e-06	0.000154152	3.63634	Untreated ARID1A-KO vs Untreated WT	Transcriptomics
mRNA RNAseq/transcriptomics	KRT80	-0.890077	5.26675	-6.2369	6.95994e-06	0.000155851	3.62364	Untreated ARID1A-KO vs Untreated WT	Transcriptomics
mRNA RNAseq/transcriptomics	UBA7	-0.611511	2.91026	-6.23493	6.98774e-06	0.00015623	3.61959	Untreated ARID1A-KO vs Untreated WT	Transcriptomics
mRNA RNAseq/transcriptomics	LHX8	-1.06193	1.81088	-6.2306	7.04902e-06	0.000157355	3.61073	Untreated ARID1A-KO vs Untreated WT	Transcriptomics
mRNA RNAseq/transcriptomics	MEIS2	0.447653	5.99139	6.22675	7.10394e-06	0.000158335	3.60286	Untreated ARID1A-KO vs Untreated WT	Transcriptomics
mRNA RNAseq/transcriptomics	ASIC1	0.447932	5.06184	6.21595	7.26059e-06	0.000161576	3.58072	Untreated ARID1A-KO vs Untreated WT	Transcriptomics
mRNA RNAseq/transcriptomics	SLITRK2	-2.01285	0.747457	-6.20709	7.39178e-06	0.000163991	3.56255	Untreated ARID1A-KO vs Untreated WT	Transcriptomics
mRNA RNAseq/transcriptomics	LRFN5	1.28034	0.40657	6.20701	7.39293e-06	0.000163991	3.56239	Untreated ARID1A-KO vs Untreated WT	Transcriptomics
mRNA RNAseq/transcriptomics	PRTG	0.398085	4.44338	6.20631	7.40334e-06	0.000163991	3.56096	Untreated ARID1A-KO vs Untreated WT	Transcriptomics
mRNA RNAseq/transcriptomics	LARGE1	-0.488031	3.01306	-6.1838	7.74821e-06	0.000171367	3.51476	Untreated ARID1A-KO vs Untreated WT	Transcriptomics
mRNA RNAseq/transcriptomics	PAGE1	1.24016	0.270307	6.17392	7.90492e-06	0.000174564	3.49444	Untreated ARID1A-KO vs Untreated WT	Transcriptomics
mRNA RNAseq/transcriptomics	GNAI1	-0.332696	4.21463	-6.15879	8.15097e-06	0.000179721	3.46334	Untreated ARID1A-KO vs Untreated WT	Transcriptomics
mRNA RNAseq/transcriptomics	SDK1	-0.664806	2.40004	-6.15568	8.20261e-06	0.000180583	3.45694	Untreated ARID1A-KO vs Untreated WT	Transcriptomics
mRNA RNAseq/transcriptomics	SLC9A3R2	-0.46518	6.54688	-6.15458	8.22092e-06	0.000180709	3.45468	Untreated ARID1A-KO vs Untreated WT	Transcriptomics
mRNA RNAseq/transcriptomics	PTGS1	-0.698297	2.05719	-6.15203	8.26354e-06	0.000181369	3.44943	Untreated ARID1A-KO vs Untreated WT	Transcriptomics
mRNA RNAseq/transcriptomics	PBX1	0.741416	5.15333	6.14541	8.37513e-06	0.000183538	3.43582	Untreated ARID1A-KO vs Untreated WT	Transcriptomics
mRNA RNAseq/transcriptomics	MBNL2	-0.388694	6.33521	-6.14367	8.40489e-06	0.00018391	3.43222	Untreated ARID1A-KO vs Untreated WT	Transcriptomics
mRNA RNAseq/transcriptomics	TGFB1	0.278709	7.42181	6.13085	8.62648e-06	0.000188471	3.40582	Untreated ARID1A-KO vs Untreated WT	Transcriptomics
mRNA RNAseq/transcriptomics	EFNB3	0.424928	4.59136	6.12007	8.81744e-06	0.000191958	3.38361	Untreated ARID1A-KO vs Untreated WT	Transcriptomics
mRNA RNAseq/transcriptomics	ZNF320	0.405271	3.80579	6.11973	8.82352e-06	0.000191958	3.38291	Untreated ARID1A-KO vs Untreated WT	Transcriptomics
mRNA RNAseq/transcriptomics	RHOJ	-0.917488	2.48659	-6.11955	8.8269e-06	0.000191958	3.38252	Untreated ARID1A-KO vs Untreated WT	Transcriptomics
mRNA RNAseq/transcriptomics	RAB27A	-0.347891	3.7786	-6.11885	8.83947e-06	0.000191958	3.38107	Untreated ARID1A-KO vs Untreated WT	Transcriptomics
mRNA RNAseq/transcriptomics	RASD2	-1.19362	0.743352	-6.11467	8.91491e-06	0.000193304	3.37245	Untreated ARID1A-KO vs Untreated WT	Transcriptomics
mRNA RNAseq/transcriptomics	TRIP10	0.37963	5.65191	6.10574	9.07815e-06	0.000196333	3.35405	Untreated ARID1A-KO vs Untreated WT	Transcriptomics
mRNA RNAseq/transcriptomics	NIPAL2	-0.477332	3.48617	-6.10554	9.0819e-06	0.000196333	3.35363	Untreated ARID1A-KO vs Untreated WT	Transcriptomics
mRNA RNAseq/transcriptomics	WNK2	0.869423	1.44592	6.10383	9.11365e-06	0.000196723	3.35009	Untreated ARID1A-KO vs Untreated WT	Transcriptomics
mRNA RNAseq/transcriptomics	CCDC113	0.404324	3.27698	6.10129	9.16078e-06	0.000197282	3.34486	Untreated ARID1A-KO vs Untreated WT	Transcriptomics
mRNA RNAseq/transcriptomics	ZNF415	1.23682	0.543264	6.10096	9.16696e-06	0.000197282	3.34417	Untreated ARID1A-KO vs Untreated WT	Transcriptomics
mRNA RNAseq/transcriptomics	GRTP1	1.44856	1.33368	6.09249	9.32632e-06	0.000200411	3.32669	Untreated ARID1A-KO vs Untreated WT	Transcriptomics
mRNA RNAseq/transcriptomics	ARMC4	2.03886	-0.0815718	6.09099	9.35492e-06	0.000200726	3.32358	Untreated ARID1A-KO vs Untreated WT	Transcriptomics
mRNA RNAseq/transcriptomics	SNAI2	-0.986602	3.09824	-6.08895	9.39388e-06	0.000201261	3.31937	Untreated ARID1A-KO vs Untreated WT	Transcriptomics
mRNA RNAseq/transcriptomics	HCN2	0.784571	1.95993	6.08435	9.48235e-06	0.000202854	3.30986	Untreated ARID1A-KO vs Untreated WT	Transcriptomics
mRNA RNAseq/transcriptomics	MTUS2	1.23843	0.855207	6.07495	9.66574e-06	0.000206471	3.29043	Untreated ARID1A-KO vs Untreated WT	Transcriptomics
mRNA RNAseq/transcriptomics	GBP2	-0.54072	5.45063	-6.07325	9.69932e-06	0.00020688	3.28691	Untreated ARID1A-KO vs Untreated WT	Transcriptomics
mRNA RNAseq/transcriptomics	ARID3A	0.483684	3.7203	6.07176	9.72882e-06	0.000207202	3.28383	Untreated ARID1A-KO vs Untreated WT	Transcriptomics
mRNA RNAseq/transcriptomics	LARGE2	0.885513	1.63384	6.07041	9.75554e-06	0.000207464	3.28105	Untreated ARID1A-KO vs Untreated WT	Transcriptomics
mRNA RNAseq/transcriptomics	VIT	0.91953	1.4531	6.06291	9.90585e-06	0.000210145	3.26554	Untreated ARID1A-KO vs Untreated WT	Transcriptomics
mRNA RNAseq/transcriptomics	COL4A6	0.765708	1.00237	6.06267	9.91083e-06	0.000210145	3.26503	Untreated ARID1A-KO vs Untreated WT	Transcriptomics
mRNA RNAseq/transcriptomics	GBP1	-0.529104	3.63332	-6.05648	1.00367e-05	0.0002125	3.25223	Untreated ARID1A-KO vs Untreated WT	Transcriptomics
mRNA RNAseq/transcriptomics	SSBP4	0.319018	6.63217	6.0538	1.00918e-05	0.000213352	3.24668	Untreated ARID1A-KO vs Untreated WT	Transcriptomics
mRNA RNAseq/transcriptomics	TGM2	0.352908	6.6412	6.0519	1.0131e-05	0.000213867	3.24274	Untreated ARID1A-KO vs Untreated WT	Transcriptomics
mRNA RNAseq/transcriptomics	PLCD3	0.249465	6.22916	6.04108	1.03574e-05	0.00021794	3.22033	Untreated ARID1A-KO vs Untreated WT	Transcriptomics
mRNA RNAseq/transcriptomics	BLOC1S1	-0.437772	4.00235	-6.04059	1.03677e-05	0.00021794	3.21932	Untreated ARID1A-KO vs Untreated WT	Transcriptomics
mRNA RNAseq/transcriptomics	LOC403323	-0.825967	0.693092	-6.04051	1.03694e-05	0.00021794	3.21915	Untreated ARID1A-KO vs Untreated WT	Transcriptomics
mRNA RNAseq/transcriptomics	C1QTNF1	-0.366971	3.42345	-6.03437	1.05004e-05	0.000220266	3.20643	Untreated ARID1A-KO vs Untreated WT	Transcriptomics
mRNA RNAseq/transcriptomics	ANKRD34A	0.395142	4.5661	6.03389	1.05107e-05	0.000220266	3.20542	Untreated ARID1A-KO vs Untreated WT	Transcriptomics
mRNA RNAseq/transcriptomics	RPRD1A	0.253065	6.07454	6.02924	1.0611e-05	0.000222044	3.19579	Untreated ARID1A-KO vs Untreated WT	Transcriptomics
mRNA RNAseq/transcriptomics	RBPMS2	0.368436	3.82968	6.02559	1.06906e-05	0.000223383	3.18822	Untreated ARID1A-KO vs Untreated WT	Transcriptomics
mRNA RNAseq/transcriptomics	ZEB2	-0.524978	6.60071	-6.01904	1.08347e-05	0.000226066	3.17464	Untreated ARID1A-KO vs Untreated WT	Transcriptomics
mRNA RNAseq/transcriptomics	HSBP1	-0.222238	7.99399	-6.01697	1.08807e-05	0.000226697	3.17034	Untreated ARID1A-KO vs Untreated WT	Transcriptomics
mRNA RNAseq/transcriptomics	NREP	0.406556	6.01744	6.01455	1.09347e-05	0.000227492	3.16532	Untreated ARID1A-KO vs Untreated WT	Transcriptomics
mRNA RNAseq/transcriptomics	PHLDB2	-0.313173	7.59695	-6.01352	1.09578e-05	0.000227644	3.16318	Untreated ARID1A-KO vs Untreated WT	Transcriptomics
mRNA RNAseq/transcriptomics	MLPH	1.49265	0.480881	6.00681	1.11093e-05	0.000230459	3.14925	Untreated ARID1A-KO vs Untreated WT	Transcriptomics
mRNA RNAseq/transcriptomics	ACAN	0.788747	5.65371	6.00364	1.11817e-05	0.000231626	3.14267	Untreated ARID1A-KO vs Untreated WT	Transcriptomics
mRNA RNAseq/transcriptomics	STIM1	-0.297891	4.95288	-6.00073	1.12486e-05	0.000232675	3.13663	Untreated ARID1A-KO vs Untreated WT	Transcriptomics
mRNA RNAseq/transcriptomics	LAPTM5	-1.91291	0.626461	-5.99343	1.1418e-05	0.000235534	3.12146	Untreated ARID1A-KO vs Untreated WT	Transcriptomics
mRNA RNAseq/transcriptomics	WWC1	0.53819	2.89029	5.99336	1.14196e-05	0.000235534	3.12133	Untreated ARID1A-KO vs Untreated WT	Transcriptomics
mRNA RNAseq/transcriptomics	CACNG7	1.48073	0.297273	5.98215	1.1685e-05	0.000240664	3.09803	Untreated ARID1A-KO vs Untreated WT	Transcriptomics
mRNA RNAseq/transcriptomics	MLLT11	-0.280933	6.41133	-5.97733	1.1801e-05	0.000242705	3.08801	Untreated ARID1A-KO vs Untreated WT	Transcriptomics
mRNA RNAseq/transcriptomics	ATOX1	-0.578636	5.69118	-5.97626	1.1827e-05	0.000242892	3.08578	Untreated ARID1A-KO vs Untreated WT	Transcriptomics
mRNA RNAseq/transcriptomics	SASH1	-0.338164	6.20979	-5.97274	1.19126e-05	0.000244302	3.07846	Untreated ARID1A-KO vs Untreated WT	Transcriptomics
mRNA RNAseq/transcriptomics	MAPRE3	-0.432672	4.99916	-5.96557	1.20892e-05	0.00024757	3.06355	Untreated ARID1A-KO vs Untreated WT	Transcriptomics
mRNA RNAseq/transcriptomics	TLE1	-0.691221	4.68075	-5.95985	1.2232e-05	0.000250139	3.05164	Untreated ARID1A-KO vs Untreated WT	Transcriptomics
mRNA RNAseq/transcriptomics	OBSCN	0.519236	3.89484	5.95236	1.24218e-05	0.000253658	3.03603	Untreated ARID1A-KO vs Untreated WT	Transcriptomics
mRNA RNAseq/transcriptomics	NA..198	-0.834547	2.79179	-5.94809	1.25312e-05	0.00025553	3.02714	Untreated ARID1A-KO vs Untreated WT	Transcriptomics
mRNA RNAseq/transcriptomics	ZHX1	0.276972	6.08207	5.94196	1.26902e-05	0.000257896	3.01436	Untreated ARID1A-KO vs Untreated WT	Transcriptomics
mRNA RNAseq/transcriptomics	TMEM108	0.558135	2.23942	5.94156	1.27004e-05	0.000257896	3.01354	Untreated ARID1A-KO vs Untreated WT	Transcriptomics
mRNA RNAseq/transcriptomics	CD320	0.252114	6.86029	5.94154	1.27011e-05	0.000257896	3.01349	Untreated ARID1A-KO vs Untreated WT	Transcriptomics
mRNA RNAseq/transcriptomics	MEGF9	-0.416228	5.48468	-5.94071	1.27227e-05	0.000257971	3.01177	Untreated ARID1A-KO vs Untreated WT	Transcriptomics
mRNA RNAseq/transcriptomics	FZD2	0.371319	5.2358	5.93186	1.29564e-05	0.000262339	2.99331	Untreated ARID1A-KO vs Untreated WT	Transcriptomics
mRNA RNAseq/transcriptomics	PLEKHH3	0.365644	5.16598	5.92475	1.31472e-05	0.000265828	2.97849	Untreated ARID1A-KO vs Untreated WT	Transcriptomics
mRNA RNAseq/transcriptomics	HLA.F	-0.734711	1.66507	-5.92219	1.32168e-05	0.000266861	2.97314	Untreated ARID1A-KO vs Untreated WT	Transcriptomics
mRNA RNAseq/transcriptomics	PRKCE	0.528712	3.75682	5.91555	1.33986e-05	0.000270153	2.95929	Untreated ARID1A-KO vs Untreated WT	Transcriptomics
mRNA RNAseq/transcriptomics	ZNF92	-0.443095	4.66799	-5.91442	1.34298e-05	0.000270401	2.95693	Untreated ARID1A-KO vs Untreated WT	Transcriptomics
mRNA RNAseq/transcriptomics	CD81	0.261136	7.23301	5.91207	1.34951e-05	0.000271337	2.95201	Untreated ARID1A-KO vs Untreated WT	Transcriptomics
mRNA RNAseq/transcriptomics	PPP1R3D	-0.332438	4.09474	-5.91087	1.35284e-05	0.000271626	2.94952	Untreated ARID1A-KO vs Untreated WT	Transcriptomics
mRNA RNAseq/transcriptomics	LIN28B	0.473458	3.486	5.90303	1.37487e-05	0.000275313	2.93314	Untreated ARID1A-KO vs Untreated WT	Transcriptomics
mRNA RNAseq/transcriptomics	RANBP9	-0.237226	5.59501	-5.90297	1.37503e-05	0.000275313	2.93302	Untreated ARID1A-KO vs Untreated WT	Transcriptomics
mRNA RNAseq/transcriptomics	PHKA1	0.253364	5.48077	5.90058	1.38183e-05	0.000276289	2.92802	Untreated ARID1A-KO vs Untreated WT	Transcriptomics
mRNA RNAseq/transcriptomics	GEM	0.429393	2.92383	5.89915	1.38591e-05	0.000276553	2.92504	Untreated ARID1A-KO vs Untreated WT	Transcriptomics
mRNA RNAseq/transcriptomics	DYRK2	0.286778	5.69046	5.89877	1.387e-05	0.000276553	2.92424	Untreated ARID1A-KO vs Untreated WT	Transcriptomics
mRNA RNAseq/transcriptomics	GAGE2B	1.09999	2.08688	5.89339	1.40245e-05	0.000278672	2.91301	Untreated ARID1A-KO vs Untreated WT	Transcriptomics
mRNA RNAseq/transcriptomics	RPS6KA2	-1.17347	3.06604	-5.89337	1.40253e-05	0.000278672	2.91296	Untreated ARID1A-KO vs Untreated WT	Transcriptomics
mRNA RNAseq/transcriptomics	NFKB2	0.23211	6.45957	5.89305	1.40344e-05	0.000278672	2.9123	Untreated ARID1A-KO vs Untreated WT	Transcriptomics
mRNA RNAseq/transcriptomics	TMEM131	0.301693	5.80208	5.88743	1.4198e-05	0.000281531	2.90055	Untreated ARID1A-KO vs Untreated WT	Transcriptomics
mRNA RNAseq/transcriptomics	PCDHB18P	0.845349	1.7102	5.88635	1.42297e-05	0.000281619	2.89829	Untreated ARID1A-KO vs Untreated WT	Transcriptomics
mRNA RNAseq/transcriptomics	TESMIN	0.784701	1.26919	5.88574	1.42476e-05	0.000281619	2.89701	Untreated ARID1A-KO vs Untreated WT	Transcriptomics
mRNA RNAseq/transcriptomics	FOXF2	0.658945	2.98236	5.88525	1.4262e-05	0.000281619	2.89599	Untreated ARID1A-KO vs Untreated WT	Transcriptomics
mRNA RNAseq/transcriptomics	SMOX	0.41997	5.26088	5.88461	1.42808e-05	0.000281619	2.89466	Untreated ARID1A-KO vs Untreated WT	Transcriptomics
mRNA RNAseq/transcriptomics	GPAT3	0.354035	7.6372	5.88312	1.43249e-05	0.000282102	2.89153	Untreated ARID1A-KO vs Untreated WT	Transcriptomics
mRNA RNAseq/transcriptomics	DNMBP	0.266819	5.63516	5.88138	1.43762e-05	0.000282465	2.88791	Untreated ARID1A-KO vs Untreated WT	Transcriptomics
mRNA RNAseq/transcriptomics	CARM1	0.238306	7.34434	5.88117	1.43826e-05	0.000282465	2.88746	Untreated ARID1A-KO vs Untreated WT	Transcriptomics
mRNA RNAseq/transcriptomics	SEC14L1	0.297694	6.94675	5.86952	1.47325e-05	0.000288942	2.86309	Untreated ARID1A-KO vs Untreated WT	Transcriptomics
mRNA RNAseq/transcriptomics	EPB41L4B	0.934715	2.14784	5.86759	1.47914e-05	0.000289702	2.85905	Untreated ARID1A-KO vs Untreated WT	Transcriptomics
mRNA RNAseq/transcriptomics	ZNF98	0.662232	1.71144	5.86591	1.48428e-05	0.00029017	2.85554	Untreated ARID1A-KO vs Untreated WT	Transcriptomics
mRNA RNAseq/transcriptomics	NLN	0.311136	5.10427	5.86549	1.48557e-05	0.00029017	2.85466	Untreated ARID1A-KO vs Untreated WT	Transcriptomics
mRNA RNAseq/transcriptomics	ASAP2	-0.36046	5.08478	-5.86435	1.48909e-05	0.000290464	2.85225	Untreated ARID1A-KO vs Untreated WT	Transcriptomics
mRNA RNAseq/transcriptomics	PCDH10	-0.514577	6.6529	-5.85796	1.50887e-05	0.000293923	2.83888	Untreated ARID1A-KO vs Untreated WT	Transcriptomics
mRNA RNAseq/transcriptomics	XRCC4	0.455301	4.00233	5.84983	1.53443e-05	0.000298498	2.82186	Untreated ARID1A-KO vs Untreated WT	Transcriptomics
mRNA RNAseq/transcriptomics	ANKRD33B	0.506434	3.61702	5.84619	1.54604e-05	0.000300349	2.81422	Untreated ARID1A-KO vs Untreated WT	Transcriptomics
mRNA RNAseq/transcriptomics	CPPED1	-0.376471	4.75845	-5.84499	1.54987e-05	0.000300687	2.81171	Untreated ARID1A-KO vs Untreated WT	Transcriptomics
mRNA RNAseq/transcriptomics	BTN2A2	-0.370784	4.29609	-5.8408	1.56334e-05	0.000302893	2.80294	Untreated ARID1A-KO vs Untreated WT	Transcriptomics
mRNA RNAseq/transcriptomics	FAM129A	-0.657795	7.43392	-5.83919	1.56857e-05	0.000303347	2.79956	Untreated ARID1A-KO vs Untreated WT	Transcriptomics
mRNA RNAseq/transcriptomics	TRPM4	0.561213	4.58729	5.83878	1.56991e-05	0.000303347	2.79869	Untreated ARID1A-KO vs Untreated WT	Transcriptomics
mRNA RNAseq/transcriptomics	LOC653513	-1.54515	0.0798499	-5.83669	1.57672e-05	0.000304254	2.79431	Untreated ARID1A-KO vs Untreated WT	Transcriptomics
mRNA RNAseq/transcriptomics	AVPI1	-0.357473	5.08753	-5.83346	1.58728e-05	0.000305882	2.78754	Untreated ARID1A-KO vs Untreated WT	Transcriptomics
mRNA RNAseq/transcriptomics	MPP4	0.991933	1.14085	5.83148	1.59381e-05	0.000306728	2.78339	Untreated ARID1A-KO vs Untreated WT	Transcriptomics
mRNA RNAseq/transcriptomics	SLC29A4	0.842102	1.96335	5.8308	1.59603e-05	0.000306746	2.78197	Untreated ARID1A-KO vs Untreated WT	Transcriptomics
mRNA RNAseq/transcriptomics	LPP.AS2	-0.784412	2.0657	-5.82823	1.60456e-05	0.000307973	2.77657	Untreated ARID1A-KO vs Untreated WT	Transcriptomics
mRNA RNAseq/transcriptomics	REEP3	-0.542116	4.74281	-5.8269	1.60897e-05	0.000308408	2.77379	Untreated ARID1A-KO vs Untreated WT	Transcriptomics
mRNA RNAseq/transcriptomics	STARD13	-0.320736	6.48119	-5.82336	1.6208e-05	0.000310261	2.76637	Untreated ARID1A-KO vs Untreated WT	Transcriptomics
mRNA RNAseq/transcriptomics	FARP1	0.229979	7.2069	5.81476	1.64995e-05	0.000315422	2.7483	Untreated ARID1A-KO vs Untreated WT	Transcriptomics
mRNA RNAseq/transcriptomics	SLC45A3	-0.596153	5.12859	-5.8103	1.66528e-05	0.000317928	2.73894	Untreated ARID1A-KO vs Untreated WT	Transcriptomics
mRNA RNAseq/transcriptomics	CACNA1D	-0.529589	2.46202	-5.79966	1.70242e-05	0.000324534	2.71659	Untreated ARID1A-KO vs Untreated WT	Transcriptomics
mRNA RNAseq/transcriptomics	BACE1	-0.222776	6.7971	-5.79909	1.70443e-05	0.000324534	2.71539	Untreated ARID1A-KO vs Untreated WT	Transcriptomics
mRNA RNAseq/transcriptomics	CCBE1	0.638125	2.27189	5.79846	1.70665e-05	0.000324534	2.71407	Untreated ARID1A-KO vs Untreated WT	Transcriptomics
mRNA RNAseq/transcriptomics	NFIA	0.658991	2.92717	5.79593	1.71561e-05	0.000325807	2.70877	Untreated ARID1A-KO vs Untreated WT	Transcriptomics
mRNA RNAseq/transcriptomics	S100A2	-1.10117	3.87373	-5.79291	1.72639e-05	0.000327422	2.70242	Untreated ARID1A-KO vs Untreated WT	Transcriptomics
mRNA RNAseq/transcriptomics	SLC41A2	-0.510263	3.42905	-5.78573	1.7523e-05	0.000331898	2.68733	Untreated ARID1A-KO vs Untreated WT	Transcriptomics
mRNA RNAseq/transcriptomics	LOC642366	-0.984404	2.15984	-5.78446	1.75695e-05	0.000332341	2.68465	Untreated ARID1A-KO vs Untreated WT	Transcriptomics
mRNA RNAseq/transcriptomics	PNMA2	0.738033	2.11057	5.77999	1.77331e-05	0.000334742	2.67526	Untreated ARID1A-KO vs Untreated WT	Transcriptomics
mRNA RNAseq/transcriptomics	SH3KBP1	-0.222008	7.86506	-5.77972	1.7743e-05	0.000334742	2.67469	Untreated ARID1A-KO vs Untreated WT	Transcriptomics
mRNA RNAseq/transcriptomics	NA..612	-0.740485	4.44565	-5.77813	1.7802e-05	0.000335415	2.67133	Untreated ARID1A-KO vs Untreated WT	Transcriptomics
mRNA RNAseq/transcriptomics	ACE	1.29772	0.669514	5.77366	1.79677e-05	0.000338056	2.66194	Untreated ARID1A-KO vs Untreated WT	Transcriptomics
mRNA RNAseq/transcriptomics	NA..1042	1.40794	0.415119	5.77309	1.79892e-05	0.000338056	2.66073	Untreated ARID1A-KO vs Untreated WT	Transcriptomics
mRNA RNAseq/transcriptomics	TSPAN11	0.484141	5.7536	5.76789	1.81844e-05	0.000341279	2.6498	Untreated ARID1A-KO vs Untreated WT	Transcriptomics
mRNA RNAseq/transcriptomics	SULT1B1	1.24214	1.77182	5.75755	1.85797e-05	0.000348242	2.62802	Untreated ARID1A-KO vs Untreated WT	Transcriptomics
mRNA RNAseq/transcriptomics	SLC22A4	-0.720748	2.01869	-5.75426	1.87072e-05	0.000350175	2.62109	Untreated ARID1A-KO vs Untreated WT	Transcriptomics
mRNA RNAseq/transcriptomics	BMP5	0.933576	0.161652	5.74487	1.90761e-05	0.000356617	2.60131	Untreated ARID1A-KO vs Untreated WT	Transcriptomics
mRNA RNAseq/transcriptomics	MAB21L1	-0.951148	1.51804	-5.74042	1.92536e-05	0.000359228	2.59192	Untreated ARID1A-KO vs Untreated WT	Transcriptomics
mRNA RNAseq/transcriptomics	NUP210	0.437435	6.11925	5.74011	1.92658e-05	0.000359228	2.59128	Untreated ARID1A-KO vs Untreated WT	Transcriptomics
mRNA RNAseq/transcriptomics	FZD6	-0.435824	5.61848	-5.73498	1.94728e-05	0.000362619	2.58046	Untreated ARID1A-KO vs Untreated WT	Transcriptomics
mRNA RNAseq/transcriptomics	A4GALT	0.802582	2.75365	5.72673	1.98101e-05	0.000368422	2.56307	Untreated ARID1A-KO vs Untreated WT	Transcriptomics
mRNA RNAseq/transcriptomics	EMP2	-0.604052	6.49232	-5.72245	1.99876e-05	0.000371242	2.55403	Untreated ARID1A-KO vs Untreated WT	Transcriptomics
mRNA RNAseq/transcriptomics	WDR59	0.240986	5.92698	5.71873	2.01431e-05	0.000373622	2.54618	Untreated ARID1A-KO vs Untreated WT	Transcriptomics
mRNA RNAseq/transcriptomics	MBOAT1	-0.560964	2.25447	-5.71814	2.01677e-05	0.000373622	2.54495	Untreated ARID1A-KO vs Untreated WT	Transcriptomics
mRNA RNAseq/transcriptomics	CDH3	1.97842	0.276551	5.70179	2.08669e-05	0.000386078	2.51043	Untreated ARID1A-KO vs Untreated WT	Transcriptomics
mRNA RNAseq/transcriptomics	ZCCHC17	-0.410507	5.82672	-5.70069	2.0915e-05	0.000386471	2.5081	Untreated ARID1A-KO vs Untreated WT	Transcriptomics
mRNA RNAseq/transcriptomics	SRRM3	0.462121	3.88024	5.69681	2.10851e-05	0.000389114	2.4999	Untreated ARID1A-KO vs Untreated WT	Transcriptomics
mRNA RNAseq/transcriptomics	MPZ	-1.11088	3.86488	-5.69257	2.12726e-05	0.00039207	2.49094	Untreated ARID1A-KO vs Untreated WT	Transcriptomics
mRNA RNAseq/transcriptomics	KANK1	-0.56608	6.3522	-5.69195	2.13e-05	0.000392073	2.48963	Untreated ARID1A-KO vs Untreated WT	Transcriptomics
mRNA RNAseq/transcriptomics	PLOD2	-0.290381	6.58643	-5.68856	2.14514e-05	0.000394355	2.48246	Untreated ARID1A-KO vs Untreated WT	Transcriptomics
mRNA RNAseq/transcriptomics	TRAP1	0.221699	7.41779	5.68745	2.1501e-05	0.000394565	2.48012	Untreated ARID1A-KO vs Untreated WT	Transcriptomics
mRNA RNAseq/transcriptomics	PIK3R1	-0.290659	5.8603	-5.68708	2.15177e-05	0.000394565	2.47933	Untreated ARID1A-KO vs Untreated WT	Transcriptomics
mRNA RNAseq/transcriptomics	PCYT1A	-0.20229	6.39844	-5.68594	2.15689e-05	0.000395	2.47693	Untreated ARID1A-KO vs Untreated WT	Transcriptomics
mRNA RNAseq/transcriptomics	BHLHE41	-0.491214	2.03726	-5.66963	2.23162e-05	0.000407683	2.44244	Untreated ARID1A-KO vs Untreated WT	Transcriptomics
mRNA RNAseq/transcriptomics	ZHX3	-0.249043	6.29332	-5.66959	2.23182e-05	0.000407683	2.44235	Untreated ARID1A-KO vs Untreated WT	Transcriptomics
mRNA RNAseq/transcriptomics	SIK2	0.334771	6.03121	5.6678	2.24018e-05	0.000408691	2.43856	Untreated ARID1A-KO vs Untreated WT	Transcriptomics
mRNA RNAseq/transcriptomics	CHMP2B	-0.300889	5.87395	-5.66482	2.25418e-05	0.000410723	2.43226	Untreated ARID1A-KO vs Untreated WT	Transcriptomics
mRNA RNAseq/transcriptomics	PKP2	0.593406	2.35524	5.66256	2.26484e-05	0.000412144	2.42748	Untreated ARID1A-KO vs Untreated WT	Transcriptomics
mRNA RNAseq/transcriptomics	PIANP	0.768543	3.13823	5.65211	2.31492e-05	0.000420723	2.40534	Untreated ARID1A-KO vs Untreated WT	Transcriptomics
mRNA RNAseq/transcriptomics	ARL4C	0.480191	5.80965	5.65033	2.32353e-05	0.000421755	2.40158	Untreated ARID1A-KO vs Untreated WT	Transcriptomics
mRNA RNAseq/transcriptomics	ACP6	0.335327	5.89499	5.6459	2.34519e-05	0.00042515	2.39219	Untreated ARID1A-KO vs Untreated WT	Transcriptomics
mRNA RNAseq/transcriptomics	TUBB1	1.14969	1.53744	5.64326	2.35817e-05	0.000426965	2.3866	Untreated ARID1A-KO vs Untreated WT	Transcriptomics
mRNA RNAseq/transcriptomics	ARHGEF26	-0.392034	4.14662	-5.63145	2.41718e-05	0.000437099	2.36158	Untreated ARID1A-KO vs Untreated WT	Transcriptomics
mRNA RNAseq/transcriptomics	ZNF626	0.794446	2.66871	5.63047	2.42216e-05	0.000437449	2.3595	Untreated ARID1A-KO vs Untreated WT	Transcriptomics
mRNA RNAseq/transcriptomics	CSRP2	-0.356446	5.15254	-5.62986	2.42526e-05	0.00043746	2.3582	Untreated ARID1A-KO vs Untreated WT	Transcriptomics
mRNA RNAseq/transcriptomics	NEDD9	-0.450099	4.40819	-5.62779	2.4358e-05	0.000438281	2.35381	Untreated ARID1A-KO vs Untreated WT	Transcriptomics
mRNA RNAseq/transcriptomics	UXS1	-0.786873	5.50892	-5.62777	2.43591e-05	0.000438281	2.35376	Untreated ARID1A-KO vs Untreated WT	Transcriptomics
mRNA RNAseq/transcriptomics	ARPC5	-0.235707	7.94316	-5.6211	2.47021e-05	0.000443897	2.33961	Untreated ARID1A-KO vs Untreated WT	Transcriptomics
mRNA RNAseq/transcriptomics	LMAN2	0.219229	7.54583	5.61797	2.48647e-05	0.000446261	2.33297	Untreated ARID1A-KO vs Untreated WT	Transcriptomics
mRNA RNAseq/transcriptomics	SPTB	0.946675	1.8148	5.61454	2.5044e-05	0.000448918	2.3257	Untreated ARID1A-KO vs Untreated WT	Transcriptomics
mRNA RNAseq/transcriptomics	ID1	0.425483	6.57543	5.6118	2.51884e-05	0.000450622	2.31988	Untreated ARID1A-KO vs Untreated WT	Transcriptomics
mRNA RNAseq/transcriptomics	SERTAD4.AS1	-1.15085	2.199	-5.61154	2.52017e-05	0.000450622	2.31934	Untreated ARID1A-KO vs Untreated WT	Transcriptomics
mRNA RNAseq/transcriptomics	SLC22A23	-0.723349	1.8508	-5.60519	2.55399e-05	0.000456101	2.30585	Untreated ARID1A-KO vs Untreated WT	Transcriptomics
mRNA RNAseq/transcriptomics	CTNNBIP1	-0.625103	5.17328	-5.59777	2.59407e-05	0.000462684	2.29009	Untreated ARID1A-KO vs Untreated WT	Transcriptomics
mRNA RNAseq/transcriptomics	LAMC2	1.01912	1.02295	5.59042	2.6344e-05	0.000469295	2.27448	Untreated ARID1A-KO vs Untreated WT	Transcriptomics
mRNA RNAseq/transcriptomics	NA..271	0.546828	2.51085	5.58816	2.6469e-05	0.000470939	2.26969	Untreated ARID1A-KO vs Untreated WT	Transcriptomics
mRNA RNAseq/transcriptomics	ZNF467	0.999943	2.16745	5.58536	2.66253e-05	0.000473135	2.26373	Untreated ARID1A-KO vs Untreated WT	Transcriptomics
mRNA RNAseq/transcriptomics	PIP4K2C	-0.211973	5.81523	-5.57402	2.72673e-05	0.000483944	2.23962	Untreated ARID1A-KO vs Untreated WT	Transcriptomics
mRNA RNAseq/transcriptomics	ACTR1B	-0.257759	6.01747	-5.57081	2.74514e-05	0.000486611	2.23281	Untreated ARID1A-KO vs Untreated WT	Transcriptomics
mRNA RNAseq/transcriptomics	RASSF8	0.421788	7.97233	5.56876	2.75703e-05	0.000488021	2.22843	Untreated ARID1A-KO vs Untreated WT	Transcriptomics
mRNA RNAseq/transcriptomics	GNAS	0.260164	12.2559	5.56827	2.75988e-05	0.000488021	2.22739	Untreated ARID1A-KO vs Untreated WT	Transcriptomics
mRNA RNAseq/transcriptomics	CD24	1.19752	1.09112	5.56449	2.7819e-05	0.00049131	2.21935	Untreated ARID1A-KO vs Untreated WT	Transcriptomics
mRNA RNAseq/transcriptomics	AMMECR1	-0.303448	4.7879	-5.56366	2.78676e-05	0.000491564	2.21758	Untreated ARID1A-KO vs Untreated WT	Transcriptomics
mRNA RNAseq/transcriptomics	COL6A3	0.638741	3.19254	5.56217	2.79547e-05	0.000491913	2.21442	Untreated ARID1A-KO vs Untreated WT	Transcriptomics
mRNA RNAseq/transcriptomics	FAM102A	-0.38081	5.75104	-5.56205	2.7962e-05	0.000491913	2.21416	Untreated ARID1A-KO vs Untreated WT	Transcriptomics
mRNA RNAseq/transcriptomics	DCLK2	0.812768	2.15474	5.56157	2.79901e-05	0.000491913	2.21314	Untreated ARID1A-KO vs Untreated WT	Transcriptomics
mRNA RNAseq/transcriptomics	MPST	0.339172	5.10501	5.56063	2.80453e-05	0.000492283	2.21115	Untreated ARID1A-KO vs Untreated WT	Transcriptomics
mRNA RNAseq/transcriptomics	RASSF4	-0.452394	2.66859	-5.55421	2.8427e-05	0.000498374	2.19747	Untreated ARID1A-KO vs Untreated WT	Transcriptomics
mRNA RNAseq/transcriptomics	QPCTL	0.284797	4.77839	5.55298	2.85005e-05	0.000499054	2.19486	Untreated ARID1A-KO vs Untreated WT	Transcriptomics
mRNA RNAseq/transcriptomics	GPR162	0.719368	3.7655	5.55064	2.8641e-05	0.000500904	2.18988	Untreated ARID1A-KO vs Untreated WT	Transcriptomics
mRNA RNAseq/transcriptomics	CCDC74A	0.641865	2.0041	5.54995	2.86827e-05	0.000501024	2.18841	Untreated ARID1A-KO vs Untreated WT	Transcriptomics
mRNA RNAseq/transcriptomics	TEX2	-0.274205	4.88712	-5.54424	2.90296e-05	0.000506468	2.17625	Untreated ARID1A-KO vs Untreated WT	Transcriptomics
mRNA RNAseq/transcriptomics	DAAM1	-0.383541	3.22683	-5.54302	2.91042e-05	0.000506836	2.17365	Untreated ARID1A-KO vs Untreated WT	Transcriptomics
mRNA RNAseq/transcriptomics	COL8A1	0.610693	3.10302	5.54237	2.91438e-05	0.000506836	2.17228	Untreated ARID1A-KO vs Untreated WT	Transcriptomics
mRNA RNAseq/transcriptomics	CDKN1A	-0.296317	6.95096	-5.54217	2.91565e-05	0.000506836	2.17184	Untreated ARID1A-KO vs Untreated WT	Transcriptomics
mRNA RNAseq/transcriptomics	EXTL1	-0.583016	5.90972	-5.53515	2.95908e-05	0.000513764	2.15688	Untreated ARID1A-KO vs Untreated WT	Transcriptomics
mRNA RNAseq/transcriptomics	PCSK2	2.28103	-0.131321	5.5329	2.9731e-05	0.000515576	2.15209	Untreated ARID1A-KO vs Untreated WT	Transcriptomics
mRNA RNAseq/transcriptomics	SPINT1	-0.685183	2.09896	-5.53214	2.97785e-05	0.000515754	2.15048	Untreated ARID1A-KO vs Untreated WT	Transcriptomics
mRNA RNAseq/transcriptomics	PLIN2	-0.377068	7.99036	-5.53159	2.9813e-05	0.000515754	2.14931	Untreated ARID1A-KO vs Untreated WT	Transcriptomics
mRNA RNAseq/transcriptomics	RHPN1.AS1	0.391937	2.57463	5.52993	2.99174e-05	0.000516938	2.14577	Untreated ARID1A-KO vs Untreated WT	Transcriptomics
mRNA RNAseq/transcriptomics	GAB2	0.435392	4.76345	5.52912	2.99688e-05	0.000517204	2.14403	Untreated ARID1A-KO vs Untreated WT	Transcriptomics
mRNA RNAseq/transcriptomics	PIAS3	0.310318	5.96049	5.52334	3.0336e-05	0.000522727	2.13171	Untreated ARID1A-KO vs Untreated WT	Transcriptomics
mRNA RNAseq/transcriptomics	VANGL1	-0.272046	5.36819	-5.52294	3.03615e-05	0.000522727	2.13086	Untreated ARID1A-KO vs Untreated WT	Transcriptomics
mRNA RNAseq/transcriptomics	ZNF860	-0.856225	2.60088	-5.52155	3.04509e-05	0.000523638	2.12789	Untreated ARID1A-KO vs Untreated WT	Transcriptomics
mRNA RNAseq/transcriptomics	FHOD3	-0.603824	3.86478	-5.5207	3.05055e-05	0.000523951	2.12608	Untreated ARID1A-KO vs Untreated WT	Transcriptomics
mRNA RNAseq/transcriptomics	EML4	0.244034	6.08286	5.50644	3.14362e-05	0.000539292	2.09568	Untreated ARID1A-KO vs Untreated WT	Transcriptomics
mRNA RNAseq/transcriptomics	AARD	-0.62307	2.19468	-5.50278	3.16803e-05	0.000542819	2.08785	Untreated ARID1A-KO vs Untreated WT	Transcriptomics
mRNA RNAseq/transcriptomics	TARSL2	-0.400612	3.11725	-5.50222	3.17173e-05	0.000542819	2.08667	Untreated ARID1A-KO vs Untreated WT	Transcriptomics
mRNA RNAseq/transcriptomics	PDE4B	0.625762	4.8259	5.49809	3.19952e-05	0.000546924	2.07785	Untreated ARID1A-KO vs Untreated WT	Transcriptomics
mRNA RNAseq/transcriptomics	EYA4	0.322946	6.0404	5.49435	3.22489e-05	0.000550605	2.06986	Untreated ARID1A-KO vs Untreated WT	Transcriptomics
mRNA RNAseq/transcriptomics	RTL5	0.717663	2.10168	5.48265	3.30552e-05	0.000563703	2.04488	Untreated ARID1A-KO vs Untreated WT	Transcriptomics
mRNA RNAseq/transcriptomics	GNB5	-0.30386	4.72448	-5.46701	3.41661e-05	0.000581957	2.01145	Untreated ARID1A-KO vs Untreated WT	Transcriptomics
mRNA RNAseq/transcriptomics	CD96	-0.811067	6.68523	-5.46391	3.43906e-05	0.000585087	2.00483	Untreated ARID1A-KO vs Untreated WT	Transcriptomics
mRNA RNAseq/transcriptomics	SH3PXD2A	-0.459025	8.06334	-5.46294	3.44615e-05	0.000585601	2.00275	Untreated ARID1A-KO vs Untreated WT	Transcriptomics
mRNA RNAseq/transcriptomics	SEC14L2	-0.731207	4.14116	-5.46171	3.45508e-05	0.000586425	2.00013	Untreated ARID1A-KO vs Untreated WT	Transcriptomics
mRNA RNAseq/transcriptomics	C1S	1.59471	-0.235447	5.46109	3.45961e-05	0.000586502	1.99881	Untreated ARID1A-KO vs Untreated WT	Transcriptomics
mRNA RNAseq/transcriptomics	RRAS	0.440036	4.54007	5.45661	3.49253e-05	0.000591386	1.98923	Untreated ARID1A-KO vs Untreated WT	Transcriptomics
mRNA RNAseq/transcriptomics	GLIS3	0.348976	5.31511	5.45401	3.51184e-05	0.000593956	1.98365	Untreated ARID1A-KO vs Untreated WT	Transcriptomics
mRNA RNAseq/transcriptomics	SH3BGRL3	-0.356785	8.06113	-5.44943	3.54601e-05	0.000599029	1.97386	Untreated ARID1A-KO vs Untreated WT	Transcriptomics
mRNA RNAseq/transcriptomics	CAT	-0.226351	6.70139	-5.44715	3.56321e-05	0.00060123	1.96897	Untreated ARID1A-KO vs Untreated WT	Transcriptomics
mRNA RNAseq/transcriptomics	GRB10	0.422405	4.78636	5.43959	3.62066e-05	0.000610207	1.9528	Untreated ARID1A-KO vs Untreated WT	Transcriptomics
mRNA RNAseq/transcriptomics	ZFPM2	0.617644	2.41803	5.43835	3.63016e-05	0.000611092	1.95015	Untreated ARID1A-KO vs Untreated WT	Transcriptomics
mRNA RNAseq/transcriptomics	CDH4	1.88465	0.0416387	5.43131	3.68474e-05	0.000619554	1.93506	Untreated ARID1A-KO vs Untreated WT	Transcriptomics
mRNA RNAseq/transcriptomics	MAPK6	-0.179474	6.75621	-5.42988	3.69586e-05	0.000619606	1.93201	Untreated ARID1A-KO vs Untreated WT	Transcriptomics
mRNA RNAseq/transcriptomics	IRAK2	0.575284	1.90891	5.42976	3.69684e-05	0.000619606	1.93175	Untreated ARID1A-KO vs Untreated WT	Transcriptomics
mRNA RNAseq/transcriptomics	CD274	-0.622615	1.31004	-5.42961	3.69798e-05	0.000619606	1.93143	Untreated ARID1A-KO vs Untreated WT	Transcriptomics
mRNA RNAseq/transcriptomics	PIEZO2	2.05837	-0.0400674	5.42888	3.70371e-05	0.000619843	1.92987	Untreated ARID1A-KO vs Untreated WT	Transcriptomics
mRNA RNAseq/transcriptomics	B3GALT2	-1.27087	0.60603	-5.42291	3.75089e-05	0.000626799	1.91707	Untreated ARID1A-KO vs Untreated WT	Transcriptomics
mRNA RNAseq/transcriptomics	DBI	-0.340624	6.54696	-5.42252	3.75399e-05	0.000626799	1.91624	Untreated ARID1A-KO vs Untreated WT	Transcriptomics
mRNA RNAseq/transcriptomics	DENND2A	-0.922859	1.96083	-5.42106	3.76558e-05	0.000627353	1.91312	Untreated ARID1A-KO vs Untreated WT	Transcriptomics
mRNA RNAseq/transcriptomics	TMEM56	-0.607618	3.03272	-5.42101	3.76604e-05	0.000627353	1.913	Untreated ARID1A-KO vs Untreated WT	Transcriptomics
mRNA RNAseq/transcriptomics	MELTF	-0.276339	7.96981	-5.40619	3.88625e-05	0.000646629	1.88123	Untreated ARID1A-KO vs Untreated WT	Transcriptomics
mRNA RNAseq/transcriptomics	NPHP4	0.33175	5.26905	5.40031	3.93495e-05	0.000653975	1.86864	Untreated ARID1A-KO vs Untreated WT	Transcriptomics
mRNA RNAseq/transcriptomics	SESTD1	-0.323475	4.34216	-5.39802	3.95414e-05	0.0006562	1.86373	Untreated ARID1A-KO vs Untreated WT	Transcriptomics
mRNA RNAseq/transcriptomics	ANO1	-0.876178	4.22047	-5.39755	3.9581e-05	0.0006562	1.86271	Untreated ARID1A-KO vs Untreated WT	Transcriptomics
mRNA RNAseq/transcriptomics	NLK	-0.445014	4.59959	-5.39708	3.96203e-05	0.0006562	1.86171	Untreated ARID1A-KO vs Untreated WT	Transcriptomics
mRNA RNAseq/transcriptomics	PDZD7	-0.375859	4.33411	-5.39476	3.98158e-05	0.000658678	1.85674	Untreated ARID1A-KO vs Untreated WT	Transcriptomics
mRNA RNAseq/transcriptomics	ZSWIM6	-0.328747	5.36105	-5.39369	3.99069e-05	0.000659427	1.85443	Untreated ARID1A-KO vs Untreated WT	Transcriptomics
mRNA RNAseq/transcriptomics	INHBA	0.539611	7.09843	5.38966	4.02494e-05	0.000664323	1.84579	Untreated ARID1A-KO vs Untreated WT	Transcriptomics
mRNA RNAseq/transcriptomics	GNPTAB	-0.265091	6.28308	-5.3853	4.0624e-05	0.000669737	1.83642	Untreated ARID1A-KO vs Untreated WT	Transcriptomics
mRNA RNAseq/transcriptomics	QPCT	-0.703526	2.65424	-5.38299	4.08236e-05	0.000671339	1.83147	Untreated ARID1A-KO vs Untreated WT	Transcriptomics
mRNA RNAseq/transcriptomics	IQGAP3	-0.223777	7.10511	-5.38283	4.08377e-05	0.000671339	1.83112	Untreated ARID1A-KO vs Untreated WT	Transcriptomics
mRNA RNAseq/transcriptomics	CARMIL2	0.606964	3.09602	5.38256	4.08612e-05	0.000671339	1.83054	Untreated ARID1A-KO vs Untreated WT	Transcriptomics
mRNA RNAseq/transcriptomics	FMNL2	0.306247	6.85361	5.38087	4.10079e-05	0.000672978	1.82692	Untreated ARID1A-KO vs Untreated WT	Transcriptomics
mRNA RNAseq/transcriptomics	RTL8C	-0.196493	6.13114	-5.37459	4.15585e-05	0.000681236	1.81344	Untreated ARID1A-KO vs Untreated WT	Transcriptomics
mRNA RNAseq/transcriptomics	TCTA	-0.270365	5.61357	-5.37355	4.16503e-05	0.000681965	1.81121	Untreated ARID1A-KO vs Untreated WT	Transcriptomics
mRNA RNAseq/transcriptomics	RTL1	1.87312	-0.0612977	5.37285	4.17123e-05	0.000682203	1.80971	Untreated ARID1A-KO vs Untreated WT	Transcriptomics
mRNA RNAseq/transcriptomics	JAZF1	-0.577413	3.03937	-5.36981	4.19829e-05	0.000685848	1.80317	Untreated ARID1A-KO vs Untreated WT	Transcriptomics
mRNA RNAseq/transcriptomics	SEMA3F	0.530873	2.89573	5.36814	4.2132e-05	0.000686411	1.79959	Untreated ARID1A-KO vs Untreated WT	Transcriptomics
mRNA RNAseq/transcriptomics	NA..714	-0.432342	2.08115	-5.36811	4.21344e-05	0.000686411	1.79953	Untreated ARID1A-KO vs Untreated WT	Transcriptomics
mRNA RNAseq/transcriptomics	CITED2	0.588839	6.08211	5.36762	4.21788e-05	0.000686411	1.79846	Untreated ARID1A-KO vs Untreated WT	Transcriptomics
mRNA RNAseq/transcriptomics	CHCHD1	-0.323968	4.52308	-5.36729	4.22084e-05	0.000686411	1.79776	Untreated ARID1A-KO vs Untreated WT	Transcriptomics
mRNA RNAseq/transcriptomics	RALGPS2	-0.367396	6.12246	-5.36445	4.24637e-05	0.000689783	1.79166	Untreated ARID1A-KO vs Untreated WT	Transcriptomics
mRNA RNAseq/transcriptomics	SMARCA2	-0.182857	7.06794	-5.36114	4.27638e-05	0.000693874	1.78455	Untreated ARID1A-KO vs Untreated WT	Transcriptomics
mRNA RNAseq/transcriptomics	LINC02593	1.339	2.14143	5.36024	4.28456e-05	0.000694417	1.78262	Untreated ARID1A-KO vs Untreated WT	Transcriptomics
mRNA RNAseq/transcriptomics	SOCS3	0.439571	5.37536	5.3539	4.34277e-05	0.000703059	1.76898	Untreated ARID1A-KO vs Untreated WT	Transcriptomics
mRNA RNAseq/transcriptomics	CXorf38	-0.235644	5.42834	-5.35167	4.36338e-05	0.000705602	1.76419	Untreated ARID1A-KO vs Untreated WT	Transcriptomics
mRNA RNAseq/transcriptomics	GLB1L2	0.258083	5.25814	5.35033	4.37583e-05	0.000706819	1.76132	Untreated ARID1A-KO vs Untreated WT	Transcriptomics
mRNA RNAseq/transcriptomics	ABHD2	-0.522376	6.32334	-5.34953	4.38332e-05	0.000707235	1.75959	Untreated ARID1A-KO vs Untreated WT	Transcriptomics
mRNA RNAseq/transcriptomics	ITGA9	0.791596	5.19918	5.34811	4.39653e-05	0.00070857	1.75655	Untreated ARID1A-KO vs Untreated WT	Transcriptomics
mRNA RNAseq/transcriptomics	FLYWCH1	0.208927	6.0628	5.34698	4.40712e-05	0.000709483	1.75411	Untreated ARID1A-KO vs Untreated WT	Transcriptomics
mRNA RNAseq/transcriptomics	FST	1.13163	5.89588	5.34338	4.44105e-05	0.000714144	1.74637	Untreated ARID1A-KO vs Untreated WT	Transcriptomics
mRNA RNAseq/transcriptomics	FLI1	-1.123	0.904213	-5.33828	4.48954e-05	0.000721135	1.73539	Untreated ARID1A-KO vs Untreated WT	Transcriptomics
mRNA RNAseq/transcriptomics	NA..994	0.985822	0.822126	5.333	4.54029e-05	0.000728473	1.72404	Untreated ARID1A-KO vs Untreated WT	Transcriptomics
mRNA RNAseq/transcriptomics	COCH	0.546003	2.69384	5.33227	4.54736e-05	0.000728794	1.72247	Untreated ARID1A-KO vs Untreated WT	Transcriptomics
mRNA RNAseq/transcriptomics	TPPP3	0.566742	2.79965	5.33082	4.56141e-05	0.000730232	1.71935	Untreated ARID1A-KO vs Untreated WT	Transcriptomics
mRNA RNAseq/transcriptomics	PDK4	0.293922	5.3673	5.32986	4.57073e-05	0.000730911	1.71728	Untreated ARID1A-KO vs Untreated WT	Transcriptomics
mRNA RNAseq/transcriptomics	FXYD3	-0.539317	6.79815	-5.32649	4.60359e-05	0.000735346	1.71005	Untreated ARID1A-KO vs Untreated WT	Transcriptomics
mRNA RNAseq/transcriptomics	ADD2	0.372702	5.49658	5.31905	4.67714e-05	0.000746267	1.69403	Untreated ARID1A-KO vs Untreated WT	Transcriptomics
mRNA RNAseq/transcriptomics	CASKIN1	0.811904	2.78345	5.31766	4.69104e-05	0.000747654	1.69104	Untreated ARID1A-KO vs Untreated WT	Transcriptomics
mRNA RNAseq/transcriptomics	FERMT1	0.233096	5.26167	5.31497	4.718e-05	0.000751118	1.68525	Untreated ARID1A-KO vs Untreated WT	Transcriptomics
mRNA RNAseq/transcriptomics	KLHL21	-0.334915	7.2187	-5.30831	4.7855e-05	0.000761022	1.6709	Untreated ARID1A-KO vs Untreated WT	Transcriptomics
mRNA RNAseq/transcriptomics	FGFR1	0.315129	5.21094	5.30453	4.82419e-05	0.000765905	1.66276	Untreated ARID1A-KO vs Untreated WT	Transcriptomics
mRNA RNAseq/transcriptomics	NA..342	-1.88057	-0.395546	-5.30427	4.82686e-05	0.000765905	1.6622	Untreated ARID1A-KO vs Untreated WT	Transcriptomics
mRNA RNAseq/transcriptomics	PCYOX1L	-0.322585	4.3973	-5.29891	4.88235e-05	0.000773854	1.65066	Untreated ARID1A-KO vs Untreated WT	Transcriptomics
mRNA RNAseq/transcriptomics	LINC00920	-0.843831	0.592989	-5.29316	4.94267e-05	0.000782552	1.63826	Untreated ARID1A-KO vs Untreated WT	Transcriptomics
mRNA RNAseq/transcriptomics	BEND5	-1.05459	0.32086	-5.29084	4.9672e-05	0.000785572	1.63325	Untreated ARID1A-KO vs Untreated WT	Transcriptomics
mRNA RNAseq/transcriptomics	ITGA7	-0.632663	3.75889	-5.28827	4.99451e-05	0.000789022	1.62772	Untreated ARID1A-KO vs Untreated WT	Transcriptomics
mRNA RNAseq/transcriptomics	GJB3	-0.856873	2.35321	-5.27766	5.10895e-05	0.000806215	1.60484	Untreated ARID1A-KO vs Untreated WT	Transcriptomics
mRNA RNAseq/transcriptomics	NA..225	-0.932447	1.31889	-5.2666	5.23108e-05	0.000824583	1.58098	Untreated ARID1A-KO vs Untreated WT	Transcriptomics
mRNA RNAseq/transcriptomics	BASP1	-1.53628	0.406766	-5.26586	5.23935e-05	0.000824983	1.57938	Untreated ARID1A-KO vs Untreated WT	Transcriptomics
mRNA RNAseq/transcriptomics	NGEF	0.569241	2.58687	5.26527	5.24601e-05	0.000825021	1.5781	Untreated ARID1A-KO vs Untreated WT	Transcriptomics
mRNA RNAseq/transcriptomics	CDR2L	0.361511	4.5572	5.26481	5.25107e-05	0.000825021	1.57713	Untreated ARID1A-KO vs Untreated WT	Transcriptomics
mRNA RNAseq/transcriptomics	NKD2	1.47522	0.282043	5.26379	5.2626e-05	0.000825929	1.57491	Untreated ARID1A-KO vs Untreated WT	Transcriptomics
mRNA RNAseq/transcriptomics	OAF	-0.334049	7.80409	-5.2628	5.27367e-05	0.000826765	1.57279	Untreated ARID1A-KO vs Untreated WT	Transcriptomics
mRNA RNAseq/transcriptomics	ENC1	-0.851376	5.337	-5.26095	5.2946e-05	0.000829141	1.56879	Untreated ARID1A-KO vs Untreated WT	Transcriptomics
mRNA RNAseq/transcriptomics	PAPSS2	0.316863	6.42241	5.25991	5.30635e-05	0.000830078	1.56655	Untreated ARID1A-KO vs Untreated WT	Transcriptomics
mRNA RNAseq/transcriptomics	DNM3	-0.481024	3.94648	-5.25414	5.37226e-05	0.000839475	1.55409	Untreated ARID1A-KO vs Untreated WT	Transcriptomics
mRNA RNAseq/transcriptomics	GLIPR1	0.623874	1.13966	5.25252	5.3909e-05	0.000841472	1.55059	Untreated ARID1A-KO vs Untreated WT	Transcriptomics
mRNA RNAseq/transcriptomics	GPR137B	-0.334744	4.50779	-5.24469	5.48191e-05	0.000854571	1.53369	Untreated ARID1A-KO vs Untreated WT	Transcriptomics
mRNA RNAseq/transcriptomics	TSPAN12	-0.708288	3.86707	-5.24428	5.48671e-05	0.000854571	1.5328	Untreated ARID1A-KO vs Untreated WT	Transcriptomics
mRNA RNAseq/transcriptomics	KCNN1	0.765522	2.3741	5.23429	5.60533e-05	0.000872102	1.51121	Untreated ARID1A-KO vs Untreated WT	Transcriptomics
mRNA RNAseq/transcriptomics	STAT5A	-0.295941	5.13278	-5.23136	5.64053e-05	0.00087663	1.50489	Untreated ARID1A-KO vs Untreated WT	Transcriptomics
mRNA RNAseq/transcriptomics	LRRC45	-0.260144	4.84777	-5.22551	5.71161e-05	0.000886719	1.49224	Untreated ARID1A-KO vs Untreated WT	Transcriptomics
mRNA RNAseq/transcriptomics	NELFA	0.239501	5.60937	5.22283	5.74456e-05	0.000890871	1.48644	Untreated ARID1A-KO vs Untreated WT	Transcriptomics
mRNA RNAseq/transcriptomics	TNS3	-0.246047	7.53948	-5.21733	5.8126e-05	0.000900452	1.47455	Untreated ARID1A-KO vs Untreated WT	Transcriptomics
mRNA RNAseq/transcriptomics	ATG4A	-0.290175	3.81201	-5.21414	5.85243e-05	0.000904899	1.46766	Untreated ARID1A-KO vs Untreated WT	Transcriptomics
mRNA RNAseq/transcriptomics	CAVIN1	-0.260304	9.1694	-5.21402	5.85389e-05	0.000904899	1.46741	Untreated ARID1A-KO vs Untreated WT	Transcriptomics
mRNA RNAseq/transcriptomics	COL9A2	0.693327	5.60919	5.21162	5.88415e-05	0.000908599	1.4622	Untreated ARID1A-KO vs Untreated WT	Transcriptomics
mRNA RNAseq/transcriptomics	CDT1	0.323929	6.19228	5.20972	5.9081e-05	0.000911317	1.4581	Untreated ARID1A-KO vs Untreated WT	Transcriptomics
mRNA RNAseq/transcriptomics	KDELC1	0.2615	4.94578	5.20778	5.93269e-05	0.000912955	1.45391	Untreated ARID1A-KO vs Untreated WT	Transcriptomics
mRNA RNAseq/transcriptomics	NECTIN2	0.318258	5.32925	5.20759	5.93521e-05	0.000912955	1.45348	Untreated ARID1A-KO vs Untreated WT	Transcriptomics
mRNA RNAseq/transcriptomics	LINC01234	0.34068	4.80508	5.20664	5.94729e-05	0.000912955	1.45143	Untreated ARID1A-KO vs Untreated WT	Transcriptomics
mRNA RNAseq/transcriptomics	BLZF1	-0.198441	5.69063	-5.20663	5.94734e-05	0.000912955	1.45142	Untreated ARID1A-KO vs Untreated WT	Transcriptomics
mRNA RNAseq/transcriptomics	FAM189A2	-0.989348	1.04605	-5.20639	5.95047e-05	0.000912955	1.45089	Untreated ARID1A-KO vs Untreated WT	Transcriptomics
mRNA RNAseq/transcriptomics	PSMB4	-0.201292	9.45725	-5.20255	5.99956e-05	0.000919506	1.4426	Untreated ARID1A-KO vs Untreated WT	Transcriptomics
mRNA RNAseq/transcriptomics	MPHOSPH9	-0.171431	5.38047	-5.19145	6.14412e-05	0.000940659	1.41856	Untreated ARID1A-KO vs Untreated WT	Transcriptomics
mRNA RNAseq/transcriptomics	OSTF1	-0.335506	4.60347	-5.18968	6.16752e-05	0.000943237	1.41473	Untreated ARID1A-KO vs Untreated WT	Transcriptomics
mRNA RNAseq/transcriptomics	STAT6	-0.203096	7.07453	-5.18536	6.22488e-05	0.000950998	1.40539	Untreated ARID1A-KO vs Untreated WT	Transcriptomics
mRNA RNAseq/transcriptomics	ADAMTSL4	0.802285	4.44085	5.18356	6.24901e-05	0.000953671	1.40148	Untreated ARID1A-KO vs Untreated WT	Transcriptomics
mRNA RNAseq/transcriptomics	ERGIC3	0.229715	8.16707	5.18292	6.25761e-05	0.000953971	1.40009	Untreated ARID1A-KO vs Untreated WT	Transcriptomics
mRNA RNAseq/transcriptomics	MAST1	0.968963	1.59953	5.17641	6.34568e-05	0.000965436	1.38599	Untreated ARID1A-KO vs Untreated WT	Transcriptomics
mRNA RNAseq/transcriptomics	PLEKHA5	-0.447224	5.5363	-5.17597	6.35156e-05	0.000965436	1.38506	Untreated ARID1A-KO vs Untreated WT	Transcriptomics
mRNA RNAseq/transcriptomics	CDS1	-0.92073	1.19858	-5.17545	6.35869e-05	0.000965436	1.38392	Untreated ARID1A-KO vs Untreated WT	Transcriptomics
mRNA RNAseq/transcriptomics	NA..156	-1.44816	3.22507	-5.17538	6.35968e-05	0.000965436	1.38377	Untreated ARID1A-KO vs Untreated WT	Transcriptomics
mRNA RNAseq/transcriptomics	CYP2S1	0.887753	1.34657	5.17318	6.38985e-05	0.000968992	1.37899	Untreated ARID1A-KO vs Untreated WT	Transcriptomics
mRNA RNAseq/transcriptomics	SYT5	0.567126	2.47533	5.16576	6.49234e-05	0.000983498	1.36293	Untreated ARID1A-KO vs Untreated WT	Transcriptomics
mRNA RNAseq/transcriptomics	STXBP1	-0.269719	6.40161	-5.14923	6.72705e-05	0.00101798	1.3271	Untreated ARID1A-KO vs Untreated WT	Transcriptomics
mRNA RNAseq/transcriptomics	TUBB2B	0.714809	3.42392	5.14832	6.74033e-05	0.00101892	1.32511	Untreated ARID1A-KO vs Untreated WT	Transcriptomics
mRNA RNAseq/transcriptomics	PITHD1	-0.207571	5.43918	-5.14522	6.78533e-05	0.0010243	1.3184	Untreated ARID1A-KO vs Untreated WT	Transcriptomics
mRNA RNAseq/transcriptomics	NA..726	1.1219	0.279851	5.14457	6.79485e-05	0.0010243	1.31699	Untreated ARID1A-KO vs Untreated WT	Transcriptomics
mRNA RNAseq/transcriptomics	CYB561D2	-0.289545	4.27333	-5.1444	6.79734e-05	0.0010243	1.31662	Untreated ARID1A-KO vs Untreated WT	Transcriptomics
mRNA RNAseq/transcriptomics	SLC25A23	0.441442	5.13032	5.13019	7.0082e-05	0.00105497	1.2858	Untreated ARID1A-KO vs Untreated WT	Transcriptomics
mRNA RNAseq/transcriptomics	ZFP36L1	0.25246	6.35859	5.12574	7.07566e-05	0.00106401	1.27613	Untreated ARID1A-KO vs Untreated WT	Transcriptomics
mRNA RNAseq/transcriptomics	COL16A1	-1.31381	5.52046	-5.12474	7.09097e-05	0.0010652	1.27395	Untreated ARID1A-KO vs Untreated WT	Transcriptomics
mRNA RNAseq/transcriptomics	MRTFA	0.208174	5.00558	5.12236	7.12728e-05	0.00106954	1.2688	Untreated ARID1A-KO vs Untreated WT	Transcriptomics
mRNA RNAseq/transcriptomics	NA..426	0.676589	2.42128	5.12162	7.1386e-05	0.00107012	1.2672	Untreated ARID1A-KO vs Untreated WT	Transcriptomics
mRNA RNAseq/transcriptomics	PDZRN3	-0.318643	3.86651	-5.11494	7.24203e-05	0.00108449	1.25269	Untreated ARID1A-KO vs Untreated WT	Transcriptomics
mRNA RNAseq/transcriptomics	RGS17	0.635422	2.25773	5.11205	7.28727e-05	0.00108894	1.24641	Untreated ARID1A-KO vs Untreated WT	Transcriptomics
mRNA RNAseq/transcriptomics	IL7	-0.86419	1.82744	-5.11181	7.29098e-05	0.00108894	1.2459	Untreated ARID1A-KO vs Untreated WT	Transcriptomics
mRNA RNAseq/transcriptomics	MRC2	0.271453	7.46632	5.11159	7.29442e-05	0.00108894	1.24542	Untreated ARID1A-KO vs Untreated WT	Transcriptomics
mRNA RNAseq/transcriptomics	APOBEC3G	-0.447913	4.04198	-5.11111	7.30202e-05	0.00108894	1.24437	Untreated ARID1A-KO vs Untreated WT	Transcriptomics
mRNA RNAseq/transcriptomics	SLC14A1	0.514292	3.26655	5.10908	7.33397e-05	0.00109257	1.23997	Untreated ARID1A-KO vs Untreated WT	Transcriptomics
mRNA RNAseq/transcriptomics	SLC2A1	-0.350627	7.2964	-5.09841	7.50457e-05	0.00111683	1.21678	Untreated ARID1A-KO vs Untreated WT	Transcriptomics
mRNA RNAseq/transcriptomics	NA..176	0.661557	1.14669	5.09715	7.52492e-05	0.0011187	1.21405	Untreated ARID1A-KO vs Untreated WT	Transcriptomics
mRNA RNAseq/transcriptomics	MYDGF	0.290827	6.93225	5.09584	7.54614e-05	0.00112069	1.21121	Untreated ARID1A-KO vs Untreated WT	Transcriptomics
mRNA RNAseq/transcriptomics	LAMB3	-0.327754	4.41165	-5.09527	7.55546e-05	0.00112092	1.20996	Untreated ARID1A-KO vs Untreated WT	Transcriptomics
mRNA RNAseq/transcriptomics	RASL12	-0.562919	4.08787	-5.09438	7.56996e-05	0.00112191	1.20803	Untreated ARID1A-KO vs Untreated WT	Transcriptomics
mRNA RNAseq/transcriptomics	TTC28	0.576733	3.77154	5.09252	7.6004e-05	0.00112443	1.20398	Untreated ARID1A-KO vs Untreated WT	Transcriptomics
mRNA RNAseq/transcriptomics	TMEM30A	-0.233621	7.12568	-5.09239	7.60258e-05	0.00112443	1.20369	Untreated ARID1A-KO vs Untreated WT	Transcriptomics
mRNA RNAseq/transcriptomics	ZBTB46	0.449498	3.47561	5.08826	7.67054e-05	0.00113332	1.19472	Untreated ARID1A-KO vs Untreated WT	Transcriptomics
mRNA RNAseq/transcriptomics	PELP1	0.173419	7.37042	5.08541	7.71778e-05	0.00113785	1.18853	Untreated ARID1A-KO vs Untreated WT	Transcriptomics
mRNA RNAseq/transcriptomics	PKP4	0.294988	5.52501	5.08509	7.72301e-05	0.00113785	1.18784	Untreated ARID1A-KO vs Untreated WT	Transcriptomics
mRNA RNAseq/transcriptomics	ERRFI1	0.861008	7.14715	5.08458	7.73151e-05	0.00113785	1.18674	Untreated ARID1A-KO vs Untreated WT	Transcriptomics
mRNA RNAseq/transcriptomics	LRP4	0.43811	4.80114	5.0845	7.73289e-05	0.00113785	1.18656	Untreated ARID1A-KO vs Untreated WT	Transcriptomics
mRNA RNAseq/transcriptomics	MT2A	-0.528107	7.6045	-5.08249	7.76649e-05	0.00114163	1.18218	Untreated ARID1A-KO vs Untreated WT	Transcriptomics
mRNA RNAseq/transcriptomics	GREB1L	0.487104	2.53372	5.08105	7.79073e-05	0.00114306	1.17904	Untreated ARID1A-KO vs Untreated WT	Transcriptomics
mRNA RNAseq/transcriptomics	ITPK1	-0.325039	6.62964	-5.08096	7.79211e-05	0.00114306	1.17886	Untreated ARID1A-KO vs Untreated WT	Transcriptomics
mRNA RNAseq/transcriptomics	TPM1	-0.30605	5.8368	-5.07703	7.85842e-05	0.00115161	1.17032	Untreated ARID1A-KO vs Untreated WT	Transcriptomics
mRNA RNAseq/transcriptomics	ZNF441	-0.452409	3.11414	-5.07417	7.90704e-05	0.00115755	1.1641	Untreated ARID1A-KO vs Untreated WT	Transcriptomics
mRNA RNAseq/transcriptomics	NA..800	0.460095	4.97311	5.07254	7.93503e-05	0.00116047	1.16054	Untreated ARID1A-KO vs Untreated WT	Transcriptomics
mRNA RNAseq/transcriptomics	MAPKAPK3	0.23378	5.66436	5.07003	7.97804e-05	0.00116557	1.15509	Untreated ARID1A-KO vs Untreated WT	Transcriptomics
mRNA RNAseq/transcriptomics	GGA2	0.200498	6.74868	5.06927	7.9911e-05	0.0011663	1.15344	Untreated ARID1A-KO vs Untreated WT	Transcriptomics
mRNA RNAseq/transcriptomics	DIAPH2	-0.335188	4.62084	-5.06487	8.0674e-05	0.00117624	1.14386	Untreated ARID1A-KO vs Untreated WT	Transcriptomics
mRNA RNAseq/transcriptomics	ACTN2	0.949016	0.160162	5.06216	8.1147e-05	0.00118052	1.13797	Untreated ARID1A-KO vs Untreated WT	Transcriptomics
mRNA RNAseq/transcriptomics	FNBP1	0.339397	6.43248	5.06205	8.11654e-05	0.00118052	1.13774	Untreated ARID1A-KO vs Untreated WT	Transcriptomics
mRNA RNAseq/transcriptomics	FOXO1	-0.746785	3.58125	-5.06178	8.12143e-05	0.00118052	1.13713	Untreated ARID1A-KO vs Untreated WT	Transcriptomics
mRNA RNAseq/transcriptomics	HMG20B	-0.202071	7.4196	-5.06095	8.13588e-05	0.00118143	1.13534	Untreated ARID1A-KO vs Untreated WT	Transcriptomics
mRNA RNAseq/transcriptomics	SPDL1	0.230727	6.03942	5.05679	8.20934e-05	0.00119089	1.12628	Untreated ARID1A-KO vs Untreated WT	Transcriptomics
mRNA RNAseq/transcriptomics	LAMA3	0.787555	2.75445	5.055	8.24115e-05	0.0011943	1.12238	Untreated ARID1A-KO vs Untreated WT	Transcriptomics
mRNA RNAseq/transcriptomics	VPS37B	-0.216749	6.33136	-5.05302	8.2763e-05	0.00119705	1.11809	Untreated ARID1A-KO vs Untreated WT	Transcriptomics
mRNA RNAseq/transcriptomics	SFR1	0.455485	2.93931	5.053	8.27676e-05	0.00119705	1.11803	Untreated ARID1A-KO vs Untreated WT	Transcriptomics
mRNA RNAseq/transcriptomics	SPTBN4	0.856446	1.31873	5.04513	8.41861e-05	0.00121634	1.1009	Untreated ARID1A-KO vs Untreated WT	Transcriptomics
mRNA RNAseq/transcriptomics	AKAP1	0.208486	6.49229	5.04422	8.43517e-05	0.00121751	1.09892	Untreated ARID1A-KO vs Untreated WT	Transcriptomics
mRNA RNAseq/transcriptomics	RGS16	0.588872	2.92587	5.04151	8.48464e-05	0.00122342	1.09303	Untreated ARID1A-KO vs Untreated WT	Transcriptomics
mRNA RNAseq/transcriptomics	NEXN	0.684426	1.92645	5.04027	8.50748e-05	0.00122549	1.09032	Untreated ARID1A-KO vs Untreated WT	Transcriptomics
mRNA RNAseq/transcriptomics	COMT	0.224065	6.033	5.03814	8.54671e-05	0.00122991	1.08568	Untreated ARID1A-KO vs Untreated WT	Transcriptomics
mRNA RNAseq/transcriptomics	ESPN	-0.484811	4.24555	-5.03746	8.55919e-05	0.00123047	1.08421	Untreated ARID1A-KO vs Untreated WT	Transcriptomics
mRNA RNAseq/transcriptomics	FBXO25	-0.317447	4.22297	-5.03603	8.58578e-05	0.00123303	1.08108	Untreated ARID1A-KO vs Untreated WT	Transcriptomics
mRNA RNAseq/transcriptomics	ADAM10	-0.246678	7.61693	-5.03558	8.59415e-05	0.00123303	1.0801	Untreated ARID1A-KO vs Untreated WT	Transcriptomics
mRNA RNAseq/transcriptomics	HEY2	1.32071	1.06675	5.03315	8.63932e-05	0.00123827	1.07482	Untreated ARID1A-KO vs Untreated WT	Transcriptomics
mRNA RNAseq/transcriptomics	ARSE	-0.512497	2.76014	-5.03257	8.65022e-05	0.0012386	1.07355	Untreated ARID1A-KO vs Untreated WT	Transcriptomics
mRNA RNAseq/transcriptomics	FOXO6	0.827018	1.29555	5.03163	8.66779e-05	0.00123988	1.0715	Untreated ARID1A-KO vs Untreated WT	Transcriptomics
mRNA RNAseq/transcriptomics	RCAN3	0.536269	5.62007	5.0297	8.70407e-05	0.00124383	1.06729	Untreated ARID1A-KO vs Untreated WT	Transcriptomics
mRNA RNAseq/transcriptomics	ST6GALNAC6	0.196265	5.09105	5.02521	8.78896e-05	0.00125472	1.05751	Untreated ARID1A-KO vs Untreated WT	Transcriptomics
mRNA RNAseq/transcriptomics	ZNF728	1.16602	0.66779	5.0215	8.85962e-05	0.00126355	1.04944	Untreated ARID1A-KO vs Untreated WT	Transcriptomics
mRNA RNAseq/transcriptomics	SHF	-0.441573	2.93572	-5.01959	8.8964e-05	0.00126754	1.04527	Untreated ARID1A-KO vs Untreated WT	Transcriptomics
mRNA RNAseq/transcriptomics	PRRX1	0.544409	6.91902	5.01167	9.05005e-05	0.00128815	1.02801	Untreated ARID1A-KO vs Untreated WT	Transcriptomics
mRNA RNAseq/transcriptomics	NA..69	-0.531297	3.41136	-5.00692	9.1435e-05	0.00130017	1.01766	Untreated ARID1A-KO vs Untreated WT	Transcriptomics
mRNA RNAseq/transcriptomics	MAPK8IP1	0.348311	5.61136	5.00447	9.19205e-05	0.00130578	1.01232	Untreated ARID1A-KO vs Untreated WT	Transcriptomics
mRNA RNAseq/transcriptomics	ANXA2	-0.237493	9.06523	-4.99545	9.37335e-05	0.00133022	0.992643	Untreated ARID1A-KO vs Untreated WT	Transcriptomics
mRNA RNAseq/transcriptomics	PITPNM2	-0.354324	5.30662	-4.99306	9.42205e-05	0.00133581	0.987423	Untreated ARID1A-KO vs Untreated WT	Transcriptomics
mRNA RNAseq/transcriptomics	POLB	-0.310241	3.91287	-4.99231	9.43725e-05	0.00133652	0.985799	Untreated ARID1A-KO vs Untreated WT	Transcriptomics
mRNA RNAseq/transcriptomics	RND2	0.778054	1.83188	4.9919	9.44562e-05	0.00133652	0.984905	Untreated ARID1A-KO vs Untreated WT	Transcriptomics
mRNA RNAseq/transcriptomics	LDLRAD3	0.231629	5.1378	4.98895	9.50631e-05	0.00134378	0.978454	Untreated ARID1A-KO vs Untreated WT	Transcriptomics
mRNA RNAseq/transcriptomics	ARHGAP29	-0.344728	4.22212	-4.98707	9.54501e-05	0.00134793	0.97436	Untreated ARID1A-KO vs Untreated WT	Transcriptomics
mRNA RNAseq/transcriptomics	SLC38A3	0.855801	2.24453	4.98357	9.61754e-05	0.00135684	0.966734	Untreated ARID1A-KO vs Untreated WT	Transcriptomics
mRNA RNAseq/transcriptomics	DNAJB2	-0.239203	5.85951	-4.97705	9.75433e-05	0.00137479	0.952507	Untreated ARID1A-KO vs Untreated WT	Transcriptomics
mRNA RNAseq/transcriptomics	TIPARP	0.295618	5.56604	4.97581	9.78068e-05	0.00137715	0.94979	Untreated ARID1A-KO vs Untreated WT	Transcriptomics
mRNA RNAseq/transcriptomics	MYO5A	-0.357085	6.52257	-4.97268	9.84733e-05	0.00138518	0.942949	Untreated ARID1A-KO vs Untreated WT	Transcriptomics
mRNA RNAseq/transcriptomics	PAFAH1B3	0.279338	5.18328	4.96928	9.91998e-05	0.00139403	0.935545	Untreated ARID1A-KO vs Untreated WT	Transcriptomics
mRNA RNAseq/transcriptomics	LINC01198	-1.51874	0.234783	-4.96789	9.94991e-05	0.00139687	0.93251	Untreated ARID1A-KO vs Untreated WT	Transcriptomics
mRNA RNAseq/transcriptomics	NA..1146	-0.97984	1.01493	-4.96288	0.000100587	0.00140965	0.921559	Untreated ARID1A-KO vs Untreated WT	Transcriptomics
mRNA RNAseq/transcriptomics	CDON	-0.492624	5.23192	-4.96279	0.000100606	0.00140965	0.921372	Untreated ARID1A-KO vs Untreated WT	Transcriptomics
mRNA RNAseq/transcriptomics	ASPH	0.161645	7.97653	4.95845	0.000101557	0.0014216	0.911892	Untreated ARID1A-KO vs Untreated WT	Transcriptomics
mRNA RNAseq/transcriptomics	GPRC5A	0.769543	6.93331	4.95363	0.000102625	0.00143516	0.901354	Untreated ARID1A-KO vs Untreated WT	Transcriptomics
mRNA RNAseq/transcriptomics	NCAM2	0.461587	4.44546	4.95064	0.000103291	0.00144306	0.894841	Untreated ARID1A-KO vs Untreated WT	Transcriptomics
mRNA RNAseq/transcriptomics	ZNF17	-0.374428	2.78964	-4.94653	0.000104218	0.00145427	0.885848	Untreated ARID1A-KO vs Untreated WT	Transcriptomics
mRNA RNAseq/transcriptomics	MAPT	0.675359	2.99502	4.94618	0.000104295	0.00145427	0.885097	Untreated ARID1A-KO vs Untreated WT	Transcriptomics
mRNA RNAseq/transcriptomics	GPRC5B	0.484962	3.01675	4.93954	0.00010581	0.00147396	0.870573	Untreated ARID1A-KO vs Untreated WT	Transcriptomics
mRNA RNAseq/transcriptomics	RASL10B	0.740541	0.616161	4.9352	0.00010681	0.00148645	0.861104	Untreated ARID1A-KO vs Untreated WT	Transcriptomics
mRNA RNAseq/transcriptomics	TCF3	0.230192	6.27822	4.93351	0.000107205	0.0014905	0.857391	Untreated ARID1A-KO vs Untreated WT	Transcriptomics
mRNA RNAseq/transcriptomics	H3F3B	-0.218827	9.01559	-4.92562	0.000109056	0.00151477	0.840154	Untreated ARID1A-KO vs Untreated WT	Transcriptomics
mRNA RNAseq/transcriptomics	ANXA5	-0.228957	8.53959	-4.92376	0.000109497	0.00151943	0.836092	Untreated ARID1A-KO vs Untreated WT	Transcriptomics
mRNA RNAseq/transcriptomics	CAD	0.239391	8.17178	4.92286	0.00010971	0.00152092	0.834129	Untreated ARID1A-KO vs Untreated WT	Transcriptomics
mRNA RNAseq/transcriptomics	UNC5C	1.03053	3.53685	4.92204	0.000109908	0.0015222	0.832317	Untreated ARID1A-KO vs Untreated WT	Transcriptomics
mRNA RNAseq/transcriptomics	ARHGAP5.AS1	0.489882	3.15261	4.91978	0.000110447	0.00152819	0.827394	Untreated ARID1A-KO vs Untreated WT	Transcriptomics
mRNA RNAseq/transcriptomics	LRRC8C	0.629312	3.04195	4.91422	0.00011179	0.00154528	0.815228	Untreated ARID1A-KO vs Untreated WT	Transcriptomics
mRNA RNAseq/transcriptomics	SNX14	-0.198843	5.45626	-4.91128	0.000112507	0.00155369	0.808792	Untreated ARID1A-KO vs Untreated WT	Transcriptomics
mRNA RNAseq/transcriptomics	CLN8	-0.229373	4.39371	-4.91015	0.000112783	0.00155574	0.806322	Untreated ARID1A-KO vs Untreated WT	Transcriptomics
mRNA RNAseq/transcriptomics	STX3	-0.227345	6.03512	-4.90979	0.000112871	0.00155574	0.805535	Untreated ARID1A-KO vs Untreated WT	Transcriptomics
mRNA RNAseq/transcriptomics	SOD1	-0.299294	7.8216	-4.90549	0.000113932	0.00156885	0.796121	Untreated ARID1A-KO vs Untreated WT	Transcriptomics
mRNA RNAseq/transcriptomics	ANO10	-0.329631	4.99635	-4.90362	0.000114396	0.00157332	0.792031	Untreated ARID1A-KO vs Untreated WT	Transcriptomics
mRNA RNAseq/transcriptomics	SYT3	0.639531	2.14326	4.9033	0.000114475	0.00157332	0.791331	Untreated ARID1A-KO vs Untreated WT	Transcriptomics
mRNA RNAseq/transcriptomics	EMC1	0.220323	7.24631	4.90175	0.000114862	0.00157713	0.787938	Untreated ARID1A-KO vs Untreated WT	Transcriptomics
mRNA RNAseq/transcriptomics	CUL4B	0.243836	6.56656	4.90108	0.000115028	0.0015779	0.786483	Untreated ARID1A-KO vs Untreated WT	Transcriptomics
mRNA RNAseq/transcriptomics	OAS1	-0.419449	3.04359	-4.9	0.000115298	0.0015801	0.784125	Untreated ARID1A-KO vs Untreated WT	Transcriptomics
mRNA RNAseq/transcriptomics	CCSER1	0.511774	1.09848	4.89769	0.000115879	0.00158655	0.77906	Untreated ARID1A-KO vs Untreated WT	Transcriptomics
mRNA RNAseq/transcriptomics	PNPLA8	-0.239426	5.67182	-4.89025	0.000117769	0.00161089	0.762781	Untreated ARID1A-KO vs Untreated WT	Transcriptomics
mRNA RNAseq/transcriptomics	SHISA5	0.19132	7.46435	4.88647	0.000118742	0.00162266	0.754498	Untreated ARID1A-KO vs Untreated WT	Transcriptomics
mRNA RNAseq/transcriptomics	NCALD	-0.579474	3.5905	-4.88395	0.000119393	0.00163	0.748998	Untreated ARID1A-KO vs Untreated WT	Transcriptomics
mRNA RNAseq/transcriptomics	ZNF766	0.243004	4.00081	4.88151	0.000120029	0.00163713	0.743649	Untreated ARID1A-KO vs Untreated WT	Transcriptomics
mRNA RNAseq/transcriptomics	TMEM246	0.251838	4.78874	4.88011	0.000120395	0.00164057	0.740581	Untreated ARID1A-KO vs Untreated WT	Transcriptomics
mRNA RNAseq/transcriptomics	B3GNT4	0.665714	1.23824	4.87882	0.000120735	0.00164364	0.737751	Untreated ARID1A-KO vs Untreated WT	Transcriptomics
mRNA RNAseq/transcriptomics	MXI1	-0.323853	5.43407	-4.87734	0.000121123	0.00164736	0.73452	Untreated ARID1A-KO vs Untreated WT	Transcriptomics
mRNA RNAseq/transcriptomics	ARFGEF3	-0.761192	2.03922	-4.87382	0.000122054	0.00165622	0.726814	Untreated ARID1A-KO vs Untreated WT	Transcriptomics
mRNA RNAseq/transcriptomics	SLC39A11	-0.38801	4.8952	-4.87365	0.0001221	0.00165622	0.726431	Untreated ARID1A-KO vs Untreated WT	Transcriptomics
mRNA RNAseq/transcriptomics	TMC6	0.39075	4.86417	4.87357	0.00012212	0.00165622	0.72627	Untreated ARID1A-KO vs Untreated WT	Transcriptomics
mRNA RNAseq/transcriptomics	SQLE	0.202126	5.26044	4.87121	0.00012275	0.0016632	0.721089	Untreated ARID1A-KO vs Untreated WT	Transcriptomics
mRNA RNAseq/transcriptomics	KIAA1551	0.418377	5.85825	4.87067	0.000122893	0.00166357	0.719919	Untreated ARID1A-KO vs Untreated WT	Transcriptomics
mRNA RNAseq/transcriptomics	DKK1	0.439601	4.45816	4.86812	0.000123579	0.00167006	0.714321	Untreated ARID1A-KO vs Untreated WT	Transcriptomics
mRNA RNAseq/transcriptomics	CDH10	0.904825	1.18672	4.86802	0.000123605	0.00167006	0.714106	Untreated ARID1A-KO vs Untreated WT	Transcriptomics
mRNA RNAseq/transcriptomics	PXDC1	-0.51934	4.68211	-4.86672	0.000123954	0.00167321	0.711266	Untreated ARID1A-KO vs Untreated WT	Transcriptomics
mRNA RNAseq/transcriptomics	NEK11	0.761207	0.557698	4.86589	0.00012418	0.00167468	0.709439	Untreated ARID1A-KO vs Untreated WT	Transcriptomics
mRNA RNAseq/transcriptomics	ITFG1	0.168859	5.90049	4.86471	0.000124499	0.00167742	0.706851	Untreated ARID1A-KO vs Untreated WT	Transcriptomics
mRNA RNAseq/transcriptomics	SMO	0.212989	6.05627	4.86173	0.000125308	0.00168518	0.700336	Untreated ARID1A-KO vs Untreated WT	Transcriptomics
mRNA RNAseq/transcriptomics	NA..432	-0.883477	1.21718	-4.86173	0.00012531	0.00168518	0.700321	Untreated ARID1A-KO vs Untreated WT	Transcriptomics
mRNA RNAseq/transcriptomics	NAV1	-0.41122	5.90924	-4.86028	0.000125704	0.00168834	0.69716	Untreated ARID1A-KO vs Untreated WT	Transcriptomics
mRNA RNAseq/transcriptomics	ITGB8	0.385493	7.01361	4.86001	0.00012578	0.00168834	0.696558	Untreated ARID1A-KO vs Untreated WT	Transcriptomics
mRNA RNAseq/transcriptomics	TMC7	0.438003	3.07727	4.85856	0.000126177	0.0016921	0.693382	Untreated ARID1A-KO vs Untreated WT	Transcriptomics
mRNA RNAseq/transcriptomics	ANPEP	0.194141	7.61367	4.8574	0.000126495	0.00169478	0.690849	Untreated ARID1A-KO vs Untreated WT	Transcriptomics
mRNA RNAseq/transcriptomics	EDEM2	0.216714	5.73084	4.84978	0.000128613	0.00172154	0.674149	Untreated ARID1A-KO vs Untreated WT	Transcriptomics
mRNA RNAseq/transcriptomics	SLC1A3	-1.02352	2.49496	-4.84768	0.000129204	0.00172783	0.669535	Untreated ARID1A-KO vs Untreated WT	Transcriptomics
mRNA RNAseq/transcriptomics	SLC25A17	0.269128	5.18636	4.84695	0.000129409	0.00172783	0.667936	Untreated ARID1A-KO vs Untreated WT	Transcriptomics
mRNA RNAseq/transcriptomics	PXDN	-0.685455	3.16036	-4.84683	0.000129443	0.00172783	0.667673	Untreated ARID1A-KO vs Untreated WT	Transcriptomics
mRNA RNAseq/transcriptomics	DAZAP2	-0.179909	7.34244	-4.84587	0.000129715	0.00172985	0.665563	Untreated ARID1A-KO vs Untreated WT	Transcriptomics
mRNA RNAseq/transcriptomics	PDZD4	0.455198	3.05821	4.84441	0.000130127	0.00173374	0.662371	Untreated ARID1A-KO vs Untreated WT	Transcriptomics
mRNA RNAseq/transcriptomics	ZNF629	0.287238	6.08229	4.8417	0.000130897	0.00174238	0.65644	Untreated ARID1A-KO vs Untreated WT	Transcriptomics
mRNA RNAseq/transcriptomics	COMMD3	-0.399631	3.58725	-4.83688	0.000132281	0.00175918	0.645858	Untreated ARID1A-KO vs Untreated WT	Transcriptomics
mRNA RNAseq/transcriptomics	MAPK1	-0.211552	7.10556	-4.83541	0.000132705	0.00176214	0.642637	Untreated ARID1A-KO vs Untreated WT	Transcriptomics
mRNA RNAseq/transcriptomics	ATOH8	0.528729	2.89321	4.83526	0.000132749	0.00176214	0.642305	Untreated ARID1A-KO vs Untreated WT	Transcriptomics
mRNA RNAseq/transcriptomics	COL3A1	3.57642	-1.76497	4.83273	0.000133482	0.00177024	0.636765	Untreated ARID1A-KO vs Untreated WT	Transcriptomics
mRNA RNAseq/transcriptomics	CYP1A1	0.617365	2.70642	4.82805	0.000134851	0.00178537	0.626501	Untreated ARID1A-KO vs Untreated WT	Transcriptomics
mRNA RNAseq/transcriptomics	STMP1	-0.218721	5.95944	-4.82798	0.000134872	0.00178537	0.626351	Untreated ARID1A-KO vs Untreated WT	Transcriptomics
mRNA RNAseq/transcriptomics	SNX24	-0.362708	4.27583	-4.82686	0.000135202	0.0017881	0.623887	Untreated ARID1A-KO vs Untreated WT	Transcriptomics
mRNA RNAseq/transcriptomics	PTK7	0.256808	6.27447	4.819	0.00013754	0.00181735	0.606645	Untreated ARID1A-KO vs Untreated WT	Transcriptomics
mRNA RNAseq/transcriptomics	TPT1.AS1	-0.989695	2.29874	-4.81828	0.000137754	0.0018185	0.605086	Untreated ARID1A-KO vs Untreated WT	Transcriptomics
mRNA RNAseq/transcriptomics	LGALS3	-0.395762	5.79432	-4.81736	0.00013803	0.00182048	0.603068	Untreated ARID1A-KO vs Untreated WT	Transcriptomics
mRNA RNAseq/transcriptomics	ZNF676	0.701417	1.48709	4.81574	0.000138521	0.00182527	0.599501	Untreated ARID1A-KO vs Untreated WT	Transcriptomics
mRNA RNAseq/transcriptomics	STC1	2.35712	2.24792	4.81531	0.000138649	0.00182529	0.59857	Untreated ARID1A-KO vs Untreated WT	Transcriptomics
mRNA RNAseq/transcriptomics	DHCR24	-0.220332	8.53471	-4.81164	0.000139765	0.0018383	0.590506	Untreated ARID1A-KO vs Untreated WT	Transcriptomics
mRNA RNAseq/transcriptomics	C18orf54	0.338439	3.89405	4.81113	0.00013992	0.00183865	0.589395	Untreated ARID1A-KO vs Untreated WT	Transcriptomics
mRNA RNAseq/transcriptomics	MARK4	0.24089	5.84998	4.81067	0.00014006	0.00183881	0.58839	Untreated ARID1A-KO vs Untreated WT	Transcriptomics
mRNA RNAseq/transcriptomics	NR2F1.AS1	0.771735	2.77764	4.80549	0.000141654	0.00185804	0.577009	Untreated ARID1A-KO vs Untreated WT	Transcriptomics
mRNA RNAseq/transcriptomics	ARHGAP5	0.288762	6.92271	4.79673	0.000144386	0.00189216	0.557797	Untreated ARID1A-KO vs Untreated WT	Transcriptomics
mRNA RNAseq/transcriptomics	TRO	0.93965	2.25222	4.79551	0.000144773	0.0018955	0.555109	Untreated ARID1A-KO vs Untreated WT	Transcriptomics
mRNA RNAseq/transcriptomics	SOX18	0.44036	2.67996	4.79362	0.000145372	0.0019016	0.55096	Untreated ARID1A-KO vs Untreated WT	Transcriptomics
mRNA RNAseq/transcriptomics	DPF3	-0.795274	1.24863	-4.79156	0.000146027	0.00190845	0.546435	Untreated ARID1A-KO vs Untreated WT	Transcriptomics
mRNA RNAseq/transcriptomics	SLFN5	-0.37162	6.86199	-4.79065	0.000146316	0.00191048	0.544451	Untreated ARID1A-KO vs Untreated WT	Transcriptomics
mRNA RNAseq/transcriptomics	MGAT5B	-0.350546	4.21089	-4.7901	0.000146492	0.00191104	0.543244	Untreated ARID1A-KO vs Untreated WT	Transcriptomics
mRNA RNAseq/transcriptomics	PKN1	0.196569	7.86569	4.78929	0.000146751	0.00191268	0.541467	Untreated ARID1A-KO vs Untreated WT	Transcriptomics
mRNA RNAseq/transcriptomics	ESPNP	-1.33157	0.621375	-4.78046	0.000149609	0.00194816	0.522077	Untreated ARID1A-KO vs Untreated WT	Transcriptomics
mRNA RNAseq/transcriptomics	CASP7	-0.276125	5.19745	-4.77957	0.0001499	0.00195019	0.52012	Untreated ARID1A-KO vs Untreated WT	Transcriptomics
mRNA RNAseq/transcriptomics	NA..1090	0.3117	3.73774	4.7758	0.000151141	0.00196456	0.511833	Untreated ARID1A-KO vs Untreated WT	Transcriptomics
mRNA RNAseq/transcriptomics	ZNF496	0.202494	6.64094	4.76339	0.000155294	0.00201672	0.484585	Untreated ARID1A-KO vs Untreated WT	Transcriptomics
mRNA RNAseq/transcriptomics	ETS2	-0.323894	4.78591	-4.76125	0.000156025	0.00202438	0.479868	Untreated ARID1A-KO vs Untreated WT	Transcriptomics
mRNA RNAseq/transcriptomics	SLC13A3	0.582952	2.54106	4.76033	0.000156336	0.00202659	0.477863	Untreated ARID1A-KO vs Untreated WT	Transcriptomics
mRNA RNAseq/transcriptomics	LRPPRC	0.189227	8.27852	4.75928	0.000156699	0.00202946	0.475535	Untreated ARID1A-KO vs Untreated WT	Transcriptomics
mRNA RNAseq/transcriptomics	NR3C2	-1.12173	1.20774	-4.7574	0.000157344	0.00203599	0.471404	Untreated ARID1A-KO vs Untreated WT	Transcriptomics
mRNA RNAseq/transcriptomics	PRKX	0.315586	4.96598	4.75679	0.000157553	0.00203685	0.470075	Untreated ARID1A-KO vs Untreated WT	Transcriptomics
mRNA RNAseq/transcriptomics	P2RX5	0.59489	2.0624	4.75562	0.000157955	0.00204021	0.467512	Untreated ARID1A-KO vs Untreated WT	Transcriptomics
mRNA RNAseq/transcriptomics	TMEM184A	-0.590932	1.72184	-4.75265	0.000158986	0.0020517	0.46097	Untreated ARID1A-KO vs Untreated WT	Transcriptomics
mRNA RNAseq/transcriptomics	B4GALNT1	-0.243979	6.3788	-4.75017	0.000159851	0.002061	0.45552	Untreated ARID1A-KO vs Untreated WT	Transcriptomics
mRNA RNAseq/transcriptomics	SFXN3	-0.221796	6.86937	-4.74731	0.000160854	0.00207042	0.449234	Untreated ARID1A-KO vs Untreated WT	Transcriptomics
mRNA RNAseq/transcriptomics	ADCY7	0.254309	4.78938	4.74726	0.00016087	0.00207042	0.449137	Untreated ARID1A-KO vs Untreated WT	Transcriptomics
mRNA RNAseq/transcriptomics	TMEM65	-0.436592	3.46493	-4.74624	0.000161229	0.00207319	0.446897	Untreated ARID1A-KO vs Untreated WT	Transcriptomics
mRNA RNAseq/transcriptomics	NDN	0.302428	4.00263	4.7439	0.000162057	0.00208197	0.441749	Untreated ARID1A-KO vs Untreated WT	Transcriptomics
mRNA RNAseq/transcriptomics	SVIP	-0.245169	4.8368	-4.74329	0.000162273	0.00208288	0.440411	Untreated ARID1A-KO vs Untreated WT	Transcriptomics
mRNA RNAseq/transcriptomics	TP53BP1	0.211248	6.79222	4.74098	0.000163095	0.00209157	0.435334	Untreated ARID1A-KO vs Untreated WT	Transcriptomics
mRNA RNAseq/transcriptomics	S100A4	-0.405184	7.43924	-4.73737	0.000164391	0.00210631	0.42738	Untreated ARID1A-KO vs Untreated WT	Transcriptomics
mRNA RNAseq/transcriptomics	CCDC80	0.34768	3.4926	4.73601	0.00016488	0.0021107	0.424392	Untreated ARID1A-KO vs Untreated WT	Transcriptomics
mRNA RNAseq/transcriptomics	AGPS	-0.307779	6.67683	-4.732	0.000166333	0.00212741	0.415577	Untreated ARID1A-KO vs Untreated WT	Transcriptomics
mRNA RNAseq/transcriptomics	LAD1	-0.535815	3.41389	-4.7311	0.00016666	0.00212969	0.413605	Untreated ARID1A-KO vs Untreated WT	Transcriptomics
mRNA RNAseq/transcriptomics	SNCA	-0.40122	3.4516	-4.72493	0.000168925	0.00215671	0.400046	Untreated ARID1A-KO vs Untreated WT	Transcriptomics
mRNA RNAseq/transcriptomics	ELFN2	1.16931	-0.0394494	4.72125	0.000170291	0.00217223	0.391951	Untreated ARID1A-KO vs Untreated WT	Transcriptomics
mRNA RNAseq/transcriptomics	POLR2F	-0.595877	3.04645	-4.71937	0.000170995	0.00217927	0.38781	Untreated ARID1A-KO vs Untreated WT	Transcriptomics
mRNA RNAseq/transcriptomics	NA..401	-0.507912	2.46701	-4.71868	0.000171253	0.00218063	0.386295	Untreated ARID1A-KO vs Untreated WT	Transcriptomics
mRNA RNAseq/transcriptomics	DNAH5	0.787532	1.06767	4.71812	0.000171464	0.00218139	0.385055	Untreated ARID1A-KO vs Untreated WT	Transcriptomics
mRNA RNAseq/transcriptomics	FAT3	-1.25872	1.77406	-4.71748	0.000171705	0.00218253	0.383644	Untreated ARID1A-KO vs Untreated WT	Transcriptomics
mRNA RNAseq/transcriptomics	HIVEP2	-0.529309	3.83557	-4.71678	0.000171968	0.00218394	0.382107	Untreated ARID1A-KO vs Untreated WT	Transcriptomics
mRNA RNAseq/transcriptomics	USP53	-0.73651	5.60752	-4.71392	0.000173047	0.0021957	0.375825	Untreated ARID1A-KO vs Untreated WT	Transcriptomics
mRNA RNAseq/transcriptomics	ADM2	0.626801	1.67164	4.71046	0.000174364	0.00221046	0.36821	Untreated ARID1A-KO vs Untreated WT	Transcriptomics
mRNA RNAseq/transcriptomics	NRIP1	0.223016	6.44968	4.7088	0.000174998	0.00221654	0.364564	Untreated ARID1A-KO vs Untreated WT	Transcriptomics
mRNA RNAseq/transcriptomics	SOS2	-0.246728	4.94018	-4.70556	0.000176247	0.0022304	0.35742	Untreated ARID1A-KO vs Untreated WT	Transcriptomics
mRNA RNAseq/transcriptomics	ZNF702P	0.531948	2.86296	4.70457	0.000176628	0.00223165	0.355252	Untreated ARID1A-KO vs Untreated WT	Transcriptomics
mRNA RNAseq/transcriptomics	CSRP1	-0.504537	7.02932	-4.70416	0.000176788	0.00223165	0.354345	Untreated ARID1A-KO vs Untreated WT	Transcriptomics
mRNA RNAseq/transcriptomics	OTULINL	1.0357	0.305624	4.7041	0.000176812	0.00223165	0.354205	Untreated ARID1A-KO vs Untreated WT	Transcriptomics
mRNA RNAseq/transcriptomics	NOTCH2	-0.316773	8.35565	-4.70294	0.000177261	0.00223459	0.35166	Untreated ARID1A-KO vs Untreated WT	Transcriptomics
mRNA RNAseq/transcriptomics	TMEM9B	-0.247314	4.89052	-4.70269	0.000177356	0.00223459	0.351121	Untreated ARID1A-KO vs Untreated WT	Transcriptomics
mRNA RNAseq/transcriptomics	RCAN2	2.04306	-1.09374	4.68596	0.000183981	0.00231604	0.314289	Untreated ARID1A-KO vs Untreated WT	Transcriptomics
mRNA RNAseq/transcriptomics	SQSTM1	-0.208873	8.3282	-4.68442	0.000184605	0.00232008	0.310891	Untreated ARID1A-KO vs Untreated WT	Transcriptomics
mRNA RNAseq/transcriptomics	RAVER2	-0.247919	4.99261	-4.68437	0.000184625	0.00232008	0.310783	Untreated ARID1A-KO vs Untreated WT	Transcriptomics
mRNA RNAseq/transcriptomics	VAMP5	-0.255992	5.44346	-4.68372	0.000184885	0.00232132	0.309368	Untreated ARID1A-KO vs Untreated WT	Transcriptomics
mRNA RNAseq/transcriptomics	TPST1	-0.325987	4.41365	-4.68247	0.000185395	0.00232569	0.306603	Untreated ARID1A-KO vs Untreated WT	Transcriptomics
mRNA RNAseq/transcriptomics	NEBL	-0.626678	3.09524	-4.68197	0.000185599	0.00232621	0.3055	Untreated ARID1A-KO vs Untreated WT	Transcriptomics
mRNA RNAseq/transcriptomics	TBC1D8	0.44814	4.86724	4.67476	0.000188554	0.00236061	0.289638	Untreated ARID1A-KO vs Untreated WT	Transcriptomics
mRNA RNAseq/transcriptomics	NR1H3	0.215472	4.70582	4.67448	0.000188672	0.00236061	0.289012	Untreated ARID1A-KO vs Untreated WT	Transcriptomics
mRNA RNAseq/transcriptomics	GRAMD1A	0.329403	6.54165	4.67	0.000190533	0.00238182	0.279158	Untreated ARID1A-KO vs Untreated WT	Transcriptomics
mRNA RNAseq/transcriptomics	C1GALT1C1L	-0.59633	0.798087	-4.66907	0.000190924	0.00238464	0.277097	Untreated ARID1A-KO vs Untreated WT	Transcriptomics
mRNA RNAseq/transcriptomics	SELENOW	-0.191825	6.40727	-4.6627	0.000193611	0.00241503	0.263069	Untreated ARID1A-KO vs Untreated WT	Transcriptomics
mRNA RNAseq/transcriptomics	ZNF43	0.307186	5.19511	4.66251	0.000193693	0.00241503	0.262644	Untreated ARID1A-KO vs Untreated WT	Transcriptomics
mRNA RNAseq/transcriptomics	ANKRD13A	-0.168464	5.82751	-4.66154	0.000194102	0.00241642	0.260523	Untreated ARID1A-KO vs Untreated WT	Transcriptomics
mRNA RNAseq/transcriptomics	DTX4	0.545971	2.80055	4.66142	0.000194156	0.00241642	0.260247	Untreated ARID1A-KO vs Untreated WT	Transcriptomics
mRNA RNAseq/transcriptomics	CFI	0.473798	5.26538	4.66089	0.000194379	0.00241642	0.259093	Untreated ARID1A-KO vs Untreated WT	Transcriptomics
mRNA RNAseq/transcriptomics	Sep.08	-0.192367	6.95128	-4.66054	0.000194528	0.00241642	0.258325	Untreated ARID1A-KO vs Untreated WT	Transcriptomics
mRNA RNAseq/transcriptomics	UBC	-0.19668	8.99401	-4.66027	0.000194645	0.00241642	0.25772	Untreated ARID1A-KO vs Untreated WT	Transcriptomics
mRNA RNAseq/transcriptomics	BIVM	0.240166	5.21677	4.65938	0.000195025	0.00241905	0.255763	Untreated ARID1A-KO vs Untreated WT	Transcriptomics
mRNA RNAseq/transcriptomics	SECISBP2	-0.158477	5.70218	-4.65878	0.000195281	0.00241926	0.254447	Untreated ARID1A-KO vs Untreated WT	Transcriptomics
mRNA RNAseq/transcriptomics	SLC30A1	-0.262797	5.74618	-4.65856	0.000195379	0.00241926	0.253944	Untreated ARID1A-KO vs Untreated WT	Transcriptomics
mRNA RNAseq/transcriptomics	ITGA2	-0.337952	5.9453	-4.65725	0.000195937	0.00242409	0.251079	Untreated ARID1A-KO vs Untreated WT	Transcriptomics
mRNA RNAseq/transcriptomics	OSBPL3	-0.31461	5.41051	-4.65175	0.000198318	0.00244949	0.238954	Untreated ARID1A-KO vs Untreated WT	Transcriptomics
mRNA RNAseq/transcriptomics	FBN1	0.504358	7.02239	4.65172	0.000198331	0.00244949	0.238888	Untreated ARID1A-KO vs Untreated WT	Transcriptomics
mRNA RNAseq/transcriptomics	TOM1L2	-0.195662	6.2867	-4.65011	0.000199034	0.00245607	0.235336	Untreated ARID1A-KO vs Untreated WT	Transcriptomics
mRNA RNAseq/transcriptomics	CLIP4	-0.294434	7.18293	-4.64673	0.000200515	0.00247222	0.227895	Untreated ARID1A-KO vs Untreated WT	Transcriptomics
mRNA RNAseq/transcriptomics	STK32B	0.245511	6.0396	4.64575	0.000200949	0.00247544	0.225728	Untreated ARID1A-KO vs Untreated WT	Transcriptomics
mRNA RNAseq/transcriptomics	CECR2	0.43283	3.39703	4.64434	0.00020157	0.00248097	0.222631	Untreated ARID1A-KO vs Untreated WT	Transcriptomics
mRNA RNAseq/transcriptomics	METTL7A	0.717465	4.09609	4.64281	0.000202248	0.00248719	0.219259	Untreated ARID1A-KO vs Untreated WT	Transcriptomics
mRNA RNAseq/transcriptomics	IQCG	0.416826	2.48825	4.64212	0.000202558	0.00248886	0.217724	Untreated ARID1A-KO vs Untreated WT	Transcriptomics
mRNA RNAseq/transcriptomics	TPCN2	-0.26932	4.88553	-4.63577	0.000205402	0.00252165	0.203731	Untreated ARID1A-KO vs Untreated WT	Transcriptomics
mRNA RNAseq/transcriptomics	ABCA3	0.854324	2.36272	4.62742	0.000209204	0.00256613	0.185328	Untreated ARID1A-KO vs Untreated WT	Transcriptomics
mRNA RNAseq/transcriptomics	NCKAP5	0.40498	4.97941	4.62325	0.000211127	0.00258425	0.176145	Untreated ARID1A-KO vs Untreated WT	Transcriptomics
mRNA RNAseq/transcriptomics	PHLPP1	0.430819	5.96936	4.6231	0.000211198	0.00258425	0.175808	Untreated ARID1A-KO vs Untreated WT	Transcriptomics
mRNA RNAseq/transcriptomics	WIPI1	-0.354532	4.4804	-4.6227	0.000211381	0.00258425	0.174938	Untreated ARID1A-KO vs Untreated WT	Transcriptomics
mRNA RNAseq/transcriptomics	LRRC4B	0.291677	5.7788	4.62266	0.000211399	0.00258425	0.174852	Untreated ARID1A-KO vs Untreated WT	Transcriptomics
mRNA RNAseq/transcriptomics	HBE1	0.277866	4.73134	4.62149	0.000211947	0.00258874	0.172256	Untreated ARID1A-KO vs Untreated WT	Transcriptomics
mRNA RNAseq/transcriptomics	IRS1	0.51595	3.61366	4.61969	0.000212786	0.00259678	0.16829	Untreated ARID1A-KO vs Untreated WT	Transcriptomics
mRNA RNAseq/transcriptomics	CSPG5	0.790438	1.32317	4.61713	0.000213983	0.00260918	0.162661	Untreated ARID1A-KO vs Untreated WT	Transcriptomics
mRNA RNAseq/transcriptomics	SPHK1	-0.390131	4.17063	-4.61238	0.000216229	0.00263433	0.152186	Untreated ARID1A-KO vs Untreated WT	Transcriptomics
mRNA RNAseq/transcriptomics	PLEKHA2	0.427858	3.12124	4.61115	0.000216816	0.00263924	0.149467	Untreated ARID1A-KO vs Untreated WT	Transcriptomics
mRNA RNAseq/transcriptomics	NFE2	-0.542763	3.67325	-4.60567	0.000219445	0.00266899	0.137374	Untreated ARID1A-KO vs Untreated WT	Transcriptomics
mRNA RNAseq/transcriptomics	SHMT1	-0.195949	7.05553	-4.60202	0.000221211	0.00268819	0.129335	Untreated ARID1A-KO vs Untreated WT	Transcriptomics
mRNA RNAseq/transcriptomics	BOLA3.AS1	0.296751	4.29273	4.60028	0.000222059	0.00269621	0.125499	Untreated ARID1A-KO vs Untreated WT	Transcriptomics
mRNA RNAseq/transcriptomics	TMEM158	1.32301	2.76877	4.59707	0.00022363	0.002713	0.118425	Untreated ARID1A-KO vs Untreated WT	Transcriptomics
mRNA RNAseq/transcriptomics	LINC00963	-0.315387	6.0091	-4.59631	0.000224009	0.0027153	0.11673	Untreated ARID1A-KO vs Untreated WT	Transcriptomics
mRNA RNAseq/transcriptomics	ZNF454	0.79608	1.12676	4.5919	0.00022619	0.00273944	0.107008	Untreated ARID1A-KO vs Untreated WT	Transcriptomics
mRNA RNAseq/transcriptomics	C1orf54	0.983485	0.942714	4.59122	0.000226528	0.00274122	0.105511	Untreated ARID1A-KO vs Untreated WT	Transcriptomics
mRNA RNAseq/transcriptomics	PHF21B	0.7114	0.950182	4.59055	0.000226861	0.00274263	0.104037	Untreated ARID1A-KO vs Untreated WT	Transcriptomics
mRNA RNAseq/transcriptomics	CHMP4C	-0.599115	1.46793	-4.59022	0.000227027	0.00274263	0.103307	Untreated ARID1A-KO vs Untreated WT	Transcriptomics
mRNA RNAseq/transcriptomics	CYP27A1	-0.328568	4.12456	-4.57791	0.000233257	0.00281553	0.0761561	Untreated ARID1A-KO vs Untreated WT	Transcriptomics
mRNA RNAseq/transcriptomics	EPHB1	-0.336827	3.29819	-4.57378	0.000235388	0.00283724	0.0670348	Untreated ARID1A-KO vs Untreated WT	Transcriptomics
mRNA RNAseq/transcriptomics	SLCO3A1	-0.359567	4.50568	-4.57366	0.00023545	0.00283724	0.0667721	Untreated ARID1A-KO vs Untreated WT	Transcriptomics
mRNA RNAseq/transcriptomics	PCYT1B	0.529997	4.23515	4.57083	0.000236922	0.00285072	0.0605217	Untreated ARID1A-KO vs Untreated WT	Transcriptomics
mRNA RNAseq/transcriptomics	SLC2A10	0.724609	2.08562	4.57075	0.000236965	0.00285072	0.0603409	Untreated ARID1A-KO vs Untreated WT	Transcriptomics
mRNA RNAseq/transcriptomics	SMIM20	-0.279388	4.85527	-4.56305	0.000241013	0.00289699	0.0433579	Untreated ARID1A-KO vs Untreated WT	Transcriptomics
mRNA RNAseq/transcriptomics	RAB13	-0.161141	8.13049	-4.55355	0.00024611	0.0029534	0.0223751	Untreated ARID1A-KO vs Untreated WT	Transcriptomics
mRNA RNAseq/transcriptomics	GPRIN3	-1.18381	1.0579	-4.55353	0.000246117	0.0029534	0.0223479	Untreated ARID1A-KO vs Untreated WT	Transcriptomics
mRNA RNAseq/transcriptomics	CFAP73	-0.904556	0.888884	-4.54908	0.000248543	0.00298003	0.0125145	Untreated ARID1A-KO vs Untreated WT	Transcriptomics
mRNA RNAseq/transcriptomics	ZMYM1	0.242403	4.34943	4.54442	0.000251107	0.00300826	0.00222868	Untreated ARID1A-KO vs Untreated WT	Transcriptomics
mRNA RNAseq/transcriptomics	CYP26B1	-0.720819	2.73506	-4.5425	0.000252171	0.00301625	-0.00201282	Untreated ARID1A-KO vs Untreated WT	Transcriptomics
mRNA RNAseq/transcriptomics	TMEM171	-1.26799	0.450997	-4.54246	0.000252193	0.00301625	-0.0021002	Untreated ARID1A-KO vs Untreated WT	Transcriptomics
mRNA RNAseq/transcriptomics	DDAH2	0.38244	4.18981	4.54164	0.000252652	0.0030185	-0.00392038	Untreated ARID1A-KO vs Untreated WT	Transcriptomics
mRNA RNAseq/transcriptomics	SCD5	0.574123	3.56242	4.54137	0.000252802	0.0030185	-0.00451523	Untreated ARID1A-KO vs Untreated WT	Transcriptomics
mRNA RNAseq/transcriptomics	PPP2R2B	-0.697854	3.22758	-4.53962	0.000253778	0.00302765	-0.00837876	Untreated ARID1A-KO vs Untreated WT	Transcriptomics
mRNA RNAseq/transcriptomics	NA..872	-0.807386	0.733509	-4.53781	0.000254788	0.00303643	-0.0123593	Untreated ARID1A-KO vs Untreated WT	Transcriptomics
mRNA RNAseq/transcriptomics	CNN3	-0.468543	6.89964	-4.53755	0.000254937	0.00303643	-0.0129442	Untreated ARID1A-KO vs Untreated WT	Transcriptomics
mRNA RNAseq/transcriptomics	SLAIN1	-0.387834	5.38413	-4.53689	0.00025531	0.00303835	-0.0144091	Untreated ARID1A-KO vs Untreated WT	Transcriptomics
mRNA RNAseq/transcriptomics	SYT1	-0.340101	4.02094	-4.53613	0.000255736	0.00304092	-0.0160828	Untreated ARID1A-KO vs Untreated WT	Transcriptomics
mRNA RNAseq/transcriptomics	NA..339	1.16402	1.17853	4.53288	0.000257572	0.00306021	-0.0232504	Untreated ARID1A-KO vs Untreated WT	Transcriptomics
mRNA RNAseq/transcriptomics	IFIH1	-0.483891	2.77072	-4.53144	0.000258394	0.00306641	-0.0264442	Untreated ARID1A-KO vs Untreated WT	Transcriptomics
mRNA RNAseq/transcriptomics	GNAZ	0.578371	2.38405	4.53121	0.00025852	0.00306641	-0.0269335	Untreated ARID1A-KO vs Untreated WT	Transcriptomics
mRNA RNAseq/transcriptomics	RORB	-0.408955	5.71025	-4.52977	0.000259342	0.00307363	-0.0301157	Untreated ARID1A-KO vs Untreated WT	Transcriptomics
mRNA RNAseq/transcriptomics	NA..530	-1.33989	0.26936	-4.52709	0.000260882	0.00308932	-0.0360468	Untreated ARID1A-KO vs Untreated WT	Transcriptomics
mRNA RNAseq/transcriptomics	CNKSR2	-0.394254	3.05836	-4.52421	0.000262541	0.00310641	-0.0423981	Untreated ARID1A-KO vs Untreated WT	Transcriptomics
mRNA RNAseq/transcriptomics	LPXN	-0.597538	4.11877	-4.52356	0.000262916	0.00310829	-0.0438296	Untreated ARID1A-KO vs Untreated WT	Transcriptomics
mRNA RNAseq/transcriptomics	PDE6B	0.701041	1.84207	4.52079	0.000264529	0.00312479	-0.049958	Untreated ARID1A-KO vs Untreated WT	Transcriptomics
mRNA RNAseq/transcriptomics	ADPRH	-0.313776	3.73453	-4.51895	0.000265603	0.00313491	-0.0540202	Untreated ARID1A-KO vs Untreated WT	Transcriptomics
mRNA RNAseq/transcriptomics	PLA2G12A	-0.233575	4.78283	-4.51745	0.000266485	0.00314273	-0.057341	Untreated ARID1A-KO vs Untreated WT	Transcriptomics
mRNA RNAseq/transcriptomics	SHISAL1	-2.46109	0.521658	-4.5161	0.000267277	0.00314949	-0.060314	Untreated ARID1A-KO vs Untreated WT	Transcriptomics
mRNA RNAseq/transcriptomics	LOC100130111	-1.02047	0.559971	-4.51497	0.000267945	0.00315477	-0.0628139	Untreated ARID1A-KO vs Untreated WT	Transcriptomics
mRNA RNAseq/transcriptomics	NYAP1	0.679349	1.61479	4.51432	0.000268328	0.0031567	-0.0642463	Untreated ARID1A-KO vs Untreated WT	Transcriptomics
mRNA RNAseq/transcriptomics	REM1	-1.29983	-0.376422	-4.51287	0.000269188	0.00316422	-0.0674505	Untreated ARID1A-KO vs Untreated WT	Transcriptomics
mRNA RNAseq/transcriptomics	DOCK9	-0.268734	4.64041	-4.50836	0.000271877	0.00319323	-0.0774123	Untreated ARID1A-KO vs Untreated WT	Transcriptomics
mRNA RNAseq/transcriptomics	DUSP9	0.37825	3.69496	4.5066	0.000272934	0.00320302	-0.0812978	Untreated ARID1A-KO vs Untreated WT	Transcriptomics
mRNA RNAseq/transcriptomics	PPP2R5B	-0.337507	4.50499	-4.50576	0.000273441	0.00320636	-0.0831586	Untreated ARID1A-KO vs Untreated WT	Transcriptomics
mRNA RNAseq/transcriptomics	TMCO3	0.211614	6.41761	4.50502	0.00027389	0.003209	-0.0848002	Untreated ARID1A-KO vs Untreated WT	Transcriptomics
mRNA RNAseq/transcriptomics	ZNF532	0.217012	6.09948	4.50285	0.000275201	0.00322173	-0.0895834	Untreated ARID1A-KO vs Untreated WT	Transcriptomics
mRNA RNAseq/transcriptomics	DSP	-0.369869	4.60518	-4.50182	0.000275827	0.003225	-0.0918596	Untreated ARID1A-KO vs Untreated WT	Transcriptomics
mRNA RNAseq/transcriptomics	CLU	0.464202	4.05928	4.50165	0.000275928	0.003225	-0.0922291	Untreated ARID1A-KO vs Untreated WT	Transcriptomics
mRNA RNAseq/transcriptomics	APOE	0.503084	2.86692	4.50083	0.00027643	0.00322823	-0.0940477	Untreated ARID1A-KO vs Untreated WT	Transcriptomics
mRNA RNAseq/transcriptomics	USP43	0.562098	2.98338	4.49993	0.000276978	0.00323114	-0.0960335	Untreated ARID1A-KO vs Untreated WT	Transcriptomics
mRNA RNAseq/transcriptomics	DOCK6	0.250517	5.17174	4.49969	0.000277128	0.00323114	-0.0965751	Untreated ARID1A-KO vs Untreated WT	Transcriptomics
mRNA RNAseq/transcriptomics	AMOT	-0.254688	6.34016	-4.49798	0.000278173	0.00323879	-0.100345	Untreated ARID1A-KO vs Untreated WT	Transcriptomics
mRNA RNAseq/transcriptomics	L3HYPDH	-0.515241	3.14217	-4.49788	0.000278235	0.00323879	-0.100566	Untreated ARID1A-KO vs Untreated WT	Transcriptomics
mRNA RNAseq/transcriptomics	NDUFAF3	0.273071	5.82164	4.49559	0.000279647	0.0032526	-0.105639	Untreated ARID1A-KO vs Untreated WT	Transcriptomics
mRNA RNAseq/transcriptomics	PTPRS	0.314699	7.69112	4.49318	0.000281136	0.00326513	-0.110957	Untreated ARID1A-KO vs Untreated WT	Transcriptomics
mRNA RNAseq/transcriptomics	SERPINB7	1.264	0.479029	4.49311	0.000281179	0.00326513	-0.11111	Untreated ARID1A-KO vs Untreated WT	Transcriptomics
mRNA RNAseq/transcriptomics	ENPP1	-0.401036	2.83881	-4.49064	0.000282714	0.0032803	-0.116564	Untreated ARID1A-KO vs Untreated WT	Transcriptomics
mRNA RNAseq/transcriptomics	ENO2	-0.210616	6.08873	-4.48722	0.000284859	0.00330252	-0.124134	Untreated ARID1A-KO vs Untreated WT	Transcriptomics
mRNA RNAseq/transcriptomics	GNA13	-0.232318	6.48226	-4.48643	0.000285356	0.00330562	-0.125879	Untreated ARID1A-KO vs Untreated WT	Transcriptomics
mRNA RNAseq/transcriptomics	PRKCSH	0.238579	10.1515	4.48567	0.000285831	0.00330846	-0.127546	Untreated ARID1A-KO vs Untreated WT	Transcriptomics
mRNA RNAseq/transcriptomics	KRT9	-1.5439	0.922953	-4.48467	0.000286462	0.0033131	-0.129756	Untreated ARID1A-KO vs Untreated WT	Transcriptomics
mRNA RNAseq/transcriptomics	GALNT18	0.489859	1.68472	4.48407	0.000286846	0.00331486	-0.131095	Untreated ARID1A-KO vs Untreated WT	Transcriptomics
mRNA RNAseq/transcriptomics	RLBP1	-1.3065	1.53762	-4.48048	0.000289127	0.00333855	-0.13903	Untreated ARID1A-KO vs Untreated WT	Transcriptomics
mRNA RNAseq/transcriptomics	PCBP4	-0.16652	7.74874	-4.47966	0.000289649	0.00334189	-0.140837	Untreated ARID1A-KO vs Untreated WT	Transcriptomics
mRNA RNAseq/transcriptomics	CASC15	-0.667962	1.01049	-4.47772	0.000290891	0.00335091	-0.145122	Untreated ARID1A-KO vs Untreated WT	Transcriptomics
mRNA RNAseq/transcriptomics	DACT1	1.06017	0.123694	4.47771	0.000290897	0.00335091	-0.145141	Untreated ARID1A-KO vs Untreated WT	Transcriptomics
mRNA RNAseq/transcriptomics	LRPAP1	0.207702	7.42482	4.47025	0.000295728	0.00340383	-0.161636	Untreated ARID1A-KO vs Untreated WT	Transcriptomics
mRNA RNAseq/transcriptomics	S100A6	-0.467869	9.55927	-4.46892	0.000296598	0.00341112	-0.164576	Untreated ARID1A-KO vs Untreated WT	Transcriptomics
mRNA RNAseq/transcriptomics	KLF16	0.283306	4.28915	4.46789	0.000297272	0.00341613	-0.166849	Untreated ARID1A-KO vs Untreated WT	Transcriptomics
mRNA RNAseq/transcriptomics	DUSP23	-0.688339	3.53538	-4.46322	0.000300356	0.00344882	-0.177184	Untreated ARID1A-KO vs Untreated WT	Transcriptomics
mRNA RNAseq/transcriptomics	GABRB3	0.543703	3.70894	4.46206	0.000301122	0.00345485	-0.179733	Untreated ARID1A-KO vs Untreated WT	Transcriptomics
mRNA RNAseq/transcriptomics	CDK18	-0.362866	4.70705	-4.46029	0.000302306	0.00346567	-0.183661	Untreated ARID1A-KO vs Untreated WT	Transcriptomics
mRNA RNAseq/transcriptomics	FLOT1	0.237376	6.46931	4.45841	0.000303558	0.00347725	-0.187799	Untreated ARID1A-KO vs Untreated WT	Transcriptomics
mRNA RNAseq/transcriptomics	LRRC6	0.892617	0.883884	4.45764	0.000304075	0.0034804	-0.189502	Untreated ARID1A-KO vs Untreated WT	Transcriptomics
mRNA RNAseq/transcriptomics	MSC	-0.619394	3.56152	-4.45613	0.000305095	0.0034893	-0.192857	Untreated ARID1A-KO vs Untreated WT	Transcriptomics
mRNA RNAseq/transcriptomics	TMEM130	1.18126	1.01784	4.45334	0.000306982	0.00350809	-0.199029	Untreated ARID1A-KO vs Untreated WT	Transcriptomics
mRNA RNAseq/transcriptomics	CLIP1	-0.229662	7.08145	-4.4529	0.000307278	0.00350868	-0.199994	Untreated ARID1A-KO vs Untreated WT	Transcriptomics
mRNA RNAseq/transcriptomics	TDRD7	-0.291832	4.38546	-4.45219	0.000307756	0.00351135	-0.20155	Untreated ARID1A-KO vs Untreated WT	Transcriptomics
mRNA RNAseq/transcriptomics	ZC3H3	0.191549	5.46778	4.44974	0.000309428	0.00352743	-0.206972	Untreated ARID1A-KO vs Untreated WT	Transcriptomics
mRNA RNAseq/transcriptomics	SLITRK4	0.504326	3.0054	4.44941	0.000309656	0.00352743	-0.20771	Untreated ARID1A-KO vs Untreated WT	Transcriptomics
mRNA RNAseq/transcriptomics	ANTXR1	0.164232	6.57589	4.44761	0.000310887	0.00353801	-0.211681	Untreated ARID1A-KO vs Untreated WT	Transcriptomics
mRNA RNAseq/transcriptomics	KDELR1	0.21493	7.2699	4.44734	0.000311078	0.00353801	-0.212295	Untreated ARID1A-KO vs Untreated WT	Transcriptomics
mRNA RNAseq/transcriptomics	CLMP	0.208203	5.47413	4.44464	0.000312933	0.00355631	-0.218249	Untreated ARID1A-KO vs Untreated WT	Transcriptomics
mRNA RNAseq/transcriptomics	EFNA3	0.540634	1.74033	4.44424	0.000313209	0.00355663	-0.21913	Untreated ARID1A-KO vs Untreated WT	Transcriptomics
mRNA RNAseq/transcriptomics	ATP11B	-0.210974	6.31542	-4.44312	0.00031399	0.00356269	-0.221624	Untreated ARID1A-KO vs Untreated WT	Transcriptomics
mRNA RNAseq/transcriptomics	EIF3D	0.168611	7.97293	4.4425	0.000314417	0.00356472	-0.222984	Untreated ARID1A-KO vs Untreated WT	Transcriptomics
mRNA RNAseq/transcriptomics	COG6	-0.219244	4.70294	-4.44118	0.000315336	0.00357231	-0.225903	Untreated ARID1A-KO vs Untreated WT	Transcriptomics
mRNA RNAseq/transcriptomics	TBX18	0.327739	3.97419	4.43917	0.000316738	0.00358537	-0.230344	Untreated ARID1A-KO vs Untreated WT	Transcriptomics
mRNA RNAseq/transcriptomics	TIAM1	-0.305747	5.63973	-4.436	0.000318967	0.00360562	-0.237363	Untreated ARID1A-KO vs Untreated WT	Transcriptomics
mRNA RNAseq/transcriptomics	CMIP	0.294968	5.20277	4.43591	0.000319028	0.00360562	-0.237556	Untreated ARID1A-KO vs Untreated WT	Transcriptomics
mRNA RNAseq/transcriptomics	LINC02381	0.351445	3.9213	4.43188	0.000321883	0.00363503	-0.246471	Untreated ARID1A-KO vs Untreated WT	Transcriptomics
mRNA RNAseq/transcriptomics	ARHGDIB	-1.00702	0.879451	-4.4297	0.000323437	0.00364971	-0.25129	Untreated ARID1A-KO vs Untreated WT	Transcriptomics
mRNA RNAseq/transcriptomics	RABGGTA	-0.202349	4.89332	-4.42824	0.000324485	0.00365866	-0.254528	Untreated ARID1A-KO vs Untreated WT	Transcriptomics
mRNA RNAseq/transcriptomics	NFE2L2	-0.165403	6.60012	-4.42761	0.000324937	0.00366089	-0.255923	Untreated ARID1A-KO vs Untreated WT	Transcriptomics
mRNA RNAseq/transcriptomics	LANCL1	-0.168026	6.11932	-4.42725	0.000325194	0.00366091	-0.256711	Untreated ARID1A-KO vs Untreated WT	Transcriptomics
mRNA RNAseq/transcriptomics	GAPDH	-0.228335	11.914	-4.42592	0.000326154	0.00366885	-0.259661	Untreated ARID1A-KO vs Untreated WT	Transcriptomics
mRNA RNAseq/transcriptomics	WSB1	0.234642	5.87586	4.42294	0.00032831	0.00369021	-0.266254	Untreated ARID1A-KO vs Untreated WT	Transcriptomics
mRNA RNAseq/transcriptomics	NSFL1C	0.231146	6.64367	4.42016	0.00033033	0.00371001	-0.272391	Untreated ARID1A-KO vs Untreated WT	Transcriptomics
mRNA RNAseq/transcriptomics	EIF2AK4	-0.171388	7.43795	-4.41772	0.000332117	0.00372718	-0.277792	Untreated ARID1A-KO vs Untreated WT	Transcriptomics
mRNA RNAseq/transcriptomics	GTF2IRD1	0.206529	5.22987	4.41591	0.000333452	0.00373924	-0.281806	Untreated ARID1A-KO vs Untreated WT	Transcriptomics
mRNA RNAseq/transcriptomics	ACTR3	-0.131623	7.56742	-4.41353	0.000335211	0.00375603	-0.287068	Untreated ARID1A-KO vs Untreated WT	Transcriptomics
mRNA RNAseq/transcriptomics	OAT	-0.242187	7.5368	-4.41254	0.000335947	0.00376135	-0.289262	Untreated ARID1A-KO vs Untreated WT	Transcriptomics
mRNA RNAseq/transcriptomics	CMPK2	-0.508751	2.00174	-4.41117	0.000336959	0.00376975	-0.292274	Untreated ARID1A-KO vs Untreated WT	Transcriptomics
mRNA RNAseq/transcriptomics	FBL	0.248637	8.5561	4.41023	0.000337667	0.00377472	-0.294371	Untreated ARID1A-KO vs Untreated WT	Transcriptomics
mRNA RNAseq/transcriptomics	SYNJ2	0.374302	5.01186	4.40957	0.000338157	0.00377726	-0.295822	Untreated ARID1A-KO vs Untreated WT	Transcriptomics
mRNA RNAseq/transcriptomics	HAGLR	-0.243759	3.83341	-4.40806	0.000339288	0.00378695	-0.299162	Untreated ARID1A-KO vs Untreated WT	Transcriptomics
mRNA RNAseq/transcriptomics	SPSB1	-0.412684	3.67303	-4.40725	0.000339895	0.00379079	-0.300951	Untreated ARID1A-KO vs Untreated WT	Transcriptomics
mRNA RNAseq/transcriptomics	GATA2.AS1	0.38738	3.27781	4.39864	0.000346428	0.00386065	-0.319995	Untreated ARID1A-KO vs Untreated WT	Transcriptomics
mRNA RNAseq/transcriptomics	TINAGL1	-0.948764	6.18969	-4.39692	0.000347752	0.00387241	-0.323811	Untreated ARID1A-KO vs Untreated WT	Transcriptomics
mRNA RNAseq/transcriptomics	ELOVL1	0.148986	6.8009	4.39637	0.000348171	0.00387408	-0.325016	Untreated ARID1A-KO vs Untreated WT	Transcriptomics
mRNA RNAseq/transcriptomics	CPNE7	1.14307	1.47302	4.3958	0.000348615	0.00387602	-0.326292	Untreated ARID1A-KO vs Untreated WT	Transcriptomics
mRNA RNAseq/transcriptomics	SMCO4	0.567588	1.45083	4.3944	0.000349692	0.00388499	-0.329376	Untreated ARID1A-KO vs Untreated WT	Transcriptomics
mRNA RNAseq/transcriptomics	CSMD1	0.550407	2.70703	4.39365	0.000350279	0.0038857	-0.331054	Untreated ARID1A-KO vs Untreated WT	Transcriptomics
mRNA RNAseq/transcriptomics	PLEKHH2	0.53233	2.81368	4.39362	0.000350297	0.0038857	-0.331104	Untreated ARID1A-KO vs Untreated WT	Transcriptomics
mRNA RNAseq/transcriptomics	ERFE	0.565681	2.08811	4.39196	0.000351586	0.00389699	-0.334779	Untreated ARID1A-KO vs Untreated WT	Transcriptomics
mRNA RNAseq/transcriptomics	TFRC	0.341132	8.02353	4.38803	0.000354659	0.00392803	-0.343482	Untreated ARID1A-KO vs Untreated WT	Transcriptomics
mRNA RNAseq/transcriptomics	PCDHB5	0.33836	4.76751	4.38656	0.000355814	0.00393778	-0.346734	Untreated ARID1A-KO vs Untreated WT	Transcriptomics
mRNA RNAseq/transcriptomics	HMGCR	0.179312	7.50467	4.38588	0.000356349	0.00394067	-0.348237	Untreated ARID1A-KO vs Untreated WT	Transcriptomics
mRNA RNAseq/transcriptomics	ATP6V1E1	-0.211614	6.69136	-4.38501	0.000357037	0.00394525	-0.350166	Untreated ARID1A-KO vs Untreated WT	Transcriptomics
mRNA RNAseq/transcriptomics	NOMO3	0.361599	3.93457	4.38449	0.000357447	0.00394674	-0.351314	Untreated ARID1A-KO vs Untreated WT	Transcriptomics
mRNA RNAseq/transcriptomics	POLRMT	0.187738	6.56553	4.3841	0.000357759	0.00394716	-0.352186	Untreated ARID1A-KO vs Untreated WT	Transcriptomics
mRNA RNAseq/transcriptomics	KIAA1958	0.312328	4.10512	4.38293	0.000358684	0.00395229	-0.354768	Untreated ARID1A-KO vs Untreated WT	Transcriptomics
mRNA RNAseq/transcriptomics	MCF2L	-0.368089	5.9811	-4.38243	0.000359083	0.00395229	-0.355881	Untreated ARID1A-KO vs Untreated WT	Transcriptomics
mRNA RNAseq/transcriptomics	MAGI1	0.289427	4.73125	4.38213	0.000359315	0.00395229	-0.356526	Untreated ARID1A-KO vs Untreated WT	Transcriptomics
mRNA RNAseq/transcriptomics	CTSD	-0.159594	7.2621	-4.38212	0.000359325	0.00395229	-0.356552	Untreated ARID1A-KO vs Untreated WT	Transcriptomics
mRNA RNAseq/transcriptomics	B3GAT1	-0.36605	4.02654	-4.3811	0.00036014	0.00395823	-0.358818	Untreated ARID1A-KO vs Untreated WT	Transcriptomics
mRNA RNAseq/transcriptomics	CLPTM1L	0.154753	7.6595	4.38036	0.000360729	0.00396168	-0.360452	Untreated ARID1A-KO vs Untreated WT	Transcriptomics
mRNA RNAseq/transcriptomics	HIC2	0.426499	3.78083	4.37768	0.000362873	0.00397962	-0.36638	Untreated ARID1A-KO vs Untreated WT	Transcriptomics
mRNA RNAseq/transcriptomics	GLI3	0.330498	5.17272	4.37763	0.000362916	0.00397962	-0.366497	Untreated ARID1A-KO vs Untreated WT	Transcriptomics
mRNA RNAseq/transcriptomics	TGFBR3	-0.39942	2.76969	-4.37446	0.000365466	0.00400453	-0.3735	Untreated ARID1A-KO vs Untreated WT	Transcriptomics
mRNA RNAseq/transcriptomics	PDGFC	0.387674	2.68011	4.37221	0.000367297	0.00401914	-0.378495	Untreated ARID1A-KO vs Untreated WT	Transcriptomics
mRNA RNAseq/transcriptomics	MARVELD1	-0.201045	7.09985	-4.37213	0.000367359	0.00401914	-0.378664	Untreated ARID1A-KO vs Untreated WT	Transcriptomics
mRNA RNAseq/transcriptomics	RTP4	-0.850162	0.732079	-4.36972	0.000369321	0.00403754	-0.383992	Untreated ARID1A-KO vs Untreated WT	Transcriptomics
mRNA RNAseq/transcriptomics	CCDC74B	0.448459	2.82932	4.36821	0.00037056	0.00404801	-0.38734	Untreated ARID1A-KO vs Untreated WT	Transcriptomics
mRNA RNAseq/transcriptomics	METTL9	0.181175	7.05503	4.36671	0.000371795	0.00405841	-0.390666	Untreated ARID1A-KO vs Untreated WT	Transcriptomics
mRNA RNAseq/transcriptomics	ANKS6	0.182585	5.75672	4.36592	0.000372441	0.00406226	-0.392402	Untreated ARID1A-KO vs Untreated WT	Transcriptomics
mRNA RNAseq/transcriptomics	RCAN1	-0.553342	6.70536	-4.36559	0.000372712	0.00406226	-0.39313	Untreated ARID1A-KO vs Untreated WT	Transcriptomics
mRNA RNAseq/transcriptomics	GUCD1	-0.173561	6.92978	-4.36451	0.000373606	0.0040689	-0.395523	Untreated ARID1A-KO vs Untreated WT	Transcriptomics
mRNA RNAseq/transcriptomics	ADGRG1	-0.58481	6.86211	-4.36374	0.000374247	0.00407281	-0.397238	Untreated ARID1A-KO vs Untreated WT	Transcriptomics
mRNA RNAseq/transcriptomics	COMMD7	-0.278407	5.03751	-4.35999	0.000377363	0.00410361	-0.405527	Untreated ARID1A-KO vs Untreated WT	Transcriptomics
mRNA RNAseq/transcriptomics	NCS1	0.257555	6.12123	4.35898	0.000378208	0.00410839	-0.407762	Untreated ARID1A-KO vs Untreated WT	Transcriptomics
mRNA RNAseq/transcriptomics	RIN1	0.25924	5.34816	4.35878	0.000378374	0.00410839	-0.408203	Untreated ARID1A-KO vs Untreated WT	Transcriptomics
mRNA RNAseq/transcriptomics	LINC02614	-1.00067	0.665079	-4.35616	0.00038058	0.00412922	-0.414012	Untreated ARID1A-KO vs Untreated WT	Transcriptomics
mRNA RNAseq/transcriptomics	RXRG	-0.720814	4.50317	-4.35447	0.000382005	0.00413994	-0.417748	Untreated ARID1A-KO vs Untreated WT	Transcriptomics
mRNA RNAseq/transcriptomics	RPS6KA1	-0.411499	6.40383	-4.35431	0.000382144	0.00413994	-0.418111	Untreated ARID1A-KO vs Untreated WT	Transcriptomics
mRNA RNAseq/transcriptomics	KRT10	-0.263223	6.0991	-4.35325	0.00038304	0.00414652	-0.420453	Untreated ARID1A-KO vs Untreated WT	Transcriptomics
mRNA RNAseq/transcriptomics	JAG2	1.0125	0.504026	4.3517	0.000384356	0.00415763	-0.42388	Untreated ARID1A-KO vs Untreated WT	Transcriptomics
mRNA RNAseq/transcriptomics	GNG2	-0.259084	5.3351	-4.35044	0.000385433	0.00416615	-0.426677	Untreated ARID1A-KO vs Untreated WT	Transcriptomics
mRNA RNAseq/transcriptomics	CCDC9B	-0.725574	6.70578	-4.3455	0.000389671	0.0042088	-0.437608	Untreated ARID1A-KO vs Untreated WT	Transcriptomics
mRNA RNAseq/transcriptomics	CYLD	-0.265133	5.10218	-4.34407	0.000390906	0.00421897	-0.440771	Untreated ARID1A-KO vs Untreated WT	Transcriptomics
mRNA RNAseq/transcriptomics	PRKCA	0.280916	5.8959	4.34362	0.000391295	0.00422	-0.441765	Untreated ARID1A-KO vs Untreated WT	Transcriptomics
mRNA RNAseq/transcriptomics	STK11IP	-0.304918	5.79293	-4.34097	0.000393602	0.0042417	-0.447641	Untreated ARID1A-KO vs Untreated WT	Transcriptomics
mRNA RNAseq/transcriptomics	DOCK4	0.349951	5.99587	4.34054	0.000393979	0.00424251	-0.448596	Untreated ARID1A-KO vs Untreated WT	Transcriptomics
mRNA RNAseq/transcriptomics	MEF2A	-0.205989	5.47571	-4.34021	0.000394268	0.00424251	-0.449329	Untreated ARID1A-KO vs Untreated WT	Transcriptomics
mRNA RNAseq/transcriptomics	P2RY6	-1.21978	-0.0482299	-4.33911	0.000395229	0.00424696	-0.451763	Untreated ARID1A-KO vs Untreated WT	Transcriptomics
mRNA RNAseq/transcriptomics	ZNF826P	0.497027	3.10954	4.33906	0.000395272	0.00424696	-0.451872	Untreated ARID1A-KO vs Untreated WT	Transcriptomics
mRNA RNAseq/transcriptomics	VGLL3	-0.802517	0.922884	-4.33688	0.000397183	0.00426431	-0.456691	Untreated ARID1A-KO vs Untreated WT	Transcriptomics
mRNA RNAseq/transcriptomics	CCDC102B	0.248154	5.87968	4.33581	0.000398124	0.00427121	-0.459055	Untreated ARID1A-KO vs Untreated WT	Transcriptomics
mRNA RNAseq/transcriptomics	HERC6	-0.3058	3.29522	-4.33135	0.000402078	0.00431042	-0.468932	Untreated ARID1A-KO vs Untreated WT	Transcriptomics
mRNA RNAseq/transcriptomics	PAK6	-0.650566	1.71805	-4.32873	0.000404416	0.00433225	-0.474725	Untreated ARID1A-KO vs Untreated WT	Transcriptomics
mRNA RNAseq/transcriptomics	MMP11	0.900269	1.27328	4.3284	0.000404717	0.00433226	-0.475469	Untreated ARID1A-KO vs Untreated WT	Transcriptomics
mRNA RNAseq/transcriptomics	FAM13B	-0.234796	5.29772	-4.32672	0.000406225	0.00434515	-0.479183	Untreated ARID1A-KO vs Untreated WT	Transcriptomics
mRNA RNAseq/transcriptomics	TENM2	0.567085	2.46967	4.32527	0.000407533	0.00435591	-0.482397	Untreated ARID1A-KO vs Untreated WT	Transcriptomics
mRNA RNAseq/transcriptomics	SYNGR2	0.200857	5.93229	4.32399	0.000408688	0.00436501	-0.485223	Untreated ARID1A-KO vs Untreated WT	Transcriptomics
mRNA RNAseq/transcriptomics	MSLN	0.570524	1.80909	4.31867	0.000413534	0.00441349	-0.497001	Untreated ARID1A-KO vs Untreated WT	Transcriptomics
mRNA RNAseq/transcriptomics	RHBDF1	-0.437163	6.82979	-4.31715	0.000414934	0.00442514	-0.500376	Untreated ARID1A-KO vs Untreated WT	Transcriptomics
mRNA RNAseq/transcriptomics	NTRK3	1.6024	-0.575072	4.31612	0.000415885	0.00443199	-0.502663	Untreated ARID1A-KO vs Untreated WT	Transcriptomics
mRNA RNAseq/transcriptomics	UCK2	0.273784	6.02294	4.31074	0.00042087	0.00448179	-0.514566	Untreated ARID1A-KO vs Untreated WT	Transcriptomics
mRNA RNAseq/transcriptomics	SERTAD3	0.209625	4.33084	4.30972	0.000421826	0.00448866	-0.516834	Untreated ARID1A-KO vs Untreated WT	Transcriptomics
mRNA RNAseq/transcriptomics	RBM23	-0.155008	6.74812	-4.3066	0.000424754	0.00451647	-0.523743	Untreated ARID1A-KO vs Untreated WT	Transcriptomics
mRNA RNAseq/transcriptomics	TEAD3	0.244517	4.1001	4.30493	0.000426321	0.00452804	-0.527419	Untreated ARID1A-KO vs Untreated WT	Transcriptomics
mRNA RNAseq/transcriptomics	CD37	1.25846	1.64044	4.30477	0.000426473	0.00452804	-0.527775	Untreated ARID1A-KO vs Untreated WT	Transcriptomics
mRNA RNAseq/transcriptomics	LZTS1	-0.531193	4.46019	-4.30434	0.000426879	0.00452901	-0.528727	Untreated ARID1A-KO vs Untreated WT	Transcriptomics
mRNA RNAseq/transcriptomics	APOD	-0.571201	2.53341	-4.29988	0.000431121	0.00457065	-0.538603	Untreated ARID1A-KO vs Untreated WT	Transcriptomics
mRNA RNAseq/transcriptomics	CHCHD10	0.358509	4.57709	4.29718	0.000433713	0.00459474	-0.54459	Untreated ARID1A-KO vs Untreated WT	Transcriptomics
mRNA RNAseq/transcriptomics	AZGP1	-0.418484	3.21105	-4.29134	0.000439366	0.00465097	-0.557521	Untreated ARID1A-KO vs Untreated WT	Transcriptomics
mRNA RNAseq/transcriptomics	LOC101928100	-1.03152	0.669414	-4.29103	0.000439668	0.00465097	-0.558208	Untreated ARID1A-KO vs Untreated WT	Transcriptomics
mRNA RNAseq/transcriptomics	TLE3	-0.570521	4.91693	-4.28967	0.000440997	0.0046616	-0.561222	Untreated ARID1A-KO vs Untreated WT	Transcriptomics
mRNA RNAseq/transcriptomics	NLRP2	0.356836	3.4991	4.28823	0.000442409	0.00467309	-0.564413	Untreated ARID1A-KO vs Untreated WT	Transcriptomics
mRNA RNAseq/transcriptomics	CARMIL1	-0.362915	3.74959	-4.28399	0.000446584	0.0047124	-0.573792	Untreated ARID1A-KO vs Untreated WT	Transcriptomics
mRNA RNAseq/transcriptomics	HYAL2	0.18118	5.14702	4.28379	0.000446786	0.0047124	-0.574244	Untreated ARID1A-KO vs Untreated WT	Transcriptomics
mRNA RNAseq/transcriptomics	IQCK	0.359059	2.09996	4.28281	0.000447756	0.00471916	-0.576408	Untreated ARID1A-KO vs Untreated WT	Transcriptomics
mRNA RNAseq/transcriptomics	ATP10B	-0.314422	3.64494	-4.28192	0.000448641	0.00472503	-0.578381	Untreated ARID1A-KO vs Untreated WT	Transcriptomics
mRNA RNAseq/transcriptomics	SEMA4D	-0.293145	4.09691	-4.28072	0.000449837	0.00473416	-0.58104	Untreated ARID1A-KO vs Untreated WT	Transcriptomics
mRNA RNAseq/transcriptomics	LAMP1	0.16286	8.54729	4.28006	0.000450493	0.00473759	-0.582493	Untreated ARID1A-KO vs Untreated WT	Transcriptomics
mRNA RNAseq/transcriptomics	LIMA1	-0.16606	7.43183	-4.2781	0.00045246	0.0047548	-0.586844	Untreated ARID1A-KO vs Untreated WT	Transcriptomics
mRNA RNAseq/transcriptomics	TMPRSS15	0.756556	1.9014	4.27661	0.000453959	0.00476707	-0.590145	Untreated ARID1A-KO vs Untreated WT	Transcriptomics
mRNA RNAseq/transcriptomics	LINC01694	0.589704	0.600532	4.2758	0.00045477	0.00477209	-0.591927	Untreated ARID1A-KO vs Untreated WT	Transcriptomics
mRNA RNAseq/transcriptomics	FKBP5	0.233391	5.20186	4.27486	0.000455721	0.00477859	-0.594014	Untreated ARID1A-KO vs Untreated WT	Transcriptomics
mRNA RNAseq/transcriptomics	MEX3B	0.49569	3.09167	4.27042	0.00046023	0.00482064	-0.603843	Untreated ARID1A-KO vs Untreated WT	Transcriptomics
mRNA RNAseq/transcriptomics	PCBD1	0.333229	5.02754	4.27007	0.000460589	0.00482064	-0.604621	Untreated ARID1A-KO vs Untreated WT	Transcriptomics
mRNA RNAseq/transcriptomics	PCDHB15	0.630928	2.57599	4.26993	0.000460737	0.00482064	-0.604942	Untreated ARID1A-KO vs Untreated WT	Transcriptomics
mRNA RNAseq/transcriptomics	UBL7	0.200038	6.98149	4.26781	0.000462905	0.0048398	-0.609626	Untreated ARID1A-KO vs Untreated WT	Transcriptomics
mRNA RNAseq/transcriptomics	FADS3	-0.363558	5.44881	-4.26553	0.000465251	0.00486079	-0.614673	Untreated ARID1A-KO vs Untreated WT	Transcriptomics
mRNA RNAseq/transcriptomics	NA..946	0.36129	3.99707	4.26388	0.000466966	0.00487517	-0.618346	Untreated ARID1A-KO vs Untreated WT	Transcriptomics
mRNA RNAseq/transcriptomics	SLC46A3	-0.527729	1.71988	-4.26137	0.000469568	0.00489877	-0.623892	Untreated ARID1A-KO vs Untreated WT	Transcriptomics
mRNA RNAseq/transcriptomics	BSN	0.427737	2.65732	4.25972	0.000471288	0.00491315	-0.62754	Untreated ARID1A-KO vs Untreated WT	Transcriptomics
mRNA RNAseq/transcriptomics	ITIH5	-0.645868	3.10911	-4.25915	0.000471885	0.00491581	-0.628804	Untreated ARID1A-KO vs Untreated WT	Transcriptomics
mRNA RNAseq/transcriptomics	ZNF48	0.249629	4.39268	4.25805	0.000473038	0.00492425	-0.63124	Untreated ARID1A-KO vs Untreated WT	Transcriptomics
mRNA RNAseq/transcriptomics	CREB3L2	-0.404086	6.1976	-4.2576	0.000473512	0.00492562	-0.632239	Untreated ARID1A-KO vs Untreated WT	Transcriptomics
mRNA RNAseq/transcriptomics	SLC9A9	-0.744933	1.17889	-4.25613	0.000475067	0.00493822	-0.635511	Untreated ARID1A-KO vs Untreated WT	Transcriptomics
mRNA RNAseq/transcriptomics	MOAP1	-0.212269	5.11583	-4.25437	0.000476922	0.00495393	-0.639402	Untreated ARID1A-KO vs Untreated WT	Transcriptomics
mRNA RNAseq/transcriptomics	FUCA2	0.195685	5.10886	4.25246	0.000478945	0.00497134	-0.643625	Untreated ARID1A-KO vs Untreated WT	Transcriptomics
mRNA RNAseq/transcriptomics	GYS1	0.13908	7.15218	4.24869	0.000482966	0.00500947	-0.651968	Untreated ARID1A-KO vs Untreated WT	Transcriptomics
mRNA RNAseq/transcriptomics	IQGAP1	0.206365	8.51335	4.24818	0.000483522	0.00501162	-0.653117	Untreated ARID1A-KO vs Untreated WT	Transcriptomics
mRNA RNAseq/transcriptomics	PLEKHO2	-0.261298	5.04682	-4.247	0.00048478	0.00501777	-0.65571	Untreated ARID1A-KO vs Untreated WT	Transcriptomics
mRNA RNAseq/transcriptomics	OLFML3	-0.773548	1.40616	-4.24697	0.000484814	0.00501777	-0.655779	Untreated ARID1A-KO vs Untreated WT	Transcriptomics
mRNA RNAseq/transcriptomics	STX1B	0.82632	2.12583	4.24602	0.000485838	0.00502475	-0.657884	Untreated ARID1A-KO vs Untreated WT	Transcriptomics
mRNA RNAseq/transcriptomics	ABCC1	0.233057	6.61292	4.24472	0.000487247	0.00503478	-0.660775	Untreated ARID1A-KO vs Untreated WT	Transcriptomics
mRNA RNAseq/transcriptomics	GMDS	-0.22371	4.90383	-4.24448	0.000487508	0.00503478	-0.661309	Untreated ARID1A-KO vs Untreated WT	Transcriptomics
mRNA RNAseq/transcriptomics	DPP4	0.790732	0.665997	4.23926	0.000493182	0.00508339	-0.672854	Untreated ARID1A-KO vs Untreated WT	Transcriptomics
mRNA RNAseq/transcriptomics	PLCB4	-0.384564	2.96709	-4.23922	0.000493233	0.00508339	-0.672957	Untreated ARID1A-KO vs Untreated WT	Transcriptomics
mRNA RNAseq/transcriptomics	PHF13	0.166123	5.96893	4.23902	0.000493451	0.00508339	-0.673398	Untreated ARID1A-KO vs Untreated WT	Transcriptomics
mRNA RNAseq/transcriptomics	PLP2	-0.201754	6.81146	-4.23886	0.000493629	0.00508339	-0.673759	Untreated ARID1A-KO vs Untreated WT	Transcriptomics
mRNA RNAseq/transcriptomics	MAP3K5	0.615329	2.71114	4.23603	0.000496732	0.00511168	-0.68001	Untreated ARID1A-KO vs Untreated WT	Transcriptomics
mRNA RNAseq/transcriptomics	ZHX2	-0.396025	2.93449	-4.23555	0.000497262	0.00511348	-0.681075	Untreated ARID1A-KO vs Untreated WT	Transcriptomics
mRNA RNAseq/transcriptomics	RAMP1	-0.502911	4.51822	-4.23523	0.000497624	0.00511354	-0.681801	Untreated ARID1A-KO vs Untreated WT	Transcriptomics
mRNA RNAseq/transcriptomics	SNX7	-0.177162	5.16715	-4.23423	0.00049872	0.00512114	-0.683995	Untreated ARID1A-KO vs Untreated WT	Transcriptomics
mRNA RNAseq/transcriptomics	BICD1	-0.280054	5.69437	-4.23301	0.000500077	0.00513141	-0.686706	Untreated ARID1A-KO vs Untreated WT	Transcriptomics
mRNA RNAseq/transcriptomics	SAMD11	0.728251	4.17026	4.23151	0.000501741	0.0051434	-0.69002	Untreated ARID1A-KO vs Untreated WT	Transcriptomics
mRNA RNAseq/transcriptomics	SIAE	0.291884	5.24046	4.23132	0.000501961	0.0051434	-0.690456	Untreated ARID1A-KO vs Untreated WT	Transcriptomics
mRNA RNAseq/transcriptomics	SEMA4C	-0.366538	6.14477	-4.22932	0.000504195	0.00516261	-0.694887	Untreated ARID1A-KO vs Untreated WT	Transcriptomics
mRNA RNAseq/transcriptomics	NA..67	0.470675	1.50592	4.22769	0.000506021	0.00517662	-0.698494	Untreated ARID1A-KO vs Untreated WT	Transcriptomics
mRNA RNAseq/transcriptomics	PMP22	-0.314833	6.5616	-4.22746	0.000506284	0.00517662	-0.699011	Untreated ARID1A-KO vs Untreated WT	Transcriptomics
mRNA RNAseq/transcriptomics	SAMD9	-0.273404	5.41211	-4.22529	0.000508725	0.00519789	-0.70381	Untreated ARID1A-KO vs Untreated WT	Transcriptomics
mRNA RNAseq/transcriptomics	TOP1MT	0.185659	5.96431	4.22407	0.000510109	0.00520641	-0.706519	Untreated ARID1A-KO vs Untreated WT	Transcriptomics
mRNA RNAseq/transcriptomics	GPCPD1	-0.251295	4.69319	-4.22391	0.000510283	0.00520641	-0.70686	Untreated ARID1A-KO vs Untreated WT	Transcriptomics
mRNA RNAseq/transcriptomics	CDC42BPB	0.177489	6.58225	4.22256	0.000511813	0.00521832	-0.709846	Untreated ARID1A-KO vs Untreated WT	Transcriptomics
mRNA RNAseq/transcriptomics	SLC7A1	0.327855	7.04165	4.21311	0.000522671	0.00532524	-0.730783	Untreated ARID1A-KO vs Untreated WT	Transcriptomics
mRNA RNAseq/transcriptomics	MMP17	-0.381792	4.41756	-4.21227	0.00052365	0.00533144	-0.73265	Untreated ARID1A-KO vs Untreated WT	Transcriptomics
mRNA RNAseq/transcriptomics	PPP2R2C	-0.509572	2.71865	-4.21168	0.000524336	0.00533464	-0.733955	Untreated ARID1A-KO vs Untreated WT	Transcriptomics
mRNA RNAseq/transcriptomics	MYO7A	0.566548	1.84992	4.21131	0.000524766	0.00533524	-0.734772	Untreated ARID1A-KO vs Untreated WT	Transcriptomics
mRNA RNAseq/transcriptomics	TMEM38A	0.475477	2.68436	4.21056	0.000525637	0.00534032	-0.736426	Untreated ARID1A-KO vs Untreated WT	Transcriptomics
mRNA RNAseq/transcriptomics	STX7	-0.206145	4.31101	-4.2097	0.000526648	0.00534668	-0.738342	Untreated ARID1A-KO vs Untreated WT	Transcriptomics
mRNA RNAseq/transcriptomics	NA..475	-1.32863	1.11037	-4.20936	0.000527037	0.00534668	-0.73908	Untreated ARID1A-KO vs Untreated WT	Transcriptomics
mRNA RNAseq/transcriptomics	GSN	-0.27589	9.50648	-4.20897	0.000527501	0.00534668	-0.739956	Untreated ARID1A-KO vs Untreated WT	Transcriptomics
mRNA RNAseq/transcriptomics	TPMT	-0.35668	4.39208	-4.20876	0.000527751	0.00534668	-0.740429	Untreated ARID1A-KO vs Untreated WT	Transcriptomics
mRNA RNAseq/transcriptomics	FBXO7	-0.199095	7.02195	-4.20674	0.00053012	0.00536691	-0.744896	Untreated ARID1A-KO vs Untreated WT	Transcriptomics
mRNA RNAseq/transcriptomics	MRFAP1L1	-0.14709	6.53871	-4.20611	0.000530867	0.00537043	-0.746299	Untreated ARID1A-KO vs Untreated WT	Transcriptomics
mRNA RNAseq/transcriptomics	CACNG6	0.734388	1.68895	4.20581	0.000531215	0.00537043	-0.746954	Untreated ARID1A-KO vs Untreated WT	Transcriptomics
mRNA RNAseq/transcriptomics	GATA3	0.783652	1.59896	4.20531	0.000531807	0.00537263	-0.748064	Untreated ARID1A-KO vs Untreated WT	Transcriptomics
mRNA RNAseq/transcriptomics	KSR1	0.459867	3.4144	4.2016	0.000536208	0.00541126	-0.756282	Untreated ARID1A-KO vs Untreated WT	Transcriptomics
mRNA RNAseq/transcriptomics	HS3ST1	1.09701	0.937034	4.20145	0.000536383	0.00541126	-0.756606	Untreated ARID1A-KO vs Untreated WT	Transcriptomics
mRNA RNAseq/transcriptomics	MORN4	0.244953	4.15523	4.20016	0.000537921	0.00542296	-0.759461	Untreated ARID1A-KO vs Untreated WT	Transcriptomics
mRNA RNAseq/transcriptomics	HAPLN3	0.346355	4.59897	4.19864	0.000539746	0.00543415	-0.762839	Untreated ARID1A-KO vs Untreated WT	Transcriptomics
mRNA RNAseq/transcriptomics	PTPRU	0.32994	4.34224	4.1986	0.000539787	0.00543415	-0.762913	Untreated ARID1A-KO vs Untreated WT	Transcriptomics
mRNA RNAseq/transcriptomics	AEN	0.801462	5.9161	4.19817	0.000540307	0.00543559	-0.763874	Untreated ARID1A-KO vs Untreated WT	Transcriptomics
mRNA RNAseq/transcriptomics	SH3D19	-0.198247	5.33913	-4.19686	0.000541887	0.00544767	-0.766786	Untreated ARID1A-KO vs Untreated WT	Transcriptomics
mRNA RNAseq/transcriptomics	ROPN1B	-0.651672	2.15639	-4.19395	0.000545401	0.00547916	-0.773229	Untreated ARID1A-KO vs Untreated WT	Transcriptomics
mRNA RNAseq/transcriptomics	GNAL	0.674412	1.21969	4.19228	0.000547428	0.00549569	-0.776929	Untreated ARID1A-KO vs Untreated WT	Transcriptomics
mRNA RNAseq/transcriptomics	AMPD2	0.234473	6.2606	4.19103	0.000548953	0.00550715	-0.779702	Untreated ARID1A-KO vs Untreated WT	Transcriptomics
mRNA RNAseq/transcriptomics	ZNF790.AS1	0.729934	1.04886	4.19	0.000550203	0.00551585	-0.781969	Untreated ARID1A-KO vs Untreated WT	Transcriptomics
mRNA RNAseq/transcriptomics	ZNF486	0.308561	4.15983	4.18776	0.00055295	0.00553952	-0.786933	Untreated ARID1A-KO vs Untreated WT	Transcriptomics
mRNA RNAseq/transcriptomics	RFX3	0.321841	4.69138	4.18523	0.00055607	0.00556689	-0.792541	Untreated ARID1A-KO vs Untreated WT	Transcriptomics
mRNA RNAseq/transcriptomics	ATP1B2	0.8371	3.81244	4.18485	0.000556536	0.00556769	-0.793378	Untreated ARID1A-KO vs Untreated WT	Transcriptomics
mRNA RNAseq/transcriptomics	CHRDL1	0.315096	5.16458	4.18117	0.000561106	0.00560826	-0.801529	Untreated ARID1A-KO vs Untreated WT	Transcriptomics
mRNA RNAseq/transcriptomics	PURA	-0.2246	5.8997	-4.18096	0.000561372	0.00560826	-0.802	Untreated ARID1A-KO vs Untreated WT	Transcriptomics
mRNA RNAseq/transcriptomics	EGFR	0.443122	3.94602	4.17899	0.000563837	0.00562897	-0.806367	Untreated ARID1A-KO vs Untreated WT	Transcriptomics
mRNA RNAseq/transcriptomics	TJP3	1.43664	-0.149603	4.17792	0.000565169	0.00563722	-0.808719	Untreated ARID1A-KO vs Untreated WT	Transcriptomics
mRNA RNAseq/transcriptomics	WASHC3	-0.375822	4.26977	-4.1777	0.000565447	0.00563722	-0.80921	Untreated ARID1A-KO vs Untreated WT	Transcriptomics
mRNA RNAseq/transcriptomics	TRIM44	-0.150754	7.93904	-4.17297	0.000571431	0.00569288	-0.819701	Untreated ARID1A-KO vs Untreated WT	Transcriptomics
mRNA RNAseq/transcriptomics	RUNX3	-0.725583	5.36445	-4.17266	0.000571822	0.00569288	-0.820383	Untreated ARID1A-KO vs Untreated WT	Transcriptomics
mRNA RNAseq/transcriptomics	ISCA1	-0.302416	4.61753	-4.17176	0.000572967	0.00570033	-0.822377	Untreated ARID1A-KO vs Untreated WT	Transcriptomics
mRNA RNAseq/transcriptomics	CD33	0.971803	0.609897	4.16755	0.000578356	0.0057479	-0.831705	Untreated ARID1A-KO vs Untreated WT	Transcriptomics
mRNA RNAseq/transcriptomics	GBGT1	-0.298385	4.10593	-4.16713	0.000578891	0.0057479	-0.832626	Untreated ARID1A-KO vs Untreated WT	Transcriptomics
mRNA RNAseq/transcriptomics	EBF1	-0.934462	1.12252	-4.16709	0.000578949	0.0057479	-0.832726	Untreated ARID1A-KO vs Untreated WT	Transcriptomics
mRNA RNAseq/transcriptomics	KCNIP3	-0.25061	3.54915	-4.16637	0.000579875	0.00575313	-0.83432	Untreated ARID1A-KO vs Untreated WT	Transcriptomics
mRNA RNAseq/transcriptomics	LINC01116	0.286444	2.84677	4.16284	0.000584437	0.00579439	-0.842127	Untreated ARID1A-KO vs Untreated WT	Transcriptomics
mRNA RNAseq/transcriptomics	IFNAR1	-0.217709	5.91022	-4.16233	0.000585099	0.00579591	-0.843256	Untreated ARID1A-KO vs Untreated WT	Transcriptomics
mRNA RNAseq/transcriptomics	PPP1R26	0.187751	5.84481	4.1621	0.000585396	0.00579591	-0.843762	Untreated ARID1A-KO vs Untreated WT	Transcriptomics
mRNA RNAseq/transcriptomics	AGPAT1	-0.220448	5.7164	-4.16151	0.000586166	0.00579953	-0.845071	Untreated ARID1A-KO vs Untreated WT	Transcriptomics
mRNA RNAseq/transcriptomics	ADD3	-0.269214	7.75055	-4.16093	0.000586924	0.00580162	-0.846358	Untreated ARID1A-KO vs Untreated WT	Transcriptomics
mRNA RNAseq/transcriptomics	TIMP1	0.269444	8.2186	4.1606	0.000587355	0.00580162	-0.847089	Untreated ARID1A-KO vs Untreated WT	Transcriptomics
mRNA RNAseq/transcriptomics	PAX8.AS1	-1.30171	1.53824	-4.16042	0.000587587	0.00580162	-0.847483	Untreated ARID1A-KO vs Untreated WT	Transcriptomics
mRNA RNAseq/transcriptomics	GPR156	0.593461	1.68982	4.15817	0.000590537	0.00582674	-0.852472	Untreated ARID1A-KO vs Untreated WT	Transcriptomics
mRNA RNAseq/transcriptomics	LYST	-0.317656	5.46874	-4.15569	0.000593799	0.00584824	-0.85796	Untreated ARID1A-KO vs Untreated WT	Transcriptomics
mRNA RNAseq/transcriptomics	EPHX2	0.842322	0.608165	4.15567	0.000593835	0.00584824	-0.858021	Untreated ARID1A-KO vs Untreated WT	Transcriptomics
mRNA RNAseq/transcriptomics	MYO10	0.285196	4.05569	4.15538	0.000594213	0.00584824	-0.858655	Untreated ARID1A-KO vs Untreated WT	Transcriptomics
mRNA RNAseq/transcriptomics	SPIRE1	0.216303	4.35216	4.15528	0.000594343	0.00584824	-0.858874	Untreated ARID1A-KO vs Untreated WT	Transcriptomics
mRNA RNAseq/transcriptomics	SLC35B2	-0.197079	6.70174	-4.15463	0.000595202	0.00585269	-0.860312	Untreated ARID1A-KO vs Untreated WT	Transcriptomics
mRNA RNAseq/transcriptomics	HPS5	-0.25305	6.06658	-4.15336	0.00059689	0.00586527	-0.863134	Untreated ARID1A-KO vs Untreated WT	Transcriptomics
mRNA RNAseq/transcriptomics	PCNX1	-0.295132	6.10174	-4.15288	0.00059752	0.00586745	-0.864184	Untreated ARID1A-KO vs Untreated WT	Transcriptomics
mRNA RNAseq/transcriptomics	LOC105369980	0.966127	0.570928	4.1521	0.000598555	0.00587361	-0.865909	Untreated ARID1A-KO vs Untreated WT	Transcriptomics
mRNA RNAseq/transcriptomics	MAP2K6	-0.307093	4.54346	-4.14899	0.000602711	0.00590914	-0.872802	Untreated ARID1A-KO vs Untreated WT	Transcriptomics
mRNA RNAseq/transcriptomics	ITSN1	0.190547	5.65912	4.14878	0.000602999	0.00590914	-0.873277	Untreated ARID1A-KO vs Untreated WT	Transcriptomics
mRNA RNAseq/transcriptomics	MOCS2	-0.179702	6.25331	-4.14371	0.000609831	0.00597202	-0.884499	Untreated ARID1A-KO vs Untreated WT	Transcriptomics
mRNA RNAseq/transcriptomics	DFFA	0.17695	6.81924	4.14258	0.000611371	0.00598302	-0.887011	Untreated ARID1A-KO vs Untreated WT	Transcriptomics
mRNA RNAseq/transcriptomics	PDLIM4	-0.580628	5.96628	-4.14055	0.000614136	0.006006	-0.891507	Untreated ARID1A-KO vs Untreated WT	Transcriptomics
mRNA RNAseq/transcriptomics	AFAP1L2	-0.402459	5.51219	-4.13819	0.000617368	0.00603351	-0.896735	Untreated ARID1A-KO vs Untreated WT	Transcriptomics
mRNA RNAseq/transcriptomics	WSCD1	0.611468	2.74548	4.13367	0.000623603	0.0060903	-0.906742	Untreated ARID1A-KO vs Untreated WT	Transcriptomics
mRNA RNAseq/transcriptomics	DTNBP1	-0.24765	3.89592	-4.13083	0.000627559	0.00612477	-0.913039	Untreated ARID1A-KO vs Untreated WT	Transcriptomics
mRNA RNAseq/transcriptomics	QDPR	-0.26578	6.71223	-4.12989	0.00062887	0.0061334	-0.915117	Untreated ARID1A-KO vs Untreated WT	Transcriptomics
mRNA RNAseq/transcriptomics	VLDLR	-0.446771	3.25711	-4.1283	0.000631092	0.0061509	-0.91863	Untreated ARID1A-KO vs Untreated WT	Transcriptomics
mRNA RNAseq/transcriptomics	LINC00461	-0.504243	2.88505	-4.12577	0.00063466	0.00617958	-0.924243	Untreated ARID1A-KO vs Untreated WT	Transcriptomics
mRNA RNAseq/transcriptomics	ARHGEF37	-0.541375	3.72438	-4.1256	0.000634894	0.00617958	-0.92461	Untreated ARID1A-KO vs Untreated WT	Transcriptomics
mRNA RNAseq/transcriptomics	PHF10	-0.373712	5.38807	-4.12479	0.000636042	0.00618656	-0.926409	Untreated ARID1A-KO vs Untreated WT	Transcriptomics
mRNA RNAseq/transcriptomics	PRDM5	0.463808	1.37851	4.12389	0.000637318	0.00619478	-0.928404	Untreated ARID1A-KO vs Untreated WT	Transcriptomics
mRNA RNAseq/transcriptomics	VPS37A	-0.246333	4.39672	-4.12294	0.000638666	0.00620369	-0.930508	Untreated ARID1A-KO vs Untreated WT	Transcriptomics
mRNA RNAseq/transcriptomics	C1orf122	-0.221214	5.58461	-4.11963	0.000643384	0.0062453	-0.937836	Untreated ARID1A-KO vs Untreated WT	Transcriptomics
mRNA RNAseq/transcriptomics	DLEU7	-0.996036	1.26013	-4.11756	0.000646357	0.00626993	-0.942427	Untreated ARID1A-KO vs Untreated WT	Transcriptomics
mRNA RNAseq/transcriptomics	ANXA6	0.170161	6.82716	4.11707	0.000647055	0.00627246	-0.9435	Untreated ARID1A-KO vs Untreated WT	Transcriptomics
mRNA RNAseq/transcriptomics	GPR176	-0.221905	5.51324	-4.11548	0.000649344	0.00629041	-0.947015	Untreated ARID1A-KO vs Untreated WT	Transcriptomics
mRNA RNAseq/transcriptomics	TIPRL	-0.202256	6.88024	-4.11483	0.000650294	0.00629537	-0.948472	Untreated ARID1A-KO vs Untreated WT	Transcriptomics
mRNA RNAseq/transcriptomics	STON1	-0.542032	4.46923	-4.11348	0.000652242	0.00630716	-0.951449	Untreated ARID1A-KO vs Untreated WT	Transcriptomics
mRNA RNAseq/transcriptomics	LYPD3	0.413877	2.08916	4.11338	0.00065239	0.00630716	-0.951674	Untreated ARID1A-KO vs Untreated WT	Transcriptomics
mRNA RNAseq/transcriptomics	MEIS1	0.470709	3.75949	4.11212	0.000654226	0.00631881	-0.954473	Untreated ARID1A-KO vs Untreated WT	Transcriptomics
mRNA RNAseq/transcriptomics	NA..965	0.341201	2.27071	4.11195	0.000654473	0.00631881	-0.954849	Untreated ARID1A-KO vs Untreated WT	Transcriptomics
mRNA RNAseq/transcriptomics	NA..146	0.276426	4.77949	4.11148	0.000655157	0.00631977	-0.955889	Untreated ARID1A-KO vs Untreated WT	Transcriptomics
mRNA RNAseq/transcriptomics	ATP2A3	0.737806	1.32151	4.11127	0.000655452	0.00631977	-0.956336	Untreated ARID1A-KO vs Untreated WT	Transcriptomics
mRNA RNAseq/transcriptomics	P2RX4	0.737666	1.38154	4.10575	0.000663555	0.00639361	-0.968566	Untreated ARID1A-KO vs Untreated WT	Transcriptomics
mRNA RNAseq/transcriptomics	FZD1	0.476497	5.03859	4.1053	0.000664229	0.00639581	-0.969576	Untreated ARID1A-KO vs Untreated WT	Transcriptomics
mRNA RNAseq/transcriptomics	TMEM192	-0.239926	5.08875	-4.1042	0.000665855	0.00640394	-0.97201	Untreated ARID1A-KO vs Untreated WT	Transcriptomics
mRNA RNAseq/transcriptomics	MPG	-0.251463	5.68663	-4.10412	0.000665964	0.00640394	-0.972173	Untreated ARID1A-KO vs Untreated WT	Transcriptomics
mRNA RNAseq/transcriptomics	KLHL7	-0.227734	5.221	-4.10318	0.000667361	0.00641309	-0.974259	Untreated ARID1A-KO vs Untreated WT	Transcriptomics
mRNA RNAseq/transcriptomics	PTPN14	-0.401211	6.69367	-4.09949	0.000672869	0.0064617	-0.98244	Untreated ARID1A-KO vs Untreated WT	Transcriptomics
mRNA RNAseq/transcriptomics	CARD10	-0.313071	4.86827	-4.09695	0.000676676	0.0064842	-0.988055	Untreated ARID1A-KO vs Untreated WT	Transcriptomics
mRNA RNAseq/transcriptomics	BST2	0.545108	2.72982	4.09677	0.000676946	0.0064842	-0.988451	Untreated ARID1A-KO vs Untreated WT	Transcriptomics
mRNA RNAseq/transcriptomics	CLUH	0.190925	7.57765	4.09661	0.000677186	0.0064842	-0.988804	Untreated ARID1A-KO vs Untreated WT	Transcriptomics
mRNA RNAseq/transcriptomics	ESRP1	0.877594	0.0686522	4.09646	0.000677415	0.0064842	-0.989141	Untreated ARID1A-KO vs Untreated WT	Transcriptomics
mRNA RNAseq/transcriptomics	NTSR1	0.983804	2.05847	4.09643	0.000677467	0.0064842	-0.989218	Untreated ARID1A-KO vs Untreated WT	Transcriptomics
mRNA RNAseq/transcriptomics	PLPPR4	1.22923	0.627532	4.09551	0.000678854	0.00649315	-0.991252	Untreated ARID1A-KO vs Untreated WT	Transcriptomics
mRNA RNAseq/transcriptomics	TRERF1	0.31723	4.49561	4.09348	0.00068192	0.00651814	-0.995737	Untreated ARID1A-KO vs Untreated WT	Transcriptomics
mRNA RNAseq/transcriptomics	IL11	-1.10013	2.34533	-4.0925	0.000683414	0.00652808	-0.997915	Untreated ARID1A-KO vs Untreated WT	Transcriptomics
mRNA RNAseq/transcriptomics	METTL7B	-0.485123	3.72282	-4.09188	0.000684353	0.0065327	-0.999281	Untreated ARID1A-KO vs Untreated WT	Transcriptomics
mRNA RNAseq/transcriptomics	SLC22A17	0.984745	1.80271	4.09131	0.000685223	0.00653667	-1.00054	Untreated ARID1A-KO vs Untreated WT	Transcriptomics
mRNA RNAseq/transcriptomics	IFRD1	0.269693	5.47809	4.09096	0.000685749	0.00653735	-1.00131	Untreated ARID1A-KO vs Untreated WT	Transcriptomics
mRNA RNAseq/transcriptomics	MGST3	-0.219269	5.32963	-4.08803	0.000690249	0.0065759	-1.00782	Untreated ARID1A-KO vs Untreated WT	Transcriptomics
mRNA RNAseq/transcriptomics	VPS37D	0.523442	2.49074	4.08684	0.000692067	0.00658884	-1.01043	Untreated ARID1A-KO vs Untreated WT	Transcriptomics
mRNA RNAseq/transcriptomics	TANC1	-0.256843	6.09004	-4.08595	0.000693449	0.00659764	-1.01242	Untreated ARID1A-KO vs Untreated WT	Transcriptomics
mRNA RNAseq/transcriptomics	NINL	0.490188	3.62285	4.0847	0.000695374	0.00661157	-1.01518	Untreated ARID1A-KO vs Untreated WT	Transcriptomics
mRNA RNAseq/transcriptomics	TMEM185A	-0.323463	3.60931	-4.07989	0.000702858	0.00667831	-1.02583	Untreated ARID1A-KO vs Untreated WT	Transcriptomics
mRNA RNAseq/transcriptomics	ABHD10	-0.176126	6.13122	-4.07666	0.000707926	0.00672202	-1.03297	Untreated ARID1A-KO vs Untreated WT	Transcriptomics
mRNA RNAseq/transcriptomics	ARAP3	-0.298643	6.16883	-4.07295	0.000713799	0.00677332	-1.04119	Untreated ARID1A-KO vs Untreated WT	Transcriptomics
mRNA RNAseq/transcriptomics	ZNF609	0.164531	7.4321	4.06788	0.000721897	0.00684564	-1.05241	Untreated ARID1A-KO vs Untreated WT	Transcriptomics
mRNA RNAseq/transcriptomics	FGD1	0.241613	4.44511	4.06727	0.00072288	0.00684698	-1.05377	Untreated ARID1A-KO vs Untreated WT	Transcriptomics
mRNA RNAseq/transcriptomics	CMAS	-0.181128	5.81665	-4.0672	0.000722991	0.00684698	-1.05392	Untreated ARID1A-KO vs Untreated WT	Transcriptomics
mRNA RNAseq/transcriptomics	CDC34	0.182819	6.40696	4.06499	0.000726553	0.00687312	-1.05881	Untreated ARID1A-KO vs Untreated WT	Transcriptomics
mRNA RNAseq/transcriptomics	ENPP2	-0.52273	5.13979	-4.0649	0.000726707	0.00687312	-1.05902	Untreated ARID1A-KO vs Untreated WT	Transcriptomics
mRNA RNAseq/transcriptomics	MAP1LC3A	-0.231621	4.34222	-4.06288	0.000729977	0.00689824	-1.06349	Untreated ARID1A-KO vs Untreated WT	Transcriptomics
mRNA RNAseq/transcriptomics	IL31RA	0.504402	2.1425	4.06267	0.000730323	0.00689824	-1.06396	Untreated ARID1A-KO vs Untreated WT	Transcriptomics
mRNA RNAseq/transcriptomics	SEMA3B	-0.36141	7.90072	-4.06159	0.000732084	0.00691033	-1.06635	Untreated ARID1A-KO vs Untreated WT	Transcriptomics
mRNA RNAseq/transcriptomics	FBXL7	0.841646	1.09235	4.05506	0.000742806	0.00700327	-1.08081	Untreated ARID1A-KO vs Untreated WT	Transcriptomics
mRNA RNAseq/transcriptomics	SPARC	-0.170143	10.6419	-4.05489	0.00074308	0.00700327	-1.08118	Untreated ARID1A-KO vs Untreated WT	Transcriptomics
mRNA RNAseq/transcriptomics	SCFD2	0.220504	5.12426	4.0547	0.000743391	0.00700327	-1.08159	Untreated ARID1A-KO vs Untreated WT	Transcriptomics
mRNA RNAseq/transcriptomics	GLIPR2	0.671607	1.32486	4.05038	0.000750578	0.00706634	-1.09116	Untreated ARID1A-KO vs Untreated WT	Transcriptomics
mRNA RNAseq/transcriptomics	GAREM1	-0.332075	4.39141	-4.04826	0.000754125	0.00709117	-1.09585	Untreated ARID1A-KO vs Untreated WT	Transcriptomics
mRNA RNAseq/transcriptomics	NRP1	-0.313806	6.23902	-4.04792	0.000754706	0.00709117	-1.09661	Untreated ARID1A-KO vs Untreated WT	Transcriptomics
mRNA RNAseq/transcriptomics	SOX2.OT	-1.28613	0.948492	-4.04765	0.000755156	0.00709117	-1.09721	Untreated ARID1A-KO vs Untreated WT	Transcriptomics
mRNA RNAseq/transcriptomics	ABCB4	-1.32037	0.705851	-4.04763	0.000755188	0.00709117	-1.09725	Untreated ARID1A-KO vs Untreated WT	Transcriptomics
mRNA RNAseq/transcriptomics	PXK	-0.30018	3.82427	-4.04618	0.000757637	0.00710952	-1.10047	Untreated ARID1A-KO vs Untreated WT	Transcriptomics
mRNA RNAseq/transcriptomics	HOXD8	-0.323001	3.10448	-4.04463	0.00076025	0.00712939	-1.10389	Untreated ARID1A-KO vs Untreated WT	Transcriptomics
mRNA RNAseq/transcriptomics	TFG	0.111413	7.13828	4.04351	0.000762141	0.00714246	-1.10636	Untreated ARID1A-KO vs Untreated WT	Transcriptomics
mRNA RNAseq/transcriptomics	JUND	0.234798	6.88796	4.04262	0.000763666	0.00715209	-1.10835	Untreated ARID1A-KO vs Untreated WT	Transcriptomics
mRNA RNAseq/transcriptomics	SNHG25	-0.81825	1.14581	-4.04224	0.000764306	0.00715343	-1.10918	Untreated ARID1A-KO vs Untreated WT	Transcriptomics
mRNA RNAseq/transcriptomics	TNFRSF8	0.649385	1.23828	4.0417	0.000765224	0.00715735	-1.11037	Untreated ARID1A-KO vs Untreated WT	Transcriptomics
mRNA RNAseq/transcriptomics	TLE2	0.541316	2.8461	4.0393	0.000769316	0.00719096	-1.11568	Untreated ARID1A-KO vs Untreated WT	Transcriptomics
mRNA RNAseq/transcriptomics	ALDH4A1	-0.239293	3.83044	-4.03577	0.000775399	0.00724311	-1.1235	Untreated ARID1A-KO vs Untreated WT	Transcriptomics
mRNA RNAseq/transcriptomics	HIPK2	0.468289	7.58752	4.03347	0.000779378	0.00727555	-1.12859	Untreated ARID1A-KO vs Untreated WT	Transcriptomics
mRNA RNAseq/transcriptomics	PFAS	0.216111	7.11392	4.03019	0.000785093	0.00732414	-1.13585	Untreated ARID1A-KO vs Untreated WT	Transcriptomics
mRNA RNAseq/transcriptomics	APBB2	0.256572	5.01416	4.02857	0.000787921	0.00734576	-1.13943	Untreated ARID1A-KO vs Untreated WT	Transcriptomics
mRNA RNAseq/transcriptomics	PRDM8	0.814828	0.674629	4.02612	0.00079224	0.00738124	-1.14486	Untreated ARID1A-KO vs Untreated WT	Transcriptomics
mRNA RNAseq/transcriptomics	KIAA1755	-0.41261	3.33864	-4.02477	0.000794627	0.00739801	-1.14785	Untreated ARID1A-KO vs Untreated WT	Transcriptomics
mRNA RNAseq/transcriptomics	THBS1	-0.613332	7.49861	-4.02452	0.00079507	0.00739801	-1.1484	Untreated ARID1A-KO vs Untreated WT	Transcriptomics
mRNA RNAseq/transcriptomics	RTL9	-0.956241	0.214444	-4.02372	0.000796474	0.00740628	-1.15016	Untreated ARID1A-KO vs Untreated WT	Transcriptomics
mRNA RNAseq/transcriptomics	NUCB1	0.174116	8.52567	4.02034	0.000802493	0.00745742	-1.15764	Untreated ARID1A-KO vs Untreated WT	Transcriptomics
mRNA RNAseq/transcriptomics	LONP1	0.157437	8.16711	4.01981	0.000803455	0.00746154	-1.15883	Untreated ARID1A-KO vs Untreated WT	Transcriptomics
mRNA RNAseq/transcriptomics	PRR16	0.648408	2.41082	4.01722	0.000808091	0.00749975	-1.16455	Untreated ARID1A-KO vs Untreated WT	Transcriptomics
mRNA RNAseq/transcriptomics	ZNF282	0.150471	6.49459	4.01425	0.000813458	0.00754469	-1.17112	Untreated ARID1A-KO vs Untreated WT	Transcriptomics
mRNA RNAseq/transcriptomics	SLC2A6	0.281748	3.77628	4.01333	0.000815119	0.00755523	-1.17315	Untreated ARID1A-KO vs Untreated WT	Transcriptomics
mRNA RNAseq/transcriptomics	CUL4A	0.135443	7.86855	4.01164	0.000818204	0.00757893	-1.1769	Untreated ARID1A-KO vs Untreated WT	Transcriptomics
mRNA RNAseq/transcriptomics	FAM107B	0.568015	3.89891	4.01028	0.00082069	0.00759258	-1.17992	Untreated ARID1A-KO vs Untreated WT	Transcriptomics
mRNA RNAseq/transcriptomics	CISD2	-0.309056	3.96811	-4.01018	0.000820869	0.00759258	-1.18013	Untreated ARID1A-KO vs Untreated WT	Transcriptomics
mRNA RNAseq/transcriptomics	RNASET2	0.451589	2.41424	4.00983	0.000821497	0.00759258	-1.18089	Untreated ARID1A-KO vs Untreated WT	Transcriptomics
mRNA RNAseq/transcriptomics	PADI2	1.08719	1.07733	4.0093	0.000822474	0.00759258	-1.18207	Untreated ARID1A-KO vs Untreated WT	Transcriptomics
mRNA RNAseq/transcriptomics	MYL9	0.427922	3.96132	4.0092	0.000822649	0.00759258	-1.18229	Untreated ARID1A-KO vs Untreated WT	Transcriptomics
mRNA RNAseq/transcriptomics	ABCD1	-0.230185	5.50455	-4.0091	0.000822846	0.00759258	-1.18252	Untreated ARID1A-KO vs Untreated WT	Transcriptomics
mRNA RNAseq/transcriptomics	SLC37A3	-0.436686	5.55853	-3.99809	0.000843276	0.0077761	-1.20689	Untreated ARID1A-KO vs Untreated WT	Transcriptomics
mRNA RNAseq/transcriptomics	SIGIRR	0.279545	4.40966	3.99554	0.000848063	0.00781522	-1.21251	Untreated ARID1A-KO vs Untreated WT	Transcriptomics
mRNA RNAseq/transcriptomics	NKX3.2	0.513792	2.45894	3.99423	0.000850552	0.00783315	-1.21542	Untreated ARID1A-KO vs Untreated WT	Transcriptomics
mRNA RNAseq/transcriptomics	RAB15	0.233017	4.80202	3.99214	0.000854516	0.00786461	-1.22004	Untreated ARID1A-KO vs Untreated WT	Transcriptomics
mRNA RNAseq/transcriptomics	PEF1	-0.197361	6.08398	-3.99183	0.000855111	0.00786505	-1.22073	Untreated ARID1A-KO vs Untreated WT	Transcriptomics
mRNA RNAseq/transcriptomics	SCMH1	0.217276	5.1403	3.99111	0.000856476	0.00787257	-1.22231	Untreated ARID1A-KO vs Untreated WT	Transcriptomics
mRNA RNAseq/transcriptomics	NA..263	-1.64378	2.43605	-3.9903	0.000858027	0.00788179	-1.22411	Untreated ARID1A-KO vs Untreated WT	Transcriptomics
mRNA RNAseq/transcriptomics	SBF2.AS1	-0.481932	1.43935	-3.98853	0.000861414	0.00790784	-1.22802	Untreated ARID1A-KO vs Untreated WT	Transcriptomics
mRNA RNAseq/transcriptomics	MAN1B1	0.164129	6.73088	3.98815	0.00086215	0.00790948	-1.22887	Untreated ARID1A-KO vs Untreated WT	Transcriptomics
mRNA RNAseq/transcriptomics	TAB3	-0.274081	5.94059	-3.98783	0.000862766	0.00790948	-1.22958	Untreated ARID1A-KO vs Untreated WT	Transcriptomics
mRNA RNAseq/transcriptomics	INPP5J	-0.554113	1.99462	-3.98758	0.000863242	0.00790948	-1.23013	Untreated ARID1A-KO vs Untreated WT	Transcriptomics
mRNA RNAseq/transcriptomics	ITGA11	0.811364	0.217832	3.98668	0.000864964	0.0079202	-1.23211	Untreated ARID1A-KO vs Untreated WT	Transcriptomics
mRNA RNAseq/transcriptomics	BCL7A	0.391627	4.04411	3.9861	0.000866086	0.00792361	-1.23339	Untreated ARID1A-KO vs Untreated WT	Transcriptomics
mRNA RNAseq/transcriptomics	RFX3.AS1	0.838956	0.925601	3.98592	0.000866438	0.00792361	-1.2338	Untreated ARID1A-KO vs Untreated WT	Transcriptomics
mRNA RNAseq/transcriptomics	ATP8B2	0.206959	8.09714	3.98466	0.000868878	0.00794087	-1.23659	Untreated ARID1A-KO vs Untreated WT	Transcriptomics
mRNA RNAseq/transcriptomics	CIB1	0.214275	5.9165	3.9843	0.000869563	0.00794208	-1.23737	Untreated ARID1A-KO vs Untreated WT	Transcriptomics
mRNA RNAseq/transcriptomics	SGK1	0.286108	6.34673	3.97983	0.000878264	0.00801646	-1.24726	Untreated ARID1A-KO vs Untreated WT	Transcriptomics
mRNA RNAseq/transcriptomics	ATP9A	0.237789	6.71539	3.97547	0.000886848	0.0080848	-1.25691	Untreated ARID1A-KO vs Untreated WT	Transcriptomics
mRNA RNAseq/transcriptomics	MMP14	-0.1582	7.63042	-3.97545	0.000886876	0.0080848	-1.25695	Untreated ARID1A-KO vs Untreated WT	Transcriptomics
mRNA RNAseq/transcriptomics	EFNA5	0.316406	2.86879	3.97396	0.000889825	0.00810654	-1.26024	Untreated ARID1A-KO vs Untreated WT	Transcriptomics
mRNA RNAseq/transcriptomics	COL15A1	0.452305	1.95236	3.97326	0.000891226	0.00811416	-1.2618	Untreated ARID1A-KO vs Untreated WT	Transcriptomics
mRNA RNAseq/transcriptomics	NOMO1	0.296505	6.5622	3.97243	0.000892865	0.00812394	-1.26363	Untreated ARID1A-KO vs Untreated WT	Transcriptomics
mRNA RNAseq/transcriptomics	GRAMD2B	-0.493013	4.05586	-3.97059	0.000896541	0.00815223	-1.26771	Untreated ARID1A-KO vs Untreated WT	Transcriptomics
mRNA RNAseq/transcriptomics	NA..863	0.375762	3.34074	3.96994	0.000897829	0.00815617	-1.26913	Untreated ARID1A-KO vs Untreated WT	Transcriptomics
mRNA RNAseq/transcriptomics	TMEM218	-0.211322	4.26103	-3.9698	0.000898109	0.00815617	-1.26944	Untreated ARID1A-KO vs Untreated WT	Transcriptomics
mRNA RNAseq/transcriptomics	DIPK1B	0.387082	3.42611	3.96847	0.000900778	0.00817241	-1.27239	Untreated ARID1A-KO vs Untreated WT	Transcriptomics
mRNA RNAseq/transcriptomics	TMEM19	-0.20914	5.00756	-3.96835	0.000901034	0.00817241	-1.27267	Untreated ARID1A-KO vs Untreated WT	Transcriptomics
mRNA RNAseq/transcriptomics	RAB3IL1	0.344821	3.58129	3.96602	0.000905713	0.00820967	-1.27781	Untreated ARID1A-KO vs Untreated WT	Transcriptomics
mRNA RNAseq/transcriptomics	NA..639	-0.426641	2.27624	-3.96545	0.000906857	0.00821486	-1.27906	Untreated ARID1A-KO vs Untreated WT	Transcriptomics
mRNA RNAseq/transcriptomics	FAM221A	0.517495	0.994967	3.96194	0.000913984	0.0082742	-1.28683	Untreated ARID1A-KO vs Untreated WT	Transcriptomics
mRNA RNAseq/transcriptomics	LINC02551	-1.3833	0.751619	-3.96037	0.000917177	0.00829394	-1.29029	Untreated ARID1A-KO vs Untreated WT	Transcriptomics
mRNA RNAseq/transcriptomics	LRRC27	0.374893	3.47337	3.96031	0.000917318	0.00829394	-1.29045	Untreated ARID1A-KO vs Untreated WT	Transcriptomics
mRNA RNAseq/transcriptomics	PTPN13	0.339974	6.21355	3.96002	0.000917901	0.008294	-1.29108	Untreated ARID1A-KO vs Untreated WT	Transcriptomics
mRNA RNAseq/transcriptomics	UPRT	-0.188386	3.81687	-3.95857	0.000920881	0.00831559	-1.29429	Untreated ARID1A-KO vs Untreated WT	Transcriptomics
mRNA RNAseq/transcriptomics	IRF2	-0.185368	4.94527	-3.95829	0.000921447	0.00831559	-1.2949	Untreated ARID1A-KO vs Untreated WT	Transcriptomics
mRNA RNAseq/transcriptomics	NA..398	-1.12114	0.805049	-3.95731	0.000923458	0.0083285	-1.29707	Untreated ARID1A-KO vs Untreated WT	Transcriptomics
mRNA RNAseq/transcriptomics	ZNF738	0.291699	4.38636	3.95632	0.000925492	0.00834161	-1.29925	Untreated ARID1A-KO vs Untreated WT	Transcriptomics
mRNA RNAseq/transcriptomics	ACTL8	0.414884	2.49052	3.95411	0.000930076	0.00837451	-1.30415	Untreated ARID1A-KO vs Untreated WT	Transcriptomics
mRNA RNAseq/transcriptomics	CD36	-1.14209	0.690167	-3.95399	0.000930306	0.00837451	-1.3044	Untreated ARID1A-KO vs Untreated WT	Transcriptomics
mRNA RNAseq/transcriptomics	LINC00355	0.260624	3.7201	3.95263	0.000933149	0.00839484	-1.30743	Untreated ARID1A-KO vs Untreated WT	Transcriptomics
mRNA RNAseq/transcriptomics	ASTN2	0.447623	2.53151	3.95201	0.000934426	0.00840107	-1.30878	Untreated ARID1A-KO vs Untreated WT	Transcriptomics
mRNA RNAseq/transcriptomics	TUBB2A	-0.369189	3.96539	-3.95066	0.000937248	0.00842087	-1.31178	Untreated ARID1A-KO vs Untreated WT	Transcriptomics
mRNA RNAseq/transcriptomics	NETO1	1.04903	-0.0766719	3.95039	0.0009378	0.00842087	-1.31236	Untreated ARID1A-KO vs Untreated WT	Transcriptomics
mRNA RNAseq/transcriptomics	CTSB	0.136095	7.92223	3.94851	0.000941741	0.00845098	-1.31652	Untreated ARID1A-KO vs Untreated WT	Transcriptomics
mRNA RNAseq/transcriptomics	RIOX2	0.15851	5.43684	3.94541	0.000948265	0.00850421	-1.32337	Untreated ARID1A-KO vs Untreated WT	Transcriptomics
mRNA RNAseq/transcriptomics	SLC22A18AS	-1.48126	-0.362374	-3.94429	0.000950646	0.00851609	-1.32586	Untreated ARID1A-KO vs Untreated WT	Transcriptomics
mRNA RNAseq/transcriptomics	CTH	0.302757	3.36648	3.94423	0.000950774	0.00851609	-1.32599	Untreated ARID1A-KO vs Untreated WT	Transcriptomics
mRNA RNAseq/transcriptomics	MTUS1	-0.311649	5.1594	-3.94375	0.000951781	0.0085198	-1.32704	Untreated ARID1A-KO vs Untreated WT	Transcriptomics
mRNA RNAseq/transcriptomics	ALG3	0.217281	5.71172	3.94262	0.000954187	0.00853602	-1.32955	Untreated ARID1A-KO vs Untreated WT	Transcriptomics
mRNA RNAseq/transcriptomics	PTGES	0.751572	4.64841	3.94146	0.000956653	0.00855276	-1.33211	Untreated ARID1A-KO vs Untreated WT	Transcriptomics
mRNA RNAseq/transcriptomics	CHST6	0.297447	4.46774	3.94067	0.000958349	0.0085626	-1.33387	Untreated ARID1A-KO vs Untreated WT	Transcriptomics
mRNA RNAseq/transcriptomics	TMEM143	0.310402	3.33743	3.93987	0.000960041	0.00856768	-1.33562	Untreated ARID1A-KO vs Untreated WT	Transcriptomics
mRNA RNAseq/transcriptomics	SLC47A1	0.287706	3.67445	3.93984	0.000960109	0.00856768	-1.33569	Untreated ARID1A-KO vs Untreated WT	Transcriptomics
mRNA RNAseq/transcriptomics	ZNF208	0.529742	2.61416	3.93831	0.000963383	0.00859156	-1.33906	Untreated ARID1A-KO vs Untreated WT	Transcriptomics
mRNA RNAseq/transcriptomics	ICAM5	0.405064	4.82626	3.93145	0.000978228	0.0087163	-1.35423	Untreated ARID1A-KO vs Untreated WT	Transcriptomics
mRNA RNAseq/transcriptomics	NA..541	0.245549	4.55733	3.93129	0.000978583	0.0087163	-1.35459	Untreated ARID1A-KO vs Untreated WT	Transcriptomics
mRNA RNAseq/transcriptomics	ENG	0.16567	6.54867	3.92881	0.000984	0.00875912	-1.36007	Untreated ARID1A-KO vs Untreated WT	Transcriptomics
mRNA RNAseq/transcriptomics	USF2	-0.172552	7.4658	-3.92648	0.000989125	0.0087993	-1.36522	Untreated ARID1A-KO vs Untreated WT	Transcriptomics
mRNA RNAseq/transcriptomics	MXD4	0.314112	6.49404	3.9241	0.000994376	0.00884054	-1.37047	Untreated ARID1A-KO vs Untreated WT	Transcriptomics
mRNA RNAseq/transcriptomics	YIPF5	-0.130552	5.93758	-3.92378	0.000995086	0.00884138	-1.37118	Untreated ARID1A-KO vs Untreated WT	Transcriptomics
mRNA RNAseq/transcriptomics	HTATIP2	-0.26549	5.56619	-3.92348	0.000995758	0.00884189	-1.37185	Untreated ARID1A-KO vs Untreated WT	Transcriptomics
mRNA RNAseq/transcriptomics	MICAL2	0.514593	1.9448	3.92269	0.000997519	0.00885205	-1.3736	Untreated ARID1A-KO vs Untreated WT	Transcriptomics
mRNA RNAseq/transcriptomics	CA11	0.451897	4.26947	3.9217	0.000999718	0.0088661	-1.37578	Untreated ARID1A-KO vs Untreated WT	Transcriptomics
mRNA RNAseq/transcriptomics	PPP1R15A	-0.215689	5.80357	-3.92042	0.00100259	0.00888516	-1.37862	Untreated ARID1A-KO vs Untreated WT	Transcriptomics
mRNA RNAseq/transcriptomics	ST6GALNAC2	-0.671965	2.10959	-3.92018	0.0010031	0.00888516	-1.37914	Untreated ARID1A-KO vs Untreated WT	Transcriptomics
mRNA RNAseq/transcriptomics	MMAB	-0.193303	5.39376	-3.91927	0.00100514	0.00889768	-1.38114	Untreated ARID1A-KO vs Untreated WT	Transcriptomics
mRNA RNAseq/transcriptomics	EFR3B	0.620532	1.53968	3.91837	0.00100716	0.00891008	-1.38313	Untreated ARID1A-KO vs Untreated WT	Transcriptomics
mRNA RNAseq/transcriptomics	IPO13	-0.165114	6.33396	-3.91376	0.00101756	0.00899654	-1.39332	Untreated ARID1A-KO vs Untreated WT	Transcriptomics
mRNA RNAseq/transcriptomics	DDX59	-0.211696	5.26806	-3.91307	0.00101913	0.00900491	-1.39485	Untreated ARID1A-KO vs Untreated WT	Transcriptomics
mRNA RNAseq/transcriptomics	SLC22A18	-0.34227	3.42421	-3.91176	0.00102212	0.00902578	-1.39776	Untreated ARID1A-KO vs Untreated WT	Transcriptomics
mRNA RNAseq/transcriptomics	CYP2J2	-0.877854	1.08379	-3.91094	0.00102399	0.00903675	-1.39957	Untreated ARID1A-KO vs Untreated WT	Transcriptomics
mRNA RNAseq/transcriptomics	APMAP	0.137418	7.64035	3.91008	0.00102595	0.00904853	-1.40147	Untreated ARID1A-KO vs Untreated WT	Transcriptomics
mRNA RNAseq/transcriptomics	AXL	-0.365038	7.48975	-3.90819	0.00103028	0.00907565	-1.40564	Untreated ARID1A-KO vs Untreated WT	Transcriptomics
mRNA RNAseq/transcriptomics	XYLT1	0.62329	3.2116	3.90818	0.00103029	0.00907565	-1.40565	Untreated ARID1A-KO vs Untreated WT	Transcriptomics
mRNA RNAseq/transcriptomics	SYNGR3	0.38712	2.10959	3.90776	0.00103126	0.00907862	-1.40658	Untreated ARID1A-KO vs Untreated WT	Transcriptomics
mRNA RNAseq/transcriptomics	ERP29	0.180015	7.41076	3.907	0.00103301	0.0090839	-1.40826	Untreated ARID1A-KO vs Untreated WT	Transcriptomics
mRNA RNAseq/transcriptomics	ZNF391	0.374212	2.39816	3.90695	0.00103312	0.0090839	-1.40837	Untreated ARID1A-KO vs Untreated WT	Transcriptomics
mRNA RNAseq/transcriptomics	BMP2	0.565717	2.58969	3.90616	0.00103495	0.00909113	-1.41012	Untreated ARID1A-KO vs Untreated WT	Transcriptomics
mRNA RNAseq/transcriptomics	TUT4	0.199589	6.45095	3.90604	0.00103521	0.00909113	-1.41037	Untreated ARID1A-KO vs Untreated WT	Transcriptomics
mRNA RNAseq/transcriptomics	ESRRG	-0.683348	1.11076	-3.90506	0.00103747	0.00910545	-1.41254	Untreated ARID1A-KO vs Untreated WT	Transcriptomics
mRNA RNAseq/transcriptomics	FBXL5	-0.184157	5.77277	-3.90447	0.00103886	0.00911203	-1.41386	Untreated ARID1A-KO vs Untreated WT	Transcriptomics
mRNA RNAseq/transcriptomics	GDPD5	-0.262507	4.03881	-3.89802	0.00105389	0.00923768	-1.4281	Untreated ARID1A-KO vs Untreated WT	Transcriptomics
mRNA RNAseq/transcriptomics	RBM38	0.25798	4.53971	3.89777	0.00105447	0.00923768	-1.42864	Untreated ARID1A-KO vs Untreated WT	Transcriptomics
mRNA RNAseq/transcriptomics	CDC42SE1	-0.247458	7.06315	-3.89628	0.00105799	0.00926293	-1.43195	Untreated ARID1A-KO vs Untreated WT	Transcriptomics
mRNA RNAseq/transcriptomics	KLF7	-0.398891	3.52395	-3.89307	0.00106559	0.00932376	-1.43904	Untreated ARID1A-KO vs Untreated WT	Transcriptomics
mRNA RNAseq/transcriptomics	IL16	-0.609596	3.89311	-3.89064	0.00107136	0.00936851	-1.44439	Untreated ARID1A-KO vs Untreated WT	Transcriptomics
mRNA RNAseq/transcriptomics	SESN1	-0.307932	4.08099	-3.88937	0.0010744	0.00938937	-1.4472	Untreated ARID1A-KO vs Untreated WT	Transcriptomics
mRNA RNAseq/transcriptomics	NUDT11	0.43878	2.62088	3.88875	0.00107589	0.00939668	-1.44857	Untreated ARID1A-KO vs Untreated WT	Transcriptomics
mRNA RNAseq/transcriptomics	SEPHS1	0.177515	6.26256	3.88773	0.00107834	0.00941239	-1.45083	Untreated ARID1A-KO vs Untreated WT	Transcriptomics
mRNA RNAseq/transcriptomics	NA..1007	0.534937	3.98637	3.88647	0.00108136	0.0094282	-1.4536	Untreated ARID1A-KO vs Untreated WT	Transcriptomics
mRNA RNAseq/transcriptomics	TYSND1	-0.185315	5.51319	-3.88643	0.00108146	0.0094282	-1.45369	Untreated ARID1A-KO vs Untreated WT	Transcriptomics
mRNA RNAseq/transcriptomics	DPCD	0.252267	5.27619	3.88549	0.00108374	0.00944237	-1.45578	Untreated ARID1A-KO vs Untreated WT	Transcriptomics
mRNA RNAseq/transcriptomics	LRP10	0.158382	7.24094	3.88492	0.00108511	0.00944857	-1.45703	Untreated ARID1A-KO vs Untreated WT	Transcriptomics
mRNA RNAseq/transcriptomics	SPANXB1	-0.753295	1.07092	-3.88035	0.00109621	0.00953945	-1.46712	Untreated ARID1A-KO vs Untreated WT	Transcriptomics
mRNA RNAseq/transcriptomics	TBX10	-0.599209	2.22244	-3.8771	0.00110419	0.00959946	-1.4743	Untreated ARID1A-KO vs Untreated WT	Transcriptomics
mRNA RNAseq/transcriptomics	RASSF5	-0.412224	2.57099	-3.8767	0.00110516	0.00959946	-1.47517	Untreated ARID1A-KO vs Untreated WT	Transcriptomics
mRNA RNAseq/transcriptomics	NCSTN	0.148017	7.42335	3.87645	0.00110578	0.00959946	-1.47573	Untreated ARID1A-KO vs Untreated WT	Transcriptomics
mRNA RNAseq/transcriptomics	ST3GAL6	-0.536688	2.28092	-3.87645	0.00110578	0.00959946	-1.47573	Untreated ARID1A-KO vs Untreated WT	Transcriptomics
mRNA RNAseq/transcriptomics	UHRF2	0.337808	6.04604	3.87451	0.00111059	0.00962504	-1.48002	Untreated ARID1A-KO vs Untreated WT	Transcriptomics
mRNA RNAseq/transcriptomics	POU6F2	-1.72306	-0.272009	-3.87449	0.00111062	0.00962504	-1.48005	Untreated ARID1A-KO vs Untreated WT	Transcriptomics
mRNA RNAseq/transcriptomics	RPN2	0.154456	9.086	3.87445	0.00111074	0.00962504	-1.48016	Untreated ARID1A-KO vs Untreated WT	Transcriptomics
mRNA RNAseq/transcriptomics	GTF2E1	0.289542	4.21996	3.87166	0.00111766	0.0096772	-1.48631	Untreated ARID1A-KO vs Untreated WT	Transcriptomics
mRNA RNAseq/transcriptomics	PPFIA3	0.29475	5.1022	3.87148	0.0011181	0.0096772	-1.4867	Untreated ARID1A-KO vs Untreated WT	Transcriptomics
mRNA RNAseq/transcriptomics	CERS2	0.113482	7.37689	3.87063	0.00112023	0.00968975	-1.48858	Untreated ARID1A-KO vs Untreated WT	Transcriptomics
mRNA RNAseq/transcriptomics	CDC42EP3	-0.684748	5.7957	-3.86916	0.00112391	0.00971048	-1.49184	Untreated ARID1A-KO vs Untreated WT	Transcriptomics
mRNA RNAseq/transcriptomics	RNF19A	-0.186229	4.77609	-3.8689	0.00112456	0.00971048	-1.4924	Untreated ARID1A-KO vs Untreated WT	Transcriptomics
mRNA RNAseq/transcriptomics	DENND1B	-0.41982	3.91586	-3.86886	0.00112465	0.00971048	-1.49249	Untreated ARID1A-KO vs Untreated WT	Transcriptomics
mRNA RNAseq/transcriptomics	RASGRF2	0.74621	0.855645	3.86625	0.00113123	0.00975387	-1.49826	Untreated ARID1A-KO vs Untreated WT	Transcriptomics
mRNA RNAseq/transcriptomics	MSX1	0.264801	3.59856	3.86619	0.00113137	0.00975387	-1.49839	Untreated ARID1A-KO vs Untreated WT	Transcriptomics
mRNA RNAseq/transcriptomics	ZNF197	0.206407	4.74288	3.86603	0.00113178	0.00975387	-1.49874	Untreated ARID1A-KO vs Untreated WT	Transcriptomics
mRNA RNAseq/transcriptomics	LINC01419	-0.238414	7.56859	-3.86578	0.00113239	0.00975387	-1.49928	Untreated ARID1A-KO vs Untreated WT	Transcriptomics
mRNA RNAseq/transcriptomics	SMARCC1	0.178923	8.59772	3.86376	0.00113751	0.00978801	-1.50374	Untreated ARID1A-KO vs Untreated WT	Transcriptomics
mRNA RNAseq/transcriptomics	NIPSNAP1	0.208779	6.65507	3.86368	0.00113771	0.00978801	-1.50392	Untreated ARID1A-KO vs Untreated WT	Transcriptomics
mRNA RNAseq/transcriptomics	CDKN2C	-0.285153	7.18894	-3.86324	0.00113882	0.00979167	-1.50489	Untreated ARID1A-KO vs Untreated WT	Transcriptomics
mRNA RNAseq/transcriptomics	CCNE2	-0.322784	3.39457	-3.85782	0.00115267	0.00990012	-1.51686	Untreated ARID1A-KO vs Untreated WT	Transcriptomics
mRNA RNAseq/transcriptomics	ST13	0.147957	8.46355	3.85776	0.00115281	0.00990012	-1.51698	Untreated ARID1A-KO vs Untreated WT	Transcriptomics
mRNA RNAseq/transcriptomics	B4GALT6	-0.610911	4.94	-3.85685	0.00115516	0.00991442	-1.519	Untreated ARID1A-KO vs Untreated WT	Transcriptomics
mRNA RNAseq/transcriptomics	CCDC186	-0.354568	4.45152	-3.85432	0.00116171	0.00996461	-1.52459	Untreated ARID1A-KO vs Untreated WT	Transcriptomics
mRNA RNAseq/transcriptomics	ITGA4	0.344833	6.62921	3.85321	0.00116456	0.00998317	-1.52703	Untreated ARID1A-KO vs Untreated WT	Transcriptomics
mRNA RNAseq/transcriptomics	LRCH2	-0.329159	3.06461	-3.85209	0.00116747	0.0100021	-1.52949	Untreated ARID1A-KO vs Untreated WT	Transcriptomics
mRNA RNAseq/transcriptomics	AP3S1	0.221683	5.96957	3.85075	0.00117096	0.0100254	-1.53245	Untreated ARID1A-KO vs Untreated WT	Transcriptomics
mRNA RNAseq/transcriptomics	ILF3	0.121825	9.98117	3.85052	0.00117158	0.0100254	-1.53297	Untreated ARID1A-KO vs Untreated WT	Transcriptomics
mRNA RNAseq/transcriptomics	GANAB	0.158558	10.2525	3.84889	0.00117585	0.0100559	-1.53657	Untreated ARID1A-KO vs Untreated WT	Transcriptomics
mRNA RNAseq/transcriptomics	GPC6	-0.224519	5.4293	-3.84758	0.00117927	0.0100792	-1.53945	Untreated ARID1A-KO vs Untreated WT	Transcriptomics
mRNA RNAseq/transcriptomics	PTPRB	-0.738029	0.207203	-3.84623	0.00118283	0.0101036	-1.54244	Untreated ARID1A-KO vs Untreated WT	Transcriptomics
mRNA RNAseq/transcriptomics	FBLL1	0.514333	1.34437	3.84552	0.00118469	0.0101135	-1.54399	Untreated ARID1A-KO vs Untreated WT	Transcriptomics
mRNA RNAseq/transcriptomics	ZNF440	0.206863	4.51566	3.84526	0.0011854	0.0101135	-1.54458	Untreated ARID1A-KO vs Untreated WT	Transcriptomics
mRNA RNAseq/transcriptomics	IQCH.AS1	-0.276583	2.98579	-3.84485	0.00118647	0.0101166	-1.54547	Untreated ARID1A-KO vs Untreated WT	Transcriptomics
mRNA RNAseq/transcriptomics	CARHSP1	0.179226	6.01462	3.83923	0.00120142	0.010238	-1.55787	Untreated ARID1A-KO vs Untreated WT	Transcriptomics
mRNA RNAseq/transcriptomics	COX17	-0.404701	4.97967	-3.83776	0.00120537	0.0102657	-1.56112	Untreated ARID1A-KO vs Untreated WT	Transcriptomics
mRNA RNAseq/transcriptomics	ARHGAP9	-0.825641	0.7197	-3.83727	0.00120669	0.0102708	-1.5622	Untreated ARID1A-KO vs Untreated WT	Transcriptomics
mRNA RNAseq/transcriptomics	ZNRD1	0.252126	3.85234	3.83632	0.00120925	0.0102865	-1.5643	Untreated ARID1A-KO vs Untreated WT	Transcriptomics
mRNA RNAseq/transcriptomics	CAPN5	-0.370126	6.41936	-3.83604	0.00121	0.0102867	-1.56491	Untreated ARID1A-KO vs Untreated WT	Transcriptomics
mRNA RNAseq/transcriptomics	QSOX1	0.170955	7.93937	3.835	0.00121282	0.0103047	-1.56722	Untreated ARID1A-KO vs Untreated WT	Transcriptomics
mRNA RNAseq/transcriptomics	PPT1	0.142017	7.89062	3.83465	0.00121376	0.0103066	-1.56798	Untreated ARID1A-KO vs Untreated WT	Transcriptomics
mRNA RNAseq/transcriptomics	GPC4	0.409366	2.86912	3.83336	0.00121725	0.0103301	-1.57082	Untreated ARID1A-KO vs Untreated WT	Transcriptomics
mRNA RNAseq/transcriptomics	GAA	0.254031	6.91575	3.8324	0.00121986	0.0103461	-1.57294	Untreated ARID1A-KO vs Untreated WT	Transcriptomics
mRNA RNAseq/transcriptomics	ANKRD1	1.02931	0.428285	3.8311	0.0012234	0.0103614	-1.57581	Untreated ARID1A-KO vs Untreated WT	Transcriptomics
mRNA RNAseq/transcriptomics	TCF19	-0.184527	5.29927	-3.83104	0.00122356	0.0103614	-1.57594	Untreated ARID1A-KO vs Untreated WT	Transcriptomics
mRNA RNAseq/transcriptomics	RCOR3	-0.17416	5.69952	-3.83094	0.00122383	0.0103614	-1.57616	Untreated ARID1A-KO vs Untreated WT	Transcriptomics
mRNA RNAseq/transcriptomics	ARRDC4	-0.401883	3.11266	-3.8298	0.00122696	0.0103818	-1.57869	Untreated ARID1A-KO vs Untreated WT	Transcriptomics
mRNA RNAseq/transcriptomics	FZD8	0.249373	5.03622	3.82948	0.00122782	0.010383	-1.57938	Untreated ARID1A-KO vs Untreated WT	Transcriptomics
mRNA RNAseq/transcriptomics	LMCD1	-0.285789	5.48905	-3.8272	0.00123407	0.0104275	-1.58441	Untreated ARID1A-KO vs Untreated WT	Transcriptomics
mRNA RNAseq/transcriptomics	CPSF1	0.198055	7.20764	3.82704	0.00123452	0.0104275	-1.58477	Untreated ARID1A-KO vs Untreated WT	Transcriptomics
mRNA RNAseq/transcriptomics	SIX1	0.263533	4.03548	3.82663	0.00123564	0.0104307	-1.58566	Untreated ARID1A-KO vs Untreated WT	Transcriptomics
mRNA RNAseq/transcriptomics	LOC105369779	-0.275967	2.84779	-3.82574	0.0012381	0.0104454	-1.58763	Untreated ARID1A-KO vs Untreated WT	Transcriptomics
mRNA RNAseq/transcriptomics	BAGE2	-0.279917	4.17968	-3.82456	0.00124134	0.0104666	-1.59022	Untreated ARID1A-KO vs Untreated WT	Transcriptomics
mRNA RNAseq/transcriptomics	MXRA7	0.225035	5.0883	3.82216	0.00124803	0.0105127	-1.59553	Untreated ARID1A-KO vs Untreated WT	Transcriptomics
mRNA RNAseq/transcriptomics	ATP6V0A4	-1.2905	1.26861	-3.82207	0.00124828	0.0105127	-1.59573	Untreated ARID1A-KO vs Untreated WT	Transcriptomics
mRNA RNAseq/transcriptomics	CRLF1	0.389407	2.70298	3.82166	0.00124942	0.0105162	-1.59664	Untreated ARID1A-KO vs Untreated WT	Transcriptomics
mRNA RNAseq/transcriptomics	PIK3CB	-0.221296	5.99461	-3.8177	0.00126049	0.0106032	-1.60537	Untreated ARID1A-KO vs Untreated WT	Transcriptomics
mRNA RNAseq/transcriptomics	MEIS3	0.375309	3.55508	3.81688	0.00126278	0.0106159	-1.60716	Untreated ARID1A-KO vs Untreated WT	Transcriptomics
mRNA RNAseq/transcriptomics	STX5	-0.192452	5.90196	-3.81664	0.00126348	0.0106159	-1.60771	Untreated ARID1A-KO vs Untreated WT	Transcriptomics
mRNA RNAseq/transcriptomics	LINC00467	0.271591	2.73814	3.81606	0.0012651	0.0106233	-1.60898	Untreated ARID1A-KO vs Untreated WT	Transcriptomics
mRNA RNAseq/transcriptomics	LINC01029	0.263125	7.27084	3.81463	0.00126914	0.010651	-1.61213	Untreated ARID1A-KO vs Untreated WT	Transcriptomics
mRNA RNAseq/transcriptomics	PKN3	0.227441	5.32445	3.81222	0.00127598	0.0107021	-1.61745	Untreated ARID1A-KO vs Untreated WT	Transcriptomics
mRNA RNAseq/transcriptomics	ZNF835	0.619207	1.01039	3.81079	0.00128005	0.01073	-1.6206	Untreated ARID1A-KO vs Untreated WT	Transcriptomics
mRNA RNAseq/transcriptomics	NA..970	0.134348	7.96059	3.81021	0.0012817	0.0107376	-1.62187	Untreated ARID1A-KO vs Untreated WT	Transcriptomics
mRNA RNAseq/transcriptomics	FREM1	-0.610313	3.47191	-3.80963	0.00128336	0.0107453	-1.62316	Untreated ARID1A-KO vs Untreated WT	Transcriptomics
mRNA RNAseq/transcriptomics	ETFB	-0.25574	6.15777	-3.8087	0.00128601	0.0107596	-1.62519	Untreated ARID1A-KO vs Untreated WT	Transcriptomics
mRNA RNAseq/transcriptomics	LINC01687	0.713756	0.547533	3.80851	0.00128657	0.0107596	-1.62563	Untreated ARID1A-KO vs Untreated WT	Transcriptomics
mRNA RNAseq/transcriptomics	IFI44	0.374787	4.10437	3.80771	0.00128887	0.0107684	-1.62739	Untreated ARID1A-KO vs Untreated WT	Transcriptomics
mRNA RNAseq/transcriptomics	EDEM3	-0.212673	6.87536	-3.80762	0.00128912	0.0107684	-1.62758	Untreated ARID1A-KO vs Untreated WT	Transcriptomics
mRNA RNAseq/transcriptomics	LINC02609	0.616511	0.528301	3.80719	0.00129034	0.0107723	-1.62852	Untreated ARID1A-KO vs Untreated WT	Transcriptomics
mRNA RNAseq/transcriptomics	MARCKSL1	-0.248018	8.24057	-3.80601	0.00129376	0.0107946	-1.63114	Untreated ARID1A-KO vs Untreated WT	Transcriptomics
mRNA RNAseq/transcriptomics	TXNRD1	0.204674	8.5954	3.80498	0.00129672	0.010813	-1.6334	Untreated ARID1A-KO vs Untreated WT	Transcriptomics
mRNA RNAseq/transcriptomics	MISP	0.554111	1.42924	3.8025	0.00130392	0.0108667	-1.63887	Untreated ARID1A-KO vs Untreated WT	Transcriptomics
mRNA RNAseq/transcriptomics	PCDHB10	0.473781	2.28879	3.80048	0.00130979	0.0109068	-1.64331	Untreated ARID1A-KO vs Untreated WT	Transcriptomics
mRNA RNAseq/transcriptomics	RPS6KA5	-0.326262	3.30178	-3.7998	0.00131179	0.0109068	-1.64483	Untreated ARID1A-KO vs Untreated WT	Transcriptomics
mRNA RNAseq/transcriptomics	BAHD1	0.166712	6.01951	3.79968	0.00131213	0.0109068	-1.64508	Untreated ARID1A-KO vs Untreated WT	Transcriptomics
mRNA RNAseq/transcriptomics	PLEKHS1	-2.76082	-0.575829	-3.7993	0.00131324	0.0109068	-1.64592	Untreated ARID1A-KO vs Untreated WT	Transcriptomics
mRNA RNAseq/transcriptomics	SDHC	-0.153643	7.05903	-3.79929	0.00131327	0.0109068	-1.64594	Untreated ARID1A-KO vs Untreated WT	Transcriptomics
mRNA RNAseq/transcriptomics	FAM189A1	0.779196	1.46299	3.79928	0.00131331	0.0109068	-1.64597	Untreated ARID1A-KO vs Untreated WT	Transcriptomics
mRNA RNAseq/transcriptomics	CXXC4	-0.441815	1.68462	-3.79881	0.00131469	0.0109068	-1.64701	Untreated ARID1A-KO vs Untreated WT	Transcriptomics
mRNA RNAseq/transcriptomics	SHROOM1	-0.313311	5.36566	-3.79877	0.00131479	0.0109068	-1.64709	Untreated ARID1A-KO vs Untreated WT	Transcriptomics
mRNA RNAseq/transcriptomics	IFIT3	-0.262471	3.87039	-3.79503	0.0013258	0.0109918	-1.65533	Untreated ARID1A-KO vs Untreated WT	Transcriptomics
mRNA RNAseq/transcriptomics	NA..939	1.05246	0.230644	3.78823	0.00134605	0.011148	-1.67031	Untreated ARID1A-KO vs Untreated WT	Transcriptomics
mRNA RNAseq/transcriptomics	HS3ST5	-1.84786	-0.373756	-3.78818	0.0013462	0.011148	-1.67043	Untreated ARID1A-KO vs Untreated WT	Transcriptomics
mRNA RNAseq/transcriptomics	SYNC	0.519954	2.4282	3.78765	0.00134779	0.0111548	-1.6716	Untreated ARID1A-KO vs Untreated WT	Transcriptomics
mRNA RNAseq/transcriptomics	EBNA1BP2	0.244071	7.57445	3.78583	0.00135327	0.0111788	-1.67561	Untreated ARID1A-KO vs Untreated WT	Transcriptomics
mRNA RNAseq/transcriptomics	PLPP4	-1.54502	0.760786	-3.78574	0.00135353	0.0111788	-1.67579	Untreated ARID1A-KO vs Untreated WT	Transcriptomics
mRNA RNAseq/transcriptomics	EPHA3	0.22586	7.53552	3.78573	0.00135355	0.0111788	-1.67581	Untreated ARID1A-KO vs Untreated WT	Transcriptomics
mRNA RNAseq/transcriptomics	RAB9B	-0.418466	2.01896	-3.78565	0.00135381	0.0111788	-1.676	Untreated ARID1A-KO vs Untreated WT	Transcriptomics
mRNA RNAseq/transcriptomics	KALRN	-0.728287	2.82401	-3.78513	0.00135537	0.0111853	-1.67714	Untreated ARID1A-KO vs Untreated WT	Transcriptomics
mRNA RNAseq/transcriptomics	GBE1	-0.194891	6.17043	-3.78167	0.00136587	0.0112655	-1.68476	Untreated ARID1A-KO vs Untreated WT	Transcriptomics
mRNA RNAseq/transcriptomics	RAB36	0.242092	3.77326	3.78107	0.00136768	0.0112739	-1.68608	Untreated ARID1A-KO vs Untreated WT	Transcriptomics
mRNA RNAseq/transcriptomics	TBC1D14	-0.256369	6.02893	-3.7788	0.00137463	0.0113247	-1.69108	Untreated ARID1A-KO vs Untreated WT	Transcriptomics
mRNA RNAseq/transcriptomics	ARHGAP27	-0.374067	3.90716	-3.77804	0.00137696	0.0113375	-1.69276	Untreated ARID1A-KO vs Untreated WT	Transcriptomics
mRNA RNAseq/transcriptomics	IL17RE	0.761752	1.43378	3.77717	0.00137962	0.0113529	-1.69467	Untreated ARID1A-KO vs Untreated WT	Transcriptomics
mRNA RNAseq/transcriptomics	ZNF93	0.37967	3.1216	3.77686	0.00138058	0.0113542	-1.69536	Untreated ARID1A-KO vs Untreated WT	Transcriptomics
mRNA RNAseq/transcriptomics	SMURF2	0.169339	5.72864	3.77657	0.00138148	0.0113551	-1.696	Untreated ARID1A-KO vs Untreated WT	Transcriptomics
mRNA RNAseq/transcriptomics	RAB14	-0.136631	7.46499	-3.77605	0.00138308	0.0113618	-1.69715	Untreated ARID1A-KO vs Untreated WT	Transcriptomics
mRNA RNAseq/transcriptomics	KHDRBS1	0.108226	8.71326	3.77554	0.00138465	0.0113682	-1.69827	Untreated ARID1A-KO vs Untreated WT	Transcriptomics
mRNA RNAseq/transcriptomics	BAIAP2.DT	0.243268	5.25893	3.77408	0.00138917	0.0113988	-1.70149	Untreated ARID1A-KO vs Untreated WT	Transcriptomics
mRNA RNAseq/transcriptomics	WDR44	-0.164249	4.44007	-3.77273	0.00139334	0.0114224	-1.70445	Untreated ARID1A-KO vs Untreated WT	Transcriptomics
mRNA RNAseq/transcriptomics	CHD1L	0.130287	6.4745	3.77264	0.00139364	0.0114224	-1.70466	Untreated ARID1A-KO vs Untreated WT	Transcriptomics
mRNA RNAseq/transcriptomics	NA..813	0.250867	2.91774	3.77198	0.00139568	0.0114326	-1.7061	Untreated ARID1A-KO vs Untreated WT	Transcriptomics
mRNA RNAseq/transcriptomics	LGALS8	-0.240758	6.00917	-3.77093	0.00139894	0.0114519	-1.70841	Untreated ARID1A-KO vs Untreated WT	Transcriptomics
mRNA RNAseq/transcriptomics	CMBL	0.260268	5.86068	3.77046	0.00140042	0.0114519	-1.70946	Untreated ARID1A-KO vs Untreated WT	Transcriptomics
mRNA RNAseq/transcriptomics	SUCO	-0.167276	6.36554	-3.77046	0.00140042	0.0114519	-1.70946	Untreated ARID1A-KO vs Untreated WT	Transcriptomics
mRNA RNAseq/transcriptomics	UBR7	-0.14454	5.93896	-3.76699	0.0014113	0.0115343	-1.7171	Untreated ARID1A-KO vs Untreated WT	Transcriptomics
mRNA RNAseq/transcriptomics	TSEN34	0.150672	6.12961	3.76459	0.00141885	0.0115858	-1.72238	Untreated ARID1A-KO vs Untreated WT	Transcriptomics
mRNA RNAseq/transcriptomics	NA..474	-0.462976	1.30329	-3.76448	0.00141921	0.0115858	-1.72263	Untreated ARID1A-KO vs Untreated WT	Transcriptomics
mRNA RNAseq/transcriptomics	HCFC2	-0.171903	4.58265	-3.76301	0.00142386	0.0116172	-1.72586	Untreated ARID1A-KO vs Untreated WT	Transcriptomics
mRNA RNAseq/transcriptomics	ASIC4	-1.78978	-1.08794	-3.76178	0.00142776	0.011637	-1.72856	Untreated ARID1A-KO vs Untreated WT	Transcriptomics
mRNA RNAseq/transcriptomics	FAM222A	-0.32609	5.07986	-3.76173	0.00142792	0.011637	-1.72867	Untreated ARID1A-KO vs Untreated WT	Transcriptomics
mRNA RNAseq/transcriptomics	NA..46	0.566776	1.40989	3.76004	0.00143332	0.0116744	-1.7324	Untreated ARID1A-KO vs Untreated WT	Transcriptomics
mRNA RNAseq/transcriptomics	C21orf91	-0.326758	3.49103	-3.75893	0.00143687	0.0116967	-1.73484	Untreated ARID1A-KO vs Untreated WT	Transcriptomics
mRNA RNAseq/transcriptomics	TMEM150C	0.725459	0.980697	3.75735	0.00144192	0.0117306	-1.73832	Untreated ARID1A-KO vs Untreated WT	Transcriptomics
mRNA RNAseq/transcriptomics	CAMK2G	0.194164	5.20882	3.75712	0.00144266	0.0117306	-1.73882	Untreated ARID1A-KO vs Untreated WT	Transcriptomics
mRNA RNAseq/transcriptomics	BCORL1	0.298554	5.82859	3.75627	0.0014454	0.011746	-1.74069	Untreated ARID1A-KO vs Untreated WT	Transcriptomics
mRNA RNAseq/transcriptomics	MAGI2	0.608386	3.17823	3.75603	0.00144619	0.011746	-1.74123	Untreated ARID1A-KO vs Untreated WT	Transcriptomics
mRNA RNAseq/transcriptomics	TRAF3IP2.AS1	0.578812	1.00007	3.75563	0.00144747	0.0117498	-1.74211	Untreated ARID1A-KO vs Untreated WT	Transcriptomics
mRNA RNAseq/transcriptomics	MAP3K2	-0.225626	5.09028	-3.75521	0.00144883	0.0117542	-1.74304	Untreated ARID1A-KO vs Untreated WT	Transcriptomics
mRNA RNAseq/transcriptomics	ZSWIM5	-0.36636	2.56083	-3.75133	0.0014614	0.0118495	-1.75157	Untreated ARID1A-KO vs Untreated WT	Transcriptomics
mRNA RNAseq/transcriptomics	RAB6B	-0.238198	4.12113	-3.75017	0.00146518	0.0118734	-1.75412	Untreated ARID1A-KO vs Untreated WT	Transcriptomics
mRNA RNAseq/transcriptomics	PDIA4	0.134849	8.17172	3.74835	0.00147113	0.0119122	-1.75812	Untreated ARID1A-KO vs Untreated WT	Transcriptomics
mRNA RNAseq/transcriptomics	PON2	-0.193408	6.04757	-3.7482	0.00147162	0.0119122	-1.75845	Untreated ARID1A-KO vs Untreated WT	Transcriptomics
mRNA RNAseq/transcriptomics	TBC1D2	0.414465	3.02435	3.74641	0.0014775	0.011953	-1.76239	Untreated ARID1A-KO vs Untreated WT	Transcriptomics
mRNA RNAseq/transcriptomics	NA..324	0.350611	2.81045	3.74464	0.00148336	0.0119937	-1.7663	Untreated ARID1A-KO vs Untreated WT	Transcriptomics
mRNA RNAseq/transcriptomics	TMEFF2	1.18199	-0.0400212	3.74378	0.00148619	0.0120098	-1.76818	Untreated ARID1A-KO vs Untreated WT	Transcriptomics
mRNA RNAseq/transcriptomics	ASAP3	-0.491644	4.81385	-3.74209	0.0014918	0.0120484	-1.7719	Untreated ARID1A-KO vs Untreated WT	Transcriptomics
mRNA RNAseq/transcriptomics	ERG28	-0.258681	4.55506	-3.741	0.00149544	0.012071	-1.77431	Untreated ARID1A-KO vs Untreated WT	Transcriptomics
mRNA RNAseq/transcriptomics	CPSF3	0.11239	7.12024	3.73892	0.00150238	0.0121202	-1.77888	Untreated ARID1A-KO vs Untreated WT	Transcriptomics
mRNA RNAseq/transcriptomics	RASA3	-0.29066	6.58326	-3.73819	0.0015048	0.0121329	-1.78047	Untreated ARID1A-KO vs Untreated WT	Transcriptomics
mRNA RNAseq/transcriptomics	MDGA1	-0.651247	2.82941	-3.73345	0.00152079	0.012255	-1.79091	Untreated ARID1A-KO vs Untreated WT	Transcriptomics
mRNA RNAseq/transcriptomics	PGD	0.167739	8.04363	3.73277	0.00152309	0.0122652	-1.7924	Untreated ARID1A-KO vs Untreated WT	Transcriptomics
mRNA RNAseq/transcriptomics	MET	-0.238983	6.39956	-3.73257	0.00152376	0.0122652	-1.79284	Untreated ARID1A-KO vs Untreated WT	Transcriptomics
mRNA RNAseq/transcriptomics	SLC22A15	-0.468355	1.73614	-3.73067	0.00153024	0.0123056	-1.79703	Untreated ARID1A-KO vs Untreated WT	Transcriptomics
mRNA RNAseq/transcriptomics	FSCN1	0.357091	8.63373	3.73059	0.0015305	0.0123056	-1.79719	Untreated ARID1A-KO vs Untreated WT	Transcriptomics
mRNA RNAseq/transcriptomics	PER1	0.226918	5.03457	3.73011	0.00153214	0.0123119	-1.79825	Untreated ARID1A-KO vs Untreated WT	Transcriptomics
mRNA RNAseq/transcriptomics	SERTM1	1.26765	-1.02108	3.72971	0.0015335	0.012316	-1.79912	Untreated ARID1A-KO vs Untreated WT	Transcriptomics
mRNA RNAseq/transcriptomics	PIP4K2A	-0.223038	5.13559	-3.72923	0.00153515	0.0123223	-1.80018	Untreated ARID1A-KO vs Untreated WT	Transcriptomics
mRNA RNAseq/transcriptomics	OSTM1	-0.290761	4.88836	-3.72829	0.00153837	0.0123349	-1.80226	Untreated ARID1A-KO vs Untreated WT	Transcriptomics
mRNA RNAseq/transcriptomics	ELAVL2	0.547356	1.23137	3.72827	0.00153843	0.0123349	-1.80229	Untreated ARID1A-KO vs Untreated WT	Transcriptomics
mRNA RNAseq/transcriptomics	ABHD14A	0.31449	3.30959	3.72617	0.00154566	0.0123848	-1.80692	Untreated ARID1A-KO vs Untreated WT	Transcriptomics
mRNA RNAseq/transcriptomics	ZNF706	-0.289116	5.73912	-3.72596	0.00154637	0.0123848	-1.80738	Untreated ARID1A-KO vs Untreated WT	Transcriptomics
mRNA RNAseq/transcriptomics	NA..862	0.537134	1.35034	3.7212	0.00156285	0.0125085	-1.81784	Untreated ARID1A-KO vs Untreated WT	Transcriptomics
mRNA RNAseq/transcriptomics	IQCN	1.3267	0.220039	3.721	0.00156356	0.0125085	-1.81829	Untreated ARID1A-KO vs Untreated WT	Transcriptomics
mRNA RNAseq/transcriptomics	FLT1	-1.61668	2.63004	-3.71722	0.00157678	0.0126072	-1.82659	Untreated ARID1A-KO vs Untreated WT	Transcriptomics
mRNA RNAseq/transcriptomics	NA..1072	0.250529	5.92273	3.71618	0.00158043	0.0126294	-1.82888	Untreated ARID1A-KO vs Untreated WT	Transcriptomics
mRNA RNAseq/transcriptomics	NA..1111	-0.683259	0.253464	-3.7124	0.00159381	0.0127292	-1.8372	Untreated ARID1A-KO vs Untreated WT	Transcriptomics
mRNA RNAseq/transcriptomics	BIN3	-0.335403	5.22984	-3.70988	0.00160278	0.0127887	-1.84273	Untreated ARID1A-KO vs Untreated WT	Transcriptomics
mRNA RNAseq/transcriptomics	RRBP1	-0.211247	8.49635	-3.70981	0.00160303	0.0127887	-1.84289	Untreated ARID1A-KO vs Untreated WT	Transcriptomics
mRNA RNAseq/transcriptomics	HABP4	-0.199768	4.4129	-3.70907	0.00160565	0.0128024	-1.8445	Untreated ARID1A-KO vs Untreated WT	Transcriptomics
mRNA RNAseq/transcriptomics	RCOR2	0.579829	1.61226	3.70784	0.00161007	0.0128305	-1.84721	Untreated ARID1A-KO vs Untreated WT	Transcriptomics
mRNA RNAseq/transcriptomics	SCCPDH	-0.174626	7.17464	-3.70757	0.00161104	0.0128312	-1.84781	Untreated ARID1A-KO vs Untreated WT	Transcriptomics
mRNA RNAseq/transcriptomics	ADAM17	0.167498	6.22658	3.70675	0.001614	0.012845	-1.84962	Untreated ARID1A-KO vs Untreated WT	Transcriptomics
mRNA RNAseq/transcriptomics	NPTN	-0.15296	6.49799	-3.70659	0.00161456	0.012845	-1.84996	Untreated ARID1A-KO vs Untreated WT	Transcriptomics
mRNA RNAseq/transcriptomics	ZNF91	0.224713	4.75319	3.70183	0.00163176	0.0129746	-1.86041	Untreated ARID1A-KO vs Untreated WT	Transcriptomics
mRNA RNAseq/transcriptomics	STOML2	0.167722	8.2743	3.7011	0.00163442	0.0129856	-1.86202	Untreated ARID1A-KO vs Untreated WT	Transcriptomics
mRNA RNAseq/transcriptomics	PLEKHG4	-0.27977	5.74757	-3.70096	0.00163494	0.0129856	-1.86234	Untreated ARID1A-KO vs Untreated WT	Transcriptomics
mRNA RNAseq/transcriptomics	DSEL	-0.389399	3.45522	-3.70025	0.00163752	0.0129921	-1.86389	Untreated ARID1A-KO vs Untreated WT	Transcriptomics
mRNA RNAseq/transcriptomics	PIM2	-0.177222	5.04865	-3.70007	0.00163816	0.0129921	-1.86428	Untreated ARID1A-KO vs Untreated WT	Transcriptomics
mRNA RNAseq/transcriptomics	SEZ6L2	0.260254	6.58477	3.69978	0.00163924	0.0129921	-1.86493	Untreated ARID1A-KO vs Untreated WT	Transcriptomics
mRNA RNAseq/transcriptomics	KIRREL1	-0.292925	7.72185	-3.69974	0.00163938	0.0129921	-1.86501	Untreated ARID1A-KO vs Untreated WT	Transcriptomics
mRNA RNAseq/transcriptomics	CEP112	0.508554	2.43819	3.69451	0.00165858	0.013137	-1.87649	Untreated ARID1A-KO vs Untreated WT	Transcriptomics
mRNA RNAseq/transcriptomics	NA..1027	-0.265366	5.60467	-3.69393	0.00166073	0.0131455	-1.87778	Untreated ARID1A-KO vs Untreated WT	Transcriptomics
mRNA RNAseq/transcriptomics	PART1	0.328564	2.88991	3.69368	0.00166166	0.0131455	-1.87832	Untreated ARID1A-KO vs Untreated WT	Transcriptomics
mRNA RNAseq/transcriptomics	NLGN4X	-0.208467	6.26554	-3.69348	0.00166239	0.0131455	-1.87876	Untreated ARID1A-KO vs Untreated WT	Transcriptomics
mRNA RNAseq/transcriptomics	ZNF681	0.28886	3.73594	3.69183	0.0016685	0.0131866	-1.88238	Untreated ARID1A-KO vs Untreated WT	Transcriptomics
mRNA RNAseq/transcriptomics	SPIRE2	0.304175	4.7526	3.69088	0.00167207	0.0132075	-1.88448	Untreated ARID1A-KO vs Untreated WT	Transcriptomics
mRNA RNAseq/transcriptomics	IFNLR1	0.359197	2.74964	3.68617	0.00168969	0.0133384	-1.89483	Untreated ARID1A-KO vs Untreated WT	Transcriptomics
mRNA RNAseq/transcriptomics	SOX13	-0.260844	5.2576	-3.68595	0.0016905	0.0133384	-1.8953	Untreated ARID1A-KO vs Untreated WT	Transcriptomics
mRNA RNAseq/transcriptomics	CCDC149	0.351596	4.37756	3.68526	0.00169313	0.0133518	-1.89683	Untreated ARID1A-KO vs Untreated WT	Transcriptomics
mRNA RNAseq/transcriptomics	FXYD6	0.495826	2.43307	3.6841	0.0016975	0.013379	-1.89937	Untreated ARID1A-KO vs Untreated WT	Transcriptomics
mRNA RNAseq/transcriptomics	PRKAB2	-0.24034	5.07659	-3.68342	0.00170007	0.0133919	-1.90086	Untreated ARID1A-KO vs Untreated WT	Transcriptomics
mRNA RNAseq/transcriptomics	ME3	-0.437886	2.89497	-3.68259	0.00170321	0.0134027	-1.90268	Untreated ARID1A-KO vs Untreated WT	Transcriptomics
mRNA RNAseq/transcriptomics	KRCC1	-0.399848	4.82648	-3.68256	0.00170331	0.0134027	-1.90274	Untreated ARID1A-KO vs Untreated WT	Transcriptomics
mRNA RNAseq/transcriptomics	CA5B	-0.234263	4.23122	-3.68098	0.00170932	0.0134426	-1.90621	Untreated ARID1A-KO vs Untreated WT	Transcriptomics
mRNA RNAseq/transcriptomics	ANKRD50	0.217776	7.63274	3.67851	0.00171875	0.0135095	-1.91164	Untreated ARID1A-KO vs Untreated WT	Transcriptomics
mRNA RNAseq/transcriptomics	RAB3D	0.326253	3.76573	3.67657	0.00172621	0.0135606	-1.91591	Untreated ARID1A-KO vs Untreated WT	Transcriptomics
mRNA RNAseq/transcriptomics	IARS2	0.141342	8.45741	3.67468	0.00173349	0.0136088	-1.92006	Untreated ARID1A-KO vs Untreated WT	Transcriptomics
mRNA RNAseq/transcriptomics	REEP1	-0.313908	3.05441	-3.67448	0.00173423	0.0136088	-1.92048	Untreated ARID1A-KO vs Untreated WT	Transcriptomics
mRNA RNAseq/transcriptomics	TM9SF4	0.213707	6.90139	3.67049	0.00174971	0.0137115	-1.92924	Untreated ARID1A-KO vs Untreated WT	Transcriptomics
mRNA RNAseq/transcriptomics	BLOC1S2	-0.208119	5.61237	-3.67039	0.0017501	0.0137115	-1.92946	Untreated ARID1A-KO vs Untreated WT	Transcriptomics
mRNA RNAseq/transcriptomics	GOT1	-0.214225	5.84238	-3.67037	0.00175018	0.0137115	-1.9295	Untreated ARID1A-KO vs Untreated WT	Transcriptomics
mRNA RNAseq/transcriptomics	LMX1B	0.84243	0.829807	3.66954	0.00175344	0.0137296	-1.93134	Untreated ARID1A-KO vs Untreated WT	Transcriptomics
mRNA RNAseq/transcriptomics	PDLIM3	-0.237156	3.93412	-3.66741	0.00176174	0.0137871	-1.93599	Untreated ARID1A-KO vs Untreated WT	Transcriptomics
mRNA RNAseq/transcriptomics	TTC12	-0.259802	3.44853	-3.66533	0.00176994	0.0138437	-1.94057	Untreated ARID1A-KO vs Untreated WT	Transcriptomics
mRNA RNAseq/transcriptomics	PAM	0.196331	7.49223	3.66318	0.00177844	0.0139026	-1.94529	Untreated ARID1A-KO vs Untreated WT	Transcriptomics
mRNA RNAseq/transcriptomics	LITAF	-0.189012	7.0861	-3.66213	0.00178259	0.0139275	-1.94759	Untreated ARID1A-KO vs Untreated WT	Transcriptomics
mRNA RNAseq/transcriptomics	CDK2	-0.249339	5.85005	-3.66159	0.00178476	0.0139368	-1.94879	Untreated ARID1A-KO vs Untreated WT	Transcriptomics
mRNA RNAseq/transcriptomics	FCGR2A	-0.768613	2.41688	-3.6613	0.00178589	0.0139381	-1.94941	Untreated ARID1A-KO vs Untreated WT	Transcriptomics
mRNA RNAseq/transcriptomics	SERPINA6	-1.15503	0.541839	-3.65868	0.00179633	0.0140119	-1.95515	Untreated ARID1A-KO vs Untreated WT	Transcriptomics
mRNA RNAseq/transcriptomics	NSMF	0.147396	6.62683	3.65548	0.00180917	0.0141045	-1.96217	Untreated ARID1A-KO vs Untreated WT	Transcriptomics
mRNA RNAseq/transcriptomics	JPH1	-0.396409	4.45445	-3.65131	0.00182607	0.0142285	-1.97133	Untreated ARID1A-KO vs Untreated WT	Transcriptomics
mRNA RNAseq/transcriptomics	ENAH	-0.169133	8.43961	-3.65033	0.00183003	0.0142517	-1.97347	Untreated ARID1A-KO vs Untreated WT	Transcriptomics
mRNA RNAseq/transcriptomics	TMEM214	-0.125464	6.9231	-3.64652	0.00184563	0.0143595	-1.98183	Untreated ARID1A-KO vs Untreated WT	Transcriptomics
mRNA RNAseq/transcriptomics	NECTIN3	-0.19056	4.9985	-3.64646	0.00184588	0.0143595	-1.98197	Untreated ARID1A-KO vs Untreated WT	Transcriptomics
mRNA RNAseq/transcriptomics	SNX30	-0.305247	5.77129	-3.64101	0.0018684	0.0145252	-1.99391	Untreated ARID1A-KO vs Untreated WT	Transcriptomics
mRNA RNAseq/transcriptomics	ATG12	0.199696	5.61668	3.64082	0.0018692	0.0145252	-1.99433	Untreated ARID1A-KO vs Untreated WT	Transcriptomics
mRNA RNAseq/transcriptomics	BCKDHB	0.211824	3.97285	3.63941	0.00187509	0.0145631	-1.99743	Untreated ARID1A-KO vs Untreated WT	Transcriptomics
mRNA RNAseq/transcriptomics	DOK4	0.195008	5.23954	3.63858	0.00187852	0.0145819	-1.99923	Untreated ARID1A-KO vs Untreated WT	Transcriptomics
mRNA RNAseq/transcriptomics	SMIM30	-0.169585	4.66573	-3.63536	0.00189205	0.014664	-2.0063	Untreated ARID1A-KO vs Untreated WT	Transcriptomics
mRNA RNAseq/transcriptomics	SMAD9	0.98157	1.1763	3.6353	0.0018923	0.014664	-2.00643	Untreated ARID1A-KO vs Untreated WT	Transcriptomics
mRNA RNAseq/transcriptomics	S1PR5	0.312976	3.56396	3.63516	0.00189288	0.014664	-2.00673	Untreated ARID1A-KO vs Untreated WT	Transcriptomics
mRNA RNAseq/transcriptomics	TMEM126A	-0.232298	4.60616	-3.63495	0.00189377	0.014664	-2.00719	Untreated ARID1A-KO vs Untreated WT	Transcriptomics
mRNA RNAseq/transcriptomics	SOX12	0.32674	6.72395	3.63485	0.0018942	0.014664	-2.00741	Untreated ARID1A-KO vs Untreated WT	Transcriptomics
mRNA RNAseq/transcriptomics	ABCC2	-0.235522	6.14132	-3.63237	0.00190467	0.0147371	-2.01284	Untreated ARID1A-KO vs Untreated WT	Transcriptomics
mRNA RNAseq/transcriptomics	PCDHB13	0.397276	2.78799	3.6314	0.0019088	0.0147611	-2.01497	Untreated ARID1A-KO vs Untreated WT	Transcriptomics
mRNA RNAseq/transcriptomics	RAPGEF4	0.499678	2.08793	3.62986	0.00191537	0.014804	-2.01836	Untreated ARID1A-KO vs Untreated WT	Transcriptomics
mRNA RNAseq/transcriptomics	ACAA1	-0.152717	5.4015	-3.62961	0.00191644	0.0148043	-2.01891	Untreated ARID1A-KO vs Untreated WT	Transcriptomics
mRNA RNAseq/transcriptomics	TUFM	0.11771	9.23464	3.62807	0.00192301	0.014847	-2.02228	Untreated ARID1A-KO vs Untreated WT	Transcriptomics
mRNA RNAseq/transcriptomics	EIF4E2	-0.16342	6.37386	-3.6261	0.00193147	0.0149043	-2.0266	Untreated ARID1A-KO vs Untreated WT	Transcriptomics
mRNA RNAseq/transcriptomics	TMEM47	-0.503599	5.16929	-3.6215	0.00195131	0.0150494	-2.03666	Untreated ARID1A-KO vs Untreated WT	Transcriptomics
mRNA RNAseq/transcriptomics	TRPM3	-0.427439	3.31002	-3.621	0.0019535	0.0150526	-2.03777	Untreated ARID1A-KO vs Untreated WT	Transcriptomics
mRNA RNAseq/transcriptomics	GSTK1	-0.209351	6.19588	-3.62078	0.00195447	0.0150526	-2.03826	Untreated ARID1A-KO vs Untreated WT	Transcriptomics
mRNA RNAseq/transcriptomics	SEC11C	-0.294236	4.35304	-3.62068	0.00195487	0.0150526	-2.03846	Untreated ARID1A-KO vs Untreated WT	Transcriptomics
mRNA RNAseq/transcriptomics	SUSD5	0.458995	5.57704	3.61934	0.00196073	0.0150896	-2.0414	Untreated ARID1A-KO vs Untreated WT	Transcriptomics
mRNA RNAseq/transcriptomics	NAB2	-0.192074	6.61677	-3.61864	0.00196377	0.015105	-2.04293	Untreated ARID1A-KO vs Untreated WT	Transcriptomics
mRNA RNAseq/transcriptomics	FNDC4	0.36419	2.73118	3.61718	0.00197016	0.015146	-2.04613	Untreated ARID1A-KO vs Untreated WT	Transcriptomics
mRNA RNAseq/transcriptomics	STAC2	0.543202	2.20651	3.61565	0.00197688	0.0151833	-2.04948	Untreated ARID1A-KO vs Untreated WT	Transcriptomics
mRNA RNAseq/transcriptomics	ZNF257	0.339976	3.23363	3.6156	0.00197712	0.0151833	-2.0496	Untreated ARID1A-KO vs Untreated WT	Transcriptomics
mRNA RNAseq/transcriptomics	NNT	-0.198012	7.13709	-3.61473	0.00198092	0.0152043	-2.05149	Untreated ARID1A-KO vs Untreated WT	Transcriptomics
mRNA RNAseq/transcriptomics	SULF2	-0.148419	7.22374	-3.6135	0.00198636	0.015238	-2.05419	Untreated ARID1A-KO vs Untreated WT	Transcriptomics
mRNA RNAseq/transcriptomics	NA..343	-0.481021	2.43148	-3.61181	0.00199383	0.0152871	-2.05788	Untreated ARID1A-KO vs Untreated WT	Transcriptomics
mRNA RNAseq/transcriptomics	FNDC3A	0.195455	6.47104	3.61122	0.00199646	0.0152991	-2.05918	Untreated ARID1A-KO vs Untreated WT	Transcriptomics
mRNA RNAseq/transcriptomics	EMILIN1	0.170342	8.79257	3.61016	0.00200118	0.0153271	-2.0615	Untreated ARID1A-KO vs Untreated WT	Transcriptomics
mRNA RNAseq/transcriptomics	BIRC3	0.564731	1.56442	3.60852	0.00200851	0.0153751	-2.0651	Untreated ARID1A-KO vs Untreated WT	Transcriptomics
mRNA RNAseq/transcriptomics	RYR1	0.510426	2.31042	3.6067	0.00201663	0.0154266	-2.06907	Untreated ARID1A-KO vs Untreated WT	Transcriptomics
mRNA RNAseq/transcriptomics	PCBP2	0.147621	8.26872	3.60653	0.00201739	0.0154266	-2.06944	Untreated ARID1A-KO vs Untreated WT	Transcriptomics
mRNA RNAseq/transcriptomics	NR5A2	0.703151	2.77908	3.60544	0.0020223	0.0154559	-2.07183	Untreated ARID1A-KO vs Untreated WT	Transcriptomics
mRNA RNAseq/transcriptomics	ACPP	-0.592376	1.77313	-3.60471	0.0020256	0.015473	-2.07344	Untreated ARID1A-KO vs Untreated WT	Transcriptomics
mRNA RNAseq/transcriptomics	UFSP2	-0.1912	4.77517	-3.60404	0.00202862	0.0154878	-2.0749	Untreated ARID1A-KO vs Untreated WT	Transcriptomics
mRNA RNAseq/transcriptomics	ZNF124	0.2959	2.95876	3.60378	0.00202981	0.0154886	-2.07548	Untreated ARID1A-KO vs Untreated WT	Transcriptomics
mRNA RNAseq/transcriptomics	PRRX2	1.04399	-0.275156	3.60338	0.0020316	0.015494	-2.07635	Untreated ARID1A-KO vs Untreated WT	Transcriptomics
mRNA RNAseq/transcriptomics	DZIP1	0.104566	6.97268	3.60033	0.00204544	0.0155859	-2.08303	Untreated ARID1A-KO vs Untreated WT	Transcriptomics
mRNA RNAseq/transcriptomics	BSG	0.156813	9.53049	3.60025	0.00204582	0.0155859	-2.08321	Untreated ARID1A-KO vs Untreated WT	Transcriptomics
mRNA RNAseq/transcriptomics	SLC22A5	-0.292186	3.66799	-3.5985	0.0020538	0.0156384	-2.08704	Untreated ARID1A-KO vs Untreated WT	Transcriptomics
mRNA RNAseq/transcriptomics	SLC26A2	-0.546624	9.23475	-3.59492	0.00207021	0.0157551	-2.09487	Untreated ARID1A-KO vs Untreated WT	Transcriptomics
mRNA RNAseq/transcriptomics	HLA.A	-0.159077	7.03508	-3.59373	0.00207567	0.0157883	-2.09746	Untreated ARID1A-KO vs Untreated WT	Transcriptomics
mRNA RNAseq/transcriptomics	GNPDA2	-0.160026	4.81967	-3.59112	0.00208777	0.0158719	-2.10318	Untreated ARID1A-KO vs Untreated WT	Transcriptomics
mRNA RNAseq/transcriptomics	PCDHGA2	0.502895	2.33748	3.58884	0.0020984	0.0159443	-2.10817	Untreated ARID1A-KO vs Untreated WT	Transcriptomics
mRNA RNAseq/transcriptomics	KIAA1217	-0.351308	6.19538	-3.58733	0.00210545	0.0159894	-2.11147	Untreated ARID1A-KO vs Untreated WT	Transcriptomics
mRNA RNAseq/transcriptomics	FAM50A	-0.173792	6.75831	-3.58663	0.00210872	0.0160058	-2.113	Untreated ARID1A-KO vs Untreated WT	Transcriptomics
mRNA RNAseq/transcriptomics	TMEM51	-0.425264	2.837	-3.58603	0.00211153	0.0160187	-2.11431	Untreated ARID1A-KO vs Untreated WT	Transcriptomics
mRNA RNAseq/transcriptomics	AOX1	0.831623	0.524487	3.58466	0.00211797	0.0160559	-2.1173	Untreated ARID1A-KO vs Untreated WT	Transcriptomics
mRNA RNAseq/transcriptomics	DCAKD	0.268467	4.92989	3.58451	0.00211868	0.0160559	-2.11763	Untreated ARID1A-KO vs Untreated WT	Transcriptomics
mRNA RNAseq/transcriptomics	WNT5A	-0.313951	5.17492	-3.58263	0.00212758	0.0161149	-2.12175	Untreated ARID1A-KO vs Untreated WT	Transcriptomics
mRNA RNAseq/transcriptomics	RAB33B	-0.33815	2.90813	-3.58208	0.00213018	0.0161226	-2.12295	Untreated ARID1A-KO vs Untreated WT	Transcriptomics
mRNA RNAseq/transcriptomics	NOL4L	-0.182676	5.65663	-3.58158	0.00213254	0.0161226	-2.12404	Untreated ARID1A-KO vs Untreated WT	Transcriptomics
mRNA RNAseq/transcriptomics	AGPAT2	0.13705	5.85715	3.58155	0.00213269	0.0161226	-2.12411	Untreated ARID1A-KO vs Untreated WT	Transcriptomics
mRNA RNAseq/transcriptomics	HMGA2	0.505632	5.96096	3.58147	0.00213308	0.0161226	-2.12429	Untreated ARID1A-KO vs Untreated WT	Transcriptomics
mRNA RNAseq/transcriptomics	NA..551	-0.636282	3.45589	-3.58096	0.00213546	0.0161321	-2.12539	Untreated ARID1A-KO vs Untreated WT	Transcriptomics
mRNA RNAseq/transcriptomics	EMP1	0.317021	6.87619	3.57942	0.00214281	0.0161791	-2.12877	Untreated ARID1A-KO vs Untreated WT	Transcriptomics
mRNA RNAseq/transcriptomics	WEE1	0.183011	4.84402	3.57217	0.00217765	0.0164336	-2.14463	Untreated ARID1A-KO vs Untreated WT	Transcriptomics
mRNA RNAseq/transcriptomics	GXYLT2	-0.310047	3.92462	-3.57072	0.00218467	0.0164779	-2.14779	Untreated ARID1A-KO vs Untreated WT	Transcriptomics
mRNA RNAseq/transcriptomics	STOX2	-0.551464	2.05851	-3.56859	0.00219505	0.0165475	-2.15245	Untreated ARID1A-KO vs Untreated WT	Transcriptomics
mRNA RNAseq/transcriptomics	MPV17	-0.183974	6.38227	-3.56658	0.00220487	0.0166128	-2.15684	Untreated ARID1A-KO vs Untreated WT	Transcriptomics
mRNA RNAseq/transcriptomics	VCX3B	0.645579	0.783831	3.56576	0.00220889	0.0166145	-2.15863	Untreated ARID1A-KO vs Untreated WT	Transcriptomics
mRNA RNAseq/transcriptomics	ADGRL1	0.267142	7.11226	3.56573	0.00220903	0.0166145	-2.15869	Untreated ARID1A-KO vs Untreated WT	Transcriptomics
mRNA RNAseq/transcriptomics	KBTBD8	-0.593285	1.93178	-3.5657	0.00220921	0.0166145	-2.15877	Untreated ARID1A-KO vs Untreated WT	Transcriptomics
mRNA RNAseq/transcriptomics	METTL25	-0.36169	1.74688	-3.56559	0.00220972	0.0166145	-2.15899	Untreated ARID1A-KO vs Untreated WT	Transcriptomics
mRNA RNAseq/transcriptomics	RASSF7	-0.250477	3.41195	-3.56533	0.00221102	0.0166156	-2.15957	Untreated ARID1A-KO vs Untreated WT	Transcriptomics
mRNA RNAseq/transcriptomics	ZBED4	0.186772	5.38172	3.56495	0.00221289	0.016621	-2.1604	Untreated ARID1A-KO vs Untreated WT	Transcriptomics
mRNA RNAseq/transcriptomics	REEP5	-0.142513	6.61342	-3.56447	0.00221526	0.0166301	-2.16146	Untreated ARID1A-KO vs Untreated WT	Transcriptomics
mRNA RNAseq/transcriptomics	HSPA4L	0.25624	4.21955	3.56344	0.00222029	0.0166591	-2.16369	Untreated ARID1A-KO vs Untreated WT	Transcriptomics
mRNA RNAseq/transcriptomics	CDK2AP1	-0.293553	7.22193	-3.56192	0.00222783	0.016707	-2.16702	Untreated ARID1A-KO vs Untreated WT	Transcriptomics
mRNA RNAseq/transcriptomics	IKBKE	-0.22866	3.83602	-3.56161	0.00222939	0.0167075	-2.1677	Untreated ARID1A-KO vs Untreated WT	Transcriptomics
mRNA RNAseq/transcriptomics	MCM7	0.182605	9.01493	3.56144	0.00223022	0.0167075	-2.16807	Untreated ARID1A-KO vs Untreated WT	Transcriptomics
mRNA RNAseq/transcriptomics	AP5S1	-0.212395	4.63552	-3.56025	0.00223612	0.0167327	-2.17067	Untreated ARID1A-KO vs Untreated WT	Transcriptomics
mRNA RNAseq/transcriptomics	C1R	0.285041	4.23659	3.56008	0.00223696	0.0167327	-2.17104	Untreated ARID1A-KO vs Untreated WT	Transcriptomics
mRNA RNAseq/transcriptomics	HOXC12	0.255724	3.93135	3.56006	0.00223708	0.0167327	-2.17109	Untreated ARID1A-KO vs Untreated WT	Transcriptomics
mRNA RNAseq/transcriptomics	MRPS2	0.182162	5.47464	3.55929	0.0022409	0.0167496	-2.17276	Untreated ARID1A-KO vs Untreated WT	Transcriptomics
mRNA RNAseq/transcriptomics	TTC39B	0.31655	3.34105	3.55914	0.00224166	0.0167496	-2.1731	Untreated ARID1A-KO vs Untreated WT	Transcriptomics
mRNA RNAseq/transcriptomics	MIR3142HG	-1.14591	0.714889	-3.55725	0.00225108	0.0168112	-2.17722	Untreated ARID1A-KO vs Untreated WT	Transcriptomics
mRNA RNAseq/transcriptomics	CCDC88C	0.35832	3.11019	3.55461	0.00226432	0.0169013	-2.18298	Untreated ARID1A-KO vs Untreated WT	Transcriptomics
mRNA RNAseq/transcriptomics	STRIP2	-0.366291	4.30074	-3.55434	0.0022657	0.0169015	-2.18358	Untreated ARID1A-KO vs Untreated WT	Transcriptomics
mRNA RNAseq/transcriptomics	ZNF431	0.370061	4.27415	3.55411	0.00226684	0.0169015	-2.18408	Untreated ARID1A-KO vs Untreated WT	Transcriptomics
mRNA RNAseq/transcriptomics	CD93	-1.13592	0.559688	-3.55391	0.00226788	0.0169015	-2.18452	Untreated ARID1A-KO vs Untreated WT	Transcriptomics
mRNA RNAseq/transcriptomics	BTN3A2	-0.195002	4.95706	-3.55305	0.00227221	0.016925	-2.1864	Untreated ARID1A-KO vs Untreated WT	Transcriptomics
mRNA RNAseq/transcriptomics	ABHD5	-0.250565	4.02967	-3.55278	0.00227354	0.0169261	-2.18697	Untreated ARID1A-KO vs Untreated WT	Transcriptomics
mRNA RNAseq/transcriptomics	RPGR	0.408898	4.40093	3.5524	0.00227547	0.0169308	-2.18781	Untreated ARID1A-KO vs Untreated WT	Transcriptomics
mRNA RNAseq/transcriptomics	RETREG1	0.216289	4.87555	3.55219	0.00227652	0.0169308	-2.18826	Untreated ARID1A-KO vs Untreated WT	Transcriptomics
mRNA RNAseq/transcriptomics	RELCH	-0.172821	5.27167	-3.54921	0.00229168	0.0170342	-2.19478	Untreated ARID1A-KO vs Untreated WT	Transcriptomics
mRNA RNAseq/transcriptomics	BFSP1	0.227021	4.31361	3.54896	0.00229296	0.0170342	-2.19533	Untreated ARID1A-KO vs Untreated WT	Transcriptomics
mRNA RNAseq/transcriptomics	OXR1	-0.225566	4.96794	-3.54865	0.0022945	0.0170342	-2.19599	Untreated ARID1A-KO vs Untreated WT	Transcriptomics
mRNA RNAseq/transcriptomics	DOP1A	-0.258879	4.16163	-3.54853	0.00229516	0.0170342	-2.19628	Untreated ARID1A-KO vs Untreated WT	Transcriptomics
mRNA RNAseq/transcriptomics	PNMA1	0.211302	5.63808	3.54622	0.00230693	0.0171127	-2.2013	Untreated ARID1A-KO vs Untreated WT	Transcriptomics
mRNA RNAseq/transcriptomics	ATP1B1	-0.297485	6.96401	-3.54439	0.00231638	0.0171675	-2.20531	Untreated ARID1A-KO vs Untreated WT	Transcriptomics
mRNA RNAseq/transcriptomics	CAMKK1	-0.32663	3.0293	-3.54432	0.0023167	0.0171675	-2.20545	Untreated ARID1A-KO vs Untreated WT	Transcriptomics
mRNA RNAseq/transcriptomics	GUCY1B2	0.747423	0.602724	3.5424	0.00232661	0.017232	-2.20964	Untreated ARID1A-KO vs Untreated WT	Transcriptomics
mRNA RNAseq/transcriptomics	TGFB3	0.332286	2.77686	3.54185	0.00232947	0.0172443	-2.21085	Untreated ARID1A-KO vs Untreated WT	Transcriptomics
mRNA RNAseq/transcriptomics	VEZF1	-0.239573	6.44552	-3.53938	0.00234232	0.0173305	-2.21625	Untreated ARID1A-KO vs Untreated WT	Transcriptomics
mRNA RNAseq/transcriptomics	NA..1084	0.8629	1.07913	3.53867	0.00234599	0.0173487	-2.21779	Untreated ARID1A-KO vs Untreated WT	Transcriptomics
mRNA RNAseq/transcriptomics	VASH2	0.346033	1.99612	3.53781	0.00235047	0.017373	-2.21967	Untreated ARID1A-KO vs Untreated WT	Transcriptomics
mRNA RNAseq/transcriptomics	OGFRL1	-0.320222	4.08629	-3.53703	0.00235455	0.0173941	-2.22137	Untreated ARID1A-KO vs Untreated WT	Transcriptomics
mRNA RNAseq/transcriptomics	ACSS1	-0.235361	5.28329	-3.53603	0.00235978	0.0174238	-2.22355	Untreated ARID1A-KO vs Untreated WT	Transcriptomics
mRNA RNAseq/transcriptomics	PLS1	-0.325134	4.16823	-3.53443	0.00236822	0.0174772	-2.22705	Untreated ARID1A-KO vs Untreated WT	Transcriptomics
mRNA RNAseq/transcriptomics	ANXA2P1	-0.494393	1.94556	-3.53412	0.00236985	0.0174802	-2.22773	Untreated ARID1A-KO vs Untreated WT	Transcriptomics
mRNA RNAseq/transcriptomics	NME4	0.185898	7.6413	3.53136	0.00238438	0.0175784	-2.23373	Untreated ARID1A-KO vs Untreated WT	Transcriptomics
mRNA RNAseq/transcriptomics	DLX1	0.348064	4.40261	3.53078	0.00238747	0.0175921	-2.235	Untreated ARID1A-KO vs Untreated WT	Transcriptomics
mRNA RNAseq/transcriptomics	PDE6D	-0.250059	4.28429	-3.53032	0.00238993	0.0176013	-2.23601	Untreated ARID1A-KO vs Untreated WT	Transcriptomics
mRNA RNAseq/transcriptomics	DENND3	0.238961	4.26494	3.52823	0.00240104	0.017674	-2.24056	Untreated ARID1A-KO vs Untreated WT	Transcriptomics
mRNA RNAseq/transcriptomics	DTX3L	0.298308	5.56845	3.52753	0.0024048	0.0176922	-2.2421	Untreated ARID1A-KO vs Untreated WT	Transcriptomics
mRNA RNAseq/transcriptomics	DMBT1	1.07217	-0.979287	3.52731	0.00240597	0.0176922	-2.24258	Untreated ARID1A-KO vs Untreated WT	Transcriptomics
mRNA RNAseq/transcriptomics	OPRD1	-0.773374	4.29297	-3.52333	0.00242733	0.0178402	-2.25126	Untreated ARID1A-KO vs Untreated WT	Transcriptomics
mRNA RNAseq/transcriptomics	NA..496	0.593329	0.634192	3.5194	0.00244862	0.0179874	-2.25983	Untreated ARID1A-KO vs Untreated WT	Transcriptomics
mRNA RNAseq/transcriptomics	PIR	-0.277546	5.51535	-3.5175	0.00245898	0.0180543	-2.26397	Untreated ARID1A-KO vs Untreated WT	Transcriptomics
mRNA RNAseq/transcriptomics	FAM20C	-0.825819	6.1456	-3.51701	0.00246162	0.0180631	-2.26503	Untreated ARID1A-KO vs Untreated WT	Transcriptomics
mRNA RNAseq/transcriptomics	SH3BP4	-0.211693	4.59702	-3.51682	0.00246269	0.0180631	-2.26545	Untreated ARID1A-KO vs Untreated WT	Transcriptomics
mRNA RNAseq/transcriptomics	WHRN	0.321014	4.68626	3.5157	0.00246884	0.018099	-2.2679	Untreated ARID1A-KO vs Untreated WT	Transcriptomics
mRNA RNAseq/transcriptomics	ATG2B	-0.246486	5.22234	-3.51483	0.00247359	0.0181246	-2.26979	Untreated ARID1A-KO vs Untreated WT	Transcriptomics
mRNA RNAseq/transcriptomics	CTHRC1	-0.681645	4.94314	-3.51293	0.00248404	0.0181918	-2.27393	Untreated ARID1A-KO vs Untreated WT	Transcriptomics
mRNA RNAseq/transcriptomics	TTYH2	0.364807	3.5244	3.51223	0.0024879	0.0182108	-2.27545	Untreated ARID1A-KO vs Untreated WT	Transcriptomics
mRNA RNAseq/transcriptomics	CMTM4	0.15906	5.49891	3.51129	0.00249314	0.0182399	-2.27751	Untreated ARID1A-KO vs Untreated WT	Transcriptomics
mRNA RNAseq/transcriptomics	CARD11	0.468666	2.23818	3.51046	0.00249774	0.0182576	-2.27932	Untreated ARID1A-KO vs Untreated WT	Transcriptomics
mRNA RNAseq/transcriptomics	UPP1	-0.818622	3.32991	-3.51039	0.00249809	0.0182576	-2.27946	Untreated ARID1A-KO vs Untreated WT	Transcriptomics
mRNA RNAseq/transcriptomics	PRKAR1B	0.167361	6.04757	3.50889	0.00250643	0.0183069	-2.28273	Untreated ARID1A-KO vs Untreated WT	Transcriptomics
mRNA RNAseq/transcriptomics	TRAK2	-0.240418	4.71666	-3.50872	0.00250739	0.0183069	-2.28311	Untreated ARID1A-KO vs Untreated WT	Transcriptomics
mRNA RNAseq/transcriptomics	TJP1	0.189184	6.65879	3.50804	0.00251117	0.0183173	-2.28459	Untreated ARID1A-KO vs Untreated WT	Transcriptomics
mRNA RNAseq/transcriptomics	AIG1	-0.297547	3.47246	-3.50801	0.00251137	0.0183173	-2.28466	Untreated ARID1A-KO vs Untreated WT	Transcriptomics
mRNA RNAseq/transcriptomics	PLXNB2	0.185862	7.72191	3.50755	0.00251389	0.0183264	-2.28565	Untreated ARID1A-KO vs Untreated WT	Transcriptomics
mRNA RNAseq/transcriptomics	LMF1	0.43422	3.26979	3.50682	0.002518	0.0183471	-2.28725	Untreated ARID1A-KO vs Untreated WT	Transcriptomics
mRNA RNAseq/transcriptomics	ZNF529	0.24472	3.49243	3.50611	0.00252195	0.0183665	-2.28879	Untreated ARID1A-KO vs Untreated WT	Transcriptomics
mRNA RNAseq/transcriptomics	PLXNC1	-0.370237	2.1155	-3.50505	0.00252794	0.0184008	-2.29111	Untreated ARID1A-KO vs Untreated WT	Transcriptomics
mRNA RNAseq/transcriptomics	NFKBIE	-0.340673	3.03144	-3.50457	0.00253061	0.0184109	-2.29215	Untreated ARID1A-KO vs Untreated WT	Transcriptomics
mRNA RNAseq/transcriptomics	GLG1	0.15363	8.44977	3.50301	0.00253941	0.0184656	-2.29556	Untreated ARID1A-KO vs Untreated WT	Transcriptomics
mRNA RNAseq/transcriptomics	LOC105375519	-0.581989	0.802797	-3.50264	0.00254145	0.0184712	-2.29635	Untreated ARID1A-KO vs Untreated WT	Transcriptomics
mRNA RNAseq/transcriptomics	C12orf57	-0.16402	5.80576	-3.50109	0.00255023	0.0185256	-2.29973	Untreated ARID1A-KO vs Untreated WT	Transcriptomics
mRNA RNAseq/transcriptomics	SAMD10	0.389891	3.12459	3.50067	0.00255263	0.0185336	-2.30065	Untreated ARID1A-KO vs Untreated WT	Transcriptomics
mRNA RNAseq/transcriptomics	NA..288	2.26512	0.0470287	3.49697	0.00257366	0.0186769	-2.3087	Untreated ARID1A-KO vs Untreated WT	Transcriptomics
mRNA RNAseq/transcriptomics	LMNA	-0.309925	10.4498	-3.49522	0.00258371	0.0187334	-2.31252	Untreated ARID1A-KO vs Untreated WT	Transcriptomics
mRNA RNAseq/transcriptomics	NA..593	0.307644	4.18184	3.49512	0.00258425	0.0187334	-2.31273	Untreated ARID1A-KO vs Untreated WT	Transcriptomics
mRNA RNAseq/transcriptomics	ARF5	-0.142413	6.25128	-3.49493	0.00258536	0.0187334	-2.31315	Untreated ARID1A-KO vs Untreated WT	Transcriptomics
mRNA RNAseq/transcriptomics	BCAM	0.29939	5.09108	3.49286	0.00259728	0.0188103	-2.31766	Untreated ARID1A-KO vs Untreated WT	Transcriptomics
mRNA RNAseq/transcriptomics	LOC101927523	-0.4635	1.52693	-3.49253	0.00259917	0.0188145	-2.31837	Untreated ARID1A-KO vs Untreated WT	Transcriptomics
mRNA RNAseq/transcriptomics	DMKN	0.648633	1.28142	3.49215	0.00260135	0.0188209	-2.3192	Untreated ARID1A-KO vs Untreated WT	Transcriptomics
mRNA RNAseq/transcriptomics	PCTP	-0.160923	4.52937	-3.49125	0.00260658	0.0188483	-2.32117	Untreated ARID1A-KO vs Untreated WT	Transcriptomics
mRNA RNAseq/transcriptomics	RNF175	-0.513161	1.85644	-3.49104	0.00260777	0.0188483	-2.32161	Untreated ARID1A-KO vs Untreated WT	Transcriptomics
mRNA RNAseq/transcriptomics	LPCAT4	0.208684	5.66469	3.4893	0.00261785	0.0189117	-2.3254	Untreated ARID1A-KO vs Untreated WT	Transcriptomics
mRNA RNAseq/transcriptomics	CARD8	0.23512	4.52892	3.48593	0.00263753	0.0190443	-2.33274	Untreated ARID1A-KO vs Untreated WT	Transcriptomics
mRNA RNAseq/transcriptomics	NXT2	-0.241383	3.41553	-3.48552	0.00263991	0.0190475	-2.33362	Untreated ARID1A-KO vs Untreated WT	Transcriptomics
mRNA RNAseq/transcriptomics	MTA3	0.121112	5.80372	3.4854	0.00264063	0.0190475	-2.33389	Untreated ARID1A-KO vs Untreated WT	Transcriptomics
mRNA RNAseq/transcriptomics	MRS2	-0.171751	4.67352	-3.48432	0.002647	0.0190839	-2.33626	Untreated ARID1A-KO vs Untreated WT	Transcriptomics
mRNA RNAseq/transcriptomics	RPS6KA3	0.183569	7.91363	3.48403	0.0026487	0.0190866	-2.33688	Untreated ARID1A-KO vs Untreated WT	Transcriptomics
mRNA RNAseq/transcriptomics	CYB5B	0.195036	6.98706	3.48353	0.00265164	0.0190982	-2.33797	Untreated ARID1A-KO vs Untreated WT	Transcriptomics
mRNA RNAseq/transcriptomics	HKR1	0.177141	4.99122	3.48115	0.00266569	0.0191898	-2.34315	Untreated ARID1A-KO vs Untreated WT	Transcriptomics
mRNA RNAseq/transcriptomics	ANAPC10	-0.36886	3.16765	-3.47965	0.00267456	0.019244	-2.34641	Untreated ARID1A-KO vs Untreated WT	Transcriptomics
mRNA RNAseq/transcriptomics	NA..641	-0.53369	2.03679	-3.47926	0.00267686	0.0192509	-2.34726	Untreated ARID1A-KO vs Untreated WT	Transcriptomics
[truncated: 98,633 more rows]
