# Supplementary material for: Integrative multi-omics defines melanoma drug response networks and ARID1A-dependent resistance mechanisms
Source: Mol Syst Biol. 2026 Feb 18;22(5):685–711. doi: 10.1038/s44320-025-00183-5 (PMC13144321; doi:10.1038/s44320-025-00183-5)
Supplement: Supplementary file 9 — Data Set EV5 [file 44320_2025_183_MOESM9_ESM.xlsx]

## Sheet: Sheet2
Dataset EV5: Loadings and Factor Results from MOFA. Summary of MOFA-derived loadings and factors. This table includes contributions of individual features (genes, proteins, phosphorylation sites, etc.) to each factor, along with the corresponding factor scores.

## Sheet: Sheet1
feature	factor	value	view
TES_mRNA	Factor1	-0.10233049094677001	mRNA
BBS2_mRNA	Factor1	-0.14386369287967701	mRNA
RASSF8_mRNA	Factor1	0.80496633052825906	mRNA
LARP4_mRNA	Factor1	0.33446392416954002	mRNA
PHLDB2_mRNA	Factor1	-0.24665853381156899	mRNA
COA4_mRNA	Factor1	0.26122850179672202	mRNA
MED23_mRNA	Factor1	-0.188240006566048	mRNA
LSAMP_mRNA	Factor1	-0.71114850044250499	mRNA
MTPN_mRNA	Factor1	0.19957970082759899	mRNA
ABR_mRNA	Factor1	8.6649492383003193E-2	mRNA
TMEM9_mRNA	Factor1	-0.14987351000308999	mRNA
KLHL42_mRNA	Factor1	0.17696017026901201	mRNA
PDE3A_mRNA	Factor1	-5.0513043999671901E-2	mRNA
IFIT3_mRNA	Factor1	-9.01558715850115E-3	mRNA
HNRNPAB_mRNA	Factor1	0.29599937796592701	mRNA
STT3A_mRNA	Factor1	0.10111491382122	mRNA
PRKAR1A_mRNA	Factor1	0.583842873573303	mRNA
UTP15_mRNA	Factor1	0.46544900536537198	mRNA
LPCAT2_mRNA	Factor1	-3.8337141741067201E-3	mRNA
NR4A1_mRNA	Factor1	1.6051050424575799	mRNA
ZFAND5_mRNA	Factor1	-0.131450995802879	mRNA
RIOK2_mRNA	Factor1	8.7709486484527602E-2	mRNA
CSTF3_mRNA	Factor1	-0.14591053128242501	mRNA
SLC35G2_mRNA	Factor1	0.67830991744995095	mRNA
GGPS1_mRNA	Factor1	-0.112569689750671	mRNA
PLCL2_mRNA	Factor1	0.374966591596603	mRNA
PDCD2_mRNA	Factor1	0.13167877495288799	mRNA
PPP1R14C_mRNA	Factor1	1.2158907651901201	mRNA
TMEM223_mRNA	Factor1	-0.21486000716686199	mRNA
ITGB3_mRNA	Factor1	1.5783319473266599	mRNA
ZER1_mRNA	Factor1	-0.18803440034389499	mRNA
CPA4_mRNA	Factor1	-0.37881168723106401	mRNA
WWP2_mRNA	Factor1	3.17796468734741E-2	mRNA
OXR1_mRNA	Factor1	-0.17519256472587599	mRNA
SLC38A2_mRNA	Factor1	0.29579523205757102	mRNA
HCCS_mRNA	Factor1	0.23650306463241599	mRNA
ASB6_mRNA	Factor1	0.35907414555549599	mRNA
PLPP2_mRNA	Factor1	8.0360829830169705E-2	mRNA
SLC4A7_mRNA	Factor1	1.0949805974960301	mRNA
GAK_mRNA	Factor1	0.226875349879265	mRNA
CTSV_mRNA	Factor1	-0.261667490005493	mRNA
AGO2_mRNA	Factor1	0.53482949733734098	mRNA
CFI_mRNA	Factor1	-0.24734266102314001	mRNA
GPN3_mRNA	Factor1	0.23498724400997201	mRNA
RDH10_mRNA	Factor1	0.69990915060043302	mRNA
INPP4B_mRNA	Factor1	0.76663464307785001	mRNA
GLRX5_mRNA	Factor1	0.20996750891208599	mRNA
ATP1B1_mRNA	Factor1	-0.87521868944168102	mRNA
EXOSC3_mRNA	Factor1	0.32014846801757801	mRNA
MID1IP1_mRNA	Factor1	9.0361446142196697E-2	mRNA
STRN4_mRNA	Factor1	0.153024092316628	mRNA
HBE1_mRNA	Factor1	-0.318821400403976	mRNA
FLRT3_mRNA	Factor1	0.552531957626343	mRNA
USPL1_mRNA	Factor1	0.283701092004776	mRNA
NAA15_mRNA	Factor1	0.28976124525070202	mRNA
TCHP_mRNA	Factor1	0.22368521988391901	mRNA
CDKN1B_mRNA	Factor1	-0.243365809321404	mRNA
PGM2L1_mRNA	Factor1	-1.0919280052185101	mRNA
POU6F2_mRNA	Factor1	-0.81848210096359297	mRNA
RNF11_mRNA	Factor1	0.11298664659261699	mRNA
PYGB_mRNA	Factor1	0.62941741943359397	mRNA
ALDH1A3_mRNA	Factor1	1.7096364498138401	mRNA
AKAP12_mRNA	Factor1	1.42542707920074	mRNA
FHL2_mRNA	Factor1	0.27882468700408902	mRNA
IGF2BP1_mRNA	Factor1	0.34069710969924899	mRNA
DVL2_mRNA	Factor1	-0.36933586001396201	mRNA
C2CD5_mRNA	Factor1	-9.6431002020835904E-2	mRNA
KAT5_mRNA	Factor1	-0.190740406513214	mRNA
MCAM_mRNA	Factor1	0.20585210621357	mRNA
CD96_mRNA	Factor1	0.39427563548088101	mRNA
POP4_mRNA	Factor1	-0.118303790688515	mRNA
NOP10_mRNA	Factor1	0.24074462056160001	mRNA
HNRNPA3_mRNA	Factor1	0.124394863843918	mRNA
IFIT1_mRNA	Factor1	-0.35371094942092901	mRNA
TSHZ1_mRNA	Factor1	-0.50830709934234597	mRNA
EHD4_mRNA	Factor1	1.44026968628168E-2	mRNA
LTV1_mRNA	Factor1	0.54647856950759899	mRNA
PTTG1IP_mRNA	Factor1	0.22422048449516299	mRNA
PTPRK_mRNA	Factor1	-0.44781988859176602	mRNA
DOCK5_mRNA	Factor1	0.63950878381729104	mRNA
PALB2_mRNA	Factor1	0.18518468737602201	mRNA
DALRD3_mRNA	Factor1	-0.36722534894943198	mRNA
TRAM2_mRNA	Factor1	0.275496065616608	mRNA
THBS1_mRNA	Factor1	0.41067519783973699	mRNA
FAM173A_mRNA	Factor1	-0.238082140684128	mRNA
CBX2_mRNA	Factor1	0.27984178066253701	mRNA
HELLS_mRNA	Factor1	8.3697065711021396E-2	mRNA
SLC38A1_mRNA	Factor1	0.55608415603637695	mRNA
WDR91_mRNA	Factor1	-0.18685781955719	mRNA
RANBP1_mRNA	Factor1	0.15879887342453	mRNA
PDE8A_mRNA	Factor1	0.11173370480537401	mRNA
TOM1_mRNA	Factor1	-0.33061406016349798	mRNA
TRMT1L_mRNA	Factor1	-0.370566636323929	mRNA
SHB_mRNA	Factor1	0.98181259632110596	mRNA
KIAA1217_mRNA	Factor1	0.34104818105697599	mRNA
SIK2_mRNA	Factor1	0.20900328457355499	mRNA
TRAF4_mRNA	Factor1	0.40208405256271401	mRNA
SYTL5_mRNA	Factor1	1.38391017913818	mRNA
TP53RK_mRNA	Factor1	0.20505166053772	mRNA
METTL7B_mRNA	Factor1	0.19111330807209001	mRNA
HMGB2_mRNA	Factor1	-0.193047925829887	mRNA
FANCL_mRNA	Factor1	-0.13285394012928001	mRNA
CRAMP1_mRNA	Factor1	0.132281273603439	mRNA
SNX24_mRNA	Factor1	0.21150317788124101	mRNA
ATAD2_mRNA	Factor1	0.12873172760009799	mRNA
SLC25A6_mRNA	Factor1	-6.83775395154953E-2	mRNA
PLTP_mRNA	Factor1	-0.18755784630775499	mRNA
UMPS_mRNA	Factor1	0.270226180553436	mRNA
RUFY1_mRNA	Factor1	-0.16543629765510601	mRNA
TFAP2B_mRNA	Factor1	1.3749148845672601	mRNA
CAMLG_mRNA	Factor1	-0.17727293074131001	mRNA
FRMD4A_mRNA	Factor1	1.6179214715957599	mRNA
GORAB_mRNA	Factor1	0.253577440977097	mRNA
LGALS1_mRNA	Factor1	-0.1345055103302	mRNA
TSC22D4_mRNA	Factor1	-0.128557458519936	mRNA
CEBPZ_mRNA	Factor1	0.44995209574699402	mRNA
LHPP_mRNA	Factor1	-0.321981161832809	mRNA
SPANXB1_mRNA	Factor1	-0.31839171051979098	mRNA
FSCN1_mRNA	Factor1	0.59468477964401201	mRNA
NRP2_mRNA	Factor1	0.36316159367561301	mRNA
CDC42EP4_mRNA	Factor1	-0.51707333326339699	mRNA
NUP85_mRNA	Factor1	0.19619531929493	mRNA
TUBB2A_mRNA	Factor1	-0.32024952769279502	mRNA
PTPN13_mRNA	Factor1	-0.33330240845680198	mRNA
DNAJA3_mRNA	Factor1	0.200645342469215	mRNA
BBS10_mRNA	Factor1	-0.117745168507099	mRNA
TCF7_mRNA	Factor1	-0.26639786362647999	mRNA
KNOP1_mRNA	Factor1	0.20798525214195299	mRNA
CDKL5_mRNA	Factor1	-0.537667095661163	mRNA
ATP11A_mRNA	Factor1	0.18801166117191301	mRNA
EFR3A_mRNA	Factor1	6.68780282139778E-2	mRNA
ZNF506_mRNA	Factor1	-0.15655885636806499	mRNA
FCRLA_mRNA	Factor1	-0.145216628909111	mRNA
SMAP2_mRNA	Factor1	0.30326375365257302	mRNA
TMX1_mRNA	Factor1	0.168989092111588	mRNA
MAGEA1_mRNA	Factor1	0.163633927702904	mRNA
PRPS2_mRNA	Factor1	0.37370079755783098	mRNA
IRF2BPL_mRNA	Factor1	1.04857873916626	mRNA
CEP250_mRNA	Factor1	-0.30432748794555697	mRNA
PRPF38B_mRNA	Factor1	0.36518135666847201	mRNA
CTNNBIP1_mRNA	Factor1	0.50661927461624101	mRNA
RNF167_mRNA	Factor1	-0.110179506242275	mRNA
TSTD2_mRNA	Factor1	-0.10366734862327601	mRNA
WISP2_mRNA	Factor1	-2.3042731285095202	mRNA
DIS3_mRNA	Factor1	0.290947586297989	mRNA
FADS3_mRNA	Factor1	5.0755692645907402E-3	mRNA
YBX3_mRNA	Factor1	0.21007861196994801	mRNA
SH2B3_mRNA	Factor1	2.14445972442627	mRNA
KDM4B_mRNA	Factor1	-0.12839612364769001	mRNA
ATP6V1B2_mRNA	Factor1	-5.4483100771903999E-2	mRNA
SLC19A1_mRNA	Factor1	0.42733177542686501	mRNA
FKBP5_mRNA	Factor1	4.5168474316596999E-2	mRNA
TENM3_mRNA	Factor1	-0.57260876893997203	mRNA
EBF3_mRNA	Factor1	0.580250144004822	mRNA
ARHGAP5_mRNA	Factor1	0.37029594182968101	mRNA
TMEM115_mRNA	Factor1	-8.6739242076873793E-2	mRNA
MAGEA11_mRNA	Factor1	2.7629783377051399E-2	mRNA
HSPA13_mRNA	Factor1	0.260079056024551	mRNA
ARL13B_mRNA	Factor1	0.18857753276825001	mRNA
EPS15L1_mRNA	Factor1	0.118095852434635	mRNA
ZNF672_mRNA	Factor1	1.10563787166029E-3	mRNA
PHF3_mRNA	Factor1	0.105890050530434	mRNA
SORT1_mRNA	Factor1	-0.39737167954444902	mRNA
SH3PXD2A_mRNA	Factor1	0.32011321187019298	mRNA
CPNE2_mRNA	Factor1	-0.17637403309345201	mRNA
ZNF827_mRNA	Factor1	-0.34502300620079002	mRNA
PAN2_mRNA	Factor1	-0.29183197021484403	mRNA
BAG5_mRNA	Factor1	0.21454779803752899	mRNA
HOXB9_mRNA	Factor1	0.56763756275177002	mRNA
HSPB1_mRNA	Factor1	-0.26010710000991799	mRNA
DNAJC3_mRNA	Factor1	0.29229488968849199	mRNA
HMOX1_mRNA	Factor1	-0.47499302029609702	mRNA
CDC25B_mRNA	Factor1	-0.16619420051574699	mRNA
SCCPDH_mRNA	Factor1	-0.20739768445491799	mRNA
FASN_mRNA	Factor1	0.24073700606823001	mRNA
ARMC10_mRNA	Factor1	0.148160129785538	mRNA
DDX42_mRNA	Factor1	9.8266132175922394E-2	mRNA
BLVRB_mRNA	Factor1	-0.29325956106185902	mRNA
KAT2B_mRNA	Factor1	0.14221528172493	mRNA
FDX1_mRNA	Factor1	0.215152278542519	mRNA
TIMP1_mRNA	Factor1	0.31697514653205899	mRNA
PLAA_mRNA	Factor1	0.12763865292072299	mRNA
SLC29A1_mRNA	Factor1	0.32412341237068198	mRNA
KIFC3_mRNA	Factor1	0.90135079622268699	mRNA
DAPK1_mRNA	Factor1	-0.14645092189312001	mRNA
NT5DC3_mRNA	Factor1	-0.75967413187027	mRNA
MAP1B_mRNA	Factor1	-0.85173743963241599	mRNA
BCAR3_mRNA	Factor1	1.3442800045013401	mRNA
H1FX_mRNA	Factor1	-0.27013307809829701	mRNA
CLP1_mRNA	Factor1	0.177208602428436	mRNA
MAP4K4_mRNA	Factor1	0.12474216520786301	mRNA
TAF7_mRNA	Factor1	7.2776064276695293E-2	mRNA
SGTA_mRNA	Factor1	0.162038698792458	mRNA
SEC24A_mRNA	Factor1	0.28169438242912298	mRNA
DOCK11_mRNA	Factor1	-0.33751487731933599	mRNA
DEGS1_mRNA	Factor1	0.241659119725227	mRNA
UBE2M_mRNA	Factor1	0.14263236522674599	mRNA
PPIL4_mRNA	Factor1	0.18567766249179801	mRNA
KIF7_mRNA	Factor1	0.10376963764429099	mRNA
MYLK_mRNA	Factor1	-1.20442235469818	mRNA
DDA1_mRNA	Factor1	0.16638284921646099	mRNA
RAB3A_mRNA	Factor1	0.42395249009132402	mRNA
ATF7IP_mRNA	Factor1	-0.18760767579078699	mRNA
PCMT1_mRNA	Factor1	0.12305742502212499	mRNA
CLMN_mRNA	Factor1	0.36479565501213101	mRNA
SEPHS1_mRNA	Factor1	4.6957064419984797E-2	mRNA
ELMSAN1_mRNA	Factor1	0.53096908330917403	mRNA
ETNK1_mRNA	Factor1	0.233166128396988	mRNA
ZNF706_mRNA	Factor1	0.125223308801651	mRNA
OPTN_mRNA	Factor1	-0.33684116601943997	mRNA
AP3D1_mRNA	Factor1	9.3498386442661299E-2	mRNA
C15orf41_mRNA	Factor1	-4.3168328702449799E-2	mRNA
KMT5A_mRNA	Factor1	0.23240827023982999	mRNA
IGFBP2_mRNA	Factor1	-2.8819888830184902E-3	mRNA
P4HA2_mRNA	Factor1	-3.8032863289117799E-2	mRNA
ELMO1_mRNA	Factor1	0.85942846536636397	mRNA
GDA_mRNA	Factor1	-6.6782687790691896E-3	mRNA
AHDC1_mRNA	Factor1	0.201364636421204	mRNA
NECTIN1_mRNA	Factor1	0.51639163494110096	mRNA
ALCAM_mRNA	Factor1	-0.87223613262176503	mRNA
PPRC1_mRNA	Factor1	0.58898061513900801	mRNA
KARS_mRNA	Factor1	0.10286070406436899	mRNA
ERC1_mRNA	Factor1	-0.40019944310188299	mRNA
TGFBI_mRNA	Factor1	1.29443183541298E-2	mRNA
POMP_mRNA	Factor1	0.28470194339752197	mRNA
DNASE2_mRNA	Factor1	-0.23558655381202701	mRNA
DYRK2_mRNA	Factor1	0.29556524753570601	mRNA
CPNE1_mRNA	Factor1	-0.12618282437324499	mRNA
MAN2B2_mRNA	Factor1	-0.20869410037994399	mRNA
FAR2_mRNA	Factor1	0.28777980804443398	mRNA
FABP7_mRNA	Factor1	-2.6411471888423001E-2	mRNA
ITPKB_mRNA	Factor1	0.50983321666717496	mRNA
SIX5_mRNA	Factor1	-0.46952360868454002	mRNA
AKR1C2_mRNA	Factor1	0.30940088629722601	mRNA
HSPA14_mRNA	Factor1	0.27702358365058899	mRNA
TMED8_mRNA	Factor1	0.18963676691055301	mRNA
HSPA12A_mRNA	Factor1	-0.57096320390701305	mRNA
ACSS1_mRNA	Factor1	-8.2110330462455694E-2	mRNA
CCS_mRNA	Factor1	-0.18908861279487599	mRNA
GNAO1_mRNA	Factor1	-0.11340074986219401	mRNA
HYOU1_mRNA	Factor1	0.27302286028862	mRNA
TRMT10C_mRNA	Factor1	0.35628688335418701	mRNA
ENTPD5_mRNA	Factor1	-0.16368645429611201	mRNA
MSRB2_mRNA	Factor1	-0.34499898552894598	mRNA
CBFB_mRNA	Factor1	0.244409158825874	mRNA
PRRX2_mRNA	Factor1	0.703785359859467	mRNA
JPH1_mRNA	Factor1	-0.70531731843948398	mRNA
GPSM1_mRNA	Factor1	0.113806948065758	mRNA
IDH1_mRNA	Factor1	0.42377036809921298	mRNA
CDR2_mRNA	Factor1	0.246864974498749	mRNA
CPSF2_mRNA	Factor1	0.10096774995327	mRNA
EAF1_mRNA	Factor1	0.165729179978371	mRNA
LMO7_mRNA	Factor1	0.13692913949489599	mRNA
YES1_mRNA	Factor1	0.29897361993789701	mRNA
ATE1_mRNA	Factor1	0.20761355757713301	mRNA
LITAF_mRNA	Factor1	-0.34069597721099898	mRNA
CTTNBP2NL_mRNA	Factor1	0.118209943175316	mRNA
DENND6B_mRNA	Factor1	-0.60755389928817705	mRNA
NT5DC2_mRNA	Factor1	-0.102594152092934	mRNA
COQ9_mRNA	Factor1	-0.21479493379592901	mRNA
RAB14_mRNA	Factor1	0.206682294607162	mRNA
FLNA_mRNA	Factor1	5.4955102503299699E-2	mRNA
PROSER1_mRNA	Factor1	0.17427304387092599	mRNA
TSC22D3_mRNA	Factor1	-0.41649726033210799	mRNA
HERC5_mRNA	Factor1	0.18609994649887099	mRNA
LDB1_mRNA	Factor1	-0.17983503639698001	mRNA
SMARCC1_mRNA	Factor1	0.138918697834015	mRNA
SHROOM3_mRNA	Factor1	0.85561603307723999	mRNA
TTC28_mRNA	Factor1	-0.21943064033985099	mRNA
PFKFB4_mRNA	Factor1	0.44552180171012901	mRNA
MCM3_mRNA	Factor1	9.1727711260318798E-2	mRNA
GPNMB_mRNA	Factor1	-0.78822839260101296	mRNA
MADD_mRNA	Factor1	1.3424835167825199E-2	mRNA
TP53BP2_mRNA	Factor1	9.1189675033092499E-2	mRNA
RAF1_mRNA	Factor1	-2.3239901289343799E-2	mRNA
TGFA_mRNA	Factor1	2.1965854167938201	mRNA
EPHA2_mRNA	Factor1	1.43491399288177	mRNA
SORCS1_mRNA	Factor1	0.23298612236976601	mRNA
ITGA3_mRNA	Factor1	0.538263559341431	mRNA
ZFP36L1_mRNA	Factor1	0.39873188734054599	mRNA
ARMC8_mRNA	Factor1	0.13298054039478299	mRNA
TLE1_mRNA	Factor1	0.34099113941192599	mRNA
RINT1_mRNA	Factor1	0.206257209181786	mRNA
S100A3_mRNA	Factor1	0.27296048402786299	mRNA
TCEA2_mRNA	Factor1	-0.245586156845093	mRNA
SMARCE1_mRNA	Factor1	-5.6980442255735397E-2	mRNA
NEK7_mRNA	Factor1	0.279824107885361	mRNA
CCDC102B_mRNA	Factor1	-0.118103459477425	mRNA
ABT1_mRNA	Factor1	0.225938901305199	mRNA
PCGF5_mRNA	Factor1	-0.183464184403419	mRNA
EIF3D_mRNA	Factor1	0.10248938202858	mRNA
SCD5_mRNA	Factor1	-0.29650908708572399	mRNA
C6orf120_mRNA	Factor1	2.5258202105760599E-2	mRNA
L1CAM_mRNA	Factor1	-0.17532241344451899	mRNA
PHLDB1_mRNA	Factor1	7.9714152961969393E-3	mRNA
ARF1_mRNA	Factor1	0.15857432782649999	mRNA
NLN_mRNA	Factor1	0.21367536485195199	mRNA
PDLIM3_mRNA	Factor1	3.47876846790314E-2	mRNA
CDK14_mRNA	Factor1	0.39616999030113198	mRNA
GNAS_mRNA	Factor1	0.19901417195797	mRNA
BRD1_mRNA	Factor1	0.13900294899940499	mRNA
ALDH7A1_mRNA	Factor1	-0.206040173768997	mRNA
CSRP1_mRNA	Factor1	0.30471742153167702	mRNA
TRIM36_mRNA	Factor1	0.458932965993881	mRNA
SNAP47_mRNA	Factor1	-0.30822411179542503	mRNA
CD74_mRNA	Factor1	-6.6866889595985399E-2	mRNA
KPNA3_mRNA	Factor1	0.196945071220398	mRNA
NMD3_mRNA	Factor1	0.17192378640174899	mRNA
CDK18_mRNA	Factor1	-3.5530187189579003E-2	mRNA
ANK3_mRNA	Factor1	-1.5220531225204501	mRNA
KIAA1551_mRNA	Factor1	-0.36908948421478299	mRNA
EPC1_mRNA	Factor1	-0.211875900626183	mRNA
JAM3_mRNA	Factor1	0.14213755726814301	mRNA
SNTA1_mRNA	Factor1	-0.339516401290894	mRNA
PUM2_mRNA	Factor1	0.15314719080924999	mRNA
XIAP_mRNA	Factor1	0.18181633949279799	mRNA
B3GNT2_mRNA	Factor1	0.38306832313537598	mRNA
ZNRF2_mRNA	Factor1	0.14920617640018499	mRNA
PPP1R8_mRNA	Factor1	0.128068432211876	mRNA
KIAA0930_mRNA	Factor1	9.40820276737213E-2	mRNA
THOP1_mRNA	Factor1	0.12528899312019301	mRNA
SLC9A3R1_mRNA	Factor1	0.128492876887321	mRNA
ZHX1_mRNA	Factor1	1.7364328727126101E-2	mRNA
EGFR_mRNA	Factor1	0.53325825929641701	mRNA
FAM107B_mRNA	Factor1	0.98080891370773304	mRNA
PLEC_mRNA	Factor1	0.39665523171424899	mRNA
KIAA2013_mRNA	Factor1	0.13667826354503601	mRNA
CBY1_mRNA	Factor1	-0.26146438717842102	mRNA
CDV3_mRNA	Factor1	0.195291697978973	mRNA
EPHX4_mRNA	Factor1	0.61128783226013195	mRNA
NPTN_mRNA	Factor1	0.17808574438095101	mRNA
CDC42EP3_mRNA	Factor1	0.775989770889282	mRNA
ZBTB38_mRNA	Factor1	0.64612150192260698	mRNA
SPRR2D_mRNA	Factor1	1.1254065036773699	mRNA
HTATIP2_mRNA	Factor1	-0.351765006780624	mRNA
MNAT1_mRNA	Factor1	0.20740981400013001	mRNA
MX2_mRNA	Factor1	0.103796146810055	mRNA
WRN_mRNA	Factor1	0.20495291054248799	mRNA
CD320_mRNA	Factor1	3.9952185004949597E-2	mRNA
MOV10_mRNA	Factor1	-0.17500966787338301	mRNA
WNK2_mRNA	Factor1	9.8820477724075304E-2	mRNA
PIK3R4_mRNA	Factor1	0.21836321055889099	mRNA
FBXO6_mRNA	Factor1	-0.42923358082771301	mRNA
RPF1_mRNA	Factor1	0.329958915710449	mRNA
SLC7A5_mRNA	Factor1	-0.374321728944778	mRNA
VEZT_mRNA	Factor1	-0.17143964767456099	mRNA
ERO1B_mRNA	Factor1	1.5731852054595901	mRNA
EXOSC7_mRNA	Factor1	0.27308195829391502	mRNA
LARS_mRNA	Factor1	6.61448463797569E-2	mRNA
PLEKHG2_mRNA	Factor1	0.35666003823280301	mRNA
RPN2_mRNA	Factor1	4.6613156795501702E-2	mRNA
CRYBG3_mRNA	Factor1	-0.24691468477249101	mRNA
DHX32_mRNA	Factor1	0.162028282880783	mRNA
TMEM19_mRNA	Factor1	-0.184148579835892	mRNA
PCOLCE_mRNA	Factor1	-0.24209266901016199	mRNA
ARPP21_mRNA	Factor1	1.06114590167999	mRNA
GRAMD1A_mRNA	Factor1	-5.5316381156444501E-2	mRNA
GTF2E2_mRNA	Factor1	0.21886003017425501	mRNA
PFDN2_mRNA	Factor1	0.48504105210304299	mRNA
MYLK4_mRNA	Factor1	-0.501581430435181	mRNA
SERGEF_mRNA	Factor1	-0.12900979816913599	mRNA
NFKBIE_mRNA	Factor1	0.40299904346466098	mRNA
ALKBH8_mRNA	Factor1	0.629694163799286	mRNA
PPHLN1_mRNA	Factor1	0.10558794438839	mRNA
MKNK1_mRNA	Factor1	1.1174815706908699E-2	mRNA
CDAN1_mRNA	Factor1	-0.28523832559585599	mRNA
DNAJB2_mRNA	Factor1	-0.58303934335708596	mRNA
ELOVL1_mRNA	Factor1	-0.16093491017818501	mRNA
NFKB2_mRNA	Factor1	0.18509702384471899	mRNA
TAGLN_mRNA	Factor1	-0.49660438299179099	mRNA
MTSS1L_mRNA	Factor1	-0.321563631296158	mRNA
C18orf21_mRNA	Factor1	-0.12586529552936601	mRNA
DPM3_mRNA	Factor1	-0.241221398115158	mRNA
SMIM13_mRNA	Factor1	0.26757031679153398	mRNA
AFAP1_mRNA	Factor1	0.94220948219299305	mRNA
SLC9A3R2_mRNA	Factor1	0.33559226989746099	mRNA
ITPR3_mRNA	Factor1	0.20276474952697801	mRNA
NIP7_mRNA	Factor1	0.34798884391784701	mRNA
UBE2S_mRNA	Factor1	0.21533985435962699	mRNA
SLITRK6_mRNA	Factor1	1.06541347503662	mRNA
UTP18_mRNA	Factor1	0.40149667859077498	mRNA
MMP16_mRNA	Factor1	0.16796450316906	mRNA
SLC15A4_mRNA	Factor1	0.26967087388038602	mRNA
LAD1_mRNA	Factor1	0.21696697175502799	mRNA
UBA7_mRNA	Factor1	-0.31100359559059099	mRNA
AVL9_mRNA	Factor1	0.15833948552608501	mRNA
PPME1_mRNA	Factor1	6.8317972123622894E-2	mRNA
FST_mRNA	Factor1	0.888755083084106	mRNA
CLCN2_mRNA	Factor1	-0.15995839238166801	mRNA
HAT1_mRNA	Factor1	0.20439040660858199	mRNA
AK1_mRNA	Factor1	-0.25242978334426902	mRNA
IGF1R_mRNA	Factor1	0.44321614503860501	mRNA
ZNF257_mRNA	Factor1	0.12420394271612201	mRNA
SLC25A17_mRNA	Factor1	0.19015964865684501	mRNA
PREX1_mRNA	Factor1	0.37596672773361201	mRNA
NANP_mRNA	Factor1	0.108881510794163	mRNA
TOR1A_mRNA	Factor1	0.25099295377731301	mRNA
BCL9L_mRNA	Factor1	-0.29024347662925698	mRNA
RRP1_mRNA	Factor1	0.399522304534912	mRNA
ARID5B_mRNA	Factor1	-0.30382686853408802	mRNA
LAMC1_mRNA	Factor1	0.188028499484062	mRNA
MAT2A_mRNA	Factor1	0.66095560789108299	mRNA
HMGA2_mRNA	Factor1	1.2474962472915601	mRNA
VCX_mRNA	Factor1	-4.6653512865304898E-2	mRNA
SUFU_mRNA	Factor1	-0.30605462193489102	mRNA
LANCL2_mRNA	Factor1	-0.144799068570137	mRNA
CIRBP_mRNA	Factor1	-0.55346006155014005	mRNA
NDUFAB1_mRNA	Factor1	0.158444598317146	mRNA
CAPN15_mRNA	Factor1	0.34657359123230003	mRNA
PCBD1_mRNA	Factor1	-0.12987673282623299	mRNA
TNPO1_mRNA	Factor1	0.135162249207497	mRNA
PFKFB2_mRNA	Factor1	-0.256063193082809	mRNA
RRAS_mRNA	Factor1	-0.26879847049713101	mRNA
ITSN1_mRNA	Factor1	4.3857824057340601E-2	mRNA
HIP1R_mRNA	Factor1	0.32775023579597501	mRNA
RUSC1_mRNA	Factor1	-0.21714603900909399	mRNA
LEF1_mRNA	Factor1	0.91555857658386197	mRNA
MIEF1_mRNA	Factor1	0.19951176643371599	mRNA
COL5A2_mRNA	Factor1	-0.20264632999897	mRNA
IL13RA2_mRNA	Factor1	0.291745215654373	mRNA
FAM171A1_mRNA	Factor1	0.45074859261512801	mRNA
PTK7_mRNA	Factor1	-8.5221253335475894E-2	mRNA
COX15_mRNA	Factor1	-0.14071908593177801	mRNA
UBE2E1_mRNA	Factor1	0.19482579827308699	mRNA
CDCA7L_mRNA	Factor1	-0.257658451795578	mRNA
C12orf57_mRNA	Factor1	-4.54011783003807E-2	mRNA
FHDC1_mRNA	Factor1	-1.0982192754745499	mRNA
ELP3_mRNA	Factor1	0.177331402897835	mRNA
DSP_mRNA	Factor1	-0.15600058436393699	mRNA
ZNF333_mRNA	Factor1	-0.23853176832199099	mRNA
HSPE1_mRNA	Factor1	0.18822085857391399	mRNA
PRR5_mRNA	Factor1	0.79093974828720104	mRNA
EIF2B1_mRNA	Factor1	0.12985824048519101	mRNA
PDE5A_mRNA	Factor1	-7.4620842933654799E-2	mRNA
TCF7L1_mRNA	Factor1	-0.19569423794746399	mRNA
ZEB1_mRNA	Factor1	0.78948092460632302	mRNA
JMJD6_mRNA	Factor1	0.52043527364730802	mRNA
ABHD12_mRNA	Factor1	-0.131575077772141	mRNA
UBE2D2_mRNA	Factor1	0.16577169299125699	mRNA
PBXIP1_mRNA	Factor1	-0.46511268615722701	mRNA
AUH_mRNA	Factor1	-0.38837382197380099	mRNA
BAIAP2L1_mRNA	Factor1	0.36899712681770303	mRNA
SLITRK5_mRNA	Factor1	-0.33126252889633201	mRNA
COL4A3BP_mRNA	Factor1	-0.46398052573204002	mRNA
DCBLD2_mRNA	Factor1	0.83745396137237504	mRNA
ARL15_mRNA	Factor1	0.381645947694778	mRNA
HOOK2_mRNA	Factor1	-0.47918581962585399	mRNA
AP2A1_mRNA	Factor1	-0.16239544749259899	mRNA
ZFP36L2_mRNA	Factor1	1.36206674575806	mRNA
PBX2_mRNA	Factor1	-0.221754550933838	mRNA
POMGNT1_mRNA	Factor1	0.26041218638420099	mRNA
GOLGA4_mRNA	Factor1	0.44495415687561002	mRNA
ZMYM3_mRNA	Factor1	-0.32114866375923201	mRNA
MOCS2_mRNA	Factor1	-4.2525030672550201E-2	mRNA
GSN_mRNA	Factor1	0.261953145265579	mRNA
WRNIP1_mRNA	Factor1	0.158497229218483	mRNA
CDH13_mRNA	Factor1	-6.36592507362366E-2	mRNA
BID_mRNA	Factor1	0.44052627682685902	mRNA
MGAT5_mRNA	Factor1	0.240308508276939	mRNA
VGLL4_mRNA	Factor1	-0.221822500228882	mRNA
DNA2_mRNA	Factor1	7.7004805207252502E-2	mRNA
PRPF4_mRNA	Factor1	0.27841925621032698	mRNA
TBX3_mRNA	Factor1	0.63057231903076205	mRNA
CD70_mRNA	Factor1	-0.124088265001774	mRNA
POLRMT_mRNA	Factor1	0.13519512116908999	mRNA
ZNF90_mRNA	Factor1	0.14330594241619099	mRNA
SLC1A4_mRNA	Factor1	0.13338311016559601	mRNA
CHD3_mRNA	Factor1	-0.29055911302566501	mRNA
SLC7A1_mRNA	Factor1	0.41309124231338501	mRNA
FLOT1_mRNA	Factor1	-0.15239413082599601	mRNA
PTPA_mRNA	Factor1	0.13674467802047699	mRNA
CIT_mRNA	Factor1	-0.22571752965450301	mRNA
ZNHIT6_mRNA	Factor1	9.43631902337074E-2	mRNA
NUSAP1_mRNA	Factor1	-0.13928395509719799	mRNA
SNX7_mRNA	Factor1	7.0869229733943898E-2	mRNA
UNC119_mRNA	Factor1	-0.228816583752632	mRNA
RIPK1_mRNA	Factor1	-0.18701124191284199	mRNA
ZNF316_mRNA	Factor1	0.149211496114731	mRNA
ME1_mRNA	Factor1	5.2016377449035603E-2	mRNA
ZNFX1_mRNA	Factor1	8.4176756441593198E-2	mRNA
PLD3_mRNA	Factor1	-0.18806010484695401	mRNA
KLC1_mRNA	Factor1	0.25388208031654402	mRNA
SORBS2_mRNA	Factor1	-0.11204769462347	mRNA
SPTAN1_mRNA	Factor1	-0.23526647686958299	mRNA
AAAS_mRNA	Factor1	-0.10445423424243901	mRNA
SRM_mRNA	Factor1	0.172377914190292	mRNA
PLEKHA4_mRNA	Factor1	-0.21217997372150399	mRNA
OSBPL9_mRNA	Factor1	-0.12414588034153	mRNA
EBF4_mRNA	Factor1	-0.38779559731483498	mRNA
ERMP1_mRNA	Factor1	-0.104720331728458	mRNA
NBR1_mRNA	Factor1	0.239460453391075	mRNA
KLF5_mRNA	Factor1	-0.68312567472457897	mRNA
MCU_mRNA	Factor1	-0.151658371090889	mRNA
PLP1_mRNA	Factor1	-0.89312523603439298	mRNA
RAB9A_mRNA	Factor1	0.201494336128235	mRNA
DCTPP1_mRNA	Factor1	0.37609276175499001	mRNA
CHSY1_mRNA	Factor1	1.1642549037933301	mRNA
FAM57A_mRNA	Factor1	0.233697280287743	mRNA
ZBTB21_mRNA	Factor1	0.18442982435226399	mRNA
TNS3_mRNA	Factor1	-4.9186527030542504E-4	mRNA
MIB1_mRNA	Factor1	-0.15215127170085899	mRNA
ATOX1_mRNA	Factor1	0.18469765782356301	mRNA
CTDSPL2_mRNA	Factor1	0.134393274784088	mRNA
TTLL12_mRNA	Factor1	0.367897689342499	mRNA
CHMP2A_mRNA	Factor1	-0.13508102297782901	mRNA
CPPED1_mRNA	Factor1	-0.15480011701583901	mRNA
TIMM21_mRNA	Factor1	0.16145746409893	mRNA
HAPLN3_mRNA	Factor1	0.13608193397522	mRNA
DICER1_mRNA	Factor1	0.31336176395416299	mRNA
SPRY4_mRNA	Factor1	0.43939185142517101	mRNA
ANXA2_mRNA	Factor1	-0.113914139568806	mRNA
TGS1_mRNA	Factor1	0.22828556597232799	mRNA
LOXL4_mRNA	Factor1	1.6047606468200699	mRNA
LARP1_mRNA	Factor1	0.15582914650440199	mRNA
MTPAP_mRNA	Factor1	0.28442350029945401	mRNA
TPRN_mRNA	Factor1	-0.17671920359134699	mRNA
LMNA_mRNA	Factor1	0.22232639789581299	mRNA
MAST1_mRNA	Factor1	-0.36654457449913003	mRNA
UAP1_mRNA	Factor1	0.51077532768249501	mRNA
MRC2_mRNA	Factor1	5.20532839000225E-2	mRNA
CD63_mRNA	Factor1	0.11703122407197999	mRNA
CEP120_mRNA	Factor1	0.14844556152820601	mRNA
SLC25A29_mRNA	Factor1	-0.52457726001739502	mRNA
PRRX1_mRNA	Factor1	1.0743378400802599	mRNA
INPP5D_mRNA	Factor1	-0.92847752571106001	mRNA
RAD23A_mRNA	Factor1	9.5483087003230993E-2	mRNA
SPPL3_mRNA	Factor1	-0.108278341591358	mRNA
HES7_mRNA	Factor1	-0.18261349201202401	mRNA
SLC33A1_mRNA	Factor1	0.117011949419975	mRNA
ISG20_mRNA	Factor1	0.86304235458374001	mRNA
DYSF_mRNA	Factor1	-0.38901001214981101	mRNA
SPRY2_mRNA	Factor1	0.90086340904235795	mRNA
LYSMD2_mRNA	Factor1	0.21066391468048101	mRNA
PXK_mRNA	Factor1	0.27229800820350603	mRNA
BTBD2_mRNA	Factor1	-0.10003610700368901	mRNA
MAP3K6_mRNA	Factor1	-0.29626855254173301	mRNA
IPPK_mRNA	Factor1	0.39491617679595897	mRNA
DPF2_mRNA	Factor1	-8.2666598260402693E-2	mRNA
NR2F1_mRNA	Factor1	-0.52159482240676902	mRNA
TMED3_mRNA	Factor1	0.14394001662731201	mRNA
AGPAT3_mRNA	Factor1	-8.2876980304718004E-2	mRNA
KCTD10_mRNA	Factor1	8.9992694556713104E-2	mRNA
MCC_mRNA	Factor1	-1.08532822132111	mRNA
NUP107_mRNA	Factor1	6.1516109853982898E-2	mRNA
INTS9_mRNA	Factor1	0.14064903557300601	mRNA
BIN3_mRNA	Factor1	0.48359161615371699	mRNA
MAGED1_mRNA	Factor1	-0.23885934054851499	mRNA
SPRED1_mRNA	Factor1	0.91192305088043202	mRNA
AP1S2_mRNA	Factor1	-0.18538890779018399	mRNA
RAP2C_mRNA	Factor1	0.25505962967872597	mRNA
SLC1A3_mRNA	Factor1	0.23502919077873199	mRNA
CHP1_mRNA	Factor1	0.113111726939678	mRNA
PDE1C_mRNA	Factor1	-0.23769548535346999	mRNA
RFC3_mRNA	Factor1	0.32671198248863198	mRNA
DIXDC1_mRNA	Factor1	0.53228449821472201	mRNA
AMACR_mRNA	Factor1	1.1106771230697601	mRNA
FAR1_mRNA	Factor1	0.25333765149116499	mRNA
VCX3B_mRNA	Factor1	4.8790287226438502E-2	mRNA
ATG13_mRNA	Factor1	8.7031729519367204E-2	mRNA
VAT1L_mRNA	Factor1	0.80891096591949496	mRNA
TMX2_mRNA	Factor1	0.166923522949219	mRNA
TOMM70_mRNA	Factor1	7.2239726781845107E-2	mRNA
HPCAL4_mRNA	Factor1	-0.162368804216385	mRNA
PDCD10_mRNA	Factor1	0.21593144536018399	mRNA
ZNF486_mRNA	Factor1	-6.13701902329922E-2	mRNA
CMBL_mRNA	Factor1	6.0103956609964398E-2	mRNA
NNMT_mRNA	Factor1	0.30627417564392101	mRNA
NDC80_mRNA	Factor1	-0.18728587031364399	mRNA
EIF2S1_mRNA	Factor1	0.33319425582885698	mRNA
WDR26_mRNA	Factor1	0.17081707715988201	mRNA
RAB13_mRNA	Factor1	-7.3517598211765303E-2	mRNA
CNOT10_mRNA	Factor1	0.13063904643058799	mRNA
TCF4_mRNA	Factor1	-0.66701799631118797	mRNA
ZNF695_mRNA	Factor1	0.36338037252426098	mRNA
C2orf68_mRNA	Factor1	-0.31599652767181402	mRNA
ATG2B_mRNA	Factor1	0.13143281638622301	mRNA
RARS_mRNA	Factor1	0.18244951963424699	mRNA
CKB_mRNA	Factor1	-0.16248223185539201	mRNA
FRMD6_mRNA	Factor1	0.319467633962631	mRNA
ING4_mRNA	Factor1	-0.46376794576644897	mRNA
CEMIP_mRNA	Factor1	0.81709355115890503	mRNA
TOP1MT_mRNA	Factor1	9.4737336039543193E-2	mRNA
MXRA7_mRNA	Factor1	-0.13911563158035301	mRNA
PHF1_mRNA	Factor1	-0.12857171893119801	mRNA
TLR3_mRNA	Factor1	-0.39294409751892101	mRNA
ZBTB17_mRNA	Factor1	-0.17436316609382599	mRNA
PTEN_mRNA	Factor1	-0.54912471771240201	mRNA
TXNDC15_mRNA	Factor1	-0.18214572966098799	mRNA
CLGN_mRNA	Factor1	-0.58920770883560203	mRNA
P3H3_mRNA	Factor1	-7.0637173950672094E-2	mRNA
VSNL1_mRNA	Factor1	0.75479507446289096	mRNA
PDLIM1_mRNA	Factor1	-0.21929943561553999	mRNA
PDE4DIP_mRNA	Factor1	-0.38632190227508501	mRNA
SQSTM1_mRNA	Factor1	-0.26259586215019198	mRNA
KIF20B_mRNA	Factor1	0.13841024041175801	mRNA
RAI14_mRNA	Factor1	0.43174529075622597	mRNA
PGM1_mRNA	Factor1	-1.55551489442587E-2	mRNA
C1GALT1_mRNA	Factor1	-0.22852307558059701	mRNA
NQO1_mRNA	Factor1	0.24456176161766099	mRNA
DPH2_mRNA	Factor1	0.408673405647278	mRNA
TPM1_mRNA	Factor1	8.3457633852958693E-2	mRNA
DPCD_mRNA	Factor1	9.0663559734821306E-2	mRNA
PIAS4_mRNA	Factor1	-0.137646079063416	mRNA
NOM1_mRNA	Factor1	0.381171375513077	mRNA
MCFD2_mRNA	Factor1	0.18374924361705799	mRNA
TMUB2_mRNA	Factor1	-0.38085225224494901	mRNA
UNC119B_mRNA	Factor1	-8.9867055416107205E-2	mRNA
CYP27A1_mRNA	Factor1	-0.491463273763657	mRNA
VPS41_mRNA	Factor1	-0.23847864568233501	mRNA
FAM84B_mRNA	Factor1	0.94339865446090698	mRNA
LETMD1_mRNA	Factor1	-0.29795894026756298	mRNA
ETFDH_mRNA	Factor1	-0.14183990657329601	mRNA
C16orf72_mRNA	Factor1	0.112027890980244	mRNA
MAPK7_mRNA	Factor1	-0.281050145626068	mRNA
SSBP2_mRNA	Factor1	-0.67802464962005604	mRNA
H6PD_mRNA	Factor1	-0.28220003843307501	mRNA
FAM177A1_mRNA	Factor1	-0.34182232618331898	mRNA
VRK1_mRNA	Factor1	0.35140454769134499	mRNA
ABCF2_mRNA	Factor1	0.217100039124489	mRNA
BAG3_mRNA	Factor1	0.76314616203308105	mRNA
ETFB_mRNA	Factor1	8.5145346820354503E-2	mRNA
BAK1_mRNA	Factor1	0.212681859731674	mRNA
CPSF3_mRNA	Factor1	9.0355142951011699E-2	mRNA
RUFY3_mRNA	Factor1	-0.39341491460800199	mRNA
C15orf40_mRNA	Factor1	-0.177072629332542	mRNA
GPBP1_mRNA	Factor1	0.104363650083542	mRNA
CD44_mRNA	Factor1	-0.21298012137413	mRNA
VWF_mRNA	Factor1	-1.06686007976532	mRNA
SEZ6L2_mRNA	Factor1	-0.13868945837020899	mRNA
PLOD2_mRNA	Factor1	-8.1600099802017198E-2	mRNA
SDC2_mRNA	Factor1	0.56919318437576305	mRNA
ATXN1_mRNA	Factor1	0.79323112964630105	mRNA
CC2D1A_mRNA	Factor1	-9.3906268477439894E-2	mRNA
TAGLN3_mRNA	Factor1	0.32602727413177501	mRNA
ROS1_mRNA	Factor1	-0.72214204072952304	mRNA
ARHGAP39_mRNA	Factor1	7.8067004680633503E-2	mRNA
MED16_mRNA	Factor1	-0.242153614759445	mRNA
CCT2_mRNA	Factor1	0.30181565880775502	mRNA
MYC_mRNA	Factor1	0.91349405050277699	mRNA
CDKN1A_mRNA	Factor1	-0.50590533018112205	mRNA
ZNF608_mRNA	Factor1	-1.0077102184295701	mRNA
YTHDF1_mRNA	Factor1	0.208850413560867	mRNA
ARID1A_mRNA	Factor1	-0.13262288272380801	mRNA
HBP1_mRNA	Factor1	-0.15162684023380299	mRNA
RELL1_mRNA	Factor1	0.88427329063415505	mRNA
IBTK_mRNA	Factor1	9.9634483456611606E-2	mRNA
AREL1_mRNA	Factor1	0.10494726896286	mRNA
GLI3_mRNA	Factor1	0.14862598478794101	mRNA
NOTCH1_mRNA	Factor1	-0.82905632257461503	mRNA
MAPT_mRNA	Factor1	-0.32812651991844199	mRNA
METTL1_mRNA	Factor1	0.47557985782623302	mRNA
BCCIP_mRNA	Factor1	0.32152658700942999	mRNA
NCOA7_mRNA	Factor1	0.57816869020462003	mRNA
ATG16L1_mRNA	Factor1	0.27168861031532299	mRNA
ABCD4_mRNA	Factor1	-0.19926358759403201	mRNA
MMAB_mRNA	Factor1	-0.16768532991409299	mRNA
TCF7L2_mRNA	Factor1	0.68402540683746305	mRNA
NHSL1_mRNA	Factor1	1.1276620626449601	mRNA
IDH2_mRNA	Factor1	-0.179244354367256	mRNA
TPP2_mRNA	Factor1	0.29465228319168102	mRNA
PLOD3_mRNA	Factor1	0.121667079627514	mRNA
SYNM_mRNA	Factor1	0.54912835359573398	mRNA
LIN28B_mRNA	Factor1	0.544380843639374	mRNA
NEDD4L_mRNA	Factor1	0.88073855638503995	mRNA
TTI1_mRNA	Factor1	0.115761429071426	mRNA
AKR1C3_mRNA	Factor1	0.246685951948166	mRNA
MID1_mRNA	Factor1	-0.19739514589309701	mRNA
PES1_mRNA	Factor1	0.23041976988315599	mRNA
TMEM131_mRNA	Factor1	0.37180644273757901	mRNA
C1orf226_mRNA	Factor1	0.23900422453880299	mRNA
FAM129A_mRNA	Factor1	-1.61687111854553	mRNA
MSH6_mRNA	Factor1	0.28762856125831598	mRNA
CUEDC1_mRNA	Factor1	0.50698131322860696	mRNA
TSPAN13_mRNA	Factor1	1.1111409664154099	mRNA
TRIM62_mRNA	Factor1	0.96863389015197798	mRNA
RRP1B_mRNA	Factor1	0.46101295948028598	mRNA
CLIP2_mRNA	Factor1	0.15432670712471	mRNA
TAPT1_mRNA	Factor1	0.245970189571381	mRNA
FGD4_mRNA	Factor1	-0.55428403615951505	mRNA
ATP2A3_mRNA	Factor1	-0.16174212098121599	mRNA
LIMK1_mRNA	Factor1	0.428896844387054	mRNA
PRKX_mRNA	Factor1	-0.123470544815063	mRNA
ASMTL_mRNA	Factor1	0.12920357286930101	mRNA
PRKCD_mRNA	Factor1	-0.40521338582038902	mRNA
DROSHA_mRNA	Factor1	0.148135170340538	mRNA
RAB11FIP5_mRNA	Factor1	0.225617215037346	mRNA
RASAL2_mRNA	Factor1	-1.7842585220932999E-2	mRNA
SP2_mRNA	Factor1	-0.122395008802414	mRNA
ARRB2_mRNA	Factor1	-5.5806756019592299E-2	mRNA
KDR_mRNA	Factor1	-0.26640757918357799	mRNA
NEK6_mRNA	Factor1	0.46510449051857	mRNA
CNOT9_mRNA	Factor1	0.19241665303707101	mRNA
TARS2_mRNA	Factor1	-0.126111209392548	mRNA
HNRNPD_mRNA	Factor1	0.17476738989353199	mRNA
MAPKAPK2_mRNA	Factor1	0.39435949921607999	mRNA
PDCD4_mRNA	Factor1	2.37541887909174E-2	mRNA
NLE1_mRNA	Factor1	0.27643746137619002	mRNA
PIP4K2C_mRNA	Factor1	-6.4782306551933302E-2	mRNA
FLOT2_mRNA	Factor1	-9.0292394161224407E-2	mRNA
RPL7L1_mRNA	Factor1	0.16945329308509799	mRNA
RHOB_mRNA	Factor1	-7.9781292006373405E-3	mRNA
UBA6_mRNA	Factor1	-0.142774373292923	mRNA
HAPLN1_mRNA	Factor1	0.86260014772415206	mRNA
CSNK2A1_mRNA	Factor1	0.18703918159008001	mRNA
PCDH7_mRNA	Factor1	-1.2439116239547701	mRNA
PALM_mRNA	Factor1	-0.23287978768348699	mRNA
MELTF_mRNA	Factor1	-9.3676380813121796E-2	mRNA
TMEM161B_mRNA	Factor1	9.1756522655487102E-2	mRNA
PDLIM4_mRNA	Factor1	0.44407129287719699	mRNA
GLE1_mRNA	Factor1	-0.13245654106140101	mRNA
SDC4_mRNA	Factor1	-0.18741209805011699	mRNA
PI4K2A_mRNA	Factor1	0.26090493798255898	mRNA
TRIM32_mRNA	Factor1	3.1880553811788601E-2	mRNA
PHPT1_mRNA	Factor1	-0.267203629016876	mRNA
C1orf198_mRNA	Factor1	-0.257099568843842	mRNA
NOB1_mRNA	Factor1	0.119239769876003	mRNA
EPB41L2_mRNA	Factor1	-8.9875362813472706E-2	mRNA
JMJD1C_mRNA	Factor1	0.43360987305641202	mRNA
KDELC1_mRNA	Factor1	0.10034196078777299	mRNA
NCLN_mRNA	Factor1	0.23054452240467099	mRNA
IVNS1ABP_mRNA	Factor1	0.46367490291595498	mRNA
CST3_mRNA	Factor1	-5.9688608162105101E-3	mRNA
KCNN4_mRNA	Factor1	1.9207729101180999	mRNA
MTFR1_mRNA	Factor1	0.21873252093792001	mRNA
PPP1R9A_mRNA	Factor1	0.33116242289543202	mRNA
PNP_mRNA	Factor1	0.78074848651885997	mRNA
COPS8_mRNA	Factor1	0.17917177081108099	mRNA
CLMP_mRNA	Factor1	0.26451742649078402	mRNA
ETV6_mRNA	Factor1	0.70972388982772805	mRNA
GRAMD1B_mRNA	Factor1	1.3551318645477299	mRNA
PCDHB13_mRNA	Factor1	-0.193696543574333	mRNA
C1orf52_mRNA	Factor1	0.23974573612213099	mRNA
PPP3R1_mRNA	Factor1	0.31268209218978898	mRNA
KYNU_mRNA	Factor1	0.24497251212596899	mRNA
GNA13_mRNA	Factor1	1.94722705055028E-3	mRNA
GTF3C4_mRNA	Factor1	0.18209052085876501	mRNA
ARIH1_mRNA	Factor1	0.105538167059422	mRNA
REXO4_mRNA	Factor1	0.12896654009819	mRNA
GAS7_mRNA	Factor1	-0.10050117224454901	mRNA
RAB5B_mRNA	Factor1	-0.14885765314102201	mRNA
CSPG4_mRNA	Factor1	0.855690777301788	mRNA
TOM1L2_mRNA	Factor1	8.42713862657547E-2	mRNA
FTL_mRNA	Factor1	-0.184297025203705	mRNA
EHBP1_mRNA	Factor1	0.65078920125961304	mRNA
NIT1_mRNA	Factor1	-0.31632646918296797	mRNA
STK11IP_mRNA	Factor1	-0.15785881876945501	mRNA
USP38_mRNA	Factor1	0.106875412166119	mRNA
NDFIP2_mRNA	Factor1	0.38721132278442399	mRNA
NUBPL_mRNA	Factor1	-0.18871833384037001	mRNA
TNFRSF12A_mRNA	Factor1	0.80093085765838601	mRNA
TCAF2_mRNA	Factor1	0.37557062506675698	mRNA
ALG3_mRNA	Factor1	0.239667698740959	mRNA
NQO2_mRNA	Factor1	-3.6465604789555099E-3	mRNA
DOCK4_mRNA	Factor1	0.69024616479873702	mRNA
SAR1B_mRNA	Factor1	0.182627648115158	mRNA
NEMF_mRNA	Factor1	0.16151109337806699	mRNA
EXOC2_mRNA	Factor1	-0.19260571897029899	mRNA
S100A11_mRNA	Factor1	0.242524653673172	mRNA
SOD3_mRNA	Factor1	0.36045661568641701	mRNA
SNAP29_mRNA	Factor1	-9.44073051214218E-2	mRNA
SYNPO_mRNA	Factor1	-0.21766786277294201	mRNA
PHC2_mRNA	Factor1	1.3187222480773899	mRNA
PPARG_mRNA	Factor1	0.18257257342338601	mRNA
SLC7A7_mRNA	Factor1	-0.66536450386047397	mRNA
TPBG_mRNA	Factor1	0.49958965182304399	mRNA
PUS7_mRNA	Factor1	0.495588898658752	mRNA
ADGRG6_mRNA	Factor1	4.05176728963852E-2	mRNA
RPGR_mRNA	Factor1	0.84737920761108398	mRNA
SEC14L2_mRNA	Factor1	0.38225311040878301	mRNA
SNRPA1_mRNA	Factor1	0.30610460042953502	mRNA
TAOK3_mRNA	Factor1	-0.293562561273575	mRNA
HDAC6_mRNA	Factor1	-0.38442143797874501	mRNA
TMPO_mRNA	Factor1	0.17847736179828599	mRNA
PNPLA6_mRNA	Factor1	-0.288646399974823	mRNA
SCO1_mRNA	Factor1	0.10544468462467201	mRNA
ST6GAL1_mRNA	Factor1	0.83623391389846802	mRNA
LPIN2_mRNA	Factor1	0.37199029326438898	mRNA
AIF1L_mRNA	Factor1	-0.65604549646377597	mRNA
PLIN2_mRNA	Factor1	0.29954749345779402	mRNA
VCX2_mRNA	Factor1	-6.2188629060983699E-2	mRNA
HSPA9_mRNA	Factor1	0.19203320145607	mRNA
SLC5A3_mRNA	Factor1	0.34758844971656799	mRNA
IRAK1_mRNA	Factor1	0.175161957740784	mRNA
SERPINE2_mRNA	Factor1	0.653719782829285	mRNA
ZEB2_mRNA	Factor1	-1.17741215229034	mRNA
POLR1B_mRNA	Factor1	0.71871554851532005	mRNA
NAA35_mRNA	Factor1	-0.14904555678367601	mRNA
SERPINA3_mRNA	Factor1	1.1253793239593499	mRNA
PGAM5_mRNA	Factor1	0.31850171089172402	mRNA
PFKFB3_mRNA	Factor1	1.25360572338104	mRNA
TBX2_mRNA	Factor1	0.30068790912628202	mRNA
KIAA1671_mRNA	Factor1	-7.3888644576072707E-2	mRNA
SORBS1_mRNA	Factor1	-0.83949786424636796	mRNA
ITGB4_mRNA	Factor1	8.2675211131572696E-2	mRNA
PRPSAP1_mRNA	Factor1	-0.19841316342353801	mRNA
CDC37_mRNA	Factor1	8.4475122392177596E-2	mRNA
MYH14_mRNA	Factor1	-0.21314558386802701	mRNA
LRP10_mRNA	Factor1	-8.7232954800128895E-2	mRNA
YTHDF2_mRNA	Factor1	0.26373872160911599	mRNA
NID1_mRNA	Factor1	-4.13106121122837E-2	mRNA
ZNF624_mRNA	Factor1	-0.35426393151283297	mRNA
SPTBN1_mRNA	Factor1	3.7156067788600901E-2	mRNA
RAB3D_mRNA	Factor1	-0.199386566877365	mRNA
MAPRE3_mRNA	Factor1	-0.195894464850426	mRNA
ADD1_mRNA	Factor1	-0.154745697975159	mRNA
MED14_mRNA	Factor1	0.26084783673286399	mRNA
PHLPP1_mRNA	Factor1	-0.39050197601318398	mRNA
KPNA1_mRNA	Factor1	0.119897648692131	mRNA
POLR3F_mRNA	Factor1	0.26781603693962103	mRNA
POLR2B_mRNA	Factor1	0.198390573263168	mRNA
CASP3_mRNA	Factor1	0.112747102975845	mRNA
PALLD_mRNA	Factor1	-0.23589006066322299	mRNA
CD109_mRNA	Factor1	-2.6423187926411601E-2	mRNA
ACAP1_mRNA	Factor1	-0.698519587516785	mRNA
MAFG_mRNA	Factor1	0.344615578651428	mRNA
MFSD1_mRNA	Factor1	7.5192704796791104E-2	mRNA
DNAJC10_mRNA	Factor1	0.18334852159023299	mRNA
FOXK2_mRNA	Factor1	0.205235451459885	mRNA
CYLD_mRNA	Factor1	-8.7466411292552906E-2	mRNA
POMZP3_mRNA	Factor1	-0.249445199966431	mRNA
SLC16A7_mRNA	Factor1	0.35734799504280101	mRNA
RNMT_mRNA	Factor1	0.35024282336235002	mRNA
ZFHX3_mRNA	Factor1	0.29422846436500499	mRNA
PLPP3_mRNA	Factor1	-0.73889309167861905	mRNA
EFHD2_mRNA	Factor1	0.28185242414474498	mRNA
MIER2_mRNA	Factor1	0.50225865840911899	mRNA
PLEKHA1_mRNA	Factor1	-0.104036465287209	mRNA
GNB1L_mRNA	Factor1	0.294640243053436	mRNA
ALX1_mRNA	Factor1	-0.13702140748500799	mRNA
ITGA1_mRNA	Factor1	0.61328011751174905	mRNA
STK32B_mRNA	Factor1	0.32270085811615001	mRNA
KDSR_mRNA	Factor1	0.37492704391479498	mRNA
THAP11_mRNA	Factor1	0.15491811931133301	mRNA
DDI2_mRNA	Factor1	0.44876909255981401	mRNA
NME4_mRNA	Factor1	-0.121388949453831	mRNA
CAP2_mRNA	Factor1	-5.8741558343172101E-2	mRNA
SOBP_mRNA	Factor1	0.21899183094501501	mRNA
SLC23A2_mRNA	Factor1	3.16125936806202E-2	mRNA
SUN2_mRNA	Factor1	-7.4371330440044403E-2	mRNA
ZADH2_mRNA	Factor1	-8.7235696613788605E-2	mRNA
BRPF1_mRNA	Factor1	0.20517060160636899	mRNA
SLCO4A1_mRNA	Factor1	1.56031882762909	mRNA
CDCP1_mRNA	Factor1	1.6889135837554901	mRNA
ITPK1_mRNA	Factor1	0.14845052361488301	mRNA
WLS_mRNA	Factor1	0.35855200886726402	mRNA
KLHL9_mRNA	Factor1	-2.0617868751287498E-2	mRNA
PCDH1_mRNA	Factor1	-0.43816331028938299	mRNA
CCDC92_mRNA	Factor1	-0.51319581270217896	mRNA
RAI1_mRNA	Factor1	0.52004039287567105	mRNA
STK38_mRNA	Factor1	-0.238227888941765	mRNA
MORC2_mRNA	Factor1	0.15646918118	mRNA
PIBF1_mRNA	Factor1	0.419110387563705	mRNA
MAN2A2_mRNA	Factor1	-0.34514451026916498	mRNA
SCYL3_mRNA	Factor1	-0.24376003444194799	mRNA
DEPTOR_mRNA	Factor1	1.20924961566925	mRNA
RTCA_mRNA	Factor1	0.117820836603642	mRNA
BZW1_mRNA	Factor1	0.41127350926399198	mRNA
L3MBTL3_mRNA	Factor1	0.39376857876777599	mRNA
NAA25_mRNA	Factor1	0.40971165895461997	mRNA
MAP1A_mRNA	Factor1	-0.56643980741500899	mRNA
REEP3_mRNA	Factor1	0.49775037169456499	mRNA
SNAPIN_mRNA	Factor1	-0.16260637342929801	mRNA
FSD1_mRNA	Factor1	-1.07859866693616E-2	mRNA
FAM120C_mRNA	Factor1	-0.15545044839382199	mRNA
LDLR_mRNA	Factor1	1.34942054748535	mRNA
GPC1_mRNA	Factor1	-0.394070684909821	mRNA
GBP2_mRNA	Factor1	0.24738273024558999	mRNA
ANKRD28_mRNA	Factor1	-0.30470120906829801	mRNA
STUB1_mRNA	Factor1	-0.20199498534202601	mRNA
FLRT1_mRNA	Factor1	-1.3563866615295399	mRNA
FAM83G_mRNA	Factor1	0.38618490099906899	mRNA
TFRC_mRNA	Factor1	0.43488532304763799	mRNA
NDEL1_mRNA	Factor1	0.219218865036964	mRNA
KAT14_mRNA	Factor1	-0.23626460134983099	mRNA
MBTPS2_mRNA	Factor1	0.133088573813438	mRNA
TNFRSF10B_mRNA	Factor1	0.27014434337616	mRNA
CSNK1G1_mRNA	Factor1	-2.7542471885681201E-2	mRNA
CD99_mRNA	Factor1	-5.8397158980369603E-2	mRNA
OSBPL1A_mRNA	Factor1	-0.22038282454013799	mRNA
PATL1_mRNA	Factor1	0.12559910118579901	mRNA
NDRG1_mRNA	Factor1	-1.4100390486419199E-2	mRNA
TESC_mRNA	Factor1	0.70977342128753695	mRNA
WDR12_mRNA	Factor1	0.40078392624855003	mRNA
ADAM10_mRNA	Factor1	0.103777348995209	mRNA
LOXL3_mRNA	Factor1	0.49918478727340698	mRNA
SHKBP1_mRNA	Factor1	-0.17401413619518299	mRNA
CAPN1_mRNA	Factor1	-0.112190335988998	mRNA
NET1_mRNA	Factor1	0.76889801025390603	mRNA
PCDHB15_mRNA	Factor1	-0.34513813257217402	mRNA
GSKIP_mRNA	Factor1	0.28439351916313199	mRNA
FOXD3_mRNA	Factor1	-1.33067750930786	mRNA
BIRC2_mRNA	Factor1	0.204354777932167	mRNA
VPS13D_mRNA	Factor1	-0.39232409000396701	mRNA
APP_mRNA	Factor1	-3.3377207815647097E-2	mRNA
DHRS3_mRNA	Factor1	-0.472797781229019	mRNA
ETV3_mRNA	Factor1	0.31576374173164401	mRNA
LIMD2_mRNA	Factor1	-0.23074121773243	mRNA
CLUH_mRNA	Factor1	0.21708229184150701	mRNA
TGFBRAP1_mRNA	Factor1	6.4905978739261599E-2	mRNA
SRPK1_mRNA	Factor1	0.232940673828125	mRNA
FOXJ3_mRNA	Factor1	0.25725397467613198	mRNA
PPM1B_mRNA	Factor1	0.14043943583965299	mRNA
ARL1_mRNA	Factor1	0.129957810044289	mRNA
PHLDA2_mRNA	Factor1	2.0538699626922599	mRNA
DPYSL3_mRNA	Factor1	-0.31162708997726402	mRNA
HAUS5_mRNA	Factor1	-0.17657582461834001	mRNA
NOL4L_mRNA	Factor1	-5.9247806668281597E-2	mRNA
PTPN3_mRNA	Factor1	0.278493762016296	mRNA
SRGAP1_mRNA	Factor1	-0.34225371479988098	mRNA
RCN1_mRNA	Factor1	7.1904473006725297E-2	mRNA
RAD23B_mRNA	Factor1	0.170322775840759	mRNA
CRYL1_mRNA	Factor1	-0.35949525237083402	mRNA
MCPH1_mRNA	Factor1	0.14777684211730999	mRNA
ITGB5_mRNA	Factor1	0.40502324700355502	mRNA
HPS5_mRNA	Factor1	0.12787179648876201	mRNA
SLC25A44_mRNA	Factor1	8.9102938771247905E-2	mRNA
ATAD3A_mRNA	Factor1	0.175539135932922	mRNA
IDI1_mRNA	Factor1	0.203911647200584	mRNA
GPX4_mRNA	Factor1	-0.23188535869121599	mRNA
CYTH3_mRNA	Factor1	-8.0173686146736103E-2	mRNA
RAB30_mRNA	Factor1	-0.47787070274353	mRNA
AMOTL1_mRNA	Factor1	0.99255889654159501	mRNA
CTSD_mRNA	Factor1	-0.20562230050563801	mRNA
RSBN1L_mRNA	Factor1	9.4443812966346699E-2	mRNA
CTSZ_mRNA	Factor1	0.28145033121108998	mRNA
SRP19_mRNA	Factor1	0.25612172484397899	mRNA
EPB41L1_mRNA	Factor1	-0.24507939815521201	mRNA
MAFK_mRNA	Factor1	0.39342921972274802	mRNA
CAT_mRNA	Factor1	-4.6516526490449898E-2	mRNA
KDM2A_mRNA	Factor1	9.7419790923595401E-2	mRNA
SLC52A2_mRNA	Factor1	0.273939549922943	mRNA
EIF4G2_mRNA	Factor1	0.22644890844821899	mRNA
CIC_mRNA	Factor1	-0.51245152950286899	mRNA
TAGLN2_mRNA	Factor1	3.1048681586980799E-2	mRNA
PHKA2_mRNA	Factor1	-0.23069018125534099	mRNA
DCAF11_mRNA	Factor1	-0.17900262773037001	mRNA
MFSD6_mRNA	Factor1	-0.58599358797073398	mRNA
HIPK1_mRNA	Factor1	0.337123483419418	mRNA
SPATS2_mRNA	Factor1	-9.1808453202247606E-2	mRNA
KLHL7_mRNA	Factor1	-0.199766680598259	mRNA
JUNB_mRNA	Factor1	0.27401202917098999	mRNA
ESYT2_mRNA	Factor1	9.6540823578834506E-2	mRNA
FAM207A_mRNA	Factor1	0.341322541236877	mRNA
RIC8B_mRNA	Factor1	-0.107927270233631	mRNA
IDH3A_mRNA	Factor1	0.18814115226268799	mRNA
SLC20A2_mRNA	Factor1	0.20226188004016901	mRNA
ARMC4_mRNA	Factor1	9.5660403370857197E-2	mRNA
PTPRF_mRNA	Factor1	3.5143930464983E-2	mRNA
STOML2_mRNA	Factor1	8.8433645665645599E-2	mRNA
TRA2B_mRNA	Factor1	0.26294305920600902	mRNA
SYNGR1_mRNA	Factor1	-5.53740784525871E-2	mRNA
PHRF1_mRNA	Factor1	0.23387314379215199	mRNA
ELK1_mRNA	Factor1	0.145670130848885	mRNA
NFKBIB_mRNA	Factor1	9.4758272171020494E-2	mRNA
SRSF2_mRNA	Factor1	0.259561628103256	mRNA
TLE3_mRNA	Factor1	0.41511914134025601	mRNA
ECSIT_mRNA	Factor1	-0.126498848199844	mRNA
BCAS2_mRNA	Factor1	0.167870253324509	mRNA
B4GAT1_mRNA	Factor1	-0.148907631635666	mRNA
LSG1_mRNA	Factor1	0.35867559909820601	mRNA
NSDHL_mRNA	Factor1	0.147050216794014	mRNA
ATP8A2_mRNA	Factor1	1.7790168523788501E-2	mRNA
ERRFI1_mRNA	Factor1	1.5025379657745399	mRNA
ADSSL1_mRNA	Factor1	-0.55850702524185203	mRNA
LRRC57_mRNA	Factor1	-0.22404082119464899	mRNA
PTPN12_mRNA	Factor1	0.82041954994201705	mRNA
TRAPPC8_mRNA	Factor1	0.12542007863521601	mRNA
PTPRS_mRNA	Factor1	-1.9836356863379499E-2	mRNA
COQ7_mRNA	Factor1	-0.161727219820023	mRNA
STAT6_mRNA	Factor1	-0.14539808034896901	mRNA
TOP1_mRNA	Factor1	1.02795910835266	mRNA
SLC20A1_mRNA	Factor1	1.9950577020645099	mRNA
CSRP2_mRNA	Factor1	-0.464104324579239	mRNA
ZNF713_mRNA	Factor1	-0.61255413293838501	mRNA
GNE_mRNA	Factor1	1.0876606702804601	mRNA
DLGAP5_mRNA	Factor1	-0.16847689449787101	mRNA
EYA1_mRNA	Factor1	0.95091986656188998	mRNA
PRNP_mRNA	Factor1	0.81593847274780296	mRNA
DPM1	Factor1	0.24877806007862099	mRNA
C1orf112	Factor1	8.4541894495487199E-2	mRNA
CFH	Factor1	-3.5102695226669298E-2	mRNA
FUCA2	Factor1	0.16275483369827301	mRNA
STPG1	Factor1	0.51213878393173196	mRNA
NIPAL3	Factor1	0.78246551752090499	mRNA
LAS1L	Factor1	0.11438149958849	mRNA
ENPP4	Factor1	-0.358861714601517	mRNA
SEMA3F	Factor1	0.44286322593688998	mRNA
ANKIB1	Factor1	0.26522672176361101	mRNA
RAD52	Factor1	-0.24861459434032401	mRNA
BAD	Factor1	-0.19108748435974099	mRNA
HS3ST1	Factor1	0.86461442708969105	mRNA
HECW1	Factor1	-0.64175897836685203	mRNA
LASP1	Factor1	4.9438744783401503E-2	mRNA
M6PR	Factor1	0.15088677406310999	mRNA
KLHL13	Factor1	-0.28940859436988797	mRNA
CYP26B1	Factor1	-0.51024049520492598	mRNA
ICA1	Factor1	-0.27783033251762401	mRNA
DBNDD1	Factor1	0.35766413807869002	mRNA
TFPI	Factor1	0.12502858042716999	mRNA
NDUFAF7	Factor1	0.132840842008591	mRNA
RBM5	Factor1	-0.24604678153991699	mRNA
SLC7A2	Factor1	0.26876229047775302	mRNA
ARF5	Factor1	-8.5501767694950104E-2	mRNA
AK2	Factor1	0.17272476851940199	mRNA
FKBP4	Factor1	0.23561070859432201	mRNA
KDM1A	Factor1	0.171741724014282	mRNA
CAMKK1	Factor1	-0.64950889348983798	mRNA
RECQL	Factor1	0.10360836237668999	mRNA
ARHGAP33	Factor1	-0.62885987758636497	mRNA
PDK4	Factor1	0.33948799967765803	mRNA
ZMYND10	Factor1	-0.57133704423904397	mRNA
SLC25A13	Factor1	0.18836255371570601	mRNA
CDC27	Factor1	0.146181225776672	mRNA
MCUB	Factor1	0.17280587553978	mRNA
DHX33	Factor1	0.45313400030136097	mRNA
THSD7A	Factor1	-0.11854465305805199	mRNA
LIG3	Factor1	0.17294909060001401	mRNA
RPAP3	Factor1	0.148942500352859	mRNA
REXO5	Factor1	-0.25566977262496898	mRNA
FAM214B	Factor1	0.58300846815109297	mRNA
COPZ2	Factor1	-0.168583318591118	mRNA
PRKAR2B	Factor1	0.41289395093917802	mRNA
MSL3	Factor1	0.17967191338539101	mRNA
GCFC2	Factor1	0.147492915391922	mRNA
CROT	Factor1	-0.36888027191162098	mRNA
ABCB4	Factor1	0.151347815990448	mRNA
KMT2E	Factor1	-0.22617036104202301	mRNA
SOX8	Factor1	1.0697270631790201	mRNA
PDK2	Factor1	-0.29735109210014299	mRNA
ZFX	Factor1	-0.16843608021736101	mRNA
LAMP2	Factor1	-5.5971197783946998E-2	mRNA
GDE1	Factor1	-0.27269557118415799	mRNA
CRLF1	Factor1	0.25394633412361101	mRNA
MAP3K14	Factor1	0.31701332330703702	mRNA
ZNF263	Factor1	0.225221827626228	mRNA
CX3CL1	Factor1	-0.37879163026809698	mRNA
SPATA20	Factor1	-0.14005328714847601	mRNA
MAP3K9	Factor1	0.60572212934493996	mRNA
RALA	Factor1	4.4725093990564298E-2	mRNA
KDM7A	Factor1	0.426824510097504	mRNA
ETV1	Factor1	1.4424178600311299	mRNA
ALDH3B1	Factor1	-0.89437723159789995	mRNA
FARP2	Factor1	0.28914192318916299	mRNA
GGCT	Factor1	0.231382101774216	mRNA
DBF4	Factor1	0.25735449790954601	mRNA
TBXA2R	Factor1	-0.365841925144196	mRNA
IFRD1	Factor1	3.2074991613626501E-2	mRNA
COX10	Factor1	0.15640310943126701	mRNA
GTF2IRD1	Factor1	-8.5004560649395003E-2	mRNA
PAF1	Factor1	-0.111006028950214	mRNA
ADIPOR2	Factor1	-6.4664527773857103E-2	mRNA
MARK4	Factor1	6.5318539738655104E-2	mRNA
DNAH9	Factor1	0.476878702640533	mRNA
KIAA0100	Factor1	8.5298396646976499E-2	mRNA
RPUSD1	Factor1	0.17820559442043299	mRNA
RHBDF1	Factor1	-0.39987081289291398	mRNA
TEAD3	Factor1	-7.9150766134262099E-2	mRNA
DNAJC11	Factor1	0.109720468521118	mRNA
JARID2	Factor1	0.47780388593673701	mRNA
SYPL1	Factor1	0.102487854659557	mRNA
CELSR3	Factor1	-0.28312656283378601	mRNA
AASS	Factor1	-0.13791969418525701	mRNA
CRY1	Factor1	0.59930378198623702	mRNA
NFIX	Factor1	-0.373661279678345	mRNA
ST3GAL1	Factor1	1.02239882946014	mRNA
MED24	Factor1	-7.8562170267105103E-2	mRNA
RHOBTB2	Factor1	0.32508116960525502	mRNA
UBE3C	Factor1	0.252204298973083	mRNA
POMT2	Factor1	-0.113518126308918	mRNA
VTA1	Factor1	6.6299192607402802E-2	mRNA
BAZ1B	Factor1	0.14167973399162301	mRNA
RANBP9	Factor1	9.8634243011474595E-2	mRNA
SPRTN	Factor1	0.19781655073165899	mRNA
EEF1AKNMT	Factor1	0.51900494098663297	mRNA
ZNF207	Factor1	0.111993908882141	mRNA
STARD3NL	Factor1	0.139574959874153	mRNA
NCAPD2	Factor1	-0.143268197774887	mRNA
PHF7	Factor1	-0.48994114995002702	mRNA
FUZ	Factor1	-0.19198240339756001	mRNA
IDS	Factor1	0.22722804546356201	mRNA
ZNF200	Factor1	0.30882900953292802	mRNA
CD4	Factor1	-0.51338207721710205	mRNA
HFE	Factor1	-0.24154557287692999	mRNA
SCMH1	Factor1	9.8355300724506406E-2	mRNA
FYN	Factor1	0.29039931297302202	mRNA
HIVEP2	Factor1	0.355085968971252	mRNA
ELOA	Factor1	0.27700650691986101	mRNA
LYPLA2	Factor1	0.14489139616489399	mRNA
MKS1	Factor1	-0.27243566513061501	mRNA
ABHD5	Factor1	6.0679379850625999E-2	mRNA
PTBP1	Factor1	0.17974837124347701	mRNA
DPF1	Factor1	0.17995156347751601	mRNA
PLAUR	Factor1	1.2787955999374401	mRNA
GPR21	Factor1	-0.16763676702976199	mRNA
DCN	Factor1	-1.0450793504714999	mRNA
QPCTL	Factor1	0.125431388616562	mRNA
PPP5C	Factor1	0.12575499713420901	mRNA
MAP4K3	Factor1	-0.13753636181354501	mRNA
TMEM159	Factor1	-0.584339380264282	mRNA
GABRA3	Factor1	-0.23797023296356201	mRNA
ERCC1	Factor1	0.57203584909439098	mRNA
SEMA3B	Factor1	7.9131484031677204E-2	mRNA
EXTL3	Factor1	0.12201514840126	mRNA
ELOVL5	Factor1	2.9508020728826499E-2	mRNA
MAP4K5	Factor1	-0.21156707406044001	mRNA
EHD3	Factor1	0.57978725433349598	mRNA
PSMC4	Factor1	0.14970917999744399	mRNA
MVP	Factor1	-0.401596069335938	mRNA
NUB1	Factor1	-7.3940090835094494E-2	mRNA
RWDD2A	Factor1	-0.32597461342811601	mRNA
RNF14	Factor1	-1.6775386407971399E-2	mRNA
DNASE1L1	Factor1	-0.23824486136436501	mRNA
GPRC5A	Factor1	1.4681022167205799	mRNA
MAMLD1	Factor1	0.65343827009201005	mRNA
UFL1	Factor1	-9.8522782325744601E-2	mRNA
ZC3H3	Factor1	-0.253093361854553	mRNA
ACPP	Factor1	8.0455474555492401E-2	mRNA
MTMR11	Factor1	-0.84329575300216697	mRNA
ISL1	Factor1	-0.65133625268936202	mRNA
CNTN1	Factor1	-1.03110551834106	mRNA
WWTR1	Factor1	0.54061973094940197	mRNA
AGPS	Factor1	0.12808398902416199	mRNA
PRDM11	Factor1	-0.38006252050399802	mRNA
SNAI2	Factor1	-1.38601291179657	mRNA
HGF	Factor1	0.130468994379044	mRNA
ADGRA2	Factor1	-0.16349206864833801	mRNA
SAMD4A	Factor1	1.1631329059600799	mRNA
RUNX3	Factor1	0.65351361036300704	mRNA
PLEKHB1	Factor1	0.17706109583377799	mRNA
OSBPL5	Factor1	0.31878426671028098	mRNA
CPS1	Factor1	-0.29704609513282798	mRNA
FHL1	Factor1	-7.7186182141304002E-2	mRNA
NLRP2	Factor1	-0.22608551383018499	mRNA
SLC45A4	Factor1	0.19793938100337999	mRNA
ZNF839	Factor1	-0.33796307444572399	mRNA
ZDHHC6	Factor1	0.22772827744483901	mRNA
ERP44	Factor1	0.15543071925640101	mRNA
ALAS1	Factor1	0.18326182663440699	mRNA
GLRX2	Factor1	0.190590649843216	mRNA
SNAPC1	Factor1	0.25614330172538802	mRNA
STRAP	Factor1	9.1007545590400696E-2	mRNA
ABCC2	Factor1	-0.46447163820266701	mRNA
PLEKHO1	Factor1	-0.161579549312592	mRNA
EHD2	Factor1	-0.29999428987503102	mRNA
PHF20	Factor1	-0.113609053194523	mRNA
NR1H3	Factor1	-0.146138265728951	mRNA
TOMM34	Factor1	0.16343097388744399	mRNA
SEC63	Factor1	0.21204409003257799	mRNA
VIM	Factor1	0.11458886414766301	mRNA
FAS	Factor1	-0.29504492878913902	mRNA
RNASET2	Factor1	-9.3448102474212605E-2	mRNA
KCNG1	Factor1	0.34914135932922402	mRNA
TNFRSF1B	Factor1	1.4100158214569101	mRNA
SNX1	Factor1	0.29159933328628501	mRNA
TBPL1	Factor1	0.280754804611206	mRNA
ARNTL2	Factor1	6.5365850925445598E-2	mRNA
ANK1	Factor1	1.07984859496355E-2	mRNA
TFB1M	Factor1	0.78214728832244895	mRNA
RABEP1	Factor1	8.98471400141716E-2	mRNA
NUP160	Factor1	0.408239275217056	mRNA
GRN	Factor1	-0.168257266283035	mRNA
FAM13B	Factor1	-0.194182544946671	mRNA
ARHGAP31	Factor1	-0.237948372960091	mRNA
CENPQ	Factor1	0.16590033471584301	mRNA
ARID4A	Factor1	0.165930315852165	mRNA
CHPF2	Factor1	0.309491366147995	mRNA
FUT8	Factor1	0.326182901859283	mRNA
GAB2	Factor1	-0.23834542930126201	mRNA
ATP6V0A1	Factor1	-8.2548722624778706E-2	mRNA
APBA2	Factor1	0.12600061297416701	mRNA
MAP2K3	Factor1	0.923781037330627	mRNA
PEX3	Factor1	0.238601759076118	mRNA
VCL	Factor1	0.13731817901134499	mRNA
ADSS	Factor1	0.19851733744144401	mRNA
TIMP2	Factor1	-0.27709358930587802	mRNA
TBC1D23	Factor1	-0.12559661269187899	mRNA
CUL3	Factor1	8.9406915009021801E-2	mRNA
ZZZ3	Factor1	-0.33169859647750899	mRNA
USP2	Factor1	-0.65282994508743297	mRNA
NSUN2	Factor1	0.400164484977722	mRNA
HOXC8	Factor1	0.31715908646583602	mRNA
AGA	Factor1	-0.16754530370235399	mRNA
MAT2B	Factor1	0.10767555236816399	mRNA
TLL1	Factor1	-0.37327745556831399	mRNA
VCAN	Factor1	-0.224916681647301	mRNA
MTREX	Factor1	0.166944921016693	mRNA
DNAH5	Factor1	9.7237609326839405E-2	mRNA
SPDL1	Factor1	0.22871443629264801	mRNA
STAU2	Factor1	-0.196463197469711	mRNA
CTNS	Factor1	-0.20091955363750499	mRNA
PHF23	Factor1	-0.16909159719944	mRNA
CDH10	Factor1	-1.04771792888641	mRNA
RAB27B	Factor1	-0.54847127199172996	mRNA
PARP3	Factor1	-0.22566829621791801	mRNA
TNC	Factor1	0.30711156129836997	mRNA
THAP3	Factor1	-0.207486346364021	mRNA
AIFM2	Factor1	-0.116828806698322	mRNA
SPATA7	Factor1	-0.60882800817489602	mRNA
MED17	Factor1	0.226083144545555	mRNA
RETSAT	Factor1	-0.34928652644157399	mRNA
CAPG	Factor1	-0.21156331896781899	mRNA
AP2S1	Factor1	0.11253578960895499	mRNA
BARX2	Factor1	8.3318985998630496E-2	mRNA
ZIC2	Factor1	0.66572952270507801	mRNA
CUL7	Factor1	-0.22410184144973799	mRNA
CTNNA1	Factor1	1.68028511106968E-2	mRNA
EPHA3	Factor1	-2.2310605272650701E-2	mRNA
HSPA5	Factor1	0.75469273328781095	mRNA
DSG2	Factor1	-6.5322525799274403E-2	mRNA
CTPS2	Factor1	-0.12834966182708701	mRNA
ATP6V1H	Factor1	0.120949804782867	mRNA
FAM214A	Factor1	-0.21301858127117199	mRNA
ARAP2	Factor1	-0.206363916397095	mRNA
KIAA0556	Factor1	-0.21925455331802399	mRNA
DTNBP1	Factor1	-6.0481261461973197E-2	mRNA
C12orf4	Factor1	0.23737232387065901	mRNA
SCML1	Factor1	0.36889660358428999	mRNA
MAP4	Factor1	-0.12719810009002699	mRNA
USP28	Factor1	-0.15374465286731701	mRNA
HDAC9	Factor1	-0.178407892584801	mRNA
TSPAN17	Factor1	-0.12901291251182601	mRNA
NOP16	Factor1	0.68168169260025002	mRNA
RRM2B	Factor1	-0.21397377550602001	mRNA
ZNF800	Factor1	-0.29324948787689198	mRNA
SNX29	Factor1	-0.220025613903999	mRNA
FAM120A	Factor1	9.0297505259513897E-2	mRNA
R3HDM1	Factor1	0.12282613664865499	mRNA
COL9A2	Factor1	-0.647041976451874	mRNA
KITLG	Factor1	-1.44220530986786	mRNA
UTS2	Factor1	6.2599189579486805E-2	mRNA
LTBP1	Factor1	-0.34777992963790899	mRNA
CLPTM1L	Factor1	0.19280982017517101	mRNA
DKK3	Factor1	-1.0664530992507899	mRNA
NFE2L3	Factor1	0.655082046985626	mRNA
MCUR1	Factor1	0.21859411895275099	mRNA
LIMA1	Factor1	-1.3921660371124699E-2	mRNA
SLC4A8	Factor1	-0.53843754529953003	mRNA
LAMC3	Factor1	-0.21060016751289401	mRNA
BCAR1	Factor1	0.198543190956116	mRNA
HERPUD1	Factor1	0.27394735813140902	mRNA
RAD51	Factor1	0.24352835118770599	mRNA
PIK3CB	Factor1	0.26276966929435702	mRNA
MPHOSPH9	Factor1	-0.141860291361809	mRNA
PLEKHA5	Factor1	0.22753161191940299	mRNA
RRP12	Factor1	0.39476257562637301	mRNA
MSMO1	Factor1	0.34711492061615001	mRNA
ALX4	Factor1	-0.31744688749313399	mRNA
MRTO4	Factor1	0.42478808760643	mRNA
LAMA3	Factor1	-9.7126781940460205E-2	mRNA
AP5M1	Factor1	-0.17017105221748399	mRNA
ARID4B	Factor1	0.122325837612152	mRNA
SDCCAG8	Factor1	-0.13080340623855599	mRNA
PTPRN	Factor1	-0.29673671722412098	mRNA
HHAT	Factor1	-0.42367768287658703	mRNA
FOXC1	Factor1	-0.17075780034065199	mRNA
SYNE2	Factor1	-0.74003672599792503	mRNA
FAM168A	Factor1	-0.184554278850555	mRNA
RELT	Factor1	0.56513798236846902	mRNA
GALC	Factor1	-0.12783034145832101	mRNA
NOP58	Factor1	0.35069587826728799	mRNA
CUL1	Factor1	0.121147625148296	mRNA
CYFIP2	Factor1	-0.36976724863052401	mRNA
TAB2	Factor1	-0.259660184383392	mRNA
USP36	Factor1	0.37286356091499301	mRNA
KMT2C	Factor1	-0.212031185626984	mRNA
ZFR	Factor1	0.119897894561291	mRNA
NPFFR2	Factor1	-1.3721165657043499	mRNA
PHF21B	Factor1	0.43490731716156	mRNA
TRAF1	Factor1	1.40986764431	mRNA
TRAF3IP2	Factor1	0.319236159324646	mRNA
SOAT1	Factor1	0.13411258161067999	mRNA
PKP2	Factor1	-0.41500651836395303	mRNA
TMCC3	Factor1	-0.97053450345992998	mRNA
PITHD1	Factor1	-0.21281102299690199	mRNA
MTA3	Factor1	-5.2106365561485297E-2	mRNA
ATP11B	Factor1	8.5825033485889393E-2	mRNA
LAMC2	Factor1	0.72146952152252197	mRNA
SEC61A1	Factor1	8.26670676469803E-2	mRNA
POLR3E	Factor1	0.31884527206420898	mRNA
NDC1	Factor1	0.191825211048126	mRNA
FLYWCH1	Factor1	-0.136785298585892	mRNA
TBXAS1	Factor1	0.62291872501373302	mRNA
ALDH18A1	Factor1	0.14387179911136599	mRNA
TARBP1	Factor1	9.2030867934227004E-2	mRNA
CDK17	Factor1	0.24839042127132399	mRNA
SLC2A3	Factor1	1.3031468391418499	mRNA
PSD	Factor1	-0.37528866529464699	mRNA
CTDP1	Factor1	0.16209656000137301	mRNA
OGFR	Factor1	0.251641124486923	mRNA
CREB3L3	Factor1	-0.54816186428070102	mRNA
PIGV	Factor1	-0.46357893943786599	mRNA
PTPRU	Factor1	0.28846696019172702	mRNA
SNRNP40	Factor1	0.14677682518959001	mRNA
QSER1	Factor1	0.18591809272766099	mRNA
BCAT1	Factor1	0.33351624011993403	mRNA
HDAC7	Factor1	0.14898180961608901	mRNA
LZTS1	Factor1	0.159088790416718	mRNA
SPAG4	Factor1	-0.51180166006088301	mRNA
NCKAP1	Factor1	0.12817476689815499	mRNA
MRPS35	Factor1	0.22003418207168601	mRNA
TNK2	Factor1	-0.1743393689394	mRNA
CDH3	Factor1	0.153463929891586	mRNA
ELMO2	Factor1	-0.14619414508342701	mRNA
WAPL	Factor1	0.13633075356483501	mRNA
VMP1	Factor1	0.230631768703461	mRNA
APPBP2	Factor1	-0.27646461129188499	mRNA
SPHK2	Factor1	-0.46767482161521901	mRNA
CA11	Factor1	-0.43892121315002403	mRNA
MED29	Factor1	-8.7106175720691695E-2	mRNA
AHRR	Factor1	-0.28245744109153698	mRNA
ZNF275	Factor1	0.43435978889465299	mRNA
ADCK1	Factor1	-0.27187061309814498	mRNA
RNF4	Factor1	0.28053653240203902	mRNA
CASP8	Factor1	0.21200944483280201	mRNA
LIMCH1	Factor1	-0.56754326820373502	mRNA
INTS13	Factor1	0.17066206037998199	mRNA
TSPAN32	Factor1	-1.38767206668854	mRNA
ST3GAL6	Factor1	0.39782142639160201	mRNA
NGFR	Factor1	0.193564623594284	mRNA
CDON	Factor1	0.27396512031555198	mRNA
HIPK2	Factor1	0.76459693908691395	mRNA
CTSA	Factor1	-0.20139603316783899	mRNA
SLC12A2	Factor1	0.26104676723480202	mRNA
ABCA7	Factor1	-0.40286219120025601	mRNA
DDX20	Factor1	0.27238088846206698	mRNA
BTBD1	Factor1	0.17270508408546401	mRNA
CHI3L2	Factor1	-1.1893219947814899	mRNA
HMG20B	Factor1	-7.4757672846317305E-2	mRNA
CALCRL	Factor1	-0.86707681417465199	mRNA
ZNF76	Factor1	-0.36467477679252602	mRNA
NTHL1	Factor1	0.169488355517387	mRNA
UHRF1BP1	Factor1	-0.18587958812713601	mRNA
GNAI3	Factor1	0.123716242611408	mRNA
IPO5	Factor1	-6.1766197904944398E-4	mRNA
OAT	Factor1	0.164869710803032	mRNA
WDR3	Factor1	0.52018105983734098	mRNA
MCM10	Factor1	0.41243708133697499	mRNA
DGKA	Factor1	-0.36291134357452398	mRNA
ERBB3	Factor1	-0.29718032479286199	mRNA
ROPN1	Factor1	-0.270714551210403	mRNA
ANKRD44	Factor1	-0.39342346787452698	mRNA
PDIA5	Factor1	0.106019794940948	mRNA
SPEN	Factor1	0.20394119620323201	mRNA
ZC3H15	Factor1	0.31154444813728299	mRNA
MAP2K4	Factor1	0.13733224570751201	mRNA
TMEM206	Factor1	0.18012064695358301	mRNA
SLK	Factor1	0.36015102267265298	mRNA
TLE2	Factor1	-0.34480062127113298	mRNA
ASB1	Factor1	0.22199545800685899	mRNA
MTHFD2	Factor1	0.27454805374145502	mRNA
SLC9A7	Factor1	0.42607742547988903	mRNA
ELAVL1	Factor1	0.23933792114257799	mRNA
DIP2B	Factor1	-0.14395321905612901	mRNA
SMARCD1	Factor1	0.107467368245125	mRNA
KDM4A	Factor1	-0.20131732523441301	mRNA
NGEF	Factor1	-0.50554764270782504	mRNA
MPPED2	Factor1	-0.74425417184829701	mRNA
FGFR2	Factor1	-1.0586682558059699	mRNA
TRMT11	Factor1	0.41979756951332098	mRNA
FECH	Factor1	-0.229802951216698	mRNA
PFKP	Factor1	0.29350101947784402	mRNA
KLF6	Factor1	0.50827038288116499	mRNA
PLPP1	Factor1	-0.488525480031967	mRNA
PHKA1	Factor1	9.0859718620777102E-2	mRNA
TNFRSF1A	Factor1	0.29300051927566501	mRNA
EVI5	Factor1	0.31552299857139599	mRNA
STOML1	Factor1	-0.34648504853248602	mRNA
DNTTIP2	Factor1	0.30289989709854098	mRNA
TP53BP1	Factor1	-8.4492385387420696E-2	mRNA
TRO	Factor1	-0.35630729794502303	mRNA
RRP15	Factor1	0.52409309148788497	mRNA
DHX8	Factor1	5.9379395097494098E-2	mRNA
PRKCZ	Factor1	0.10204400122165699	mRNA
IARS2	Factor1	3.8517653942108203E-2	mRNA
SYT1	Factor1	-0.43581283092498802	mRNA
ROGDI	Factor1	-0.31408342719078097	mRNA
PDZD4	Factor1	1.5437095426023E-3	mRNA
PDK3	Factor1	-0.14510364830493899	mRNA
HYAL2	Factor1	9.75669100880623E-2	mRNA
FGFR3	Factor1	-0.45234724879264798	mRNA
IFI35	Factor1	-0.119133315980434	mRNA
PLEKHH3	Factor1	-0.31507778167724598	mRNA
MEF2A	Factor1	0.17623041570186601	mRNA
OTUD5	Factor1	-9.3634270131587996E-2	mRNA
ACSL4	Factor1	0.53780448436737105	mRNA
INPP5A	Factor1	9.8938375711440998E-2	mRNA
FTSJ1	Factor1	0.31653562188148499	mRNA
REEP1	Factor1	-0.40721043944358798	mRNA
POLR1A	Factor1	0.217205286026001	mRNA
TTC7A	Factor1	-0.17654268443584401	mRNA
IP6K2	Factor1	-0.229852199554443	mRNA
SRBD1	Factor1	0.141131192445755	mRNA
KIF2A	Factor1	0.16250310838222501	mRNA
PSME4	Factor1	0.18474155664444	mRNA
SIRT2	Factor1	-0.205986738204956	mRNA
ERLEC1	Factor1	0.195872247219086	mRNA
PPP2R5B	Factor1	-0.20651276409625999	mRNA
PAGE1	Factor1	2.1109993103891598E-3	mRNA
MAST4	Factor1	-0.36136117577552801	mRNA
DNAJA2	Factor1	0.37936294078826899	mRNA
KCNAB2	Factor1	-1.2224934995174399E-2	mRNA
GAL	Factor1	0.28057631850242598	mRNA
CLEC2D	Factor1	-0.70355474948883101	mRNA
MAOB	Factor1	-0.54366177320480302	mRNA
ATP1B3	Factor1	0.407051682472229	mRNA
NEDD4	Factor1	0.171492218971252	mRNA
MAPK6	Factor1	6.5411835908889798E-2	mRNA
GNB5	Factor1	-2.5157643482089001E-2	mRNA
RAB27A	Factor1	-0.31765538454055797	mRNA
HDHD5	Factor1	0.107868634164333	mRNA
LRP6	Factor1	0.40907657146453902	mRNA
ELP1	Factor1	-0.21811224520206501	mRNA
SPTB	Factor1	0.85264033079147294	mRNA
TMEM260	Factor1	-0.25884371995925898	mRNA
SMG6	Factor1	-0.17058193683624301	mRNA
CLTCL1	Factor1	-0.20483425259590099	mRNA
FSTL3	Factor1	-0.90669339895248402	mRNA
DGCR2	Factor1	-0.22503626346588099	mRNA
RNF126	Factor1	0.44691443443298301	mRNA
POLB	Factor1	-1.84400081634521E-2	mRNA
WIPI1	Factor1	-0.14239680767059301	mRNA
NDST1	Factor1	0.10561357438564301	mRNA
ASNS	Factor1	0.12006013840436899	mRNA
ST6GALNAC2	Factor1	-1.5442368984222401	mRNA
PABPC1	Factor1	-0.114338025450706	mRNA
TESK2	Factor1	-0.36972659826278698	mRNA
CFAP20	Factor1	0.28308725357055697	mRNA
EIF2B3	Factor1	0.256837397813797	mRNA
TCOF1	Factor1	0.131640404462814	mRNA
OSBPL3	Factor1	0.14492267370223999	mRNA
RAD18	Factor1	0.50937676429748502	mRNA
ATP2B1	Factor1	0.14679212868213701	mRNA
NCK2	Factor1	-0.42973154783248901	mRNA
WDR1	Factor1	0.138576835393906	mRNA
SNX13	Factor1	-0.124841615557671	mRNA
ARHGAP10	Factor1	0.245833039283752	mRNA
RPS6KA2	Factor1	0.44666042923927302	mRNA
LMCD1	Factor1	-0.35281047224998502	mRNA
BUD23	Factor1	0.261526018381119	mRNA
TRIP13	Factor1	0.19297346472740201	mRNA
TCF3	Factor1	0.117643438279629	mRNA
TRIB2	Factor1	2.43873143196106	mRNA
DAZAP1	Factor1	0.137226477265358	mRNA
CPSF1	Factor1	-6.7429773509502397E-2	mRNA
CDH19	Factor1	3.3295594155788401E-2	mRNA
RDH11	Factor1	0.115890823304653	mRNA
PRKACA	Factor1	-0.14956757426261899	mRNA
ADGRL1	Factor1	-0.196193426847458	mRNA
ACTN1	Factor1	0.86490130424499501	mRNA
PTPN18	Factor1	-0.33502820134162897	mRNA
LIMS2	Factor1	-0.73002499341964699	mRNA
ASIC4	Factor1	0.51714926958084095	mRNA
SPEG	Factor1	-0.30559149384498602	mRNA
LNX1	Factor1	-0.17957279086113001	mRNA
ALDH3A2	Factor1	2.1861450746655499E-2	mRNA
SREBF1	Factor1	-0.366650730371475	mRNA
MPP5	Factor1	-0.29536774754524198	mRNA
RHOBTB1	Factor1	-0.28813606500625599	mRNA
HMMR	Factor1	-0.24355711042881001	mRNA
TRNT1	Factor1	0.23184047639370001	mRNA
ACADVL	Factor1	-0.10328759253025099	mRNA
STK10	Factor1	0.54400551319122303	mRNA
FBXW11	Factor1	0.18701490759849501	mRNA
CRMP1	Factor1	-4.8015590757131597E-2	mRNA
EVC	Factor1	-0.175394266843796	mRNA
NDE1	Factor1	0.51978826522827104	mRNA
TMEM38A	Factor1	0.316822290420532	mRNA
PVR	Factor1	0.40275081992149397	mRNA
XRCC1	Factor1	-0.14407679438591001	mRNA
MCM2	Factor1	3.5753022879362099E-2	mRNA
ALPK1	Factor1	-0.77794510126113903	mRNA
LLGL2	Factor1	-0.34299480915069602	mRNA
CLCN4	Factor1	-0.36727988719940202	mRNA
SDHA	Factor1	-0.11030450463295	mRNA
PPP2R3A	Factor1	-0.217098698019981	mRNA
FERMT2	Factor1	-0.13085545599460599	mRNA
IGF2BP2	Factor1	0.92421466112136796	mRNA
FRY	Factor1	-0.49468520283699002	mRNA
PICALM	Factor1	0.32563140988349898	mRNA
CLASP1	Factor1	-6.6636011004447895E-2	mRNA
CLNS1A	Factor1	0.112525805830956	mRNA
PPP2R2C	Factor1	-0.73625570535659801	mRNA
TEAD2	Factor1	-7.3582775890827207E-2	mRNA
EED	Factor1	0.27299958467483498	mRNA
TSG101	Factor1	0.17839451134204901	mRNA
MGLL	Factor1	0.61185187101364102	mRNA
NTN4	Factor1	-0.17016690969467199	mRNA
NUAK1	Factor1	-0.25244331359863298	mRNA
SLC24A1	Factor1	-0.47509872913360601	mRNA
ZNF532	Factor1	0.37477689981460599	mRNA
LMAN1	Factor1	0.212693050503731	mRNA
ENO1	Factor1	0.123799845576286	mRNA
MYDGF	Factor1	0.17899362742900801	mRNA
ANO8	Factor1	-0.22369639575481401	mRNA
TUBE1	Factor1	0.25478664040565502	mRNA
ARHGEF10L	Factor1	-0.80826479196548495	mRNA
TXK	Factor1	1.77344810962677	mRNA
ACTR6	Factor1	0.27095398306846602	mRNA
TIPIN	Factor1	0.38623547554016102	mRNA
SRI	Factor1	0.21628953516483301	mRNA
EIF4G3	Factor1	0.19807623326778401	mRNA
SEMA3A	Factor1	0.17802333831787101	mRNA
SEMA3C	Factor1	-1.1911052465438801	mRNA
GRAMD4	Factor1	0.20091427862644201	mRNA
CELSR1	Factor1	1.92522944416851E-3	mRNA
ADD2	Factor1	-0.189143732190132	mRNA
VPS9D1	Factor1	-0.40082830190658603	mRNA
MARK3	Factor1	0.16025857627391801	mRNA
FNDC3B	Factor1	0.52370023727417003	mRNA
FOSL2	Factor1	-0.25155588984489402	mRNA
ACTB	Factor1	0.20536014437675501	mRNA
MOCOS	Factor1	0.70446711778640703	mRNA
WDR62	Factor1	0.26671960949897799	mRNA
RAB7A	Factor1	0.12132203578949	mRNA
SART3	Factor1	8.1558175384998294E-2	mRNA
ARHGAP15	Factor1	-1.10103011131287	mRNA
KIFAP3	Factor1	0.13158090412616699	mRNA
MCM6	Factor1	0.24914039671421101	mRNA
REXO2	Factor1	0.19985835254192399	mRNA
BAZ2A	Factor1	9.9653966724872603E-2	mRNA
PTPN23	Factor1	-9.5544807612895993E-2	mRNA
UNG	Factor1	0.23835423588752699	mRNA
PLXNA2	Factor1	0.55438101291656505	mRNA
SPAG5	Factor1	-0.117559976875782	mRNA
ANKRD13A	Factor1	-0.191709369421005	mRNA
TPD52	Factor1	0.10913132876157799	mRNA
ACACB	Factor1	-0.46717995405197099	mRNA
PAG1	Factor1	8.1045292317867296E-3	mRNA
NT5C2	Factor1	-0.14893369376659399	mRNA
GPC4	Factor1	0.26907449960708602	mRNA
DGKD	Factor1	0.29709398746490501	mRNA
RARB	Factor1	-1.0873781442642201	mRNA
TOP2B	Factor1	9.9066093564033494E-2	mRNA
TM9SF3	Factor1	0.231613919138908	mRNA
UBE2T	Factor1	0.20723673701286299	mRNA
PPP1R12B	Factor1	-0.25890094041824302	mRNA
IL4R	Factor1	0.45289936661720298	mRNA
SNRPA	Factor1	0.11613135039806401	mRNA
ACTN2	Factor1	0.79895395040512096	mRNA
GPR137B	Factor1	0.118866607546806	mRNA
SLC25A43	Factor1	-2.0783992484211901E-2	mRNA
FGFR1	Factor1	0.39836102724075301	mRNA
FBLN1	Factor1	-0.22163617610931399	mRNA
ITGA8	Factor1	9.7680255770683302E-2	mRNA
PIAS2	Factor1	0.14413300156593301	mRNA
MCCC1	Factor1	-0.15846338868141199	mRNA
NEBL	Factor1	-0.89982277154922496	mRNA
UBE2K	Factor1	0.237529531121254	mRNA
PIK3C3	Factor1	0.17743618786335	mRNA
TULP3	Factor1	-0.35859325528144798	mRNA
SYNJ2	Factor1	0.79079174995422397	mRNA
PPP2R5C	Factor1	4.30002026259899E-2	mRNA
GNB1	Factor1	0.18160262703895599	mRNA
ZCWPW1	Factor1	-0.49293497204780601	mRNA
CBFA2T2	Factor1	-0.18413700163364399	mRNA
TP53INP2	Factor1	-0.792535841464996	mRNA
UBE2D4	Factor1	-0.16396969556808499	mRNA
OSBPL6	Factor1	0.24730683863163	mRNA
XRCC5	Factor1	0.10528549551963801	mRNA
REXO1	Factor1	0.237231940031052	mRNA
SAR1A	Factor1	0.14752322435379001	mRNA
CDC14A	Factor1	0.28314003348350503	mRNA
RAPGEF3	Factor1	1.0353374481201201	mRNA
CEACAM1	Factor1	1.5421006679534901	mRNA
PAFAH1B3	Factor1	-0.19321903586387601	mRNA
OPHN1	Factor1	1.0036991834640501	mRNA
CARMIL1	Factor1	-0.201430574059486	mRNA
DDX1	Factor1	0.177406191825867	mRNA
RIMS1	Factor1	-1.3267298936843901	mRNA
MOXD1	Factor1	-2.6753269135951999E-2	mRNA
STX7	Factor1	-1.0656060650944699E-2	mRNA
KEAP1	Factor1	-0.20205701887607599	mRNA
PTPRH	Factor1	-0.61499416828155495	mRNA
DCT	Factor1	-0.534875988960266	mRNA
RIF1	Factor1	0.40799614787101701	mRNA
RAB21	Factor1	0.13348096609115601	mRNA
SLC4A4	Factor1	-0.959420025348663	mRNA
SMARCA2	Factor1	-1.1646240949630699E-2	mRNA
SESN1	Factor1	-0.49789193272590598	mRNA
COL5A3	Factor1	-0.18873968720436099	mRNA
PUM3	Factor1	0.50399881601333596	mRNA
PSEN1	Factor1	-0.101912155747414	mRNA
MOK	Factor1	0.25040131807327298	mRNA
HSP90AA1	Factor1	0.16404975950717901	mRNA
DLGAP4	Factor1	0.22640132904052701	mRNA
MAGI3	Factor1	-0.59953683614730802	mRNA
OSTM1	Factor1	0.150090262293816	mRNA
CDH7	Factor1	-0.86060911417007402	mRNA
EXD2	Factor1	-0.19975300133228299	mRNA
MEF2C	Factor1	-0.68212640285491899	mRNA
CDC14B	Factor1	0.24491620063781699	mRNA
ZNF510	Factor1	-0.17897146940231301	mRNA
DUSP12	Factor1	0.143102571368217	mRNA
DELE1	Factor1	-0.12626205384731301	mRNA
CADPS2	Factor1	-0.34542471170425398	mRNA
SMARCD3	Factor1	-0.291906267404556	mRNA
FYB1	Factor1	-2.03457474708557	mRNA
MPP4	Factor1	0.53175240755081199	mRNA
STRADB	Factor1	0.19521020352840401	mRNA
ME2	Factor1	0.15108545124530801	mRNA
C5orf22	Factor1	0.23128843307495101	mRNA
FAM135A	Factor1	0.194430142641068	mRNA
COL19A1	Factor1	0.47041472792625399	mRNA
COBLL1	Factor1	-0.51691061258315996	mRNA
DLG3	Factor1	0.29403877258300798	mRNA
KCNK2	Factor1	-0.75949972867965698	mRNA
SERTAD4	Factor1	0.89139139652252197	mRNA
TRAF5	Factor1	0.35977563261985801	mRNA
GEMIN5	Factor1	0.48529806733131398	mRNA
GSK3B	Factor1	0.94720208644866899	mRNA
TRPM3	Factor1	-0.60960167646408103	mRNA
DOP1A	Factor1	-0.20352900028228799	mRNA
LYRM2	Factor1	-0.12473835796117801	mRNA
BCKDHB	Factor1	-0.15874236822128299	mRNA
P2RX5	Factor1	0.47289729118347201	mRNA
NUFIP1	Factor1	0.39791864156723	mRNA
ZNF671	Factor1	-0.33344659209251398	mRNA
ZNF586	Factor1	0.15760970115661599	mRNA
ZNF446	Factor1	-0.488070279359818	mRNA
CHMP2B	Factor1	9.9977910518646199E-2	mRNA
ZMPSTE24	Factor1	0.25553360581397999	mRNA
STARD7	Factor1	0.18345272541046101	mRNA
SSH1	Factor1	1.08101665973663	mRNA
GSTP1	Factor1	-8.8075958192348494E-2	mRNA
APLP2	Factor1	1.97017807513475E-2	mRNA
NKAIN1	Factor1	0.23432879149913799	mRNA
COL16A1	Factor1	-0.315632283687592	mRNA
NCOA1	Factor1	-0.32909166812896701	mRNA
AGBL5	Factor1	-0.22489280998706801	mRNA
EFR3B	Factor1	0.79150921106338501	mRNA
RAB10	Factor1	8.7078399956226293E-2	mRNA
CAD	Factor1	-3.9394985884427997E-2	mRNA
CD59	Factor1	-0.17206484079361001	mRNA
CD82	Factor1	-0.216026306152344	mRNA
BCORL1	Factor1	-0.29259261488914501	mRNA
AK6	Factor1	0.28686997294425998	mRNA
MECOM	Factor1	-0.50729495286941495	mRNA
SCAMP1	Factor1	0.129637241363525	mRNA
PREP	Factor1	-0.13428525626659399	mRNA
SEH1L	Factor1	0.41743937134742698	mRNA
WDFY1	Factor1	-0.143349498510361	mRNA
MAP3K4	Factor1	-0.136415615677834	mRNA
ABCB1	Factor1	-3.2175693660974503E-2	mRNA
ZNF213	Factor1	-0.24964365363120999	mRNA
CPNE3	Factor1	5.9052854776382398E-2	mRNA
RRN3	Factor1	0.24877952039241799	mRNA
CTTN	Factor1	0.178243383765221	mRNA
WNT11	Factor1	-1.5172991752624501	mRNA
TTC39A	Factor1	-0.71450293064117398	mRNA
EPS15	Factor1	1.20920483022928E-2	mRNA
CHERP	Factor1	0.172864809632301	mRNA
USP40	Factor1	-0.25865200161933899	mRNA
RAD54L	Factor1	0.112809509038925	mRNA
DNAJA1	Factor1	0.47356995940208402	mRNA
B4GALT1	Factor1	-0.352479487657547	mRNA
CHMP5	Factor1	0.16349565982818601	mRNA
DIMT1	Factor1	0.239175170660019	mRNA
FOLH1	Factor1	-0.57474541664123502	mRNA
EPDR1	Factor1	0.15716849267482799	mRNA
SNX10	Factor1	1.0338057279586801	mRNA
TMED2	Factor1	0.22375053167343101	mRNA
ZFAND6	Factor1	-0.103787161409855	mRNA
TXLNG	Factor1	0.20333974063396501	mRNA
PPEF1	Factor1	-0.92300426959991499	mRNA
LAT2	Factor1	0.65276926755905196	mRNA
NOX4	Factor1	1.1833211183548	mRNA
MTMR2	Factor1	7.4481651186943096E-2	mRNA
PPP1R15A	Factor1	0.169009700417519	mRNA
TRIP6	Factor1	-5.00499717891216E-2	mRNA
SRRT	Factor1	0.215579062700272	mRNA
NLK	Factor1	0.18546243011951399	mRNA
MMP2	Factor1	5.77626675367355E-2	mRNA
OGFOD1	Factor1	0.34400159120559698	mRNA
NOP14	Factor1	0.28008246421813998	mRNA
DNM1L	Factor1	0.11941510438919101	mRNA
TFAP2C	Factor1	1.1833026409149201	mRNA
METTL2A	Factor1	0.195262640714645	mRNA
SULT2B1	Factor1	-0.73222404718399003	mRNA
ALG6	Factor1	-0.30268043279647799	mRNA
DDX18	Factor1	0.37056010961532598	mRNA
KHSRP	Factor1	0.113250426948071	mRNA
ASAP3	Factor1	0.66337573528289795	mRNA
DOCK9	Factor1	-0.118927374482155	mRNA
TGDS	Factor1	-1.9907807931303999E-2	mRNA
DOCK3	Factor1	-0.64754849672317505	mRNA
C3orf18	Factor1	-0.394384294748306	mRNA
KIF9	Factor1	0.32659813761711098	mRNA
CRLS1	Factor1	0.14832003414630901	mRNA
SMOX	Factor1	0.33680087327957198	mRNA
FKBP1A	Factor1	0.13837866485118899	mRNA
NSFL1C	Factor1	0.153406977653503	mRNA
SLC4A11	Factor1	-0.30242541432380698	mRNA
MAVS	Factor1	-0.25850638747215299	mRNA
LZTS3	Factor1	-0.41544339060783397	mRNA
XRN2	Factor1	0.11742664128541901	mRNA
KIZ	Factor1	-0.21770671010017401	mRNA
MAPKAPK5	Factor1	0.18564315140247301	mRNA
P2RX7	Factor1	-1.04612112045288	mRNA
ESF1	Factor1	0.45702216029167197	mRNA
RBBP9	Factor1	-9.9883861839771299E-2	mRNA
SLC8B1	Factor1	-0.28335747122764599	mRNA
DZANK1	Factor1	-0.33312913775443997	mRNA
KDM2B	Factor1	0.13209846615791301	mRNA
TASP1	Factor1	0.172405511140823	mRNA
OAS1	Factor1	-5.9257376939058297E-2	mRNA
GCN1	Factor1	0.121124595403671	mRNA
PXN	Factor1	1.1183599233627299	mRNA
TRMT6	Factor1	0.41742175817489602	mRNA
CHGB	Factor1	0.10382968932390201	mRNA
PEBP1	Factor1	-6.4508847892284393E-2	mRNA
ERP29	Factor1	-4.7278173267841297E-2	mRNA
FXYD5	Factor1	0.27089062333107	mRNA
ZNF302	Factor1	-0.22091557085514099	mRNA
FXYD3	Factor1	0.19274538755416901	mRNA
CDIP1	Factor1	-0.11011204123497	mRNA
DDX24	Factor1	0.27320644259452798	mRNA
ZBTB25	Factor1	-0.46889179944992099	mRNA
ANKRD24	Factor1	-0.70148175954818703	mRNA
LTBP4	Factor1	-0.31641885638237	mRNA
PAPOLA	Factor1	0.23949056863784801	mRNA
PCBP4	Factor1	-0.228861048817635	mRNA
YPEL3	Factor1	-0.37087118625640902	mRNA
NUDC	Factor1	0.19191423058509799	mRNA
ICAM1	Factor1	0.59707814455032304	mRNA
LYZ	Factor1	0.354730874300003	mRNA
MUL1	Factor1	-7.7302590012550396E-2	mRNA
TFAP4	Factor1	0.59781414270401001	mRNA
DNAJB11	Factor1	0.50790643692016602	mRNA
P3H2	Factor1	8.3656065165996593E-2	mRNA
PABPC4	Factor1	-0.107400692999363	mRNA
CERS4	Factor1	-1.24588811397552	mRNA
EFNB1	Factor1	0.27873426675796498	mRNA
AARS	Factor1	-9.6303790807723999E-2	mRNA
NAT14	Factor1	-0.349050462245941	mRNA
PITPNM2	Factor1	-0.10077819228172299	mRNA
EXOC1	Factor1	-0.13928532600402799	mRNA
OSBPL8	Factor1	0.146167412400246	mRNA
NRCAM	Factor1	0.69942253828048695	mRNA
LAMB1	Factor1	-0.182583793997765	mRNA
DLD	Factor1	-7.9390503466129303E-2	mRNA
CMTM6	Factor1	0.246552154421806	mRNA
ITGA6	Factor1	1.07470059394836	mRNA
RAPGEF4	Factor1	0.79464507102966297	mRNA
MAP3K20	Factor1	7.2942838072776794E-2	mRNA
SEL1L3	Factor1	-0.267873704433441	mRNA
TF	Factor1	-0.51832920312881503	mRNA
NLRP1	Factor1	-0.57302814722061202	mRNA
PITPNM3	Factor1	-0.44042456150054898	mRNA
ORC6	Factor1	0.286885976791382	mRNA
ZFHX4	Factor1	-0.29443472623825101	mRNA
RGS17	Factor1	0.51284801959991499	mRNA
TMEM101	Factor1	-0.27501291036605802	mRNA
CCDC80	Factor1	-0.15333531796932201	mRNA
PSME1	Factor1	-0.127346485853195	mRNA
SLC7A8	Factor1	0.79705858230590798	mRNA
SLC22A17	Factor1	-5.8709725737571702E-2	mRNA
G2E3	Factor1	0.17508785426616699	mRNA
SUPT16H	Factor1	7.2238303720951094E-2	mRNA
TINF2	Factor1	-0.35172763466835	mRNA
TYRO3	Factor1	4.1863951832055997E-2	mRNA
SNAP23	Factor1	6.5292477607727106E-2	mRNA
COL9A3	Factor1	-9.18862819671631E-2	mRNA
MYL6	Factor1	-0.21075144410133401	mRNA
RFFL	Factor1	-0.12402363866567601	mRNA
UNC13D	Factor1	-0.35923233628272999	mRNA
MFSD11	Factor1	-0.40892782807350198	mRNA
DPYSL2	Factor1	0.62896573543548595	mRNA
TGFB2	Factor1	-0.60413092374801602	mRNA
GPATCH2	Factor1	0.21885110437870001	mRNA
NUP50	Factor1	0.46970948576927202	mRNA
CDC45	Factor1	0.184382393956184	mRNA
COMT	Factor1	6.2107544392347301E-2	mRNA
ECHDC1	Factor1	0.14252004027366599	mRNA
LRRFIP2	Factor1	0.30279445648193398	mRNA
XYLB	Factor1	0.43865516781806901	mRNA
UPRT	Factor1	0.154487535357475	mRNA
SUCO	Factor1	0.13980208337307001	mRNA
MSH2	Factor1	0.17518457770347601	mRNA
MAP3K1	Factor1	0.49987703561782798	mRNA
DHPS	Factor1	9.3075416982173906E-2	mRNA
ARCN1	Factor1	0.18181174993515001	mRNA
EPB41L4B	Factor1	0.69234210252761796	mRNA
PSMD5	Factor1	0.14690700173377999	mRNA
PTGS1	Factor1	0.102886483073235	mRNA
NUP188	Factor1	0.111579962074757	mRNA
CRAT	Factor1	-0.21376064419746399	mRNA
TBC1D2	Factor1	-0.34300032258033802	mRNA
WHRN	Factor1	-0.23345030844211601	mRNA
SEMA4G	Factor1	-0.321506887674332	mRNA
TLL2	Factor1	-0.84967184066772505	mRNA
BAMBI	Factor1	0.67763769626617398	mRNA
IL11	Factor1	0.70168775320053101	mRNA
WAC	Factor1	9.7887590527534499E-2	mRNA
CREM	Factor1	0.82562392950057995	mRNA
HIVEP1	Factor1	0.392802715301514	mRNA
BRPF3	Factor1	-0.16551440954208399	mRNA
HNRNPH3	Factor1	0.27225548028945901	mRNA
IFT74	Factor1	-0.20737962424755099	mRNA
JAK2	Factor1	-0.213342264294624	mRNA
ACOT7	Factor1	0.34523892402648898	mRNA
CDC7	Factor1	-0.23898468911647799	mRNA
PCSK5	Factor1	-0.44291868805885298	mRNA
ABLIM1	Factor1	0.16787567734718301	mRNA
NRP1	Factor1	-0.353517055511475	mRNA
TSPAN15	Factor1	-0.762745141983032	mRNA
MAST3	Factor1	-0.17900460958480799	mRNA
OCEL1	Factor1	-0.22648715972900399	mRNA
MYO9B	Factor1	0.104931637644768	mRNA
STX1B	Factor1	-0.33475926518440202	mRNA
HSD3B7	Factor1	-0.73953747749328602	mRNA
SETD1A	Factor1	-0.146288797259331	mRNA
BCL7C	Factor1	-0.16515436768531799	mRNA
CBARP	Factor1	0.34321004152298001	mRNA
CDC34	Factor1	0.13707619905471799	mRNA
MTAP	Factor1	0.86864721775054898	mRNA
MISP	Factor1	-0.95377492904663097	mRNA
CEP170B	Factor1	0.17553690075874301	mRNA
HCN2	Factor1	5.7281196117401102E-2	mRNA
RASSF7	Factor1	-0.34855064749717701	mRNA
MKNK2	Factor1	3.7881771568208898E-3	mRNA
KLHL22	Factor1	-0.33267605304718001	mRNA
SERPIND1	Factor1	1.03290438652039	mRNA
MMP11	Factor1	-0.826180219650269	mRNA
CECR2	Factor1	0.36236792802810702	mRNA
BCL2L13	Factor1	-9.4657354056835202E-2	mRNA
TBC1D10A	Factor1	0.51223343610763505	mRNA
SF3A1	Factor1	0.147044003009796	mRNA
PPIL2	Factor1	-0.115557260811329	mRNA
SNRPD3	Factor1	0.113195478916168	mRNA
MAPK1	Factor1	6.8773970007896396E-2	mRNA
SLC35E4	Factor1	0.30392229557037398	mRNA
CARD10	Factor1	0.19416353106498699	mRNA
SLC25A1	Factor1	-0.226321741938591	mRNA
SH3BP1	Factor1	0.26568496227264399	mRNA
HPS4	Factor1	-0.17224788665771501	mRNA
PIK3IP1	Factor1	-1.3272457122802701	mRNA
SRRD	Factor1	0.34496483206749001	mRNA
TRIOBP	Factor1	0.58858072757720903	mRNA
ANKRD54	Factor1	-0.17659051716327701	mRNA
SNU13	Factor1	0.21475024521350899	mRNA
MICALL1	Factor1	-0.23316356539726299	mRNA
POLR2F	Factor1	-0.41679334640502902	mRNA
DEPDC5	Factor1	-0.20252963900566101	mRNA
Sep.03	Factor1	8.2973204553127303E-2	mRNA
TCF20	Factor1	0.304593175649643	mRNA
XBP1	Factor1	0.65421378612518299	mRNA
JOSD1	Factor1	1.27354944124818E-2	mRNA
FBXO7	Factor1	9.0771362185478197E-2	mRNA
RAB36	Factor1	0.1742053180933	mRNA
TIMP3	Factor1	1.3726505041122401	mRNA
PPP6R2	Factor1	-0.167537927627563	mRNA
DNAL4	Factor1	-0.264508306980133	mRNA
PACSIN2	Factor1	0.51302301883697499	mRNA
TTLL1	Factor1	-0.34743773937225297	mRNA
THOC5	Factor1	0.10287456959485999	mRNA
TSPO	Factor1	-3.7113465368747697E-2	mRNA
RASD2	Factor1	-0.65732514858245805	mRNA
CBX7	Factor1	-0.205716818571091	mRNA
RPL3	Factor1	-8.6087517440319103E-2	mRNA
RBFOX2	Factor1	7.2315081954002394E-2	mRNA
TAB1	Factor1	-0.173944070935249	mRNA
APOL1	Factor1	-0.28108608722686801	mRNA
PNPLA3	Factor1	0.43432769179344199	mRNA
TXN2	Factor1	-0.11291725188493699	mRNA
FOXRED2	Factor1	-0.186609342694283	mRNA
GRAP2	Factor1	0.96839672327041604	mRNA
SGSM3	Factor1	-0.218687564134598	mRNA
CHADL	Factor1	-0.90886998176574696	mRNA
RANGAP1	Factor1	0.14971351623535201	mRNA
ZC3H7B	Factor1	8.6330510675907093E-2	mRNA
PHF5A	Factor1	0.223972722887993	mRNA
ACO2	Factor1	-0.112615868449211	mRNA
POLR3H	Factor1	0.228220745921135	mRNA
PMM1	Factor1	-0.33780169486999501	mRNA
DESI1	Factor1	0.14527006447315199	mRNA
CERK	Factor1	0.109044477343559	mRNA
ZBED4	Factor1	0.26880139112472501	mRNA
ABHD4	Factor1	-0.57193672657012895	mRNA
KHNYN	Factor1	-0.116320930421352	mRNA
RBM23	Factor1	-0.115818798542023	mRNA
PRMT5	Factor1	0.191868871450424	mRNA
COCH	Factor1	-1.32924108766019E-3	mRNA
PYGL	Factor1	-0.42997294664382901	mRNA
TRIM9	Factor1	-0.884807348251343	mRNA
PSMC6	Factor1	0.14603194594383201	mRNA
GNPNAT1	Factor1	0.29661223292350802	mRNA
DDHD1	Factor1	0.25810775160789501	mRNA
CNIH1	Factor1	0.152777880430222	mRNA
PSMA3	Factor1	0.16163957118988001	mRNA
GSTZ1	Factor1	-0.242050811648369	mRNA
KIAA0586	Factor1	0.11403844505548499	mRNA
AHSA1	Factor1	0.28925958275795	mRNA
DAAM1	Factor1	-0.129879951477051	mRNA
RIN3	Factor1	0.224512964487076	mRNA
LGMN	Factor1	1.32154924795032E-2	mRNA
PPM1A	Factor1	3.5407412797212601E-2	mRNA
SIX4	Factor1	0.49985626339912398	mRNA
HIF1A	Factor1	-5.2984390407800702E-2	mRNA
EIF5	Factor1	0.10820201784372301	mRNA
MTHFD1	Factor1	0.10841701179742801	mRNA
ZC3H14	Factor1	0.19661043584346799	mRNA
PAPLN	Factor1	-0.58399480581283603	mRNA
RPS6KA5	Factor1	0.113249748945236	mRNA
C14orf93	Factor1	-0.623720943927765	mRNA
YY1	Factor1	0.126022383570671	mRNA
CCNB1IP1	Factor1	-5.2075306884944404E-3	mRNA
APEX1	Factor1	2.4633662775158899E-2	mRNA
DHRS2	Factor1	-0.20023521780967701	mRNA
SRP54	Factor1	0.133587881922722	mRNA
CHD8	Factor1	-8.6986571550369304E-2	mRNA
PCK2	Factor1	-0.15146826207637801	mRNA
NFKBIA	Factor1	-0.52927607297897294	mRNA
GMPR2	Factor1	-0.28903672099113498	mRNA
PNN	Factor1	0.26670226454734802	mRNA
RABGGTA	Factor1	-7.7869586646556896E-2	mRNA
NFATC4	Factor1	-0.517802774906158	mRNA
PCIF1	Factor1	-0.17319957911968201	mRNA
GSS	Factor1	0.171059295535088	mRNA
PROCR	Factor1	0.26244899630546598	mRNA
NINL	Factor1	-1.1778137683868399	mRNA
UQCC1	Factor1	-0.14992074668407401	mRNA
ZMYND8	Factor1	7.1701243519783006E-2	mRNA
NDRG3	Factor1	-0.216385662555695	mRNA
NFATC2	Factor1	1.85026431083679	mRNA
PFDN4	Factor1	0.22425250709056899	mRNA
BMP7	Factor1	-0.359659403562546	mRNA
NELFCD	Factor1	0.179006397724152	mRNA
TUBB1	Factor1	0.14689132571220401	mRNA
PRELID3B	Factor1	1.11028587818146	mRNA
MTG2	Factor1	-0.12807093560695601	mRNA
NTSR1	Factor1	1.53607618808746	mRNA
MRGBP	Factor1	0.25635480880737299	mRNA
SLC17A9	Factor1	0.57554513216018699	mRNA
EEF1A2	Factor1	-0.31356608867645303	mRNA
RNF24	Factor1	-0.22881141304969799	mRNA
NDUFAF5	Factor1	0.22086018323898299	mRNA
TRIB3	Factor1	0.48319277167320301	mRNA
HM13	Factor1	0.19671191275119801	mRNA
SIRPB1	Factor1	1.93697381019592	mRNA
SEC23B	Factor1	0.103947341442108	mRNA
FERMT1	Factor1	0.32428735494613598	mRNA
PLCB4	Factor1	0.101594060659409	mRNA
MYL9	Factor1	-0.23538251221180001	mRNA
TM9SF4	Factor1	-0.135210886597633	mRNA
CRNKL1	Factor1	0.155836597084999	mRNA
SAMHD1	Factor1	-0.179995447397232	mRNA
KIF3B	Factor1	0.139813557267189	mRNA
NOP56	Factor1	0.37217822670936601	mRNA
MAPRE1	Factor1	0.19514283537864699	mRNA
JAG1	Factor1	1.14196276664734	mRNA
E2F1	Factor1	0.51148146390914895	mRNA
RPRD1B	Factor1	0.113720051944256	mRNA
PXMP4	Factor1	-0.41190230846405002	mRNA
CHMP4B	Factor1	0.110744930803776	mRNA
DNTTIP1	Factor1	-0.13268744945526101	mRNA
MAP1LC3A	Factor1	-0.17708292603492701	mRNA
ACOT8	Factor1	-0.17025785148143799	mRNA
ADNP2	Factor1	0.14964479207992601	mRNA
RBFA	Factor1	0.13596358895301799	mRNA
USP14	Factor1	0.15126851201057401	mRNA
VAPA	Factor1	0.18929722905158999	mRNA
SMCHD1	Factor1	0.33414411544799799	mRNA
MYL12A	Factor1	0.44570016860961897	mRNA
ST8SIA5	Factor1	0.92080080509185802	mRNA
SMAD7	Factor1	0.41721600294113198	mRNA
RNF125	Factor1	0.36993911862373402	mRNA
RBBP8	Factor1	0.184593245387077	mRNA
CSTF2	Factor1	0.23113441467285201	mRNA
ATG4A	Factor1	-0.19575133919715901	mRNA
TBL1X	Factor1	0.71062630414962802	mRNA
PGRMC1	Factor1	-4.4195257127284997E-2	mRNA
MOSPD1	Factor1	2.2415962070226701E-2	mRNA
AMMECR1	Factor1	-0.26956164836883501	mRNA
CHRDL1	Factor1	0.58959090709686302	mRNA
WDR13	Factor1	-0.11934157460927999	mRNA
SRPX	Factor1	1.6070716083049798E-2	mRNA
ATP11C	Factor1	0.19854827225208299	mRNA
ABCD1	Factor1	9.9613182246685E-2	mRNA
SYP	Factor1	-0.34436520934104897	mRNA
PLP2	Factor1	4.6995040029287297E-2	mRNA
PLS3	Factor1	3.4018859267234802E-2	mRNA
SMARCA1	Factor1	-6.0406741686165298E-3	mRNA
ASB9	Factor1	9.7119398415088695E-2	mRNA
KCND1	Factor1	-0.27486386895179699	mRNA
SLC25A14	Factor1	0.20411528646946001	mRNA
PIM2	Factor1	-6.8225130438804599E-2	mRNA
SCML2	Factor1	0.192718535661697	mRNA
SLC35A2	Factor1	1.87614243477583E-2	mRNA
PCSK1N	Factor1	-3.8733497262001003E-2	mRNA
PGK1	Factor1	0.12123957276344299	mRNA
SMS	Factor1	0.18210351467132599	mRNA
PHEX	Factor1	-0.25218552350997903	mRNA
UBL4A	Factor1	0.25343146920204201	mRNA
CD99L2	Factor1	-0.29161420464515703	mRNA
JADE3	Factor1	-2.99420371447923E-5	mRNA
CDK16	Factor1	-9.7712099552154499E-2	mRNA
PCYT1B	Factor1	-0.76395404338836703	mRNA
FGD1	Factor1	-8.3351328969001798E-2	mRNA
ITIH6	Factor1	9.5389388501644107E-2	mRNA
[truncated: 29,219 more rows]
