# Supplementary material for: Integrative multi-omics defines melanoma drug response networks and ARID1A-dependent resistance mechanisms
Source: Mol Syst Biol. 2026 Feb 18;22(5):685–711. doi: 10.1038/s44320-025-00183-5 (PMC13144321; doi:10.1038/s44320-025-00183-5)
Supplement: Supplementary file 11 — Source data Fig. 1 [file 44320_2025_183_MOESM11_ESM.zip]

Archive with 10 entries (9 files):
- MSB-2025-12988R_SourceDataForFigure 1/
- __MACOSX/._MSB-2025-12988R_SourceDataForFigure 1
- MSB-2025-12988R_SourceDataForFigure 1/1CNetworks.zip
- __MACOSX/MSB-2025-12988R_SourceDataForFigure 1/._1CNetworks.zip
- MSB-2025-12988R_SourceDataForFigure 1/1A.csv
- __MACOSX/MSB-2025-12988R_SourceDataForFigure 1/._1A.csv
- MSB-2025-12988R_SourceDataForFigure 1/1B.csv
- __MACOSX/MSB-2025-12988R_SourceDataForFigure 1/._1B.csv
- MSB-2025-12988R_SourceDataForFigure 1/1D.csv
- __MACOSX/MSB-2025-12988R_SourceDataForFigure 1/._1D.csv
