# Supplementary material for: Integrative multi-omics defines melanoma drug response networks and ARID1A-dependent resistance mechanisms
Source: Mol Syst Biol. 2026 Feb 18;22(5):685–711. doi: 10.1038/s44320-025-00183-5 (PMC13144321; doi:10.1038/s44320-025-00183-5)
Supplement: Supplementary file 11 — Source data Fig. 1 [file 44320_2025_183_MOESM11_ESM.zip › MSB-2025-12988R_SourceDataForFigure 1/1A.csv]

	id	pos.score_rep1	pos.p.value_rep1	pos.fdr_rep1	pos.rank_rep1	pos.goodsgrna_rep1	pos.lfc_rep1	pos.score_rep2	pos.p.value_rep2	pos.fdr_rep2	pos.rank_rep2	pos.goodsgrna_rep2	pos.lfc_rep2
1	NF2	6.5437e-37	2.7503e-07	0.00045	1	10	11.116	8.1213e-38	2.7503e-07	0.000248	1	10	5.227
2	MED12	3.0727e-17	2.7503e-07	0.00045	2	5	8.5828	4.8955e-19	2.7503e-07	0.000248	2	5	4.9671
3	NF1	9.1783e-14	2.7503e-07	0.00045	3	5	6.6135	1.2374e-10	2.7503e-07	0.000248	8	5	2.5884
4	TADA2B	2.0776e-12	2.7503e-07	0.00045	4	5	6.4734	2.8572e-13	2.7503e-07	0.000248	4	5	3.2793
5	TAF6L	1.8108e-11	2.7503e-07	0.00045	5	5	5.2173	7.176e-14	2.7503e-07	0.000248	3	5	3.5129
6	SUPT20H	2.1766e-10	2.7503e-07	0.00045	6	5	6.443	3.124e-13	2.7503e-07	0.000248	5	5	3.7768
7	TADA1	8.7997e-09	2.7503e-07	0.00045	7	5	4.6734	1.3671e-08	2.7503e-07	0.000248	17	5	2.7788
8	TAF5L	1.9574e-08	2.7503e-07	0.00045	8	4	4.8423	4.7327e-10	2.7503e-07	0.000248	10	5	3.4772
9	MED24	3.8513e-08	2.7503e-07	0.00045	9	5	4.8016	4.5406e-12	2.7503e-07	0.000248	6	5	2.6634
10	MED19	6.2829e-08	2.7503e-07	0.00045	10	4	5.3054	2.279e-09	2.7503e-07	0.000248	13	5	2.7204
11	MED16	1.0304e-07	2.7503e-07	0.00045	11	5	3.0943	3.7676e-09	2.7503e-07	0.000248	14	5	1.5338
12	PRKAR1A	3.8632e-07	1.3751e-06	0.002063	12	5	2.7585	0.00080091	0.0035976	0.339044	187	5	0.6813
13	NUDT4	4.9278e-07	1.9252e-06	0.002666	13	3	3.3127	0.012361	0.032733	0.734158	903	2	0.60904
14	SERPINB8	1.3406e-06	5.2255e-06	0.006271	14	5	0.96535	0.068247	0.21219	1	2761	4	-0.082918
15	CCNC	1.6752e-06	5.2255e-06	0.006271	15	4	2.8274	8.4993e-06	3.8779e-05	0.018865	37	4	1.4006
16	ARID1A	2.7015e-06	9.0759e-06	0.01021	16	4	3.4858	9.7566e-05	0.00044692	0.094642	82	5	1.303
17	KIF11	3.8971e-06	1.4026e-05	0.014851	17	3	2.8287	0.88361	0.88378	1	15605	0	-0.93275
18	RTFDC1	5.9786e-06	1.9527e-05	0.019527	18	4	2.1412	0.095764	0.20401	1	3563	2	0.032226
19	ARPP19	1.165e-05	3.7679e-05	0.034406	19	4	1.6602	0.00054063	0.0024574	0.281431	155	4	1.3091
20	MED23	1.2151e-05	3.8229e-05	0.034406	20	4	2.4783	6.768e-09	2.7503e-07	0.000248	15	5	1.7976
21	SF3B1	1.6575e-05	5.5281e-05	0.047383	21	4	2.1111	0.15394	0.27124	1	4630	1	-0.86094
22	EIF3B	1.9179e-05	6.4081e-05	0.05243	22	3	1.9389	4.3807e-05	0.0002093	0.071082	55	4	2.0343
23	SUPT7L	2.7889e-05	0.00010259	0.077558	23	4	1.957	0.00018449	0.00085204	0.148899	98	3	1.1341
24	PPAPDC1A	2.8684e-05	0.00010699	0.077558	24	2	0.28645	0.23122	0.34679	1	6054	1	-0.12229
25	SPRY2	2.9144e-05	0.00010919	0.077558	25	4	2.0535	0.044498	0.10783	0.951586	2024	3	0.41004
26	CCDC132	3.0239e-05	0.00011414	0.077558	26	4	-0.74311	0.64548	0.66256	1	11448	1	-0.68961
27	KIRREL	3.0791e-05	0.00011634	0.077558	27	4	2.1106	1.901e-11	2.7503e-07	0.000248	7	5	2.3833
28	CCDC101	3.7466e-05	0.00014439	0.089621	28	4	2.7263	3.568e-07	1.3751e-06	0.001125	22	5	1.6883
29	CYP39A1	4.228e-05	0.00016199	0.096295	29	2	0.045874	0.0043849	0.015465	0.598627	455	3	0.52509
30	NOTCH2NL	4.4246e-05	0.00014109	0.089621	30	3	2.1723	0.025313	0.063484	0.867317	1375	3	0.78484
31	RBX1	4.507e-05	0.00017299	0.097308	31	3	1.9795	0.001758	0.0069348	0.438614	275	3	1.3227
32	TTK	4.7961e-05	0.00018289	0.09976	32	2	0.4094	0.016447	0.043479	0.794141	1091	1	-0.22594
33	UBXN2B	4.9968e-05	0.00018949	0.10032	33	3	2.509	0.034356	0.087622	0.928934	1668	3	0.74982
34	PLK1	6.0872e-05	0.0002236	0.111799	34	4	1.7799	0.0065481	0.019944	0.646387	583	2	0.92028
35	NIFK	6.8719e-05	0.00025385	0.120245	35	4	1.4692	0.004066	0.014418	0.583111	432	2	0.43059
36	TCEB1	6.9468e-05	0.0002159	0.111033	36	3	1.6256	0.042581	0.082481	0.914762	1958	2	0.78807
37	PSMA1	7.7446e-05	0.00023955	0.116537	37	2	2.7835	0.056972	0.10447	0.950428	2403	1	-0.87942
38	YKT6	7.9372e-05	0.00028355	0.130074	38	3	1.4186	0.099972	0.1807	1	3696	2	0.087819
39	SMARCE1	8.0556e-05	0.00028905	0.130074	39	3	3.0095	0.021998	0.062445	0.863299	1275	3	0.60392
40	SRSF3	8.5659e-05	0.00016584	0.096295	40	2	2.6258	NA	NA	NA	NA	NA	NA
41	PDE4DIP	8.7382e-05	0.00052723	0.220185	41	7	0.78586	3.5031e-05	0.00036771	0.085959	48	6	-0.19369
42	NOP58	0.00010974	0.00032371	0.142115	42	2	0.75356	0.0011787	0.0050036	0.394029	222	4	0.95908
43	RRP1	0.00014391	0.00043537	0.186587	43	3	1.9283	0.091633	0.17014	0.999345	3448	1	0.18089
44	FAM122C	0.00015067	0.00070325	0.258335	44	5	0.5608	0.19225	0.40242	1	5360	3	-0.036441
45	EGR2	0.0001621	0.00053823	0.220185	45	2	1.0879	0.09076	0.19499	1	3421	2	0.0044526
46	ZCCHC9	0.00016999	0.00056573	0.226293	46	3	-0.22257	0.012321	0.039952	0.778248	897	2	0.25716
47	MYC	0.00017579	0.00058663	0.229552	47	2	1.0644	1.3612e-05	5.6931e-05	0.025619	40	4	2.0321
48	VN1R4	0.0001895	0.00061799	0.23422	48	3	2.6121	0.21215	0.33475	1	5677	2	0.12886
49	C8orf47	0.00020056	0.00079235	0.264233	49	4	1.3767	0.074713	0.17143	0.999345	2956	2	-0.045735
50	HGF	0.00020758	0.00062459	0.23422	50	3	1.6239	0.059041	0.10755	0.951586	2467	2	0.60222
51	MIP	0.00023414	0.000728	0.262079	51	3	2.0742	0.097469	0.20711	1	3611	3	0.32075
52	TAF2	0.00025544	0.0007907	0.264233	52	3	1.9172	0.00047697	0.0021812	0.25707	149	4	0.93788
53	GNB4	0.00025641	0.0007929	0.264233	53	2	0.88842	0.019113	0.049553	0.817856	1172	1	-0.27454
54	RUVBL2	0.00025641	0.0007929	0.264233	54	3	1.8615	4.5595e-05	0.00021755	0.071917	56	3	1.7356
55	SLC25A3	0.00026314	0.00081326	0.264233	55	3	1.7246	0.0002126	0.00078245	0.140842	106	4	1.0604
56	RPS25	0.00029144	0.00082206	0.264233	56	3	1.5685	0.080299	0.15551	0.989056	3113	2	0.45586
57	GPR61	0.00029736	0.00091832	0.275495	57	3	0.23012	0.014929	0.047661	0.810017	1023	3	0.57966
58	PAPOLA	0.00029736	0.00091832	0.275495	58	3	-0.34208	0.18493	0.30497	1	5248	1	0.02522
59	CELF1	0.00029736	0.00091832	0.275495	59	3	0.98518	0.046057	0.11089	0.957237	2068	3	0.43808
60	ZNF563	0.00029736	0.00091832	0.275495	60	3	0.010925	0.13698	0.25251	1	4334	2	-0.057204
61	ACTR2	0.00033707	0.0010322	0.299665	61	3	1.2209	0.0013114	0.0054568	0.404698	233	1	0.48029
62	POLA2	0.00033707	0.0010322	0.299665	62	2	0.72605	0.0014366	0.005854	0.414314	251	2	-0.074188
63	HSPBAP1	0.00036388	0.0010998	0.30457	63	2	0.95151	0.58743	0.62223	1	10707	1	-0.44662
64	CAB39	0.0003858	0.0010674	0.300201	64	3	-0.86963	0.038688	0.092758	0.932539	1835	2	0.12561
65	KCNK3	0.00039595	0.0011867	0.322373	65	2	0.58444	0.75142	0.75205	1	13166	1	0.0080687
66	SEC13	0.00039987	0.0011999	0.322373	66	3	1.7905	5.6842e-06	2.4477e-05	0.012588	34	5	1.0516
67	PAFAH1B1	0.00040257	0.0010564	0.300201	67	2	2.551	0.015033	0.039392	0.776631	1029	1	-0.97059
68	FAM160B1	0.00041986	0.0012616	0.33394	68	1	-0.59085	0.29427	0.42523	1	7177	1	0.049873
69	TANK	0.00042809	0.0015597	0.364601	69	3	0.42092	0.12958	0.26851	1	4211	2	-0.15742
70	ANKLE2	0.00045802	0.0013809	0.347552	70	2	-0.24591	0.0014484	0.0058925	0.414314	253	2	0.071996
71	ACOX1	0.00046477	0.0014002	0.347552	71	2	1.0261	0.23403	0.35875	1	6104	2	0.31034
72	RCL1	0.00047251	0.0013199	0.344311	72	3	1.7491	0.012041	0.033037	0.734158	885	2	0.83739
73	GBP3	0.00050317	0.0015118	0.358064	73	2	0.52717	0.05865	0.13519	0.981469	2458	1	-0.23692
74	RPL37A	0.00050763	0.0014095	0.347552	74	2	0.24204	0.012361	0.032733	0.734158	902	1	-0.29787
75	AGTR2	0.00053821	0.0014931	0.358064	75	3	1.7795	0.0969	0.17681	1	3594	2	0.30584
76	IGBP1	0.00057189	0.0016878	0.389502	76	3	1.2986	4.9252e-06	2.0077e-05	0.011293	32	5	1.6781
77	DUT	0.00058072	0.0018485	0.40495	77	3	-1.0139	0.0033262	0.014133	0.576822	387	3	0.35357
78	GNG10	0.00058778	0.0013991	0.347552	78	1	0.22406	0.89263	0.8926	1	15788	0	-0.61477
79	WDR93	0.00058818	0.001734	0.391894	79	3	1.9042	0.049009	0.11656	0.957237	2173	1	-0.28857
80	SMARCB1	0.00059161	0.0017417	0.391894	80	3	1.6732	2.0572e-10	2.7503e-07	0.000248	9	5	2.312
81	HIST1H2BH	0.00060762	0.0014359	0.349277	81	2	1.6554	0.00096575	0.0028006	0.29538	206	3	2.1455
82	CCDC90B	0.00060925	0.0022049	0.422214	82	3	0.85178	0.8317	0.83433	1	14640	1	-0.1118
83	PSMC5	0.00061165	0.0017962	0.399157	83	3	1.4734	0.0081926	0.027408	0.694385	690	2	-0.21551
84	MORN2	0.00064372	0.0018903	0.40495	84	2	0.78104	0.35625	0.49376	1	8351	2	0.035329
85	AK5	0.00066754	0.0019563	0.409452	85	3	1.8493	0.00080925	0.0036367	0.340334	188	5	1.1846
86	ZNF264	0.00069437	0.0020283	0.417586	86	3	1.7439	0.0098732	0.032531	0.734158	768	3	0.52604
87	KIAA0895L	0.00069968	0.0020415	0.417586	87	1	-0.47682	0.95943	0.95961	1	17115	0	-0.22026
88	MRPL51	0.00071218	0.0020751	0.41968	88	3	1.5182	0.17977	0.29929	1	5150	2	0.16972
89	PRAMEF12	0.00072664	0.0021108	0.422167	89	3	1.7202	0.097812	0.20775	1	3625	3	0.47263
90	EIF3E	0.00074492	0.002162	0.422214	90	2	1.214	0.044216	0.10727	0.951575	2011	2	0.35484
91	QSER1	0.00075564	0.0021895	0.422214	91	1	0.69704	0.25005	0.37644	1	6390	2	0.30234
92	ACTR10	0.0007989	0.0022043	0.422214	92	2	1.3199	3.6844e-05	0.00017739	0.066522	50	3	2.1974
93	PGD	0.00079944	0.0023127	0.424604	93	3	1.7751	2.2284e-09	2.7503e-07	0.000248	12	5	1.9097
94	HNRNPA2B1	0.00081141	0.0023479	0.424604	94	3	-1.0767	0.027033	0.072799	0.899265	1426	2	0.12398
95	SENP6	0.0008116	0.0023479	0.424604	95	2	-1.0767	0.01421	0.045567	0.805434	992	4	0.58364
96	ZNF182	0.00081654	0.0023589	0.424604	96	3	1.7372	0.37385	0.5052	1	8535	1	-0.021083
97	LYRM2	0.00081693	0.0022423	0.424604	97	3	1.5905	0.012287	0.033638	0.735339	895	3	0.80618
98	SLMO2	0.00084084	0.0024266	0.426647	98	2	-2.1136	0.76373	0.76351	1	13368	0	-0.14839
99	KIF18A	0.00084084	0.0024266	0.426647	99	2	0.82009	0.11429	0.19911	1	3947	2	0.43355
100	PSMB1	0.00085453	0.0023556	0.424604	100	3	0.30641	0.12407	0.21148	1	4115	2	0.49101
101	C16orf80	0.00085517	0.0024651	0.426647	101	3	1.3415	0.030812	0.080421	0.907358	1567	3	0.74035
102	SLC9B1	0.00085648	0.0019123	0.40495	102	2	2.345	0.081323	0.14089	0.981469	3143	1	-0.24196
103	ANAPC1	0.00088537	0.0024464	0.426647	103	3	-0.071641	0.052733	0.11959	0.95889	2282	2	-0.76743
104	ERGIC1	0.0009235	0.0026427	0.44449	104	1	0.41376	0.2926	0.42336	1	7153	2	-0.022372
105	DTL	0.00093102	0.002662	0.44449	105	3	-0.8397	0.043391	0.10562	0.951182	1984	2	-0.82446
106	LCMT1	0.00093102	0.002662	0.44449	106	3	1.3987	0.0046867	0.016476	0.607724	473	4	0.76818
107	GMPS	0.00093289	0.0026669	0.44449	107	2	1.2087	0.012582	0.040729	0.779919	918	2	0.34955
108	MOCS2	0.00094025	0.0032984	0.463838	108	2	0.55423	0.043182	0.1361	0.981469	1973	4	-0.22413
109	RABL2B	0.00096174	0.0027494	0.449871	109	2	-0.1338	0.91816	0.91847	1	16311	0	-0.14969
110	RPL3	0.00099085	0.0019046	0.40495	110	2	-0.97502	0.47724	0.47743	1	9506	0	-0.73851
111	EMC3	0.001016	0.0028963	0.455402	111	3	1.8348	0.00013611	0.00062239	0.119181	92	4	1.0386
112	BIRC5	0.0010205	0.0029095	0.455402	112	3	1.4797	0.00027008	0.0012384	0.181236	122	5	0.88123
113	RAC1	0.0010518	0.0027742	0.449871	113	2	0.86545	0.82348	0.82363	1	14479	0	-1.4048
114	MAP2K4	0.0010769	0.0030789	0.463592	114	2	0.052865	0.060683	0.13908	0.981469	2518	2	-0.31723
115	MS4A5	0.0010913	0.0031251	0.463592	115	1	-0.95279	0.13251	0.24764	1	4259	2	-0.30422
116	KIF23	0.0011273	0.003223	0.463592	116	3	-1.0767	0.036934	0.092831	0.932539	1762	2	0.26804
117	SETD7	0.0011273	0.003223	0.463592	117	3	1.223	0.003074	0.011237	0.542285	370	3	0.98241
118	SLC25A16	0.0011273	0.003223	0.463592	118	3	1.1242	0.10967	0.22265	1	3861	2	0.32786
119	SEH1L	0.0011471	0.0032698	0.463592	119	3	1.3876	0.066603	0.15017	0.984802	2720	1	0.16963
120	ZNF285	0.0011471	0.0032698	0.463592	120	3	1.3876	0.00016518	0.00076045	0.140842	95	5	1.0889
121	SSBP4	0.0011473	0.0032709	0.463592	121	1	0.40737	0.84335	0.84369	1	14853	0	-0.12044
122	PSMB3	0.0011712	0.0030003	0.463592	122	2	0.021693	0.027779	0.06895	0.888699	1451	1	-3.5552
123	MASTL	0.0011805	0.0033529	0.467841	123	2	0.631	0.11478	0.2283	1	3956	2	-0.19344
124	CEP290	0.0012032	0.0034178	0.473229	124	2	0.85789	0.060883	0.13946	0.981469	2525	3	0.52977
125	KIF1B	0.0012562	0.0035745	0.491157	125	3	1.733	0.21374	0.33644	1	5711	2	0.058955
126	DRD5	0.0012714	0.0036103	0.492312	126	2	1.3432	0.020327	0.059005	0.854623	1213	3	0.84389
127	IGSF3	0.001276	0.0031829	0.463592	127	1	1.029	0.089253	0.16709	0.998481	3371	2	0.41961
128	CFHR5	0.0012978	0.0032175	0.463592	128	2	1.5149	0.00031226	0.0014387	0.196182	129	4	1.5616
129	SPAG17	0.0013151	0.0037379	0.493868	129	1	0.90475	0.81815	0.81865	1	14372	0	0.096154
130	DR1	0.0013199	0.0037489	0.493868	130	3	1.4626	0.00023853	0.0010855	0.16559	113	4	0.75092
131	SNX24	0.0013212	0.0037506	0.493868	131	2	0.36656	0.033869	0.086651	0.926251	1657	3	0.38015
132	XRRA1	0.0013298	0.003772	0.493868	132	3	1.4827	0.027033	0.072799	0.899265	1428	1	-0.1015
133	GCNT3	0.0013452	0.003816	0.493868	133	3	1.3453	0.082493	0.17977	1	3184	2	0.22483
134	VAPA	0.0013629	0.0048391	0.512376	134	4	0.51875	0.1099	0.26256	1	3863	2	-0.63377
135	TADA3	0.0013666	0.0038666	0.493868	135	3	1.6957	1.384e-08	2.7503e-07	0.000248	18	5	1.9443
136	MED15	0.0013668	0.0038672	0.493868	136	3	2.0285	2.3668e-05	0.00011139	0.045567	44	5	1.5674
137	PCDH20	0.001371	0.0038776	0.493868	137	1	0.1457	0.74154	0.74247	1	12986	1	0.072993
138	PHF5A	0.0013811	0.0028853	0.455402	138	2	-0.87334	0.65206	0.65268	1	11550	1	-2.2731
139	RPL36A	0.0013811	0.0028853	0.455402	139	2	-0.87334	0.0088371	0.023813	0.673991	722	3	1.2
140	OGT	0.0013947	0.0039288	0.493868	140	3	1.7206	0.0027821	0.010308	0.522898	348	4	0.87481
141	SEMG1	0.0014237	0.0040058	0.493868	141	2	0.8169	0.013318	0.042933	0.793416	949	4	0.37341
142	SMTN	0.0014269	0.0040118	0.493868	142	1	0.33035	0.25993	0.38726	1	6566	2	0.16695
143	RAB4A	0.0014604	0.0041097	0.493868	143	2	1.3011	0.013693	0.044033	0.794141	968	3	0.70164
144	PPIP5K2	0.0014604	0.0041097	0.493868	144	2	0.49055	0.012637	0.040896	0.780164	921	3	0.64534
145	POLA1	0.0014677	0.0041273	0.493868	145	3	-0.52341	0.0001318	0.00059873	0.117359	90	4	1.8904
146	ASUN	0.0014712	0.0041334	0.493868	146	3	1.7734	0.047622	0.11385	0.957237	2121	3	0.68564
147	NDUFB1	0.0014869	0.0041675	0.493868	147	2	0.24543	0.014736	0.047078	0.810017	1012	1	-0.32024
148	ZBTB6	0.0014984	0.0042016	0.493868	148	3	1.2242	0.43739	0.53624	1	9136	1	0.033899
149	RASAL2	0.0015388	0.0043111	0.494261	149	1	-0.14632	0.01269	0.04106	0.780164	923	4	0.45365
150	MRPL54	0.001578	0.00442	0.502491	150	3	1.5211	0.040082	0.099078	0.940529	1883	2	0.27603
151	POLR1B	0.0015827	0.0044387	0.502491	151	3	1.2209	0.058411	0.13472	0.981469	2445	3	0.47566
152	PSMA2	0.0016007	0.0031317	0.463592	152	1	2.331	0.0037822	0.010496	0.526256	415	2	1.6111
153	RORB	0.0016314	0.0045773	0.506961	153	2	0.591	0.099651	0.21106	1	3684	2	-0.36748
154	CDADC1	0.0016399	0.0045976	0.506961	154	3	1.6202	0.0843	0.18301	1	3236	2	0.29426
155	TCTN1	0.0016506	0.0046345	0.506961	155	1	0.63711	0.46176	0.54877	1	9362	1	0.377
156	TAF1A	0.0016695	0.004695	0.507792	156	3	0.87847	0.00044145	0.0020184	0.251383	141	4	1.1582
157	RPLP0	0.0016771	0.0039211	0.493868	157	2	0.51254	0.0023428	0.0088677	0.489221	319	3	0.55961
158	ZNF677	0.0016772	0.0047131	0.507792	158	3	1.6897	0.81903	0.81953	1	14387	0	0.0022394
159	ACTR1A	0.0016961	0.0047676	0.507792	159	2	-0.092209	0.0052945	0.018413	0.634925	506	3	0.48667
160	PPY	0.0017625	0.0049293	0.512877	160	1	0.28844	0.30131	0.43299	1	7296	2	0.30531
161	IPO11	0.0017717	0.0041031	0.493868	161	2	1.5163	0.041612	0.099023	0.940529	1932	1	-0.39554
162	VAMP4	0.0017975	0.0051444	0.529137	162	3	-1.8579	0.044361	0.10755	0.951586	2018	1	-0.43895
163	TOP2A	0.0018342	0.0042087	0.493868	163	2	-0.36818	0.015729	0.041778	0.788265	1059	3	0.83809
164	ZBTB32	0.0018743	0.0052583	0.531733	164	1	0.20719	0.53056	0.58699	1	10040	1	0.053208
165	SLC25A22	0.0018792	0.0042891	0.494261	165	2	1.9829	0.72243	0.72227	1	12662	0	-0.19984
166	RAD9B	0.0019262	0.0053941	0.539142	166	3	1.1186	0.004148	0.01468	0.584104	442	3	0.78459
167	CABLES1	0.0019302	0.0054035	0.539142	167	1	0.10653	0.73263	0.73408	1	12837	1	-0.4631
168	FARSB	0.001951	0.0054513	0.539142	168	3	-1.2549	0.16344	0.2616	1	4816	1	-0.087775
169	NOP16	0.001951	0.0054513	0.539142	169	3	1.0371	0.001313	0.0054634	0.404698	236	4	0.80698
170	TUBA1C	0.0019685	0.0040162	0.493868	170	2	2.1828	0.95701	0.95732	1	17063	0	-1.0437
171	PCDHB3	0.0019976	0.0055745	0.548315	171	3	1.5548	0.33109	0.46585	1	7867	1	0.12417
172	IKBIP	0.0020174	0.0066048	0.587792	172	2	0.21174	0.0027153	0.01313	0.567237	339	5	0.37992
173	TPBGL	0.002042	0.0056906	0.553335	173	1	0.35087	0.55535	0.60194	1	10334	1	0.12369
174	TMEM230	0.0020422	0.0058089	0.553335	174	2	-0.264	0.028326	0.084165	0.922918	1484	2	0.30119
175	NAA50	0.0020691	0.0057572	0.553335	175	2	-0.042385	0.0042383	0.01501	0.589898	447	2	0.22716
176	HMGN5	0.0020719	0.0046471	0.506961	176	2	-0.91971	0.92622	0.9265	1	16449	0	-0.35153
177	SERAC1	0.0020812	0.0057929	0.553335	177	3	1.6185	0.022172	0.062792	0.866101	1277	3	0.58906
178	TCP1	0.0020957	0.0042406	0.493868	178	2	1.8373	0.00097511	0.0034953	0.331136	207	2	1.0179
179	NUP205	0.0020979	0.0058408	0.553335	179	2	0.87847	0.071352	0.15909	0.989056	2856	2	0.27041
180	TAF1L	0.002121	0.0059018	0.556192	180	2	-0.35693	0.15257	0.26971	1	4604	1	-0.034048
181	APPBP2	0.0021294	0.0047599	0.507792	181	2	0.98233	0.061707	0.13126	0.977145	2540	2	0.3815
182	RPS14	0.0021534	0.0042528	0.493868	182	2	-1.2549	0.074138	0.11774	0.958504	2938	1	-0.47953
183	INCENP	0.0021698	0.0060311	0.565414	183	3	1.406	0.21815	0.34134	1	5802	2	-0.024914
184	LRR1	0.0021949	0.0060943	0.565964	184	3	-1.2549	0.0034517	0.012458	0.563448	393	3	1.2543
185	ZMYM1	0.0021961	0.0060998	0.565964	185	2	0.35935	0.018895	0.056046	0.841629	1166	1	0.3217
186	C1orf53	0.0022097	0.0061328	0.566108	186	1	0.85481	0.33692	0.4723	1	7968	1	0.1469
187	RPL19	0.0022429	0.0045184	0.506888	187	2	1.962	0.70025	0.69989	1	12291	0	-0.90509
188	TOMM7	0.0022976	0.0045338	0.506888	188	2	2.4335	0.79784	0.79727	1	13975	0	-0.13913
189	FBXW5	0.0023048	0.0050789	0.525407	189	1	0.52294	0.37345	0.44472	1	8534	1	0.20206
190	SLC30A7	0.0023214	0.0063397	0.580464	190	1	-0.13791	0.32444	0.4158	1	7729	1	-0.082353
191	KCNJ6	0.0023267	0.0063529	0.580464	191	2	1.08	0.010395	0.034104	0.73782	807	4	0.41686
192	PDGFC	0.0023532	0.006398	0.581633	192	2	0.062154	0.002826	0.010457	0.526256	351	2	-0.02779
193	TRIM54	0.00239	0.0064535	0.583736	193	2	0.53787	0.028071	0.074907	0.899265	1474	3	0.56945
194	PRG3	0.0024332	0.006519	0.586547	194	1	0.089662	0.79599	0.7965	1	13953	0	-0.28025
195	PIGH	0.0024474	0.0065498	0.586547	195	2	0.050473	0.014295	0.045804	0.806143	995	1	-0.14972
196	KRTAP4-6	0.0024671	0.0049288	0.512877	196	1	0.13823	0.002293	0.0064678	0.433564	313	1	0.30743
197	RPS4X	0.0024837	0.0048864	0.512877	197	2	0.25715	0.24387	0.25758	1	6277	1	-0.60569
198	WTAP	0.002545	0.0067285	0.593695	198	2	0.43346	0.025726	0.070086	0.892975	1388	2	0.33368
199	LCE1F	0.0026348	0.0052528	0.531733	199	1	0.87554	0.34567	0.37694	1	8131	1	0.30989
200	PCNA	0.0026522	0.0052335	0.531733	200	1	1.4561	0.044282	0.044197	0.794141	2016	1	1.4924
201	ANP32A	0.0026833	0.0069854	0.611207	201	2	1.1167	0.020077	0.058501	0.854035	1209	2	0.10306
202	SSR3	0.0027126	0.0070289	0.611207	202	1	-0.34578	0.0067932	0.023142	0.669204	608	2	0.38191
203	UTP11L	0.0027126	0.0070289	0.611207	203	1	-0.45331	0.013107	0.042292	0.789681	939	1	-0.1608
204	RRM1	0.0027224	0.0058116	0.553335	204	2	-0.19207	0.0057376	0.019848	0.646387	531	2	-1.9923
205	MRPS33	0.0027637	0.007118	0.61598	205	2	1.272	0.0066242	0.022631	0.669204	590	4	0.8164
206	H3F3A	0.0027659	0.002717	0.448678	206	1	3.699	0.0079339	0.0078672	0.467356	677	1	2.7288
207	USP18	0.0027908	0.0071625	0.61687	207	2	1.3409	0.0058438	0.020208	0.646387	545	3	0.65229
208	CHCHD7	0.0028214	0.0080899	0.644331	208	2	-0.69483	0.39074	0.54591	1	8684	2	-0.37409
209	SNAP23	0.0028267	0.0079387	0.644331	209	3	1.0863	0.0015507	0.0067764	0.435626	262	4	0.76922
210	AHR	0.0028452	0.0072649	0.622566	210	2	1.2205	1.022e-09	2.7503e-07	0.000248	11	5	2.5565
211	SLC5A12	0.0029002	0.0073573	0.624673	211	2	0.24533	0.047023	0.11269	0.957237	2095	2	0.090425
212	HIST1H2AL	0.0029102	0.0057753	0.553335	212	2	-0.87334	0.0217	0.050103	0.817856	1264	1	-0.1551
213	NGFRAP1	0.0029522	0.0082715	0.648149	213	2	0.14024	0.087055	0.18813	1	3314	1	-0.07018
214	MUC1	0.0029635	0.009431	0.661088	214	2	0.27837	0.12676	0.29207	1	4165	4	0.15053
215	FAM162A	0.0030198	0.0075745	0.634147	215	1	-0.40185	0.053693	0.12567	0.964681	2310	2	-0.091875
216	LSM4	0.0030198	0.0075745	0.634147	216	1	-2.1136	0.0049037	0.017181	0.614974	485	2	-0.054197
217	SPATA6L	0.0030512	0.0076301	0.635841	217	2	1.6022	0.067818	0.15245	0.989056	2748	2	0.11522
218	PRKAG2	0.0031176	0.0077461	0.642538	218	2	0.35496	0.48473	0.51736	1	9581	1	0.24082
219	ALKBH8	0.0031866	0.0078837	0.644331	219	2	1.1663	0.089181	0.19206	1	3369	2	0.20132
220	IRAK1BP1	0.0032153	0.0079315	0.644331	220	1	0.587	0.31588	0.44898	1	7558	2	0.13862
221	SOST	0.0032175	0.007937	0.644331	221	2	0.83122	0.86144	0.86169	1	15183	0	-0.03086
222	GIPC2	0.0032369	0.007975	0.644331	222	2	0.41733	0.01504	0.047899	0.810017	1033	3	0.36255
223	SDK1	0.0032712	0.0080371	0.644331	223	1	0.025294	0.97081	0.97095	1	17349	0	-0.30894
224	CWC22	0.0033485	0.0081664	0.647555	224	2	0.3154	0.055347	0.12895	0.973867	2360	3	0.4503
225	TMTC3	0.0033828	0.0082318	0.648149	225	2	0.10478	0.040721	0.10035	0.943751	1898	1	0.19346
226	RPL15	0.0033901	0.006629	0.587792	226	1	1.0706	0.74162	0.74138	1	12988	0	-1.8366
227	IQCG	0.0034099	0.0082819	0.648149	227	2	0.28709	0.28733	0.41756	1	7062	1	0.26023
228	FCER1A	0.0034699	0.0083886	0.649848	228	2	-0.14443	0.0032018	0.011655	0.549285	377	2	0.21349
229	SERINC5	0.0034945	0.0084359	0.649848	229	1	0.17492	0.69028	0.6973	1	12116	1	0.10034
230	NOP56	0.0035041	0.008448	0.649848	230	2	-1.1283	0.010259	0.033697	0.735339	797	2	-0.48374
231	PPP1R10	0.0035325	0.0072979	0.622566	231	2	0.29082	0.87721	0.87735	1	15488	0	-0.13347
232	UTS2B	0.0036138	0.0086339	0.652492	232	2	1.0356	0.62626	0.6486	1	11194	1	-0.15759
233	TATDN1	0.0036341	0.0086636	0.652492	233	1	0.20082	0.23284	0.34879	1	6080	2	-0.017866
234	FAM72D	0.0036341	0.0086636	0.652492	234	2	0.53415	0.0067932	0.023142	0.669204	604	1	-0.38324
235	IQCB1	0.0036341	0.0086636	0.652492	235	1	0.48963	0.0067932	0.023142	0.669204	606	2	0.22348
236	ENTPD8	0.003773	0.0089178	0.661088	236	2	-0.16447	0.004097	0.014513	0.583111	434	2	-0.16546
237	C1orf195	0.0037956	0.010362	0.66791	237	1	-0.42137	0.012788	0.046987	0.810017	931	3	0.051186
238	RBM47	0.0038295	0.0090212	0.661088	238	1	0.37586	0.74223	0.74312	1	13001	1	-0.26304
239	GRK4	0.0038571	0.0090734	0.661088	239	2	1.3131	0.066456	0.14989	0.984466	2716	2	0.077318
240	PHAX	0.0038853	0.0091251	0.661088	240	2	0.46272	0.21611	0.33901	1	5759	2	0.22385
241	PNLDC1	0.0038994	0.0091488	0.661088	241	2	0.46598	0.06266	0.14283	0.981469	2582	1	0.11911
242	RPS21	0.0039359	0.0080223	0.644331	242	1	-2.1335	0.019993	0.051616	0.817856	1205	1	0.39912
243	PIK3CD	0.0039411	0.0092109	0.661088	243	1	-0.031489	0.097488	0.20714	1	3613	2	0.36435
244	TLE6	0.003942	0.0092131	0.661088	244	2	0.22329	0.58491	0.62058	1	10672	1	-0.07298
245	C5orf58	0.004058	0.0094134	0.661088	245	2	0.20474	0.042717	0.10428	0.950428	1961	2	0.1169
246	TRMT10C	0.0041085	0.0094992	0.661088	246	1	-0.22762	0.016363	0.050742	0.817856	1084	3	0.51272
247	RBFA	0.0041085	0.0094992	0.661088	247	1	0.029553	0.01504	0.047899	0.810017	1031	2	0.024614
248	LIN28B	0.0041275	0.0095371	0.661088	248	2	0.59547	0.0073473	0.024795	0.679142	639	3	0.59343
249	CMC1	0.0042125	0.0085393	0.652492	249	2	1.3418	0.0014063	0.0049953	0.394029	245	1	-0.33215
250	CALB2	0.0042201	0.0097043	0.661088	250	1	0.50689	0.72689	0.72884	1	12729	1	-0.036716
251	SOCS6	0.0042759	0.0098067	0.661088	251	1	-0.1048	0.95545	0.95566	1	17036	0	-0.38153
252	MTMR2	0.0043317	0.0098947	0.661088	252	1	0.73609	0.73532	0.73661	1	12877	1	-0.14978
253	SMEK1	0.0043601	0.0088039	0.660293	253	1	0.34073	0.029855	0.07358	0.899265	1532	2	0.31565
254	PSG3	0.0043848	0.0080668	0.644331	254	1	1.6944	0.0065775	0.012627	0.56682	586	1	1.4528
255	ACOX3	0.0044433	0.010082	0.661088	255	1	0.19632	0.63556	0.65525	1	11324	1	-0.30948
256	MED28	0.0044723	0.010137	0.661088	256	2	-0.40346	0.0019898	0.0076994	0.46733	292	2	0.19172
257	NDUFB3	0.0044723	0.010137	0.661088	257	2	-0.73751	0.0094358	0.026838	0.691108	744	2	0.8306
258	NECAB1	0.0044723	0.010137	0.661088	258	2	-0.21967	0.010118	0.033243	0.735339	786	3	0.34347
259	JAM2	0.0044723	0.010137	0.661088	259	2	0.39936	0.013577	0.043696	0.794141	959	2	0.17403
260	UPF2	0.0044723	0.010137	0.661088	260	2	-1.6863	2.8185e-06	1.2376e-05	0.008568	27	5	2.0037
261	TMEM258	0.0044723	0.010137	0.661088	261	2	-0.61879	0.83189	0.83232	1	14646	0	-0.94634
262	DYNLRB1	0.0044723	0.010137	0.661088	262	2	-3.0374	0.0010129	0.0044216	0.378996	208	3	0.74534
263	CCT4	0.0044723	0.010137	0.661088	263	2	-1.2012	0.0083747	0.027966	0.702066	699	1	-0.22091
264	PWP2	0.0044723	0.010137	0.661088	264	2	-0.49732	0.00038246	0.0017329	0.229506	133	3	1.3097
265	URI1	0.0044723	0.010137	0.661088	265	2	-0.63654	0.077359	0.17028	0.999345	3029	2	0.04026
266	PSMD2	0.0044723	0.010137	0.661088	266	2	-0.47851	0.60683	0.63522	1	10934	1	-1.9923
267	ZNF304	0.0044991	0.010191	0.662205	267	1	-0.017765	0.3818	0.50897	1	8610	1	0.12136
268	THEMIS2	0.0045267	0.012094	0.686391	268	1	-0.11019	0.81754	0.81746	1	14360	1	0.12114
269	TCTA	0.0046107	0.01039	0.66791	269	2	0.40909	0.062496	0.14251	0.981469	2569	2	0.1549
270	RPL18	0.0046503	0.0093089	0.661088	270	1	-0.52414	0.49406	0.52391	1	9656	1	0.086221
271	HNRNPH2	0.0046665	0.0105	0.67258	271	1	0.90526	0.0091867	0.030394	0.720796	736	4	0.41323
272	KLHL24	0.0047222	0.010597	0.676375	272	1	0.59313	0.94735	0.94754	1	16855	0	-0.23041
273	BMP5	0.004799	0.0095971	0.661088	273	2	0.40345	0.016407	0.043391	0.794141	1089	3	0.95083
274	IRAK4	0.0047996	0.01073	0.678866	274	2	0.088788	0.6619	0.6748	1	11686	1	-0.18978
275	PDE6D	0.0049175	0.010953	0.678866	275	1	0.5102	0.87468	0.8748	1	15434	0	-0.22048
276	MAPK1	0.0049175	0.010953	0.678866	276	2	0.66972	0.25576	0.3773	1	6489	2	0.25309
277	TEX19	0.0049175	0.010953	0.678866	277	2	0.96582	0.65791	0.65823	1	11630	1	0.06594
278	TAS2R42	0.0049175	0.010953	0.678866	278	1	1.0317	0.69735	0.69715	1	12230	0	-0.067017
279	TIPIN	0.0049175	0.010953	0.678866	279	1	-0.65264	0.052983	0.11993	0.959044	2290	1	0.087911
280	TMPRSS13	0.0049413	0.011	0.678866	280	2	0.59313	0.014769	0.047188	0.810017	1013	3	0.45556
281	CCDC3	0.0049423	0.013303	0.70223	281	2	0.5618	0.44942	0.59079	1	9248	2	0.050335
282	TMEM251	0.004962	0.013364	0.70339	282	3	1.3258	0.0049495	0.020076	0.646387	489	5	0.47639
283	IMMT	0.0049794	0.011068	0.678866	283	2	-0.090235	0.026128	0.070885	0.896022	1399	2	-0.30836
284	FILIP1L	0.0049797	0.0099123	0.661088	284	2	1.147	0.027035	0.067287	0.883922	1429	1	-1.2879
285	N4BP2L1	0.0050296	0.010005	0.661088	285	1	-0.25249	0.71224	0.71189	1	12504	0	-0.056881
286	LYRM4	0.0050619	0.010057	0.661088	286	2	-0.7179	0.0069054	0.020809	0.652543	614	2	0.44066
287	ZNF227	0.0050752	0.011239	0.678866	287	2	0.11569	0.089751	0.19311	1	3388	1	0.19883
288	WEE1	0.0050809	0.00986	0.661088	288	1	-1.5564	0.0003737	0.001349	0.189705	132	2	1.2495
289	POLR2H	0.0050835	0.013697	0.714694	289	2	-1.1283	0.00542	0.021772	0.663107	510	4	0.61917
290	MAP4	0.005084	0.013698	0.714694	290	1	0.42293	0.034725	0.10127	0.944969	1686	3	0.065171
291	HEXIM1	0.0051126	0.011301	0.679752	291	1	1.3829	0.95667	0.95687	1	17056	0	-0.15467
292	KIF2A	0.0051259	0.011329	0.679752	292	2	-0.42712	0.067923	0.15265	0.989056	2752	1	0.15795
293	CMC2	0.0051583	0.010017	0.661088	293	2	1.1972	0.06027	0.10946	0.956717	2504	1	-1.0914
294	SPPL2C	0.0051684	0.011417	0.682757	294	2	0.13766	0.31164	0.44431	1	7488	2	-0.13129
295	HIGD1A	0.0051719	0.010042	0.661088	295	2	1.7147	0.15265	0.24372	1	4606	1	0.25427
296	TCEAL2	0.0051825	0.010282	0.66577	296	2	0.79089	0.086864	0.16403	0.994801	3309	2	0.17928
297	FLYWCH2	0.0052242	0.011511	0.686103	297	1	0.21247	0.71792	0.72087	1	12591	1	-0.19485
298	CGNL1	0.0052799	0.011617	0.686391	298	1	-0.30564	0.1653	0.28361	1	4854	2	0.16067
299	GMFG	0.0053357	0.011709	0.686391	299	1	0.69328	0.084712	0.18378	1	3245	2	0.28926
300	MRPL47	0.0053811	0.013552	0.711183	300	2	-0.26451	0.16593	0.31844	1	4871	1	0.23529
301	ZFP69B	0.0054151	0.01186	0.686391	301	2	0.45868	0.54938	0.59829	1	10265	1	0.035007
302	RHEB	0.00543	0.011883	0.686391	302	2	0.56879	0.035225	0.089373	0.932121	1702	2	-0.51515
303	HIST1H2AM	0.0054749	0.01196	0.686391	303	2	1.2383	0.13876	0.25454	1	4364	2	0.21701
304	ZNF550	0.0055029	0.012004	0.686391	304	1	0.61368	0.97982	0.97999	1	17541	0	-0.54634
305	POP4	0.0055149	0.012023	0.686391	305	2	-0.93433	0.047345	0.11331	0.957237	2106	1	-0.20938
306	COX10	0.0055299	0.012046	0.686391	306	2	0.89427	0.079038	0.17336	1	3078	3	0.53677
307	GAS2L1	0.0055586	0.012108	0.686391	307	1	-0.43965	0.85141	0.85173	1	14991	0	-0.023669
308	MIPOL1	0.0055676	0.012126	0.686391	308	2	0.26879	0.080365	0.17584	1	3116	2	-0.043067
309	CDK6	0.0055676	0.012126	0.686391	309	2	0.82079	0.015981	0.049934	0.817856	1069	3	0.62613
310	ANKRD7	0.0055873	0.010994	0.678866	310	1	-0.81726	0.011009	0.030575	0.721847	841	1	0.17178
311	CORO2B	0.0056701	0.012308	0.694513	311	1	0.46405	0.80289	0.80334	1	14071	0	-0.056529
312	NUTF2	0.0056985	0.011208	0.678866	312	2	-2.0066	0.057627	0.12594	0.964681	2419	1	0.15268
313	SNX6	0.0056985	0.011208	0.678866	313	2	-1.3218	0.27411	0.38786	1	6825	1	-1.184
314	PSMA3	0.0056985	0.011208	0.678866	314	2	-0.7149	0.019575	0.050632	0.817856	1194	1	-1.6543
315	MITD1	0.0056985	0.011208	0.678866	315	2	-0.65439	0.039045	0.097021	0.932539	1857	1	-0.1913
316	RPL13A	0.0056985	0.011208	0.678866	316	2	0.96263	0.00023279	0.00084846	0.148899	112	3	1.9407
317	EXOSC4	0.0057348	0.012418	0.697363	317	2	1.4666	0.00031097	0.0014332	0.196182	128	4	0.93537
318	NUP98	0.0058095	0.012553	0.697363	318	1	-0.29914	0.5017	0.52938	1	9722	1	-0.77878
319	MPPE1	0.0058095	0.012553	0.697363	319	1	0.38956	0.093138	0.19922	1	3493	2	0.071293
320	ANGPTL5	0.0058095	0.012553	0.697363	320	1	-0.25638	0.020105	0.058553	0.854089	1210	3	0.56991
321	ABCC1	0.0058811	0.012688	0.698444	321	2	0.73344	0.89501	0.89546	1	15842	0	-0.1321
322	RPL36	0.0058811	0.012688	0.698444	322	2	0.93629	0.42245	0.47542	1	8967	1	0.033931
323	CMYA5	0.0059488	0.012813	0.699528	323	1	0.19753	0.89303	0.89347	1	15798	0	-0.42233
324	ATP5J2	0.0059782	0.01593	0.748688	324	3	0.71958	0.057185	0.15352	0.989056	2409	3	0.19172
325	JADE1	0.0059978	0.0129	0.699528	325	2	0.49533	0.90808	0.90844	1	16123	0	-0.36444
326	PRTG	0.0060045	0.01291	0.699528	326	1	0.21786	0.81595	0.81651	1	14321	0	0.16162
327	EMCN	0.0061025	0.013075	0.699528	327	2	0.066998	0.15394	0.27124	1	4631	1	0.13471
328	FAM91A1	0.0061025	0.013075	0.699528	328	2	-0.1597	0.29272	0.42349	1	7155	2	-0.78082
329	SNW1	0.0061159	0.013101	0.699528	329	2	-0.48292	0.00068035	0.0030718	0.308894	173	3	1.3123
330	GPR107	0.0061209	0.01311	0.699528	330	2	0.96535	0.11962	0.23353	1	4043	2	0.35714
331	RAP1GAP2	0.0061716	0.013193	0.700502	331	1	-0.4436	0.11563	0.22921	1	3972	1	0.24335
332	LRCH4	0.0061893	0.012071	0.686391	332	1	0.40635	0.59914	0.60533	1	10843	1	-0.23954
333	HDLBP	0.0062053	0.013253	0.701616	333	2	0.38864	0.99906	0.99906	1	17959	0	-0.67215
334	RPS23	0.0062604	0.01209	0.686391	334	2	-0.29094	0.00051518	0.0018661	0.238221	152	2	1.3155
335	ARL4A	0.0062604	0.01209	0.686391	335	2	0.49881	0.00985	0.026438	0.688979	766	2	1.354
336	LSM5	0.0062723	0.009843	0.661088	336	1	0.68209	0.00013868	0.00053493	0.109417	93	3	2.1094
337	KIAA0391	0.0063563	0.018551	0.798306	337	3	0.38051	0.027763	0.10186	0.944969	1450	5	0.12644
338	TICRR	0.0064572	0.012541	0.697363	338	2	1.2328	0.0066165	0.020103	0.646387	589	1	-0.166
339	ZNF730	0.00657	0.012652	0.698444	339	1	-0.12577	0.34962	0.35232	1	8199	1	-0.3486
340	DDX50	0.0066059	0.013958	0.717822	340	2	0.13559	0.13006	0.24497	1	4217	1	-0.50474
341	SEC11A	0.0066123	0.015637	0.748163	341	2	-0.10405	0.032515	0.094984	0.932539	1614	2	-0.22696
342	ZNF492	0.0066173	0.013979	0.717822	342	1	-1.5564	0.10792	0.19089	1	3834	1	0.22141
343	FGFR2	0.0066173	0.013979	0.717822	343	1	-0.011039	0.40962	0.46725	1	8848	1	-0.077665
344	CWF19L2	0.0066173	0.013979	0.717822	344	1	-0.65313	0.01504	0.047899	0.810017	1030	1	-0.4698
345	CENPI	0.0066173	0.013979	0.717822	345	1	-0.17319	0.053693	0.12567	0.964681	2309	1	-0.18626
346	ANGPTL7	0.0066304	0.013998	0.717822	346	2	-0.014234	0.32222	0.45585	1	7682	1	-0.16992
347	CHRFAM7A	0.0066578	0.014047	0.718314	347	2	-0.5916	0.025222	0.069	0.888699	1373	3	0.68479
348	TSG101	0.006678	0.012951	0.699528	348	2	0.56014	0.010674	0.029785	0.715347	818	2	0.70198
349	TMC7	0.0066962	0.014109	0.719449	349	2	0.52246	0.53762	0.59121	1	10127	1	-0.48228
350	UBTF	0.006723	0.013038	0.699528	350	2	0.93663	0.0054644	0.018964	0.643387	514	3	0.92074
351	PFDN1	0.0067688	0.013136	0.699528	351	1	0.11929	0.8328	0.83269	1	14661	0	-1.0051
352	TRAPPC2	0.0067688	0.013136	0.699528	352	1	0.85703	0.017981	0.044122	0.794141	1129	2	0.85894
353	ZNHIT6	0.006787	0.014262	0.725192	353	2	1.0936	0.016663	0.051388	0.817856	1100	2	0.18169
354	CDK2AP1	0.0068271	0.018038	0.790887	354	2	0.43755	0.18676	0.35015	1	5282	3	-0.023383
355	ZEB2	0.0068396	0.014352	0.727598	355	2	1.4806	5.0414e-05	0.0002379	0.07236	60	4	0.98505
356	RCN1	0.0068591	0.01439	0.727598	356	2	-0.31199	0.21024	0.33263	1	5644	2	-0.12704
357	MFF	0.0069817	0.014604	0.73632	357	2	0.58033	0.027693	0.074145	0.899265	1449	3	0.5802
358	C12orf60	0.0070627	0.014748	0.739996	358	1	0.43606	0.13203	0.24715	1	4249	1	-0.43201
359	NR1H2	0.0070688	0.014759	0.739996	359	2	1.0225	0.22566	0.34954	1	5951	2	0.23463
360	SP2	0.0071184	0.014844	0.742203	360	1	0.11844	0.31262	0.44542	1	7506	2	0.24133
361	MEOX2	0.0071741	0.014937	0.744782	361	1	-0.2227	0.86371	0.86395	1	15230	0	-0.071083
362	SMC6	0.0072298	0.015024	0.747046	362	1	0.18669	0.70212	0.70717	1	12326	1	0.13126
363	SHMT2	0.0072854	0.01512	0.748163	363	2	0.11045	0.70981	0.71377	1	12466	1	-0.20281
364	SNRPF	0.0073325	0.010793	0.678866	364	1	0.75356	0.038351	0.069401	0.892649	1823	1	1.2726
365	ZNF831	0.0073411	0.015215	0.748163	365	1	0.14715	0.80861	0.80912	1	14191	0	-0.15189
366	RFX6	0.0073967	0.015312	0.748163	366	1	-0.56584	0.032378	0.083617	0.921686	1610	3	0.36313
367	CDCA5	0.0074451	0.015394	0.748163	367	2	0.26412	0.83057	0.83097	1	14612	0	-0.082918
368	ARSG	0.0074524	0.015406	0.748163	368	1	0.25155	0.77352	0.77399	1	13541	0	-0.0021963
369	ATPIF1	0.0074653	0.015427	0.748163	369	2	-0.5155	0.016523	0.051092	0.817856	1094	3	0.57559
370	MEPCE	0.0074877	0.020175	0.814223	370	3	1.2637	0.20282	0.41424	1	5529	2	-0.11898
371	C2orf71	0.0075081	0.015502	0.748163	371	1	0.8292	0.1408	0.25675	1	4400	2	0.29493
372	CCT6A	0.0075083	0.0074282	0.627737	372	1	2.5	8.6941e-05	0.00016887	0.064672	76	2	2.6904
373	CXCL9	0.0075174	0.015518	0.748163	373	2	0.61896	0.25058	0.37703	1	6401	2	0.16717
374	ICOS	0.0075174	0.015518	0.748163	374	2	1.0844	0.033537	0.086018	0.924923	1649	3	0.58444
375	GDF9	0.0075697	0.015616	0.748163	375	2	0.5956	0.0029543	0.010861	0.537338	362	3	0.40935
376	CTDP1	0.0075697	0.015616	0.748163	376	2	1.2833	0.042542	0.10395	0.950236	1957	2	0.19975
377	CLU	0.0076194	0.015702	0.748163	377	1	-0.33767	0.60542	0.6343	1	10916	1	-0.14291
378	DDX27	0.0076455	0.015743	0.748163	378	2	0.72788	0.026469	0.0716	0.898815	1406	3	0.68688
379	ABCA12	0.007675	0.015795	0.748163	379	1	0.32123	0.017327	0.052758	0.82835	1111	2	0.36284
380	TLR4	0.0077481	0.015922	0.748688	380	2	0.056193	0.035327	0.089579	0.932121	1704	3	0.47698
381	GEMIN6	0.0077481	0.015922	0.748688	381	2	0.5175	0.028942	0.076665	0.904447	1498	3	0.57461
382	ZNF124	0.0079715	0.020091	0.814223	382	2	-0.3531	0.035151	0.10227	0.944969	1700	2	0.2952
383	RPP14	0.007976	0.016339	0.763881	383	2	0.32954	0.046893	0.11244	0.957237	2089	3	0.5091
384	ATP6V1H	0.0079806	0.015245	0.748163	384	2	0.80391	0.041383	0.098516	0.938601	1923	2	0.34844
385	RNF24	0.0080162	0.018059	0.790887	385	2	0.0074078	0.20859	0.33091	1	5624	2	0.14854
386	TMEFF1	0.008189	0.016722	0.76756	386	2	0.85321	0.018634	0.055521	0.841629	1149	2	-0.13276
387	ZNF547	0.008198	0.016737	0.76756	387	2	0.85634	0.031796	0.082446	0.914762	1597	3	0.48976
388	SLC25A26	0.0082164	0.01566	0.748163	388	1	1.2413	0.0011385	0.0040767	0.35799	219	2	0.60442
389	PTGES3	0.0082666	0.021547	0.82106	389	3	-0.11995	0.1186	0.27213	1	4017	2	-0.31331
390	NSF	0.0082748	0.015762	0.748163	390	1	-2.3672	0.96562	0.96575	1	17250	0	-0.66439
391	EIF1AX	0.0084168	0.01601	0.750477	391	2	-0.36765	0.99308	0.99312	1	17825	0	-0.52568
392	SRP54	0.0084266	0.0083677	0.649848	392	1	2.5891	0.0011103	0.0032164	0.314652	216	2	2.0271
393	TYK2	0.0084538	0.017176	0.76756	393	1	0.024234	0.11962	0.23353	1	4040	2	0.089429
394	ATF2	0.0084538	0.017176	0.76756	394	1	0.37294	0.00054735	0.002486	0.281431	158	2	0.27549
395	ATP8A2	0.0084538	0.017176	0.76756	395	1	-0.25708	0.0098989	0.032615	0.734158	769	3	0.41574
396	CHORDC1	0.0084538	0.017176	0.76756	396	1	-4.9901	0.0025378	0.0095025	0.512109	327	1	-0.11238
397	ZC3H4	0.0084538	0.017176	0.76756	397	1	0.0054709	0.035068	0.084995	0.92442	1697	3	0.51812
398	BIRC3	0.0084538	0.017176	0.76756	398	1	-0.85517	0.0011441	0.0048969	0.394029	220	2	-0.12687
399	ACSM3	0.0084538	0.017176	0.76756	399	2	0.34668	0.016363	0.050742	0.817856	1082	1	-0.048876
400	PCGF6	0.0084538	0.017176	0.76756	400	1	0.33355	0.80816	0.80868	1	14181	0	0.017761
401	FRMD5	0.0084538	0.017176	0.76756	401	1	0.48604	0.78907	0.78914	1	13818	0	-0.0022589
402	FASLG	0.0084538	0.017176	0.76756	402	1	0.66112	0.022848	0.064185	0.867366	1305	1	-0.36792
403	KRT12	0.0084538	0.017176	0.76756	403	1	0.1283	0.46287	0.5023	1	9370	1	0.11786
404	RB1CC1	0.0084657	0.017193	0.76756	404	2	-0.52931	0.038838	0.096616	0.932539	1841	3	0.50172
405	GPATCH4	0.0084749	0.017205	0.76756	405	2	0.43469	0.31559	0.44865	1	7552	2	0.05719
406	TCEAL1	0.0085826	0.017381	0.772509	406	2	0.7896	0.097338	0.20688	1	3605	3	0.31988
407	FGFR1OP2	0.0085961	0.022654	0.830193	407	3	0.5625	5.9096e-05	0.00039521	0.087825	64	4	0.28543
408	MSH3	0.0086785	0.017555	0.777191	408	2	1.1204	0.20365	0.32551	1	5544	2	0.10885
409	ZNF69	0.0086898	0.016522	0.76756	409	2	1.3793	0.95042	0.95069	1	16911	0	-0.4403
410	SPRR1B	0.0087095	0.017608	0.777191	410	2	0.72719	0.010204	0.033526	0.735339	793	2	0.094093
411	NSA2	0.0087504	0.016664	0.76756	411	1	-1.7918	0.0041475	0.014075	0.575911	440	3	0.68168
412	FBL	0.0087504	0.016664	0.76756	412	1	1.3762	0.00061954	0.0027984	0.29538	167	2	0.29654
413	MALSU1	0.008878	0.01789	0.787347	413	2	-0.15497	0.62313	0.6464	1	11150	1	-0.06383
414	XKR9	0.0090633	0.017227	0.76756	414	2	0.59451	0.010634	0.029693	0.714599	817	2	0.6333
415	IL17C	0.0091766	0.018376	0.798306	415	1	0.94024	0.043928	0.10669	0.951182	2001	3	0.46508
416	RNF7	0.0092519	0.022211	0.830193	416	1	0.92164	5.3508e-05	0.00033581	0.079534	62	5	1.0823
417	DCUN1D1	0.0092993	0.018583	0.798306	417	2	-0.74209	0.91838	0.91868	1	16315	0	-0.35971
418	SNRPD2	0.0092993	0.018583	0.798306	418	2	-1.0767	0.016363	0.050742	0.817856	1085	2	-0.22293
419	CDC45	0.0092993	0.018583	0.798306	419	2	-1.0767	0.030444	0.074883	0.899265	1549	1	-0.43616
420	C3orf17	0.0092993	0.018583	0.798306	420	2	-0.065615	0.036246	0.091429	0.932539	1734	3	0.53703
421	PTPN12	0.0092993	0.018583	0.798306	421	2	-0.57415	0.0041184	0.014584	0.583377	438	4	0.71638
422	ERN2	0.0094544	0.018851	0.80408	422	1	0.55365	0.61869	0.64336	1	11100	1	-0.37146
423	LRRC2	0.00951	0.018955	0.804677	423	1	0.40071	0.18994	0.31049	1	5333	1	0.022034
424	KCNH1	0.0095655	0.019056	0.805176	424	1	0.43462	0.28733	0.41756	1	7061	1	-0.012697
425	MAX	0.0095692	0.025887	0.838129	425	2	0.60561	2.0717e-06	1.3476e-05	0.008984	25	8	1.2943
426	KCTD9	0.0095958	0.018155	0.793173	426	2	1.7799	0.095622	0.16178	0.990685	3559	2	0.42789
427	MKNK1	0.0097322	0.019363	0.812447	427	2	0.82514	0.90674	0.90711	1	16096	0	-0.0012222
428	RHOBTB1	0.0097878	0.019461	0.813937	428	1	0.54431	0.35976	0.49768	1	8411	2	0.041854
429	MSH6	0.0098084	0.019489	0.813937	429	2	0.83232	0.055107	0.12847	0.972431	2353	1	-0.029103
430	EFHC2	0.0098433	0.019551	0.814223	430	1	1.1734	0.022966	0.064449	0.868319	1312	3	0.52906
431	REST	0.0098989	0.019649	0.814223	431	1	-0.37541	0.22788	0.35193	1	5990	2	0.029552
432	ZNF181	0.0099291	0.018779	0.802909	432	1	-0.55244	0.039923	0.095425	0.932539	1880	1	0.13857
433	AQR	0.0099544	0.019733	0.814223	433	1	0.054467	0.41259	0.52388	1	8876	1	-0.42481
434	DHX8	0.00996	0.019744	0.814223	434	2	-0.922	0.050161	0.11885	0.958575	2207	2	0.052706
435	GPR52	0.0099865	0.019792	0.814223	435	2	0.76863	0.14555	0.26194	1	4485	1	0.035194
436	GSE1	0.01001	0.019833	0.814223	436	1	0.57148	0.70411	0.70891	1	12363	1	-0.029366
437	RBMXL1	0.010061	0.019006	0.80495	437	1	-0.88464	0.0067017	0.018299	0.634623	599	1	-0.11115
438	VSIG10L	0.010065	0.019916	0.814223	438	1	0.46019	0.81615	0.81672	1	14328	0	-0.15512
439	TTPAL	0.010113	0.020004	0.814223	439	2	0.29289	0.00069115	0.0031136	0.310021	175	4	0.74938
440	UNCX	0.010121	0.020016	0.814223	440	1	0.67227	0.20181	0.32352	1	5511	1	0.14686
441	DSTN	0.010129	0.019127	0.806305	441	2	0.43156	0.22186	0.33513	1	5874	1	-0.37412
442	MSI2	0.010146	0.020064	0.814223	442	2	0.17737	0.78596	0.78655	1	13776	0	-0.20246
443	LDB1	0.010177	0.020123	0.814223	443	1	0.72869	0.18058	0.30022	1	5167	2	0.19322
444	IFIH1	0.010179	0.02013	0.814223	444	2	0.64147	0.27387	0.40273	1	6821	2	0.17216
445	PLK4	0.010211	0.019285	0.811037	445	2	1.2935	0.0019914	0.0056537	0.410812	293	2	1.544
446	TAF7	0.010364	0.020446	0.82106	446	2	-0.45999	0.019522	0.057347	0.844999	1191	2	0.30873
447	SAE1	0.010448	0.02212	0.830193	447	2	0.66712	0.0039613	0.016407	0.607724	427	4	0.41737
448	SKP1	0.01049	0.019784	0.814223	448	2	-0.62828	2.5011e-06	1.1276e-05	0.008119	26	4	1.8923
449	ALKBH1	0.010496	0.02068	0.82106	449	2	0.91726	0.16806	0.28666	1	4913	1	-0.29454
450	WDR12	0.010502	0.020696	0.82106	450	2	-0.96288	0.035662	0.090239	0.932539	1718	2	-0.098388
451	C10orf107	0.010523	0.020726	0.82106	451	2	1.0143	0.0075631	0.025456	0.679142	658	3	0.70913
452	SKA2	0.010567	0.0271	0.843286	452	2	0.43108	0.061737	0.16492	0.99592	2542	2	-0.24594
453	PRPF19	0.010631	0.020921	0.82106	453	2	0.17067	0.010071	0.033105	0.734755	785	2	-0.38992
454	AARS	0.01072	0.021074	0.82106	454	2	-1.8056	0.22991	0.35416	1	6033	1	-3.2995
455	RBAK	0.010926	0.021441	0.82106	455	1	-0.55105	0.46851	0.50608	1	9417	1	-0.029624
456	MS4A7	0.010926	0.021441	0.82106	456	1	-0.99743	0.97538	0.97562	1	17441	0	-0.46312
457	PSMD1	0.010926	0.021441	0.82106	457	1	0.42345	0.0045978	0.016166	0.603704	469	2	-0.13896
458	WDR70	0.010926	0.021441	0.82106	458	1	0.51633	0.0037074	0.013267	0.567237	412	3	0.49771
459	UCHL5	0.010926	0.021441	0.82106	459	1	-0.038442	0.83843	0.83852	1	14766	0	-0.24694
460	SI	0.010926	0.021441	0.82106	460	1	0.38832	0.90008	0.90019	1	15954	0	-0.062042
461	EXOSC3	0.010926	0.021441	0.82106	461	1	0.28597	0.024028	0.066594	0.878804	1343	2	0.085236
462	CXorf30	0.010926	0.021441	0.82106	462	2	-0.52648	0.66122	0.66137	1	11678	1	-0.68916
463	CAV3	0.010926	0.021441	0.82106	463	1	0.78455	0.039045	0.097021	0.932539	1860	2	0.052502
464	KRTAP12-3	0.010926	0.021441	0.82106	464	1	0.47681	0.94185	0.94201	1	16763	0	-0.32684
465	ANKRD9	0.010951	0.021487	0.82106	465	2	0.72918	0.5705	0.61143	1	10498	1	0.076894
466	TGIF1	0.010951	0.021487	0.82106	466	2	0.15213	0.078012	0.17151	0.999345	3049	3	0.48853
467	CDC27	0.010978	0.020714	0.82106	467	1	-1.6863	0.073593	0.12927	0.973867	2922	1	-3.1607
468	ZNF283	0.010996	0.021576	0.82106	468	2	-0.41399	0.32169	0.45525	1	7669	1	-0.51917
469	SSU72	0.011018	0.020737	0.82106	469	1	0.59371	0.22442	0.29077	1	5932	1	0.16589
470	NCOA4	0.011068	0.021715	0.822876	470	2	0.26618	0.0085975	0.028658	0.706897	711	3	0.67599
471	VASH2	0.011068	0.021715	0.822876	471	2	0.58839	0.43284	0.53394	1	9084	1	-0.07004
472	BBS10	0.011183	0.021047	0.82106	472	2	0.48189	0.32891	0.36438	1	7823	1	-0.17792
473	RRAGC	0.011351	0.02218	0.830193	473	2	0.78966	0.025558	0.069726	0.892649	1383	3	0.64931
474	OPRM1	0.011351	0.02218	0.830193	474	2	0.88658	0.16478	0.28303	1	4843	1	-0.30181
475	IPO8	0.011432	0.022323	0.830193	475	2	-0.30318	0.51144	0.57604	1	9836	1	-0.56397
476	IRS1	0.011595	0.021415	0.82106	476	1	-0.14514	0.58598	0.58614	1	10690	0	0.006018
477	SHISA7	0.01162	0.022639	0.830193	477	1	0.020595	0.70765	0.71192	1	12421	1	-0.1113
478	BNIPL	0.01162	0.022639	0.830193	478	2	0.16458	0.92205	0.92235	1	16385	0	-0.37642
479	ABTB1	0.011648	0.022692	0.830193	479	2	0.27096	0.30814	0.44043	1	7430	2	0.34767
480	SPATA20	0.011675	0.022736	0.830193	480	1	-0.28533	0.80529	0.80575	1	14120	0	-0.047732
481	ADAM17	0.011701	0.022786	0.830193	481	2	0.4447	0.43553	0.53529	1	9118	1	0.21235
482	CAPNS2	0.011731	0.02283	0.830193	482	1	0.24533	0.42682	0.53088	1	9027	1	0.28526
483	SLC20A2	0.011786	0.022928	0.832072	483	1	0.26039	0.076958	0.16958	0.999345	3018	3	0.34082
484	ANAPC11	0.011809	0.030407	0.865317	484	3	0.18117	0.0028645	0.013764	0.571301	354	4	0.064274
485	ANKS1B	0.011889	0.036948	0.872638	485	4	0.27924	0.00069981	0.0049381	0.394029	177	10	0.4594
486	MEIS2	0.011897	0.023126	0.836206	486	1	0.78163	0.45823	0.54692	1	9327	1	-0.10407
487	C6orf89	0.011902	0.023135	0.836206	487	2	0.14134	0.48234	0.55991	1	9552	1	0.1137
488	ANO9	0.011952	0.02323	0.836465	488	1	0.55636	0.13055	0.24551	1	4226	2	0.080242
489	PIANP	0.011956	0.023235	0.836465	489	2	0.631	0.24411	0.36991	1	6282	2	0.23604
490	HELLS	0.012008	0.023335	0.838129	490	2	-0.59271	0.62727	0.64927	1	11207	1	0.076744
491	RPS27A	0.012027	0.011895	0.686391	491	1	2.807	0.072919	0.072914	0.899265	2906	1	1.1047
492	CCSER1	0.012071	0.023442	0.838129	492	2	0.16925	0.25467	0.38151	1	6467	2	-0.36751
493	DYNC1I2	0.012135	0.022733	0.830193	493	2	-0.804	0.0001078	0.00049147	0.102867	85	4	0.76818
494	UBA52	0.012135	0.022733	0.830193	494	2	-1.1658	0.00058893	0.0026647	0.294266	163	3	1.3936
495	PPIL2	0.012135	0.022733	0.830193	495	2	-0.62483	6.1151e-05	0.00028025	0.074257	66	4	1.8399
496	LDHA	0.012135	0.022733	0.830193	496	2	-0.56471	0.034692	0.084152	0.922918	1684	1	0.32093
497	RPL13	0.012135	0.022733	0.830193	497	2	-1.2549	0.06614	0.14929	0.983314	2709	3	0.6159
498	UTP6	0.012135	0.022733	0.830193	498	2	-0.30974	0.0062933	0.021615	0.661775	567	3	0.56544
499	DONSON	0.012135	0.022733	0.830193	499	2	-0.69689	0.53198	0.55156	1	10059	1	0.37933
500	NOC4L	0.01214	0.023561	0.838129	500	2	0.037111	0.00081525	0.0036576	0.340334	189	4	1.3917
501	RSL1D1	0.012158	0.023595	0.838129	501	2	0.24552	7.3688e-05	0.00033581	0.079534	72	4	1.0673
502	CRYZL1	0.012174	0.023623	0.838129	502	1	0.5746	0.011781	0.038309	0.766177	873	1	0.013953
503	IL13RA2	0.012205	0.023676	0.838129	503	2	0.90491	0.018184	0.05458	0.838961	1136	2	0.084193
504	SOX17	0.01223	0.023718	0.838129	504	1	0.37553	0.87286	0.87331	1	15405	0	0.046634
505	WDR41	0.012271	0.023795	0.838129	505	2	-2.7719	0.012013	0.039024	0.772762	882	2	-0.28025
506	FNTA	0.012351	0.023936	0.838129	506	2	0.60561	0.00012402	0.00055583	0.111606	88	3	1.5347
507	CLEC12B	0.01242	0.025429	0.838129	507	2	1.0427	0.62834	0.6799	1	11224	1	-0.20925
508	FAM49B	0.012435	0.024075	0.838129	508	2	0.24529	0.2698	0.39814	1	6757	2	0.38058
509	ZNF671	0.012451	0.024099	0.838129	509	1	0.4339	0.27841	0.4077	1	6901	1	-0.19485
510	KIAA1279	0.012483	0.024145	0.838129	510	2	0.80142	0.098987	0.20985	1	3665	3	0.44197
511	SPRR2G	0.012505	0.023383	0.838129	511	1	-0.31288	0.006461	0.019728	0.646387	578	1	-0.040441
512	BAX	0.012516	0.024198	0.838129	512	2	-0.01465	0.0052235	0.018186	0.631934	504	3	0.81283
513	BAK1	0.012562	0.024273	0.838129	513	2	-1.4517	0.0038929	0.01387	0.571301	424	4	0.64199
514	BNIP3	0.012564	0.024278	0.838129	514	2	-0.010103	0.048258	0.11514	0.957237	2147	2	-0.036817
515	SCAF11	0.012615	0.024374	0.838129	515	2	0.34523	0.13474	0.25005	1	4296	2	0.25349
516	NLE1	0.012626	0.027743	0.853626	516	2	0.16173	0.0083192	0.032097	0.734158	696	5	0.47771
517	PPP2R3C	0.012645	0.024427	0.838129	517	1	0.73928	0.032347	0.083557	0.921584	1607	3	0.60878
518	CCDC181	0.0127	0.024523	0.838129	518	2	1.3583	0.17167	0.29056	1	4987	1	-0.41765
519	STXBP1	0.012729	0.024567	0.838129	519	1	0.054612	0.71049	0.71438	1	12478	1	0.14587
520	POLR2F	0.012794	0.023873	0.838129	520	1	0.30964	4.3191e-05	0.0002071	0.071082	54	3	0.75495
521	IMMP1L	0.012839	0.024769	0.838129	521	1	0.3646	0.064979	0.14717	0.981469	2675	2	0.23956
522	LAMTOR2	0.012849	0.028083	0.855849	522	2	0.76861	0.0024697	0.010952	0.537338	324	4	0.42225
523	AMOTL2	0.012915	0.024907	0.838129	523	2	1.4074	0.0011143	0.0048001	0.392777	217	3	0.64772
524	MED10	0.012993	0.024228	0.838129	524	1	0.087556	0.0027442	0.009657	0.512595	343	1	0.16866
525	ZNF284	0.013038	0.024305	0.838129	525	1	1.0301	0.040964	0.09765	0.934327	1907	3	0.6752
526	EXOSC2	0.013054	0.025137	0.838129	526	2	0.17129	0.10992	0.22292	1	3864	2	-0.18736
527	PF4V1	0.013111	0.022756	0.830193	527	1	0.41439	0.27634	0.32649	1	6875	1	0.11616
528	ZNF404	0.013187	0.024568	0.838129	528	2	0.89974	0.0047732	0.016752	0.609171	479	4	0.68393
529	ABI3BP	0.013196	0.025402	0.838129	529	2	0.88826	0.0037024	0.013249	0.567237	408	3	0.94833
530	ALG5	0.013196	0.025402	0.838129	530	2	0.53306	0.80241	0.80287	1	14064	0	-0.076979
531	C16orf92	0.013196	0.025402	0.838129	531	2	1.0879	0.11479	0.22831	1	3957	2	0.059013
532	LRRC73	0.013355	0.025666	0.838129	532	2	-0.073523	0.35803	0.49577	1	8379	2	0.27166
533	THRA	0.013378	0.025698	0.838129	533	2	0.44255	0.02802	0.074801	0.899265	1459	2	0.035335
534	EFCAB11	0.013395	0.034033	0.865317	534	2	-0.31936	0.027564	0.096037	0.932539	1445	4	0.16093
535	RAD51AP1	0.013404	0.025743	0.838129	535	2	0.17129	0.52944	0.58633	1	10026	1	0.10214
536	C3orf14	0.013454	0.025832	0.838129	536	2	0.35626	0.69635	0.70231	1	12215	1	-0.47956
537	F13B	0.013545	0.025983	0.838129	537	2	1.5309	0.0074656	0.02516	0.679142	645	3	0.69184
538	ARFIP2	0.013671	0.026202	0.838129	538	2	0.72869	0.093129	0.19919	1	3491	3	0.34584
539	TRRAP	0.013671	0.026202	0.838129	539	2	0.96419	4.2468e-06	1.8427e-05	0.010699	31	5	1.2906
540	CSN1S1	0.013753	0.026355	0.838129	540	1	0.16628	0.0023428	0.0088677	0.489221	317	1	-0.32574
541	ZBTB12	0.013753	0.026355	0.838129	541	1	0.12548	0.0019805	0.0076746	0.46733	291	2	-0.17417
542	GPR137C	0.013753	0.026355	0.838129	542	1	0.012818	0.7977	0.79781	1	13970	0	0.027914
543	KRAS	0.013753	0.026355	0.838129	543	1	0.30993	0.0075426	0.025395	0.679142	652	2	-0.072042
544	ERGIC2	0.013753	0.026355	0.838129	544	1	-3.3435	0.63063	0.63294	1	11258	1	-0.41098
545	ZFP14	0.013753	0.026355	0.838129	545	1	0.36223	0.096266	0.20491	1	3574	2	-0.99484
546	ARRDC3	0.013753	0.026355	0.838129	546	1	0.4935	0.7371	0.73674	1	12902	0	-0.081105
547	ZNF441	0.013753	0.026355	0.838129	547	1	-0.58398	0.82063	0.82075	1	14422	0	0.051007
548	ARCN1	0.013753	0.026355	0.838129	548	1	-0.4302	0.011394	0.037152	0.755305	860	2	-0.66892
549	CFH	0.013753	0.026355	0.838129	549	1	0.028966	0.84362	0.84368	1	14860	0	0.052713
550	TLX3	0.013753	0.026355	0.838129	550	1	0.60955	0.0082638	0.027609	0.697985	693	1	-0.0060445
551	CCL11	0.013753	0.026355	0.838129	551	1	-0.16518	0.12438	0.2119	1	4122	2	0.31906
552	CCND1	0.013753	0.026355	0.838129	552	1	0.31953	0.022848	0.064185	0.867366	1302	3	0.4769
553	SWAP70	0.013753	0.026355	0.838129	553	1	0.91345	0.51126	0.53623	1	9832	1	-0.25723
554	SLC22A15	0.013753	0.026355	0.838129	554	1	0.083591	0.87605	0.87653	1	15470	0	-0.8394
555	USP29	0.013753	0.026355	0.838129	555	1	-0.22611	0.87522	0.8757	1	15449	0	-0.12067
556	RFK	0.013753	0.026355	0.838129	556	2	-0.49732	0.0075426	0.025395	0.679142	654	2	-0.14741
557	THOC3	0.013753	0.026355	0.838129	557	1	-0.35037	0.010702	0.035024	0.742557	824	2	-0.043213
558	TMEM105	0.013753	0.026355	0.838129	558	1	0.83118	0.60317	0.60874	1	10892	1	-0.10422
559	ARPC4	0.013787	0.035129	0.871623	559	2	0.4169	0.0011941	0.0065325	0.435497	225	4	0.18125
560	YWHAG	0.013809	0.026453	0.838235	560	2	0.23146	0.38318	0.5096	1	8622	1	-0.29236
561	NEK5	0.013832	0.026498	0.838235	561	2	1.2554	0.60464	0.63377	1	10907	1	0.25761
562	MRTO4	0.013867	0.026551	0.838449	562	2	1.2132	0.51345	0.57717	1	9852	1	0.35673
563	DNAJC19	0.013931	0.025899	0.838129	563	2	0.98398	0.019433	0.050318	0.817856	1190	3	0.59532
564	CYTH3	0.013956	0.026707	0.840433	564	2	0.43979	0.67028	0.68119	1	11804	1	-0.10414
565	HMG20A	0.013956	0.026707	0.840433	565	2	1.1328	0.070675	0.15782	0.989056	2838	3	0.41951
566	KRT23	0.014048	0.026862	0.842352	566	2	-0.67789	0.0027801	0.010302	0.522898	347	3	0.86646
567	MDM2	0.014073	0.026152	0.838129	567	2	-1.5223	0.013402	0.036209	0.750009	952	2	0.44023
568	CMTM2	0.014118	0.026982	0.842451	568	2	0.99329	0.082139	0.17911	1	3174	1	-0.30216
569	ATP1B1	0.014118	0.026982	0.842451	569	2	0.60534	0.095825	0.20412	1	3567	2	-0.13059
570	PRCC	0.014143	0.02627	0.838129	570	2	1.3302	0.11641	0.20175	1	3985	2	0.43232
571	HOMER1	0.01418	0.036072	0.871623	571	3	0.62563	0.38602	0.59587	1	8646	2	0.15867
572	ATF3	0.014208	0.036454	0.872558	572	2	0.18016	0.013173	0.054776	0.839574	944	3	-0.13263
573	GTF2E2	0.014247	0.026462	0.838235	573	2	1.0031	0.274	0.32482	1	6822	1	0.086243
574	MAGEA1	0.014423	0.027488	0.851477	574	2	0.16786	0.36803	0.5024	1	8491	1	0.27587
575	PAQR7	0.01443	0.0275	0.851477	575	2	0.28877	0.067294	0.15148	0.989056	2730	3	0.4226
576	PER3	0.01447	0.027574	0.851477	576	2	0.04618	0.081122	0.17725	1	3139	1	-0.14944
577	IFT57	0.014501	0.027627	0.851528	577	2	1.3091	0.028257	0.075282	0.899769	1481	2	0.28303
578	FAIM	0.014535	0.027005	0.842451	578	2	1.0948	0.0074564	0.022134	0.669204	644	3	0.87015
579	POLR2C	0.014611	0.027126	0.843286	579	1	-1.6096	0.067691	0.12053	0.959562	2744	1	0.5356
580	SETDB2	0.014639	0.027866	0.855849	580	2	0.62987	0.32468	0.45868	1	7733	2	0.26386
581	ZC3H15	0.014667	0.027912	0.855849	581	2	0.83786	0.0013854	0.0056829	0.410812	242	4	1.2389
582	CFB	0.014722	0.028004	0.855849	582	1	0.29236	0.2012	0.32283	1	5503	1	-0.031205
583	MMP11	0.01475	0.02805	0.855849	583	2	1.0068	0.26238	0.38995	1	6612	2	-0.19775
584	ZNF479	0.014774	0.0281	0.855849	584	2	0.069178	0.011458	0.037346	0.756592	863	2	-0.01561
585	AFP	0.014833	0.028202	0.857467	585	1	0.20863	0.00060596	0.0027417	0.29538	164	5	0.83723
586	FIP1L1	0.014848	0.027578	0.851477	586	2	-1.3433	0.002914	0.010255	0.522898	358	3	0.99347
587	ZNRF2	0.014888	0.028303	0.857467	587	1	0.18498	0.77603	0.77657	1	13590	0	0.17202
588	RPAP1	0.014909	0.028344	0.857467	588	2	1.0784	0.0019276	0.0075151	0.463099	288	2	0.2565
589	TMX2	0.015064	0.028597	0.858572	589	2	-0.011039	0.04769	0.11397	0.957237	2123	2	0.42852
590	IK	0.015109	0.02867	0.858572	590	1	0.0054376	0.04207	0.10304	0.945893	1948	2	-0.18098
591	C1orf192	0.015109	0.02867	0.858572	591	1	0.58532	0.013743	0.044194	0.794141	972	2	0.067219
592	KRTAP15-1	0.015109	0.02867	0.858572	592	1	0.49939	0.0040414	0.014335	0.581828	429	1	-0.02607
593	PPP2CA	0.015148	0.02874	0.858572	593	2	0.5746	1.6278e-06	6.3256e-06	0.004744	24	4	2.3497
594	PARL	0.015148	0.02874	0.858572	594	2	1.0371	0.53606	0.59025	1	10107	1	-0.48913
595	CLCN5	0.015165	0.038428	0.87847	595	1	-0.40451	0.055176	0.15141	0.989056	2356	3	-0.16076
596	NAPA	0.015191	0.024593	0.838129	596	1	-0.20399	0.00019962	0.00059983	0.117359	103	2	2.5891
597	PSMA6	0.015191	0.024593	0.838129	597	1	-1.6863	0.0021919	0.0077979	0.467356	303	2	-0.5668
598	RPL24	0.015191	0.024593	0.838129	598	1	-0.2126	0.023613	0.0531	0.82835	1327	1	-0.78567
599	GPD2	0.01522	0.028873	0.858572	599	1	0.015753	0.96892	0.96909	1	17313	0	-0.62314
600	ING3	0.015263	0.031988	0.865317	600	1	-2.098	0.0027716	0.01211	0.55467	345	2	-0.11576
601	CABS1	0.015275	0.028969	0.858572	601	1	0.25236	0.16421	0.2824	1	4831	2	0.14597
602	ST3GAL6	0.015281	0.028984	0.858572	602	2	1.0844	0.029586	0.077925	0.904447	1520	2	-0.40746
603	SLCO1B3	0.01533	0.029068	0.858572	603	1	-0.026273	0.50737	0.57381	1	9793	1	0.20286
604	CUTC	0.015337	0.029083	0.858572	604	2	0.029942	0.082139	0.17911	1	3173	2	0.16913
605	FBXO9	0.015374	0.02914	0.858572	605	2	0.75453	0.17966	0.29919	1	5147	1	0.0096517
606	HAUS7	0.015386	0.029164	0.858572	606	1	-0.086785	0.075667	0.16719	0.998481	2984	2	0.25412
607	CD80	0.015451	0.029283	0.858572	607	2	0.68848	0.072953	0.16212	0.990685	2907	1	-0.47406
608	MBTPS2	0.015451	0.029283	0.858572	608	2	0.11142	0.16405	0.28223	1	4829	1	-0.35979
609	ARL14EP	0.015552	0.02945	0.858572	609	2	0.43836	0.67623	0.68593	1	11885	1	0.25283
610	PLIN2	0.015601	0.029535	0.858572	610	2	0.63694	0.04401	0.10686	0.951182	2004	1	-0.17796
611	CCDC73	0.015607	0.029544	0.858572	611	1	-0.30751	0.019417	0.057131	0.844999	1189	2	0.32469
612	REXO2	0.015649	0.029621	0.858572	612	2	0.76298	0.011293	0.036849	0.752874	856	2	-0.083462
613	ZMYM2	0.015649	0.029621	0.858572	613	2	0.10383	0.70659	0.71101	1	12403	1	-0.11528
614	LRRC19	0.015759	0.029825	0.863097	614	2	1.3493	0.036025	0.090997	0.932539	1727	3	0.50448
615	VPS18	0.015828	0.029948	0.865272	615	1	-0.36823	0.009428	0.031137	0.728346	741	1	0.049201
616	ACOT1	0.015829	0.029354	0.858572	616	1	0.0095473	0.24068	0.35854	1	6216	2	0.27342
617	RTCA	0.015873	0.029438	0.858572	617	1	0.22279	0.051989	0.11862	0.958575	2260	2	0.20034
618	ZFP36	0.015883	0.030049	0.865317	618	1	0.76311	0.28873	0.41906	1	7087	2	0.27284
619	SYT2	0.015919	0.030117	0.865317	619	2	0.91201	0.0094339	0.031157	0.728346	743	3	0.66193
620	HAUS1	0.01596	0.030185	0.865317	620	2	-0.56672	0.01504	0.047899	0.810017	1034	3	0.52053
621	BTRC	0.015966	0.030192	0.865317	621	1	-0.089523	0.041746	0.10237	0.944969	1937	2	0.28956
622	SCGB2A1	0.015969	0.029616	0.858572	622	2	0.81351	0.088908	0.16664	0.998014	3363	1	-0.14471
623	PLCL1	0.016049	0.030347	0.865317	623	1	0.24433	0.93607	0.93632	1	16663	0	-0.31036
624	EXO1	0.016051	0.030349	0.865317	624	2	1.1639	0.18313	0.30297	1	5216	1	-0.046034
625	ITGA11	0.016088	0.030414	0.865317	625	2	0.57831	0.54636	0.59645	1	10235	1	-0.036922
626	ZC3H18	0.016104	0.030442	0.865317	626	1	0.76008	6.2436e-05	0.0002874	0.074257	67	4	1.7065
627	ZC3H12A	0.01616	0.030532	0.865317	627	1	0.18208	0.084894	0.18411	1	3249	2	-0.085799
628	Mar-09	0.01617	0.030551	0.865317	628	2	-0.23465	0.070183	0.1569	0.989056	2821	3	0.44363
629	CD180	0.016249	0.030693	0.865317	629	2	0.57831	0.58396	0.61995	1	10657	1	0.25978
630	TTC26	0.016269	0.030724	0.865317	630	2	0.49084	0.10039	0.21243	1	3706	2	0.21032
631	PPM1B	0.016357	0.041253	0.892607	631	3	0.49006	0.015418	0.061384	0.861251	1048	5	0.43721
632	RAPGEF6	0.016365	0.030875	0.865317	632	2	1.378	0.037301	0.093522	0.932539	1780	2	0.12193
633	ANO1	0.016381	0.030903	0.865317	633	1	0.53617	0.92839	0.92867	1	16487	0	-0.17343
634	SLC26A1	0.016436	0.031012	0.865317	634	1	-0.3378	0.70287	0.70782	1	12344	1	-0.16112
635	ATP1B3	0.016465	0.031059	0.865317	635	2	-0.35005	0.85391	0.85421	1	15034	0	-0.083778
636	PPP6R3	0.016465	0.031059	0.865317	636	2	0.90339	0.0092044	0.030447	0.721124	737	3	0.43701
637	RMND5A	0.016465	0.031059	0.865317	637	2	0.58532	0.057638	0.1333	0.981331	2420	3	0.43513
638	MSL2	0.016518	0.030589	0.865317	638	2	1.1314	0.039045	0.097021	0.932539	1851	2	-0.18985
639	TNXB	0.016527	0.031167	0.865317	639	2	0.51949	0.37189	0.50425	1	8524	1	-0.14073
640	MAK	0.016547	0.031203	0.865317	640	2	1.0511	0.52097	0.58145	1	9931	1	-0.71705
641	PER2	0.016602	0.031289	0.865317	641	1	0.56716	0.45338	0.54441	1	9280	1	0.19793
642	CSF2RA	0.016669	0.031401	0.865317	642	2	0.63397	0.22608	0.34998	1	5958	1	0.1656
643	EIF3A	0.01667	0.030845	0.865317	643	1	0.4066	0.0033516	0.011767	0.550148	389	3	0.97296
644	PPCS	0.016681	0.036813	0.872638	644	2	-0.15584	0.5226	0.6685	1	9950	2	-0.34476
645	BNIP1	0.016712	0.031476	0.865317	645	2	0.76936	0.17478	0.29393	1	5054	1	-2.3137
646	YWHAB	0.016783	0.031597	0.865317	646	2	0.050543	0.08747	0.18888	1	3326	2	-0.14741
647	C8orf4	0.016783	0.031597	0.865317	647	2	0.55101	0.10595	0.21859	1	3800	1	-0.64915
648	NDFIP1	0.016783	0.031597	0.865317	648	2	0.24987	0.26334	0.39103	1	6627	2	-0.53699
649	TRIM59	0.01685	0.031725	0.865317	649	1	0.81926	0.05865	0.13519	0.981469	2457	1	-0.38565
650	FAM210A	0.016858	0.031735	0.865317	650	2	0.77625	0.0035682	0.012824	0.56682	398	3	0.48814
651	TMED10	0.016869	0.031192	0.865317	651	1	-2.7251	0.096465	0.17628	1	3580	1	-0.18141
652	C1orf123	0.016933	0.031856	0.865317	652	1	-0.37661	0.63709	0.65636	1	11343	1	-0.35763
653	CCT3	0.016985	0.031946	0.865317	653	2	-2.3672	0.13337	0.24859	1	4273	2	-0.059985
654	ZFYVE16	0.016985	0.031946	0.865317	654	2	-0.083064	0.034823	0.088555	0.930731	1690	3	0.66192
655	L1TD1	0.017071	0.032088	0.865317	655	1	0.83122	0.018345	0.054913	0.839797	1143	1	0.23457
656	TRPM3	0.017071	0.032088	0.865317	656	1	0.21862	0.056254	0.13072	0.976729	2387	2	0.22073
657	TACO1	0.017071	0.032088	0.865317	657	1	0.31681	0.028094	0.074953	0.899265	1475	3	0.53176
658	GPR19	0.017209	0.032317	0.865317	658	1	-0.44714	0.1427	0.25883	1	4436	1	-0.067917
659	METTL23	0.017265	0.037732	0.87847	659	2	0.63086	0.17234	0.3414	1	4999	1	-0.57988
660	TGS1	0.01729	0.032451	0.865317	660	2	-1.0905	0.0032745	0.011898	0.550778	383	3	0.89048
661	RUVBL1	0.017333	0.032014	0.865317	661	1	0.015006	0.0012829	0.0045701	0.386208	230	2	1.2702
662	SUZ12	0.017354	0.032571	0.865317	662	2	0.85523	0.2797	0.40914	1	6927	1	0.078522
663	PGM2	0.017363	0.032592	0.865317	663	2	1.0398	0.98925	0.98933	1	17739	0	-0.44741
664	CENPJ	0.017405	0.032652	0.865317	664	2	0.61269	0.20545	0.32745	1	5571	2	0.23815
665	TPD52L1	0.01742	0.043169	0.897462	665	3	-0.56351	0.030804	0.10446	0.950428	1566	3	0.071529
666	URM1	0.017424	0.037984	0.87847	666	1	0.12586	0.022773	0.078406	0.904447	1299	2	0.043045
667	EIF1B	0.017487	0.032804	0.865317	667	2	1.1364	0.070691	0.15785	0.989056	2839	1	0.031685
668	ISYNA1	0.017487	0.032804	0.865317	668	2	-0.15359	0.56672	0.60906	1	10458	1	0.19668
669	TRMT11	0.017487	0.032804	0.865317	669	2	1.292	0.88676	0.88727	1	15664	0	-0.20619
670	SGOL1	0.017487	0.032804	0.865317	670	2	-1.0352	0.65474	0.6694	1	11592	1	0.14513
671	RPS6KA4	0.017492	0.032287	0.865317	671	2	0.84566	0.13551	0.22608	1	4313	1	-0.15068
672	H2AFJ	0.017611	0.033	0.865317	672	2	0.96426	0.0080427	0.026921	0.692256	684	3	0.83533
673	KRR1	0.017611	0.033	0.865317	673	2	0.57553	0.00066213	0.0029937	0.307921	170	5	0.77195
674	RNF4	0.017611	0.033	0.865317	674	2	0.91177	0.057921	0.13381	0.981331	2430	3	0.39889
675	ZNF132	0.017654	0.033077	0.865317	675	2	0.45954	0.019667	0.057632	0.844999	1199	3	0.61036
676	TIMMDC1	0.01768	0.03312	0.865317	676	2	-0.43047	0.010271	0.033736	0.735339	799	2	0.24012
677	POLR2K	0.017693	0.017616	0.777191	677	1	2.0341	0.48393	0.48412	1	9570	0	0.032493
678	AP3B1	0.017714	0.033179	0.865317	678	2	0.7896	0.65124	0.6668	1	11537	1	-0.059987
679	NHP2L1	0.017716	0.026861	0.842352	679	1	-1.4135	0.0027784	0.0097891	0.515501	346	2	-0.41364
680	FAM161A	0.017717	0.03266	0.865317	680	2	0.92198	0.27516	0.38842	1	6848	1	-0.40354
681	LRCH2	0.017731	0.03268	0.865317	681	1	0.44752	0.51819	0.54127	1	9900	1	-0.48309
682	GSTCD	0.017822	0.033373	0.865317	682	2	1.2631	0.042404	0.10369	0.948831	1956	3	0.37103
683	DTHD1	0.017822	0.033373	0.865317	683	2	0.3774	0.043009	0.10486	0.951182	1971	3	0.34044
684	CFLAR	0.017836	0.038619	0.87847	684	2	0.24979	0.052109	0.145	0.981469	2263	4	0.24459
685	BANF1	0.017849	0.032887	0.865317	685	2	-0.61755	0.00019244	0.0007093	0.134334	99	3	1.6521
686	C2orf73	0.017978	0.033649	0.865317	686	2	1.3567	0.28177	0.41148	1	6960	2	0.1957
687	SMPDL3A	0.018008	0.033698	0.865317	687	2	0.55641	0.82405	0.82445	1	14493	0	0.11312
688	PEX3	0.01813	0.033919	0.865317	688	2	0.12548	0.065863	0.14878	0.982507	2702	3	0.43428
689	CACYBP	0.018159	0.034899	0.871623	689	2	0.50659	0.86454	0.86432	1	15245	0	-0.55534
690	NOL7	0.018164	0.033974	0.865317	690	2	0.44395	0.031633	0.082102	0.914762	1589	3	0.51968
691	TUBB	0.018221	0.03407	0.865317	691	2	0.60561	0.00027005	0.00097662	0.158371	121	2	1.0434
692	TSLP	0.01823	0.034084	0.865317	692	1	0.047898	0.0081796	0.027361	0.694385	689	3	0.96026
693	PEX1	0.01823	0.034084	0.865317	693	1	0.085904	0.026122	0.065234	0.874972	1398	2	0.21013
694	RFC4	0.01823	0.034084	0.865317	694	1	-0.1143	0.039045	0.097021	0.932539	1854	2	-0.19034
695	SMIM17	0.01823	0.034084	0.865317	695	1	0.42936	0.069363	0.1413	0.981469	2795	2	0.50389
696	ST14	0.01823	0.034084	0.865317	696	1	-0.0056785	0.018895	0.056046	0.841629	1161	1	0.16446
697	NIP7	0.01823	0.034084	0.865317	697	2	0.61463	0.028071	0.074907	0.899265	1464	3	0.40946
698	ZNF571	0.01823	0.034084	0.865317	698	1	0.7086	0.028071	0.074907	0.899265	1463	1	-0.54247
699	ORAOV1	0.01823	0.034084	0.865317	699	1	-1.9157	0.024929	0.068421	0.887937	1363	1	0.25966
700	NT5C3B	0.01823	0.034084	0.865317	700	1	-1.1647	0.0007525	0.0033793	0.323301	183	4	1.1261
701	MLEC	0.01823	0.034084	0.865317	701	1	-0.29549	0.0025378	0.0095025	0.512109	326	2	0.034942
702	CRTC1	0.01823	0.034084	0.865317	702	1	0.046142	0.010702	0.035024	0.742557	822	1	-0.036955
703	ABLIM1	0.01823	0.034084	0.865317	703	1	0.38712	0.0075426	0.025395	0.679142	656	2	-0.071575
704	ECD	0.01823	0.034084	0.865317	704	1	-0.3531	8.1745e-07	3.5754e-06	0.002798	23	3	3.2391
705	DTWD1	0.01823	0.034084	0.865317	705	2	-0.036612	0.028071	0.074907	0.899265	1472	2	-0.20287
706	ZNF880	0.01823	0.034084	0.865317	706	1	-1.5188	0.028071	0.074907	0.899265	1466	1	0.097481
707	CPO	0.018269	0.034147	0.865702	707	2	1.0602	0.28111	0.41069	1	6946	1	0.056639
708	GPR161	0.01833	0.034257	0.86727	708	2	0.015704	0.86555	0.86588	1	15261	0	0.091097
709	MRPS21	0.018405	0.034373	0.868972	709	2	0.21315	0.00549	0.019048	0.644261	516	4	0.91209
710	RAN	0.018425	0.021198	0.82106	710	1	0.011574	0.81119	0.81155	1	14236	0	-0.62115
711	TXNL4A	0.018549	0.034626	0.870478	711	2	0.12165	0.0026293	0.0098006	0.515501	332	4	0.77119
712	NOL12	0.018549	0.034626	0.870478	712	2	0.25257	0.025643	0.069904	0.892975	1385	3	0.50666
713	NHSL1	0.018651	0.034788	0.871623	713	2	0.89537	0.65311	0.66817	1	11568	1	0.15874
714	MTFR2	0.018673	0.034818	0.871623	714	2	0.81555	0.58815	0.62268	1	10719	1	0.091652
715	ZBTB41	0.01877	0.034975	0.871623	715	2	0.76298	0.0021089	0.0080883	0.46977	298	4	0.59057
716	HKR1	0.018775	0.034495	0.870478	716	2	0.76707	0.87024	0.87033	1	15353	0	0.015654
717	HIST1H2BF	0.018818	0.01876	0.802909	717	1	1.7231	0.029642	0.029529	0.714422	1523	1	1.7491
718	UGT1A4	0.018835	0.034595	0.870478	718	1	0.77165	0.24183	0.35995	1	6242	2	0.1314
719	FAM175A	0.018876	0.035158	0.871623	719	2	1.0088	0.069289	0.15524	0.989056	2791	2	-0.032014
720	TFAP2C	0.018929	0.035247	0.871623	720	2	-0.26229	4.315e-08	2.7503e-07	0.000248	20	5	1.7483
721	LY75-CD302	0.018986	0.018935	0.804677	721	1	2.0933	0.0099439	0.0098551	0.515672	775	1	2.4038
722	ZFP2	0.019027	0.035414	0.871623	722	2	1.0858	0.23025	0.35455	1	6037	1	0.051535
723	UBE2O	0.019306	0.035859	0.871623	723	1	0.50351	0.28582	0.41588	1	7034	2	-0.13594
724	FGD6	0.019471	0.036137	0.871623	724	1	1.1184	0.30685	0.43906	1	7401	1	-0.1689
725	SUCNR1	0.019526	0.036229	0.871623	725	1	1.0176	0.37808	0.5072	1	8580	1	-0.38852
726	UBE2V1	0.019581	0.045177	0.897462	726	2	-0.69216	0.26517	0.45648	1	6669	2	-0.094182
727	DNTTIP2	0.019604	0.036357	0.871623	727	2	-0.18268	0.00061461	0.0027819	0.29538	165	3	1.6142
728	RAD21	0.019604	0.036357	0.871623	728	2	-0.22257	0.14772	0.2643	1	4527	1	-0.97423
729	RAD51	0.019604	0.036357	0.871623	729	2	-1.5564	0.013107	0.042292	0.789681	940	1	-1.0957
730	PLEKHM1	0.019604	0.036357	0.871623	730	2	-1.2549	0.0043753	0.015431	0.598615	454	2	-0.65685
731	SLC25A53	0.019604	0.036357	0.871623	731	2	-0.34162	0.14644	0.2629	1	4499	1	0.24673
732	DDB1	0.019604	0.036357	0.871623	732	2	-1.2549	0.016852	0.051784	0.819792	1104	2	-0.28337
733	FAM13B	0.019604	0.036357	0.871623	733	2	0.70664	0.0050787	0.017737	0.626189	495	2	0.092916
734	DDX18	0.019604	0.036357	0.871623	734	2	-1.2549	0.05323	0.12478	0.964681	2295	3	0.6159
735	TBP	0.019604	0.036357	0.871623	735	2	-0.83402	0.17517	0.29433	1	5061	1	-0.093227
736	PRPF31	0.019604	0.036357	0.871623	736	2	-0.3531	0.00056114	0.0025448	0.286293	159	4	1.4605
737	SOX30	0.019604	0.036357	0.871623	737	2	-0.27867	0.71759	0.72059	1	12583	1	-0.12961
738	RPS11	0.019604	0.036357	0.871623	738	2	-1.9157	0.012002	0.038992	0.772762	881	3	0.96619
739	MCM10	0.019604	0.036357	0.871623	739	2	-2.4794	0.05676	0.13168	0.97779	2397	1	0.29535
740	CENPN	0.019604	0.036357	0.871623	740	2	-0.65655	0.034356	0.087622	0.928934	1667	3	0.71157
741	COPS2	0.019604	0.036357	0.871623	741	2	-0.63654	0.18058	0.30023	1	5168	1	-1.5781
742	ZNF107	0.019604	0.036357	0.871623	742	2	-1.2549	0.41578	0.52541	1	8915	1	-0.23431
743	CSTF1	0.019604	0.036357	0.871623	743	2	-0.21782	0.0037416	0.013378	0.570009	413	3	1.1624
744	SPCS3	0.019604	0.036357	0.871623	744	2	-1.2549	0.22944	0.35365	1	6018	1	0.17809
745	ATP6V1E1	0.019604	0.036357	0.871623	745	2	-1.092	0.99979	0.9998	1	17982	0	-2.1542
746	GHRHR	0.019609	0.036366	0.871623	746	1	0.44437	0.013853	0.044536	0.795286	981	1	0.12909
747	DBX2	0.019692	0.036505	0.872635	747	1	0.40095	0.14733	0.26384	1	4521	1	0.02506
748	IL7	0.019727	0.03905	0.880822	748	2	0.42597	0.21631	0.39109	1	5765	2	0.34129
749	RGS4	0.019831	0.049438	0.914953	749	3	0.79482	0.12157	0.30859	1	4071	4	0.11274
750	MMGT1	0.020007	0.036714	0.872638	750	2	1.0267	0.0014061	0.0049942	0.394029	244	3	1.0272
751	ANKRD65	0.020017	0.045816	0.897462	751	2	-0.10879	0.14679	0.32657	1	4507	3	0.039283
752	SUPV3L1	0.02005	0.037136	0.872638	752	1	-0.74844	0.09076	0.19499	1	3422	2	0.081589
753	HAUS8	0.02005	0.037136	0.872638	753	1	0.71366	0.0069875	0.023733	0.673991	617	1	-0.4431
754	C17orf49	0.020186	0.038273	0.87847	754	1	-1.5315	0.0065148	0.024332	0.675331	581	2	-0.21763
755	NTS	0.020187	0.037376	0.877141	755	1	0.21973	0.012693	0.041075	0.780164	924	2	0.31988
756	PSMB2	0.020203	0.037073	0.872638	756	1	-1.3031	0.02252	0.05724	0.844999	1290	3	0.54196
757	CHMP2A	0.020203	0.037073	0.872638	757	1	-2.3964	0.93464	0.93481	1	16627	0	-0.32203
758	C14orf178	0.020203	0.037073	0.872638	758	1	0.19125	0.015145	0.040426	0.778248	1040	1	-0.054267
759	ZNF676	0.020203	0.037073	0.872638	759	1	0.9756	0.0091331	0.026105	0.685965	733	3	0.78897
760	LARP1B	0.020203	0.037073	0.872638	760	1	-1.2236	0.93034	0.93047	1	16524	0	-1.2372
761	SUGT1	0.020203	0.037073	0.872638	761	1	0.81576	9.8112e-06	5.6931e-05	0.025619	38	4	1.7141
762	VPS28	0.020203	0.037073	0.872638	762	1	-3.8481	0.27583	0.32611	1	6865	1	-0.0059316
763	EPB41L2	0.020243	0.037463	0.878049	763	1	0.49978	0.041368	0.10164	0.944969	1922	2	0.11369
764	AP5B1	0.020298	0.037561	0.87847	764	1	-0.45586	0.95956	0.95974	1	17120	0	-0.12073
765	DCSTAMP	0.020349	0.037657	0.87847	765	2	0.60876	0.79482	0.79534	1	13930	0	-0.4191
766	NMI	0.020349	0.037657	0.87847	766	2	1.18	0.32461	0.45861	1	7732	1	0.42346
767	RASAL1	0.020408	0.037763	0.87847	767	1	-0.063238	0.47371	0.55514	1	9472	1	0.13161
768	TPT1	0.02045	0.038702	0.87847	768	1	-2.3867	0.14097	0.28003	1	4405	2	0.38477
769	HAUS2	0.020455	0.037841	0.87847	769	2	0.95501	0.44766	0.54144	1	9232	1	0.033753
770	HDAC8	0.020501	0.050216	0.914953	770	3	0.11344	0.011627	0.047926	0.810017	867	5	0.39257
771	ZC3H14	0.020505	0.050895	0.914953	771	2	0.12583	0.93554	0.9384	1	16651	1	-0.50326
772	LAYN	0.020538	0.037989	0.87847	772	2	0.31727	0.19147	0.31215	1	5353	2	-0.0025195
773	ZNF669	0.020538	0.037989	0.87847	773	2	0.92313	0.13061	0.24557	1	4227	2	-0.15843
774	CHSY1	0.020628	0.03814	0.87847	774	1	0.74239	0.095588	0.20368	1	3558	1	0.015502
775	DFFB	0.020683	0.038235	0.87847	775	1	-0.18039	0.32567	0.45979	1	7755	1	-0.26339
776	KCNK12	0.02069	0.038247	0.87847	776	2	0.18262	0.2466	0.37268	1	6329	1	0.035165
777	USP36	0.02081	0.038454	0.87847	777	2	0.72985	0.18407	0.30402	1	5231	2	0.27189
778	ARHGEF9	0.02081	0.038454	0.87847	778	2	1.1131	0.013781	0.044315	0.794141	976	3	0.59954
779	FRRS1	0.020876	0.038547	0.87847	779	1	-0.10639	0.27316	0.40192	1	6811	2	-0.3396
780	LY6G5B	0.020954	0.038674	0.87847	780	2	0.53474	0.07857	0.1725	0.999858	3067	3	0.40345
781	HNRNPL	0.020954	0.038674	0.87847	781	2	0.25724	0.016363	0.050742	0.817856	1083	3	0.67412
782	SLC25A38	0.020954	0.038674	0.87847	782	2	0.43001	0.76951	0.76994	1	13465	0	-0.70283
783	SRSF7	0.020981	0.03838	0.87847	783	2	1.2118	0.0014342	0.0058485	0.414314	250	4	0.84125
784	NFYB	0.020981	0.03838	0.87847	784	2	-0.24046	0.11974	0.20603	1	4045	2	0.27861
785	C12orf50	0.021041	0.038825	0.87847	785	1	0.057098	0.035498	0.089914	0.932121	1714	1	-0.078325
786	DDX47	0.021041	0.038825	0.87847	786	1	-2.1136	0.0017051	0.0067643	0.435626	271	2	0.21937
787	ZNF43	0.021056	0.038848	0.87847	787	2	0.99645	0.55301	0.60049	1	10310	1	-0.72962
788	RALGAPB	0.021149	0.039014	0.880822	788	2	1.1342	0.0081994	0.027428	0.694385	691	3	0.58243
789	WWTR1	0.021344	0.039334	0.885966	789	1	0.63966	0.0013555	0.0055982	0.410812	239	4	1.0005
790	TMED6	0.021399	0.03941	0.885966	790	1	0.073825	0.57024	0.61127	1	10496	1	-0.078325
791	TAF11	0.021411	0.039435	0.885966	791	2	-0.27889	0.054722	0.12767	0.970754	2340	3	0.42763
792	GFI1	0.021454	0.039516	0.885966	792	1	0.10889	0.30204	0.43375	1	7308	2	0.11942
793	IRF2	0.021458	0.039524	0.885966	793	2	1.1772	0.0035319	0.012721	0.56682	394	4	0.66726
794	CLDN5	0.021509	0.039608	0.886748	794	1	0.10327	0.33514	0.47033	1	7944	2	-0.035082
795	CTU2	0.021556	0.039711	0.886857	795	2	1.0074	0.025056	0.06869	0.888699	1369	2	0.37729
796	KDM4E	0.021556	0.039711	0.886857	796	2	1.0011	0.063848	0.14508	0.981469	2627	2	0.024111
797	FAM86B1	0.021612	0.021522	0.82106	797	1	-0.87334	0.0096536	0.0095707	0.512595	753	1	2.6757
798	SMIM11	0.021612	0.021522	0.82106	798	1	-0.87334	0.93062	0.93097	1	16534	0	-1.9923
799	SNRNP48	0.021619	0.039814	0.886941	799	1	0.84469	0.12465	0.23897	1	4129	2	0.24313
800	FAM131B	0.021619	0.039814	0.886941	800	1	-0.12025	0.05241	0.12316	0.963836	2271	2	0.17732
801	MX1	0.021698	0.039945	0.88766	801	2	0.24529	0.79921	0.79972	1	13996	0	-0.22765
802	SCGB1C1	0.021698	0.039945	0.88766	802	2	0.23351	0.056254	0.13072	0.976729	2388	3	0.52867
803	ABCC6	0.021733	0.052269	0.915013	803	1	-0.11386	0.16817	0.35833	1	4917	2	0.022635
804	RAD1	0.021756	0.040042	0.887998	804	2	0.22113	0.0073273	0.024733	0.679142	638	2	-0.96672
805	TDP1	0.021764	0.040059	0.887998	805	2	0.36017	0.55632	0.60258	1	10351	1	-0.49325
806	ABCB5	0.02177	0.040895	0.892607	806	2	-0.60664	0.017529	0.055246	0.841629	1117	3	0.44189
807	BTF3L4	0.021827	0.042368	0.892607	807	2	-0.27656	0.97411	0.97407	1	17421	0	0.022451
808	ADAM33	0.021839	0.040189	0.889804	808	1	-0.37617	0.91784	0.91815	1	16306	0	0.021765
809	PILRA	0.021914	0.045069	0.897462	809	1	0.24864	0.0031669	0.014781	0.584582	376	4	0.16739
810	C20orf197	0.021921	0.040334	0.89191	810	1	0.054467	0.059448	0.13675	0.981469	2484	1	0.15256
811	DDX39A	0.021958	0.040394	0.89214	811	2	0.87616	0.71096	0.71479	1	12482	1	-0.036584
812	WDR66	0.022059	0.040567	0.892607	812	1	0.19525	0.55395	0.60108	1	10317	1	-0.053652
813	ADCYAP1R1	0.022076	0.04059	0.892607	813	2	0.94763	0.7459	0.74674	1	13068	1	0.24988
814	INTS8	0.022119	0.040661	0.892607	814	2	0.21598	0.17517	0.29433	1	5063	1	0.20863
815	C6orf62	0.0222	0.040792	0.892607	815	2	1.223	0.048308	0.11524	0.957237	2148	3	0.46155
816	PDP2	0.0222	0.040792	0.892607	816	2	-0.02407	0.062041	0.14166	0.981469	2555	2	-0.19503
817	CRTAP	0.022224	0.040831	0.892607	817	1	0.49953	0.6109	0.63796	1	10989	1	0.0431
818	C2CD5	0.022334	0.041022	0.892607	818	1	-0.018766	0.28158	0.41125	1	6956	2	-0.24971
819	HIST1H2BK	0.02237	0.02503	0.838129	819	1	1.1516	0.030352	0.05544	0.841629	1545	1	1.0852
820	BCAR1	0.022389	0.04111	0.892607	820	1	-0.90648	0.98907	0.98916	1	17736	0	-0.23409
821	SGMS1	0.022444	0.041208	0.892607	821	1	0.34372	0.72487	0.72707	1	12699	1	-0.085719
822	ZBTB7B	0.022568	0.04141	0.892607	822	2	0.29955	0.002027	0.0078325	0.467356	295	4	0.80776
823	DGKA	0.022581	0.041423	0.892607	823	1	-0.088822	0.046593	0.11187	0.957237	2078	2	-0.019704
824	STIL	0.022581	0.041423	0.892607	824	1	0.037111	0.027251	0.073268	0.899265	1432	2	0.093902
825	TNNI1	0.022606	0.041473	0.892607	825	2	0.70711	0.4046	0.51995	1	8806	1	-0.17279
826	DMGDH	0.022719	0.041664	0.892607	826	1	-0.09075	0.72479	0.727	1	12698	1	0.063969
827	ZC3HAV1	0.022751	0.041715	0.892607	827	2	0.17394	0.047238	0.11311	0.957237	2101	1	-0.0048918
828	CLIC6	0.022774	0.041757	0.892607	828	1	0.17459	0.94298	0.94316	1	16780	0	-0.16208
829	PCYOX1L	0.022775	0.041758	0.892607	829	2	-0.29959	0.03357	0.086075	0.924986	1650	2	0.25606
830	PITRM1	0.022828	0.041847	0.892607	830	2	0.70859	0.0094787	0.031309	0.729068	746	3	0.70731
831	GNE	0.022884	0.041949	0.892607	831	1	0.0052925	0.072276	0.16084	0.990085	2889	2	0.36251
832	SETD9	0.022915	0.042002	0.892607	832	2	1.1029	0.035803	0.090529	0.932539	1721	2	0.25288
833	CIRBP	0.022915	0.042002	0.892607	833	2	0.81788	0.17955	0.29906	1	5145	2	-0.0039197
834	AXDND1	0.022915	0.042002	0.892607	834	2	0.51474	0.24432	0.37016	1	6287	2	0.14133
835	RING1	0.022939	0.042051	0.892607	835	1	0.48931	0.91305	0.91337	1	16215	0	0.023631
836	GTF2IRD2B	0.022994	0.042142	0.892607	836	1	0.75082	0.29323	0.42405	1	7162	2	0.33485
837	KLF12	0.023026	0.042204	0.892607	837	2	1.2326	0.92773	0.92802	1	16474	0	-0.29285
838	GPR139	0.023026	0.042204	0.892607	838	2	0.59679	0.034602	0.088127	0.928934	1678	3	0.48167
839	MTA3	0.023026	0.042204	0.892607	839	2	1.2817	0.025884	0.070371	0.893341	1394	3	0.68122
840	FXYD3	0.023067	0.056434	0.917115	840	1	0.26019	0.73724	0.8519	1	12908	2	-0.10102
841	CDC73	0.023076	0.042291	0.892607	841	2	0.15484	0.80661	0.80708	1	14145	0	-0.3747
842	DDX25	0.023076	0.042291	0.892607	842	1	0.40351	0.021641	0.061708	0.86159	1261	1	-0.15113
843	RBL1	0.023133	0.042397	0.892607	843	2	-0.83749	0.29164	0.42229	1	7137	2	0.0019813
844	NDUFB10	0.023162	0.042444	0.892607	844	2	1.3832	0.082362	0.17951	1	3180	2	0.25207
845	ARID3A	0.023196	0.042488	0.892607	845	2	-0.78331	0.19894	0.32031	1	5472	1	-0.23312
846	EPT1	0.023213	0.042517	0.892607	846	1	0.13342	0.36652	0.50169	1	8479	1	-0.07277
847	POLH	0.02323	0.042548	0.892607	847	2	0.73437	0.051787	0.122	0.963836	2253	3	0.44517
848	MBOAT4	0.023312	0.04269	0.893846	848	2	0.33797	0.07783	0.17114	0.999345	3041	1	0.011467
849	MID2	0.023323	0.042706	0.893846	849	1	-0.29683	0.70581	0.7104	1	12391	1	-0.30581
850	CALB1	0.02341	0.04286	0.894628	850	2	0.25142	0.029926	0.078634	0.904447	1535	2	0.18124
851	NAT6	0.023433	0.042892	0.894628	851	1	0.98527	0.35403	0.4913	1	8306	1	-0.16009
852	FKBP9	0.023466	0.043687	0.897462	852	2	-0.32289	0.026631	0.079703	0.906621	1412	2	0.23086
853	ITGB3BP	0.023484	0.043724	0.897462	853	1	-0.26349	0.0055915	0.021618	0.661775	522	3	0.29574
854	C11orf21	0.023543	0.043086	0.897462	854	1	0.9619	0.29063	0.42117	1	7123	2	0.15827
855	DDX21	0.023551	0.040976	0.892607	855	1	0.13928	0.00024738	0.00089851	0.151337	115	2	1.2427
856	NAP1L3	0.023654	0.043273	0.897462	856	2	0.42135	0.01369	0.044024	0.794141	967	4	0.38428
857	WFDC2	0.023693	0.043344	0.897462	857	2	0.73362	0.84787	0.8482	1	14938	0	-0.48137
858	SAMD4A	0.023781	0.044214	0.897462	858	1	0.80541	0.8174	0.81733	1	14355	1	-0.14089
859	LRRC36	0.023782	0.043485	0.897462	859	2	0.75227	0.055722	0.12968	0.974859	2374	2	0.32465
860	SLC35A3	0.023969	0.041314	0.892607	860	1	-0.060841	0.041027	0.097782	0.934327	1911	1	0.18798
861	KCNT2	0.02427	0.044301	0.897462	861	2	-0.99856	0.35353	0.49077	1	8297	1	-0.40965
862	COPG1	0.024334	0.044412	0.897462	862	2	-0.49732	0.67962	0.68867	1	11938	1	-0.75863
863	AP4E1	0.024334	0.044412	0.897462	863	2	0.22997	0.17082	0.28963	1	4972	2	-0.59763
864	NPIPA5	0.024345	0.024227	0.838129	864	1	2.0413	0.25153	0.25131	1	6414	0	0.46186
865	TPD52	0.024444	0.0446	0.897462	865	2	1.4562	0.72191	0.72442	1	12655	1	-0.19252
866	RFTN2	0.024444	0.0446	0.897462	866	2	1.2817	0.17894	0.29842	1	5134	1	-0.097349
867	ACOT6	0.024444	0.0446	0.897462	867	2	0.858	0.2033	0.32512	1	5538	1	-0.044716
868	TMEM5	0.02445	0.048961	0.914953	868	2	0.56336	0.011378	0.042866	0.793416	858	5	0.42838
869	SUV39H2	0.024463	0.046559	0.904061	869	2	0.23881	0.0047005	0.020615	0.648714	474	5	0.75195
870	CCDC24	0.024543	0.044767	0.897462	870	2	0.27378	0.56684	0.60915	1	10463	1	-0.31261
871	AP3S1	0.024573	0.04482	0.897462	871	2	1.013	0.03882	0.096577	0.932539	1839	3	0.47068
872	ZNF28	0.024633	0.044918	0.897462	872	2	0.86612	0.28191	0.41163	1	6962	2	0.23864
873	NDUFB6	0.024651	0.041897	0.892607	873	1	-0.17572	0.065824	0.13675	0.981469	2699	2	0.28748
874	RBBP8	0.024713	0.045043	0.897462	874	2	0.60754	0.27938	0.40879	1	6916	1	-0.098388
875	YWHAE	0.024827	0.042032	0.892607	875	1	0.33109	0.1567	0.25307	1	4678	2	0.24545
876	PRC1	0.024898	0.045355	0.897462	876	2	1.2254	0.081591	0.17811	1	3152	2	0.034076
877	ARHGEF35	0.025028	0.045569	0.897462	877	2	-0.55105	0.061826	0.14123	0.981469	2545	3	0.42386
878	MRPL27	0.025028	0.045569	0.897462	878	2	0.22481	0.069289	0.15524	0.989056	2790	2	0.31333
879	S100G	0.025067	0.033476	0.865317	879	1	0.06902	0.005751	0.015794	0.60194	535	1	0.057599
880	MAGEB5	0.025094	0.045673	0.897462	880	2	-0.24595	0.13593	0.25136	1	4320	2	0.25254
881	KIAA1324L	0.025129	0.045725	0.897462	881	2	1.156	0.0075494	0.025416	0.679142	657	4	0.54722
882	SLC12A8	0.02519	0.04582	0.897462	882	1	0.31909	0.52963	0.54983	1	10029	1	-0.11424
883	GML	0.02519	0.04582	0.897462	883	1	-0.99856	0.011047	0.030678	0.721847	846	3	0.66658
884	CERS1	0.02519	0.04582	0.897462	884	1	0.85556	0.0075426	0.025395	0.679142	655	2	0.17506
885	GATS	0.02519	0.04582	0.897462	885	1	-0.34274	0.034602	0.088127	0.928934	1679	2	0.24318
886	LIPT1	0.02519	0.04582	0.897462	886	1	-0.48572	0.13408	0.22425	1	4288	2	0.24909
887	SAT2	0.02519	0.04582	0.897462	887	1	0.42345	0.11226	0.19653	1	3908	1	-0.019944
888	TIAF1	0.02519	0.04582	0.897462	888	1	-0.21118	0.43828	0.48565	1	9145	1	0.18576
889	CLMN	0.02519	0.04582	0.897462	889	1	0.39369	0.013853	0.044535	0.795286	980	4	0.40399
890	CERS5	0.02519	0.04582	0.897462	890	1	-0.46556	0.033099	0.08516	0.924612	1632	2	0.067823
891	HNRNPU	0.02519	0.04582	0.897462	891	1	-4.5692	0.16556	0.26431	1	4862	2	0.069039
892	TEX9	0.02519	0.04582	0.897462	892	1	0.15668	0.93806	0.93821	1	16700	0	-0.84292
893	EIF1	0.02519	0.04582	0.897462	893	1	-1.7057	0.43453	0.5348	1	9107	1	-3.3147
894	INTS4	0.02519	0.04582	0.897462	894	1	0.55414	0.018895	0.056046	0.841629	1162	2	-0.55632
895	KPNA3	0.02519	0.04582	0.897462	895	1	0.58726	0.16724	0.28574	1	4892	1	-0.043004
896	MCM6	0.02519	0.04582	0.897462	896	1	0.40987	0.0010653	0.0046224	0.386991	212	4	1.2089
897	MSRB2	0.02519	0.04582	0.897462	897	1	-0.055694	0.030056	0.078892	0.904447	1539	2	0.15561
898	MMAB	0.02519	0.04582	0.897462	898	1	-1.0246	0.075446	0.16678	0.998014	2974	1	-0.36642
899	RAB5A	0.02519	0.04582	0.897462	899	1	-2.5877	0.007154	0.024231	0.675331	626	1	-0.18279
900	PPP1R42	0.02519	0.04582	0.897462	900	1	-1.1882	0.093138	0.19922	1	3492	1	-0.64871
901	NAT9	0.02519	0.04582	0.897462	901	1	0.62846	0.57936	0.58882	1	10605	1	-0.10724
902	CCT2	0.02519	0.04582	0.897462	902	1	-1.5564	0.14883	0.24306	1	4544	1	0.25717
903	RALGPS1	0.02519	0.04582	0.897462	903	1	-0.42941	0.43119	0.48107	1	9066	1	0.020741
904	PPP1R8	0.025228	0.064093	0.940376	904	2	0.034049	0.2308	0.48553	1	6047	3	0.01922
905	CCDC94	0.025244	0.042412	0.892607	905	1	0.4883	0.0004525	0.0020668	0.25396	143	3	1.3567
906	CHMP4B	0.025244	0.042412	0.892607	906	1	-1.0823	0.0019001	0.0067456	0.435626	287	3	1.2532
907	ZNF596	0.025265	0.04594	0.898832	907	2	-1.0767	0.012492	0.040454	0.778248	913	2	0.31577
908	GZMH	0.025321	0.046824	0.904581	908	2	1.2426	0.039077	0.11163	0.957237	1862	4	0.41473
909	NREP	0.025376	0.046144	0.900684	909	2	0.65654	0.48178	0.5596	1	9547	1	-0.16174
910	C4BPA	0.025396	0.046185	0.900684	910	2	0.70859	0.90949	0.90986	1	16148	0	-0.59744
911	HHLA3	0.025429	0.048165	0.914953	911	1	-0.082364	0.16336	0.31736	1	4815	1	-0.21866
912	HYAL1	0.025435	0.064513	0.940376	912	3	-0.021168	0.41351	0.67346	1	8889	2	-0.036524
913	RFWD2	0.025573	0.046488	0.904061	913	2	1.4236	0.13843	0.25414	1	4356	2	0.20772
914	CPXM1	0.025599	0.046531	0.904061	914	2	0.38248	0.91834	0.91863	1	16313	0	0.042899
915	MUC15	0.025675	0.046666	0.904182	915	2	0.41054	0.076147	0.16806	0.999345	2994	3	0.44672
916	FAM194B	0.025675	0.046666	0.904182	916	2	0.58933	0.25798	0.38515	1	6531	2	0.32482
917	SCN2A	0.025792	0.046845	0.904581	917	2	0.52675	0.13995	0.25583	1	4386	2	-0.00058571
918	PPT2	0.025793	0.042857	0.894628	918	1	0.66884	0.046362	0.10904	0.953735	2076	1	-0.050041
919	HMGN2	0.025866	0.028335	0.857467	919	1	1.7237	0.002761	0.0054326	0.404698	344	2	1.2262
920	ZNF142	0.025868	0.046973	0.904581	920	2	0.85556	0.021662	0.061747	0.86159	1263	2	0.055844
921	RARRES1	0.025868	0.046973	0.904581	921	2	0.69569	0.0057671	0.019954	0.646387	537	3	0.43993
922	TXN2	0.025909	0.047038	0.904581	922	2	0.29952	0.10638	0.21906	1	3812	2	-0.1403
923	DERA	0.02597	0.047148	0.905413	923	2	0.3775	0.037923	0.094766	0.932539	1802	2	0.31053
924	TMC1	0.0262	0.047535	0.911223	924	2	0.51031	0.2555	0.38241	1	6483	1	-0.23575
925	CCZ1	0.02622	0.02866	0.858572	925	1	0.083483	0.044834	0.080452	0.907358	2038	1	1.1464
926	PIAS2	0.026231	0.047595	0.911402	926	2	0.69503	0.59049	0.59804	1	10747	1	-0.10636
927	ZNF729	0.026342	0.043304	0.897462	927	1	0.5036	0.021608	0.055185	0.841629	1260	3	0.65753
928	SSB	0.026342	0.043304	0.897462	928	1	0.37375	0.060717	0.12995	0.975045	2519	2	0.55736
929	C1orf185	0.026406	0.047891	0.914141	929	2	0.45577	0.72695	0.72889	1	12732	1	-0.09376
930	TMEM192	0.026406	0.047891	0.914141	930	2	0.77221	0.4131	0.52411	1	8882	1	0.071416
931	PGK1	0.026488	0.04804	0.914953	931	2	0.60939	0.53873	0.59187	1	10140	1	0.15621
932	TMEM42	0.026581	0.048203	0.914953	932	2	1.2449	0.47137	0.55389	1	9449	1	-0.50964
933	SLC7A10	0.026601	0.048247	0.914953	933	2	0.48603	0.69771	0.7035	1	12239	1	-0.044305
934	C10orf32	0.0267	0.048425	0.914953	934	2	1.2233	0.42142	0.52818	1	8956	1	-0.058759
935	MPP6	0.0267	0.048425	0.914953	935	2	0.53289	0.0041001	0.014521	0.583111	435	3	1.0346
936	RFPL3	0.026803	0.043677	0.897462	936	1	0.5146	0.74605	0.74576	1	13073	0	0.16197
937	CDX4	0.026901	0.048786	0.914953	937	2	0.6045	0.16102	0.27893	1	4755	1	-0.05071
938	MS4A4A	0.026901	0.048786	0.914953	938	2	0.84032	0.016505	0.05105	0.817856	1093	3	0.45477
939	FAM229B	0.026917	0.048815	0.914953	939	1	0.53897	0.00092667	0.0041169	0.35799	202	3	0.53182
940	DRAM2	0.026917	0.048815	0.914953	940	1	0.51758	0.93691	0.93714	1	16678	0	-0.12665
941	CERS3	0.026917	0.048815	0.914953	941	1	-1.8271	0.058198	0.13435	0.981469	2440	3	0.41385
942	DDX49	0.026917	0.048815	0.914953	942	1	-0.5413	0.024751	0.068059	0.887937	1355	2	0.27277
943	MRGPRG	0.02701	0.048984	0.914953	943	2	0.035818	0.2284	0.35252	1	5999	2	0.084104
944	FAM134A	0.027054	0.049049	0.914953	944	1	-0.77975	0.95779	0.95797	1	17075	0	-0.18864
945	IMP3	0.027062	0.049075	0.914953	945	2	-0.55538	0.00023023	0.0010498	0.163197	110	4	1.5466
946	GLDN	0.027163	0.049251	0.914953	946	1	0.2732	0.54666	0.59664	1	10240	1	-0.080466
947	ZNF225	0.027176	0.043986	0.897462	947	1	0.84717	0.0098989	0.032615	0.734158	770	2	0.16963
948	RSF1	0.027177	0.04927	0.914953	948	2	0.99385	0.098341	0.20869	1	3645	2	0.21163
949	FOXD3	0.027255	0.049419	0.914953	949	2	1.8017	0.00046127	0.0021042	0.25396	145	4	0.67563
950	TCEA1	0.027273	0.049449	0.914953	950	1	0.6873	0.61256	0.63912	1	11010	1	-0.82552
951	FAU	0.027276	0.049457	0.914953	951	2	-1.9157	0.036131	0.091217	0.932539	1731	3	0.41373
952	WFIKKN2	0.027382	0.049636	0.914953	952	1	-1.2532	0.35294	0.49011	1	8281	1	0.22242
953	CXCL3	0.027437	0.049726	0.914953	953	2	0.86305	0.040426	0.099776	0.942764	1892	3	0.38532
954	ZMAT1	0.027492	0.049818	0.914953	954	1	0.56947	0.098155	0.20835	1	3640	3	0.36668
955	ZNF844	0.027506	0.049841	0.914953	955	2	-1.0116	0.10225	0.21452	1	3736	2	-0.61814
956	RPS9	0.027506	0.049841	0.914953	956	2	0.54963	0.0059108	0.020434	0.646387	550	3	0.5358
957	TNFAIP6	0.027506	0.049841	0.914953	957	2	1.0941	0.11927	0.23317	1	4033	2	-0.17694
958	DENR	0.027509	0.035636	0.871623	958	1	0.085904	0.99442	0.99442	1	17852	0	-1.3572
959	POLR2B	0.027509	0.035636	0.871623	959	1	0.72936	9.6362e-05	0.00029015	0.074257	80	2	3.0287
960	CHRNB3	0.027547	0.049906	0.914953	960	1	0.059677	0.20968	0.33206	1	5637	2	0.18536
961	TMEM252	0.027601	0.050002	0.914953	961	1	0.87259	0.50202	0.57077	1	9727	1	0.091531
962	ESCO2	0.027611	0.050018	0.914953	962	2	0.42345	0.14232	0.25843	1	4431	2	-0.38324
963	SV2A	0.027656	0.05009	0.914953	963	1	0.59808	0.48624	0.56204	1	9597	1	-0.090283
964	PCDHB8	0.027737	0.050236	0.914953	964	2	1.3393	0.13904	0.25482	1	4368	1	-0.75194
965	TMEM255B	0.027752	0.05026	0.914953	965	2	0.6218	0.2386	0.36389	1	6178	2	-0.0098579
966	FNIP1	0.027848	0.050415	0.914953	966	1	0.61999	0.04207	0.10304	0.945893	1947	2	0.16089
967	GJB5	0.027848	0.050415	0.914953	967	1	0.34551	0.035498	0.089914	0.932121	1715	1	0.27229
968	TMEM223	0.027848	0.050415	0.914953	968	1	-0.10397	0.0017018	0.0067528	0.435626	270	1	0.071056
969	ACADM	0.027863	0.050433	0.914953	969	2	1.4012	0.10485	0.21738	1	3784	1	-0.0085302
970	TNN	0.027915	0.050528	0.914953	970	2	-0.048172	0.64801	0.66439	1	11486	1	-0.25167
971	UQCRB	0.027922	0.051174	0.914953	971	1	0.45748	0.048792	0.12656	0.966525	2164	2	-0.0063072
972	TMEM56	0.027979	0.050624	0.914953	972	2	0.55059	0.58929	0.62344	1	10734	1	-0.058374
973	PSMC4	0.027979	0.050624	0.914953	973	2	0.85523	0.014027	0.045029	0.800118	988	2	-0.68282
974	VNN2	0.027979	0.050624	0.914953	974	2	-1.0767	0.010744	0.035153	0.742673	828	2	-0.61039
975	GCSAM	0.028067	0.05078	0.914953	975	1	0.044528	0.097488	0.20714	1	3614	2	0.26859
976	HNF1B	0.028067	0.05078	0.914953	976	1	0.9448	0.24779	0.37403	1	6353	2	0.27358
977	EMB	0.028153	0.050933	0.914953	977	2	0.84502	0.037064	0.093063	0.932539	1768	2	-0.2031
978	PDLIM5	0.02821	0.07007	0.951609	978	2	0.4442	0.24998	0.51331	1	6388	3	0.069366
979	P2RY10	0.028231	0.051055	0.914953	979	1	0.02414	0.88902	0.8895	1	15708	0	0.061742
980	INPP5A	0.028231	0.051055	0.914953	980	1	-0.73599	0.95631	0.95653	1	17050	0	-0.31102
981	SOCS5	0.028365	0.051276	0.914953	981	2	0.08812	0.83533	0.83576	1	14712	0	0.045975
982	MAGI3	0.028395	0.051322	0.914953	982	1	0.5087	0.047407	0.11342	0.957237	2110	2	0.23916
983	UBLCP1	0.028395	0.051322	0.914953	983	1	0.3154	0.11518	0.22873	1	3963	2	0.34277
984	VN1R2	0.028477	0.051461	0.914953	984	1	0.60754	0.12588	0.24037	1	4151	2	-0.70734
985	EXOSC6	0.028492	0.051486	0.914953	985	2	0.65522	0.0014566	0.0059167	0.414397	254	3	1.0531
986	FUT3	0.028532	0.051557	0.914953	986	1	-0.4161	0.97811	0.97828	1	17498	0	-0.11151
987	FBXO21	0.028551	0.051586	0.914953	987	2	0.89195	0.21356	0.33623	1	5703	1	0.0070597
988	DDR1	0.028601	0.045165	0.897462	988	1	0.78959	0.68387	0.68377	1	12015	0	0.018457
989	NTAN1	0.028636	0.051726	0.914953	989	2	0.87847	0.029107	0.07698	0.904447	1504	2	0.11144
990	GTPBP4	0.028636	0.051726	0.914953	990	2	0.088788	5.6903e-06	2.4477e-05	0.012588	35	5	1.7314
991	UBIAD1	0.028636	0.051726	0.914953	991	2	-1.0061	3.8482e-06	1.6777e-05	0.010066	30	4	2.0313
992	UBE2D2	0.028636	0.051726	0.914953	992	2	0.062169	0.06408	0.15329	0.989056	2636	1	-0.36497
993	C12orf54	0.028696	0.051818	0.914953	993	1	0.49435	0.13118	0.24619	1	4237	2	-0.19463
994	SEC61G	0.028696	0.036694	0.872638	994	1	0.5369	0.037102	0.074	0.899265	1773	1	-0.068301
995	WDR3	0.028801	0.052009	0.915013	995	2	0.45616	0.081086	0.1772	1	3138	3	0.45556
996	GPR171	0.02886	0.052108	0.915013	996	1	0.55407	0.0095665	0.031576	0.731495	750	3	0.58269
997	UBE3A	0.02886	0.052108	0.915013	997	1	-0.27638	0.96465	0.96486	1	17224	0	-0.65671
998	ZNF575	0.02886	0.052108	0.915013	998	1	0.42555	0.063837	0.14506	0.981469	2626	3	0.38817
999	SNRPG	0.028908	0.028773	0.858572	999	1	1.2153	0.013746	0.013587	0.571301	973	1	2.3543
1000	SLC29A2	0.02893	0.052227	0.915013	1000	2	0.41733	0.050379	0.11924	0.958575	2215	2	0.26685
1001	LSAMP	0.02893	0.052227	0.915013	1001	2	1.2008	0.020803	0.059988	0.855531	1235	3	0.54784
1002	ZNF85	0.028952	0.045454	0.897462	1002	1	-2.1688	0.9676	0.96771	1	17292	0	-1.1024
1003	NACA	0.029009	0.056067	0.917115	1003	1	-0.42062	0.0029442	0.013822	0.571301	361	1	-0.22006
1004	IFNA5	0.029024	0.031328	0.865317	1004	1	1.2752	0.79475	0.79429	1	13928	0	-0.58396
1005	ORC1	0.029051	0.052439	0.915013	1005	2	0.43919	0.0052756	0.018361	0.634623	505	4	0.57858
1006	RPGRIP1L	0.029051	0.052439	0.915013	1006	1	0.27085	0.015834	0.049609	0.817856	1062	3	0.47202
1007	PTPRC	0.029069	0.062778	0.937585	1007	2	-0.59	0.30899	0.52414	1	7447	3	-0.37372
1008	SMIM18	0.029074	0.052481	0.915013	1008	2	0.66584	0.012419	0.040255	0.778248	905	3	0.64818
1009	TAF9B	0.029144	0.052593	0.915013	1009	2	0.40543	0.030742	0.080286	0.906621	1563	1	-0.12935
1010	KMT2C	0.029166	0.052626	0.915013	1010	2	0.66025	0.016605	0.051262	0.817856	1096	2	0.31234
1011	RANBP17	0.029166	0.052626	0.915013	1011	2	0.85517	0.098341	0.20869	1	3646	2	-0.074495
1012	STK17A	0.029268	0.052787	0.915013	1012	2	0.31169	0.26205	0.38958	1	6604	1	0.20657
1013	UQCR10	0.029283	0.029179	0.858572	1013	1	2.1479	0.013071	0.012929	0.567237	936	1	1.8777
1014	GPR173	0.029305	0.052842	0.915013	1014	2	0.87774	0.16087	0.27875	1	4754	2	0.19457
1015	MIA3	0.029338	0.052899	0.915013	1015	2	0.72721	0.069205	0.1551	0.989056	2786	2	0.021151
1016	S100Z	0.029352	0.052924	0.915013	1016	1	0.11022	0.17084	0.28964	1	4973	2	0.26248
1017	C14orf39	0.029352	0.052924	0.915013	1017	1	-2.3131	0.01203	0.039077	0.772957	884	1	-0.11752
1018	XPO7	0.029352	0.052924	0.915013	1018	1	0.22351	0.057035	0.13219	0.979431	2405	2	0.13158
1019	GUK1	0.02944	0.053055	0.915013	1019	2	-2.9364	0.99913	0.99914	1	17965	0	-1.9923
1020	DEPDC7	0.02944	0.053055	0.915013	1020	2	0.63966	0.37085	0.50376	1	8519	1	-0.047158
1021	AWAT1	0.029602	0.053337	0.915013	1021	2	0.71096	0.94091	0.9411	1	16748	0	-0.087444
1022	ERP27	0.029625	0.053373	0.915013	1022	1	0.70154	0.72921	0.73095	1	12783	1	-0.13369
1023	APOBEC3F	0.029639	0.054847	0.915013	1023	1	-0.046149	0.1154	0.2478	1	3969	3	0.10488
1024	GXYLT1	0.029656	0.053427	0.915013	1024	2	-0.29299	0.36621	0.50154	1	8477	1	-0.007189
1025	ALDH3A1	0.02968	0.053469	0.915013	1025	1	-0.13553	0.73953	0.74059	1	12946	1	-0.073801
1026	CXorf40A	0.029697	0.046078	0.900544	1026	1	0.89635	0.0095467	0.027109	0.694104	749	1	0.20387
1027	TRPS1	0.029753	0.053583	0.915013	1027	2	-0.19938	0.079451	0.17416	1	3092	1	0.086626
1028	FHIT	0.029797	0.053664	0.915013	1028	2	0.84704	0.77988	0.78043	1	13657	0	0.094173
1029	FRK	0.029871	0.053794	0.915013	1029	1	0.32328	0.14405	0.26028	1	4460	2	0.33131
1030	HOXD1	0.030008	0.054035	0.915013	1030	1	0.39146	0.77158	0.77204	1	13504	0	-0.068182
1031	WRB	0.030019	0.054061	0.915013	1031	2	-1.0767	0.03476	0.08842	0.930731	1687	3	0.61146
1032	RHOT1	0.03009	0.054172	0.915013	1032	2	1.2783	0.0025919	0.0096823	0.512595	331	4	0.85052
1033	TWISTNB	0.030135	0.046461	0.904061	1033	1	-1.025	0.0002779	0.0010052	0.161554	123	4	1.6121
1034	RBM8A	0.030199	0.054367	0.915013	1034	1	-1.6863	0.11063	0.22371	1	3882	2	0.068848
1035	WDR5	0.030199	0.054367	0.915013	1035	1	-1.4545	0.0080028	0.026803	0.691108	682	3	0.67643
1036	ZFYVE20	0.030199	0.054367	0.915013	1036	1	0.49048	0.09484	0.20229	1	3540	2	0.26259
1037	IL17RD	0.030199	0.054367	0.915013	1037	1	-0.46324	0.56748	0.60957	1	10472	1	0.27909
1038	DSG4	0.030199	0.054367	0.915013	1038	1	0.016496	0.68525	0.69323	1	12031	1	-0.17324
1039	PDZD9	0.030226	0.054416	0.915013	1039	2	-0.24702	0.093966	0.20069	1	3519	3	0.36239
1040	ANTXR2	0.030319	0.054574	0.915013	1040	2	1.2258	0.51817	0.57984	1	9899	1	-0.32242
1041	H2AFZ	0.030374	0.05465	0.915013	1041	2	0.57676	0.00061827	0.0027935	0.29538	166	5	0.63264
1042	ARSK	0.030428	0.054741	0.915013	1042	2	0.56342	0.0031225	0.011397	0.545221	372	3	0.95885
1043	SNX13	0.030428	0.054741	0.915013	1043	2	0.28547	0.70478	0.70952	1	12373	1	-0.59098
1044	UGT2A1	0.030428	0.054741	0.915013	1044	2	0.73232	0.033081	0.085121	0.924612	1631	1	-0.082918
1045	MFSD3	0.030472	0.054816	0.915013	1045	1	0.63566	0.83511	0.83554	1	14709	0	0.022325
1046	TOR1B	0.030472	0.054816	0.915013	1046	1	0.35513	0.015619	0.049145	0.817856	1052	1	-0.17182
1047	C5orf54	0.030478	0.054827	0.915013	1047	2	-0.092692	0.090625	0.19473	1	3419	2	-0.72055
1048	BTG3	0.030494	0.054851	0.915013	1048	2	0.60694	0.070039	0.15664	0.989056	2814	3	0.40013
1049	TNFAIP2	0.030554	0.054956	0.915013	1049	1	-0.21715	0.3461	0.48255	1	8141	2	-0.093755
1050	ZNF273	0.030572	0.046829	0.904581	1050	1	-0.075176	0.17414	0.27514	1	5040	2	0.14493
1051	OXSR1	0.030609	0.055054	0.915013	1051	1	0.065325	0.23324	0.35787	1	6090	1	0.10339
1052	FBXO4	0.030609	0.055055	0.915013	1052	2	0.33504	0.43384	0.53443	1	9097	1	-0.27463
1053	RPS6KA3	0.030609	0.055055	0.915013	1053	2	1.0511	0.8329	0.83333	1	14666	0	0.14893
1054	ZNF394	0.030626	0.055085	0.915013	1054	2	0.60643	0.68614	0.69396	1	12047	1	0.15745
1055	PEX5L	0.030659	0.055151	0.915013	1055	2	0.95519	0.0024248	0.0091207	0.497495	321	3	0.79545
1056	TMPRSS11A	0.030686	0.055192	0.915013	1056	2	-0.30974	0.8899	0.89037	1	15728	0	0.040147
1057	PRPS2	0.030686	0.055192	0.915013	1057	2	0.068246	0.6493	0.66539	1	11509	1	-0.47924
1058	PPP3CC	0.030718	0.055242	0.915013	1058	1	-0.58224	0.70309	0.70799	1	12347	1	0.35357
1059	TAF12	0.030718	0.055242	0.915013	1059	1	-0.47862	0.014681	0.046927	0.810017	1009	2	0.19763
1060	GPR75	0.030724	0.055257	0.915013	1060	2	0.77152	0.30673	0.43893	1	7400	2	0.2605
1061	OTOR	0.030827	0.055424	0.916947	1061	1	0.85523	0.31847	0.45182	1	7602	2	0.19862
1062	MAP1LC3A	0.030989	0.055698	0.917115	1062	2	0.20903	0.30976	0.44218	1	7461	1	0.088618
1063	SLC12A1	0.030989	0.055698	0.917115	1063	2	1.0774	0.014726	0.047051	0.810017	1011	2	0.25403
1064	BFAR	0.030991	0.0557	0.917115	1064	1	-0.21852	0.21148	0.33402	1	5664	2	0.22307
1065	INTS6	0.031025	0.059196	0.928962	1065	2	-0.23896	0.16886	0.33698	1	4931	3	0.10822
1066	TRHR	0.031088	0.055861	0.917115	1066	2	-0.13755	0.7541	0.75469	1	13205	1	-0.033096
1067	SLC28A3	0.0311	0.055876	0.917115	1067	1	0.61615	0.99736	0.99737	1	17915	0	-0.40406
1068	CCDC110	0.031155	0.055962	0.917115	1068	1	0.82672	0.24637	0.37243	1	6323	1	0.12247
1069	CCL24	0.03121	0.056049	0.917115	1069	1	-1.1442	0.13083	0.24582	1	4230	1	-0.20616
1070	IL1R2	0.031265	0.056143	0.917115	1070	2	1.3581	0.57968	0.61721	1	10609	1	0.10759
1071	YTHDF1	0.031265	0.056143	0.917115	1071	2	0.43724	0.37514	0.50583	1	8549	1	0.089094
1072	CNTN4	0.031265	0.056143	0.917115	1072	2	0.61423	0.049438	0.11742	0.957237	2187	2	-0.44172
1073	SEC24C	0.031319	0.056234	0.917115	1073	1	-0.035782	0.9984	0.9984	1	17946	0	-0.34148
1074	GADD45G	0.031331	0.056251	0.917115	1074	2	0.35087	0.12288	0.23697	1	4093	2	0.1498
1075	C6orf211	0.031409	0.056366	0.917115	1075	2	0.59185	0.0089403	0.029677	0.714599	725	4	0.85793
1076	ARFIP1	0.031455	0.056454	0.917115	1076	1	0.65841	0.025553	0.069722	0.892649	1382	3	0.52792
1077	PRAMEF6	0.031478	0.031341	0.865317	1077	1	-1.0767	0.0051478	0.0050707	0.395118	502	1	3.1703
1078	RPSA	0.031539	0.033725	0.865317	1078	1	-0.53044	0.23155	0.2469	1	6058	1	0.10926
1079	MUC21	0.031592	0.056671	0.919331	1079	1	-1.0459	0.75591	0.75646	1	13233	1	-0.24586
1080	WDR43	0.031644	0.047726	0.912938	1080	1	-2.2454	0.055703	0.12349	0.963836	2373	1	-1.8357
1081	SMARCD1	0.031646	0.056773	0.919331	1081	1	0.59342	0.00041272	0.0018815	0.238495	140	4	1.0903
1082	WNK1	0.031755	0.056947	0.919331	1082	1	0.42698	0.88175	0.8822	1	15579	0	-0.10295
1083	TM7SF2	0.031755	0.056947	0.919331	1083	1	0.038279	0.054199	0.12667	0.96694	2331	2	-0.22232
1084	FAM150B	0.031755	0.056947	0.919331	1084	1	0.28695	0.12367	0.23786	1	4108	2	0.07214
1085	SMURF1	0.031815	0.057054	0.919396	1085	2	0.99897	0.06492	0.14708	0.981469	2671	3	0.42326
1086	EFEMP1	0.031815	0.057054	0.919396	1086	2	0.11764	0.052206	0.1228	0.963836	2264	3	0.51469
1087	ZNF432	0.031865	0.057147	0.920079	1087	2	0.26297	0.052817	0.12396	0.964681	2285	3	0.44657
1088	VWC2L	0.031919	0.057233	0.920452	1088	1	1.2984	0.072532	0.1613	0.990685	2898	1	-0.22919
1089	RNF146	0.031966	0.057311	0.920452	1089	2	0.84556	0.050913	0.1203	0.959429	2235	3	0.40321
1090	ST7	0.031974	0.057324	0.920452	1090	1	-0.24255	0.0078901	0.026449	0.688979	673	3	0.77215
1091	TMEM44	0.032028	0.057415	0.921097	1091	1	0.58175	0.0097585	0.032177	0.734158	762	4	0.47932
1092	AKAP13	0.03224	0.057773	0.92437	1092	2	0.14977	0.55221	0.59998	1	10299	1	0.043317
1093	DCTN1	0.0323	0.048281	0.914953	1093	1	0.91317	0.4448	0.49	1	9206	1	-0.22523
1094	PSAT1	0.032307	0.057899	0.925554	1094	2	0.37564	0.25612	0.38308	1	6499	2	0.072451
1095	SRPK1	0.032383	0.058016	0.925782	1095	1	-0.65868	0.10088	0.21302	1	3715	2	-0.055633
1096	PDHA1	0.032383	0.058016	0.925782	1096	1	-0.84072	0.50224	0.57089	1	9730	1	-0.62237
1097	RAB13	0.032464	0.058148	0.925891	1097	1	0.34243	0.82825	0.8287	1	14569	0	0.11916
1098	GEMIN5	0.032481	0.058177	0.925891	1098	2	0.30124	0.066735	0.15043	0.985696	2722	2	0.27198
1099	CGGBP1	0.032481	0.058177	0.925891	1099	2	-0.35681	0.6816	0.69028	1	11975	1	-0.15775
1100	RAB27B	0.032526	0.058252	0.926272	1100	2	0.87148	0.20018	0.32168	1	5482	2	-0.076921
1101	NPAT	0.032656	0.058489	0.927495	1101	2	1.4503	0.70267	0.70764	1	12338	1	-0.4128
1102	KIAA1210	0.032679	0.058535	0.927495	1102	2	-0.27611	0.35057	0.48754	1	8223	1	-0.017466
1103	CNIH4	0.032739	0.059096	0.928209	1103	2	-0.57256	0.20865	0.35807	1	5625	2	0.078583
1104	C11orf45	0.032752	0.058671	0.927495	1104	2	0.20359	0.84381	0.84416	1	14863	0	-0.26537
1105	RTP1	0.032819	0.058793	0.927495	1105	1	0.34754	0.078562	0.17248	0.999858	3066	1	0.24222
1106	RAB3B	0.032819	0.058793	0.927495	1106	1	0.63479	0.59651	0.62828	1	10812	1	-0.069417
1107	INS	0.032819	0.058793	0.927495	1107	1	0.038654	0.044253	0.10735	0.951575	2014	2	0.25373
1108	CELA1	0.032819	0.058793	0.927495	1108	1	-0.26229	0.21233	0.33494	1	5683	2	0.17203
1109	FLRT1	0.032819	0.058793	0.927495	1109	1	0.28185	0.060139	0.13805	0.981469	2499	1	0.21981
1110	KRTAP10-8	0.032944	0.059009	0.928209	1110	2	0.24646	0.030088	0.078962	0.904447	1541	2	0.10092
1111	IFNAR2	0.032944	0.059009	0.928209	1111	2	1.009	0.49062	0.56437	1	9635	1	-0.30864
1112	CEBPG	0.032972	0.059061	0.928209	1112	2	1.0177	0.034302	0.087517	0.928934	1666	3	0.53899
1113	ATL1	0.032989	0.059089	0.928209	1113	2	-0.32855	0.19164	0.31233	1	5355	1	-0.50608
1114	HSD17B7	0.03308	0.059253	0.929059	1114	2	1.0522	0.08378	0.18207	1	3220	1	-0.95322
1115	TMEM168	0.033154	0.059373	0.929708	1115	2	-0.63654	0.0022615	0.0086075	0.485692	310	2	-0.24036
1116	CRHBP	0.033188	0.059434	0.929708	1116	2	0.53324	0.086484	0.1871	1	3300	2	0.31784
1117	ICMT	0.0332	0.05945	0.929708	1117	1	0.42207	0.036851	0.092665	0.932539	1759	3	0.52998
1118	DPM1	0.033279	0.05958	0.929813	1118	2	1.2434	0.34515	0.42781	1	8121	1	0.26689
1119	PSMD12	0.033283	0.049107	0.914953	1119	1	-0.46356	0.061826	0.14123	0.981469	2546	3	0.70832
1120	IFT20	0.033302	0.060033	0.929813	1120	2	0.57248	0.60675	0.66839	1	10933	1	-0.30176
1121	MED30	0.033391	0.059763	0.929813	1121	1	-0.35656	0.046242	0.11122	0.957237	2073	3	0.59414
1122	DHFRL1	0.0334	0.035507	0.871623	1122	1	0.85017	0.012483	0.033018	0.734158	911	3	0.6069
1123	PDCD10	0.033444	0.059844	0.929813	1123	2	1.7094	1.5101e-07	8.2508e-07	0.000707	21	5	1.16
1124	KRBOX4	0.033547	0.060012	0.929813	1124	2	0.65152	0.017228	0.052554	0.828341	1109	3	0.63012
1125	LMBRD1	0.033547	0.060012	0.929813	1125	2	0.038722	0.73179	0.73332	1	12823	1	-0.58019
1126	TBK1	0.033547	0.060012	0.929813	1126	2	0.85659	0.49034	0.56422	1	9633	1	-0.78104
1127	SNRNP35	0.033547	0.060012	0.929813	1127	2	0.056193	0.00021166	0.00096397	0.157741	105	3	1.3571
1128	RANGAP1	0.033609	0.060111	0.929813	1128	1	-0.68547	0.044657	0.10813	0.951586	2029	3	0.55434
1129	C10orf68	0.033609	0.060111	0.929813	1129	1	-0.0492	0.12465	0.23897	1	4130	2	0.046857
1130	SFT2D2	0.033684	0.060235	0.929865	1130	2	-0.38111	0.05095	0.12036	0.959486	2238	3	0.54463
1131	DDX54	0.033684	0.060235	0.929865	1131	2	0.92048	0.028294	0.075355	0.899769	1482	3	0.64419
1132	EVI5	0.033758	0.060356	0.930723	1132	2	1.0187	0.2424	0.36806	1	6253	1	0.090028
1133	PRR13	0.033781	0.060817	0.931219	1133	1	-0.39248	0.0038463	0.015952	0.603704	420	1	-0.22189
1134	SAMHD1	0.033781	0.060394	0.930723	1134	2	-0.55281	0.18007	0.29966	1	5155	2	0.17324
1135	ZBTB8A	0.033828	0.049557	0.914953	1135	1	0.29067	0.010702	0.035024	0.742557	826	3	0.39893
1136	PPP2CB	0.033854	0.060521	0.931087	1136	1	0.43198	0.016422	0.05087	0.817856	1090	3	0.61031
1137	FSBP	0.033854	0.060521	0.931087	1137	1	0.2922	0.099757	0.21126	1	3689	2	0.085392
1138	ZNF620	0.033918	0.060628	0.931219	1138	2	0.17749	0.16603	0.28442	1	4874	1	-0.32781
1139	CD28	0.033934	0.066496	0.943948	1139	2	0.4942	0.00092939	0.0051884	0.40082	203	5	0.60854
1140	C7orf26	0.033947	0.060681	0.931219	1140	2	0.96782	0.18602	0.30619	1	5267	1	-0.22451
1141	SDHB	0.034021	0.060805	0.931219	1141	2	1.1378	0.099897	0.21153	1	3692	2	0.15479
1142	HERC3	0.034045	0.060843	0.931219	1142	1	0.12601	0.76115	0.76162	1	13315	0	-0.0085488
1143	MEST	0.034068	0.049772	0.914953	1143	1	0.61119	0.14702	0.24077	1	4514	2	0.36168
1144	TEKT1	0.034154	0.061033	0.931478	1144	1	0.44168	0.046674	0.11202	0.957237	2082	2	-0.028358
1145	SOX13	0.034171	0.061064	0.931478	1145	2	0.49723	0.80201	0.80249	1	14055	0	-0.015799
1146	ADAD1	0.034171	0.061064	0.931478	1146	2	0.088889	0.93956	0.93976	1	16725	0	-0.20002
1147	ULBP1	0.034263	0.061234	0.932442	1147	1	0.24533	0.8464	0.84676	1	14916	0	0.063202
1148	EFCAB2	0.034341	0.061765	0.934022	1148	2	0.77394	0.067349	0.15883	0.989056	2732	3	0.14788
1149	KIAA1586	0.034508	0.061438	0.932442	1149	1	0.62339	0.0097417	0.032123	0.734158	759	4	0.48753
1150	WSB1	0.034508	0.061438	0.932442	1150	1	0.39582	0.049009	0.11656	0.957237	2172	1	0.072729
1151	DHRS12	0.034508	0.061438	0.932442	1151	1	0.28111	0.037909	0.094739	0.932539	1800	2	0.20563
1152	TCN1	0.034508	0.061438	0.932442	1152	1	0.28567	0.18032	0.29995	1	5160	1	-0.13322
1153	LZTS1	0.034807	0.061676	0.934022	1153	1	-0.041301	0.74417	0.74499	1	13035	1	-0.63571
1154	SFRP2	0.034861	0.061721	0.934022	1154	1	0.55954	0.67643	0.6861	1	11889	1	-0.03704
1155	SORBS2	0.03497	0.061801	0.934022	1155	1	0.015507	0.50657	0.57336	1	9784	1	0.19791
1156	FUNDC2	0.035215	0.062023	0.935026	1156	1	-0.29943	0.049813	0.11816	0.958575	2196	2	0.29631
1157	CRY1	0.035215	0.062023	0.935026	1157	1	-0.36787	0.2845	0.41445	1	7006	1	-0.81111
1158	CNTNAP4	0.035215	0.062023	0.935026	1158	1	0.15179	0.20052	0.32206	1	5488	2	0.3796
1159	MPST	0.03546	0.062218	0.937176	1159	1	0.46066	0.26992	0.39826	1	6759	1	-0.063595
1160	TFAP2A	0.035569	0.062302	0.937585	1160	1	0.80844	0.01033	0.033907	0.735339	804	3	0.67914
1161	MRGPRX4	0.035677	0.06239	0.937585	1161	1	0.26243	0.47021	0.55326	1	9434	1	0.00082928
1162	JTB	0.035977	0.062645	0.937585	1162	1	-0.79977	0.061068	0.13981	0.981469	2530	1	-0.41337
1163	MAP3K7	0.035977	0.062645	0.937585	1163	1	0.0019979	0.22624	0.35013	1	5962	1	-0.092778
1164	COG4	0.036167	0.062794	0.937585	1164	1	0.76982	0.080051	0.17529	1	3106	1	-0.23982
1165	DBN1	0.036167	0.062794	0.937585	1165	1	0.15077	0.026104	0.070842	0.896022	1397	1	0.097946
1166	ENTHD1	0.036276	0.062874	0.93759	1166	1	-0.17396	0.29937	0.43085	1	7254	2	0.24739
1167	BZRAP1	0.03633	0.062923	0.93759	1167	1	0.13151	0.62989	0.65111	1	11248	1	0.24277
1168	C1orf87	0.036466	0.06303	0.938271	1168	1	0.61906	0.15487	0.27226	1	4647	2	0.097021
1169	HEATR1	0.03651	0.051847	0.914953	1169	1	-0.33726	0.0082096	0.022236	0.669204	692	3	1.0867
1170	DSN1	0.03651	0.051847	0.914953	1170	1	0.22815	0.01832	0.047757	0.810017	1140	1	-0.18955
1171	ADCY2	0.03651	0.051847	0.914953	1171	1	0.75457	0.82733	0.82723	1	14550	0	-0.0055735
1172	FBXO5	0.03651	0.051847	0.914953	1172	1	-1.5043	0.035893	0.072163	0.898815	1723	1	0.034741
1173	C5orf15	0.03651	0.051847	0.914953	1173	1	0.69657	0.65303	0.65321	1	11566	0	0.0028967
1174	POLR1C	0.03651	0.051847	0.914953	1174	1	-0.52177	0.013921	0.037451	0.756592	983	3	0.88788
1175	NCBP1	0.03651	0.051847	0.914953	1175	1	-2.4631	0.039722	0.09498	0.932539	1875	2	-0.39978
1176	SSX3	0.036828	0.043961	0.897462	1176	1	-3.692	0.071279	0.12584	0.964681	2853	2	0.64148
1177	SLC17A5	0.036982	0.063438	0.938271	1177	1	0.64039	0.14681	0.26329	1	4508	1	-0.12474
1178	ZNF117	0.036982	0.063438	0.938271	1178	1	0.097063	0.0091726	0.030356	0.720796	735	2	-0.061976
1179	PNLIPRP3	0.036982	0.063438	0.938271	1179	1	0.43597	0.0078755	0.026402	0.688979	671	1	-0.063571
1180	NXPH1	0.036982	0.063438	0.938271	1180	1	-0.19732	0.4239	0.52945	1	8985	1	0.048359
1181	ENHO	0.036982	0.063438	0.938271	1181	1	0.30833	0.021449	0.061305	0.861251	1255	1	-0.17218
1182	ILDR1	0.036982	0.063438	0.938271	1182	1	0.51284	0.11863	0.23249	1	4019	2	-0.15259
1183	B4GALT4	0.036982	0.063438	0.938271	1183	1	-0.52346	0.70199	0.70705	1	12322	1	-0.68644
1184	ZNF830	0.037525	0.063852	0.940376	1184	1	-0.15771	0.085076	0.18446	1	3259	2	0.22576
1185	ZKSCAN5	0.037525	0.063852	0.940376	1185	1	0.13756	0.0021873	0.0083551	0.477432	302	4	1.0893
1186	GPC2	0.037525	0.063852	0.940376	1186	1	-0.68746	0.03688	0.092726	0.932539	1761	1	-0.4294
1187	ANP32E	0.037691	0.075052	0.971896	1187	2	-0.33155	0.071982	0.20496	1	2882	1	-0.0075808
1188	CD59	0.037851	0.064103	0.940376	1188	1	-0.040832	0.021171	0.060743	0.859049	1247	3	0.52133
1189	EVPLL	0.037905	0.064142	0.940376	1189	1	-0.28082	0.90873	0.9091	1	16135	0	-0.10958
1190	DGKZ	0.03796	0.064182	0.940376	1190	1	0.92701	0.9832	0.9833	1	17604	0	-0.16039
1191	NOP2	0.03815	0.064343	0.940376	1191	1	0.82812	0.025831	0.070273	0.893295	1393	2	0.033963
1192	BCL11B	0.038231	0.064412	0.940376	1192	1	0.4094	0.11287	0.22614	1	3923	1	0.064491
1193	MRS2	0.038339	0.06449	0.940376	1193	1	0.36305	0.056046	0.13031	0.975262	2382	2	0.24001
1194	BANF2	0.038371	0.06829	0.95085	1194	2	0.21832	0.24912	0.396	1	6375	2	-0.032988
1195	SLC44A5	0.038394	0.064534	0.940376	1195	1	0.26044	0.27261	0.40128	1	6804	1	0.053134
1196	SARS	0.038437	0.038302	0.87847	1196	1	1.3783	0.0002592	0.0007775	0.140842	120	2	2.6131
1197	RAG2	0.038475	0.064605	0.940376	1197	1	0.98114	0.089634	0.19288	1	3386	3	0.28454
1198	C5orf28	0.038584	0.064688	0.940376	1198	1	0.47487	0.75448	0.75508	1	13209	1	0.14198
1199	CYP17A1	0.038584	0.064688	0.940376	1199	1	0.75644	0.070006	0.15657	0.989056	2812	1	-0.13155
1200	GLA	0.038665	0.064751	0.940376	1200	1	0.73928	0.0070079	0.023792	0.673991	619	2	0.35682
1201	HSPBP1	0.038719	0.064797	0.940376	1201	1	0.42631	0.28558	0.4156	1	7029	2	0.20612
1202	SNRNP40	0.038828	0.064889	0.940376	1202	1	-0.3066	0.17328	0.29229	1	5018	2	0.40928
1203	GPR160	0.038838	0.053823	0.915013	1203	1	-0.50847	0.34628	0.42847	1	8146	1	-0.48157
1204	TNFSF10	0.038895	0.069172	0.951609	1204	1	0.15584	0.20101	0.35092	1	5499	2	-0.053933
1205	SPTBN1	0.038936	0.06498	0.940376	1205	1	0.21853	0.29663	0.42786	1	7213	1	0.21767
1206	TRAPPC9	0.039099	0.065114	0.940376	1206	1	-0.24223	0.072848	0.16193	0.990685	2905	2	-0.04869
1207	BRD8	0.039099	0.065114	0.940376	1207	1	-0.39166	0.088611	0.191	1	3356	1	-1.3097
1208	HDDC2	0.039099	0.065114	0.940376	1208	1	0.089272	0.91262	0.91294	1	16208	0	-0.26638
1209	OAS2	0.03923	0.069725	0.951609	1209	2	-0.044491	0.54434	0.63757	1	10200	1	-0.058449
1210	C14orf28	0.039397	0.065356	0.940376	1210	1	0.74199	0.041611	0.10211	0.944969	1931	2	0.10825
1211	C1GALT1C1	0.039397	0.065356	0.940376	1211	1	0.90122	0.041665	0.10221	0.944969	1934	2	0.3344
1212	ENTPD7	0.039397	0.065356	0.940376	1212	1	-1.2932	0.22024	0.34357	1	5846	1	0.0048098
1213	KPNB1	0.039397	0.065356	0.940376	1213	1	0.49082	0.0058307	0.020161	0.646387	544	4	1.0041
1214	ZC3H12C	0.039397	0.065356	0.940376	1214	1	0.079193	0.24673	0.37282	1	6331	1	-0.019565
1215	ZNF555	0.039397	0.065356	0.940376	1215	1	0.4908	0.3003	0.43189	1	7276	2	-0.14997
1216	RGS13	0.039425	0.054301	0.915013	1216	1	-0.49941	0.99286	0.9929	1	17819	0	-1.0864
1217	AKAP9	0.03975	0.065638	0.942825	1217	1	0.37564	0.032211	0.083283	0.920254	1603	2	0.046922
1218	CENPW	0.03975	0.065638	0.942825	1218	1	0.7356	0.0002266	0.0012506	0.181531	108	5	1.3845
1219	ZNF559	0.039814	0.082784	0.991383	1219	2	-0.63654	0.042872	0.14103	0.981469	1967	5	0.33264
1220	WDR74	0.039882	0.054716	0.915013	1220	1	-3.6455	0.0013114	0.0054568	0.404698	235	2	0.26437
1221	CSE1L	0.039882	0.054716	0.915013	1221	1	-2.4872	0.15658	0.2529	1	4675	1	-1.2851
1222	FBXO33	0.039912	0.06578	0.943286	1222	1	0.22924	0.11386	0.22726	1	3939	2	0.23719
1223	FGFR1OP	0.039966	0.06582	0.943286	1223	1	0.43675	0.054349	0.12696	0.967909	2333	3	0.37325
1224	SERP2	0.040034	0.054853	0.915013	1224	1	-0.17664	0.81069	0.81079	1	14227	0	-0.14056
1225	BUD31	0.040264	0.047032	0.904581	1225	1	-0.28723	0.02467	0.062035	0.861596	1353	2	0.6431
1226	CXCR4	0.040291	0.066098	0.943948	1226	1	0.39269	0.072059	0.16042	0.989083	2885	2	0.13483
1227	VAX1	0.040346	0.066138	0.943948	1227	1	0.35111	0.71285	0.71644	1	12511	1	-0.042662
1228	SPDEF	0.0404	0.066176	0.943948	1228	1	0.45818	0.30554	0.43764	1	7376	2	-0.097949
1229	DNAJC9	0.040454	0.066218	0.943948	1229	1	-0.69582	0.049223	0.11699	0.957237	2178	3	0.47125
1230	S100A10	0.040562	0.066294	0.943948	1230	1	-0.016683	0.076858	0.16939	0.999345	3014	2	0.21625
1231	C3orf20	0.040562	0.066294	0.943948	1231	1	0.38566	0.55395	0.60108	1	10316	1	0.037491
1232	MS4A13	0.040724	0.072132	0.963605	1232	2	-0.14051	0.11989	0.24625	1	4046	1	0.17929
1233	FAM19A4	0.040806	0.066491	0.943948	1233	1	0.15265	0.41241	0.5238	1	8875	1	-0.29508
1234	FUT11	0.040806	0.066491	0.943948	1234	1	0.85177	0.062629	0.14276	0.981469	2576	3	0.3316
1235	CMTM4	0.040806	0.066491	0.943948	1235	1	0.21342	0.03707	0.093071	0.932539	1769	1	-0.0037303
1236	DPP8	0.040806	0.066491	0.943948	1236	1	-0.42868	0.11641	0.23007	1	3986	1	-0.11323
1237	ITSN2	0.040969	0.066619	0.944944	1237	1	-0.45301	0.06267	0.14285	0.981469	2583	3	0.44754
1238	PLXNC1	0.04105	0.066692	0.945237	1238	1	0.40534	0.42184	0.52841	1	8960	1	-0.096669
1239	ZNF91	0.041359	0.048015	0.914953	1239	1	0.65654	0.10614	0.17708	1	3806	1	-0.32761
1240	ELMOD2	0.041429	0.067001	0.946636	1240	1	-0.2676	0.97413	0.97427	1	17422	0	-0.84488
1241	TMEM123	0.041429	0.067001	0.946636	1241	1	-0.26636	0.032592	0.084079	0.922918	1617	1	-0.66557
1242	SMC5	0.041429	0.067001	0.946636	1242	1	-1.4659	0.014019	0.045005	0.800118	986	1	-0.23297
1243	ATP4B	0.041835	0.067327	0.949754	1243	1	0.68536	0.72655	0.72854	1	12724	1	-0.17423
1244	SLC2A3	0.041835	0.067327	0.949754	1244	1	0.66544	0.21873	0.34194	1	5819	1	-0.21713
1245	SLU7	0.041965	0.056448	0.917115	1245	1	-2.6632	0.97067	0.97083	1	17346	0	-0.26396
1246	ZNF483	0.042105	0.067549	0.95085	1246	1	0.47046	0.093657	0.20014	1	3511	2	0.42019
1247	ZNF486	0.042289	0.048865	0.914953	1247	1	0.70169	0.00047423	0.0014255	0.196182	148	3	1.4439
1248	SMC4	0.042486	0.056892	0.919331	1248	1	-0.35098	0.16845	0.26794	1	4922	1	-0.53265
1249	TLX2	0.042511	0.067874	0.95085	1249	1	0.087598	0.22295	0.34655	1	5898	2	-0.11659
1250	SDHAF2	0.042565	0.06791	0.95085	1250	1	0.0052286	0.053174	0.12468	0.964681	2294	3	0.42555
1251	HIST1H2BC	0.042758	0.044369	0.897462	1251	1	-0.29384	0.023886	0.044046	0.794141	1339	1	1.1979
1252	TMF1	0.042781	0.068089	0.95085	1252	1	1.1502	0.043553	0.10594	0.951182	1987	3	0.40886
1253	ILF3	0.042781	0.068089	0.95085	1253	1	-0.8397	0.15056	0.26744	1	4568	1	-0.36461
1254	CRKL	0.042781	0.068089	0.95085	1254	1	-0.86925	0.54188	0.5937	1	10166	1	-0.22802
1255	FAM185A	0.042781	0.068089	0.95085	1255	1	0.31462	0.064805	0.14685	0.981469	2668	1	-0.0433
1256	FAM189B	0.042997	0.068263	0.95085	1256	1	0.64932	0.52797	0.58546	1	10009	1	-0.28193
1257	INO80	0.043105	0.06834	0.95085	1257	1	-0.58333	0.55815	0.6037	1	10371	1	0.14951
1258	IBSP	0.043159	0.068383	0.95085	1258	1	0.039983	0.15954	0.27733	1	4731	1	-0.11238
1259	DISC1	0.043196	0.092503	1	1259	1	0.20481	0.081043	0.23072	1	3136	4	0.19635
1260	DNAJC17	0.043214	0.068427	0.95085	1260	1	0.93573	0.069105	0.15491	0.989056	2781	2	0.26876
1261	RPA1	0.043223	0.05754	0.922286	1261	1	-2.2663	0.010378	0.029076	0.711585	806	3	0.95722
1262	ZAR1L	0.043268	0.068467	0.95085	1262	1	-0.069061	0.26019	0.38755	1	6570	2	0.16362
1263	SARNP	0.043322	0.068515	0.95085	1263	1	-0.48292	0.0029432	0.010825	0.537338	360	2	0.23412
1264	GABARAP	0.043374	0.057674	0.923598	1264	1	0.28561	0.026641	0.066408	0.877644	1413	3	0.58905
1265	S100A5	0.043376	0.068567	0.95085	1265	1	0.45616	0.089492	0.19264	1	3381	1	-0.45515
1266	MAGEB10	0.043511	0.068681	0.951609	1266	1	-1.2338	0.14784	0.26443	1	4529	2	0.0062345
1267	CAMKK1	0.043592	0.068747	0.951609	1267	1	-0.39898	0.21363	0.3363	1	5705	1	0.090896
1268	ACVR2A	0.044214	0.050616	0.914953	1268	1	-1.3635	0.99631	0.99635	1	17887	0	-0.80572
1269	CDC20	0.044587	0.058682	0.927495	1269	1	-0.24381	0.016641	0.04393	0.794141	1097	3	0.70054
1270	CXCL12	0.045121	0.090084	1	1270	2	-0.50041	0.4862	0.69387	1	9595	2	-0.088817
1271	KIF21A	0.045427	0.07026	0.951609	1271	1	0.65222	0.030742	0.080286	0.906621	1556	1	0.094632
1272	NUAK2	0.045427	0.07026	0.951609	1272	1	-1.0867	0.013107	0.042292	0.789681	942	2	0.071962
1273	MCL1	0.045427	0.07026	0.951609	1273	1	-1.9625	1	1	1	17999	0	-1.8109
1274	KLF17	0.045427	0.07026	0.951609	1274	1	0.49082	0.70136	0.70108	1	12308	0	0.10167
1275	NFYA	0.045427	0.07026	0.951609	1275	1	-0.056556	0.04576	0.11031	0.957237	2051	1	0.10196
1276	ACSM4	0.045427	0.07026	0.951609	1276	1	-0.30114	0.0026633	0.0099205	0.517592	334	2	-0.11614
1277	NPHP3	0.045427	0.07026	0.951609	1277	1	-0.65517	0.022848	0.064185	0.867366	1304	2	-0.033339
1278	ZNF343	0.045427	0.07026	0.951609	1278	1	0.98274	0.057553	0.12585	0.964681	2417	2	0.24499
1279	TRIM23	0.045427	0.07026	0.951609	1279	1	0.86595	0.77295	0.77281	1	13533	0	-0.12136
1280	ZNF484	0.045427	0.07026	0.951609	1280	1	0.16011	0.3292	0.46372	1	7828	2	0.20333
1281	BRF2	0.045427	0.07026	0.951609	1281	1	0.93629	0.0098989	0.032615	0.734158	772	3	0.58333
1282	ZNF737	0.045427	0.07026	0.951609	1282	1	0.80679	0.039045	0.097021	0.932539	1845	1	0.17131
1283	CFHR3	0.045427	0.07026	0.951609	1283	1	0.47721	0.14377	0.23662	1	4454	1	-0.12512
1284	AGFG2	0.045427	0.07026	0.951609	1284	1	0.64118	0.0098989	0.032615	0.734158	773	2	-0.075543
1285	CELSR2	0.045427	0.07026	0.951609	1285	1	0.12368	0.10479	0.21731	1	3781	2	-0.20146
1286	SNX17	0.045427	0.07026	0.951609	1286	1	-0.24418	0.0054297	0.01886	0.642955	512	3	0.64365
1287	SLC22A25	0.045427	0.07026	0.951609	1287	1	-0.34021	0.04576	0.11031	0.957237	2053	1	-0.19417
1288	KIAA0586	0.045427	0.07026	0.951609	1288	1	0.43968	0.0037074	0.013267	0.567237	410	1	-0.01722
1289	GRB7	0.045427	0.07026	0.951609	1289	1	0.57192	0.96938	0.9695	1	17323	0	-0.30666
1290	CRNKL1	0.045427	0.07026	0.951609	1290	1	0.735	0.0032953	0.011584	0.54871	384	3	1.1169
1291	IL36G	0.045427	0.07026	0.951609	1291	1	0.070678	0.23732	0.35439	1	6153	1	0.027102
1292	EDIL3	0.045427	0.07026	0.951609	1292	1	-0.30619	0.056182	0.1241	0.964681	2386	2	0.26831
1293	KIAA1143	0.045427	0.07026	0.951609	1293	1	0.18286	0.16403	0.26237	1	4828	1	-0.031434
1294	GABRG2	0.045427	0.07026	0.951609	1294	1	0.42178	0.6517	0.65235	1	11546	1	-0.079531
1295	C18orf21	0.045587	0.08013	0.984855	1295	2	-0.18099	0.06515	0.17106	0.999345	2681	3	0.31052
1296	NKIRAS2	0.045633	0.080211	0.984855	1296	2	0.38352	0.16586	0.32093	1	4869	3	0.04768
1297	PPP4R2	0.045681	0.047182	0.905413	1297	1	0.68561	0.61217	0.61213	1	11001	0	0.036546
1298	ADAMTS3	0.045712	0.059592	0.929813	1298	1	-0.030493	0.054889	0.12247	0.963836	2347	1	0.10641
1299	THOC2	0.046022	0.052255	0.915013	1299	1	-0.15497	0.97725	0.97745	1	17487	0	-2.5764
1300	NRBP1	0.046079	0.059902	0.929813	1300	1	-1.0887	0.053693	0.12567	0.964681	2316	1	-0.16997
1301	IFNAR1	0.04636	0.060128	0.929813	1301	1	0.36247	0.053693	0.12567	0.964681	2318	2	-0.18059
1302	MAT2A	0.04651	0.052707	0.915013	1302	1	0.82406	0.33588	0.36956	1	7953	1	0.15795
1303	UBE2E1	0.046584	0.081707	0.991383	1303	1	0.81076	0.80956	0.81674	1	14212	1	-0.04419
1304	TAS2R4	0.04726	0.071711	0.963605	1304	1	0.79671	0.49294	0.56567	1	9651	1	0.002997
1305	CCDC54	0.047368	0.071786	0.963605	1305	1	0.29358	0.046674	0.11202	0.957237	2081	1	-0.19259
1306	CNTN1	0.047368	0.071786	0.963605	1306	1	-0.57078	0.06417	0.14566	0.981469	2641	1	0.31054
1307	C17orf75	0.047476	0.071865	0.963605	1307	1	-0.86034	0.58775	0.62242	1	10713	1	0.28108
1308	C2CD2L	0.047529	0.071911	0.963605	1308	1	0.53482	0.20134	0.32298	1	5505	2	0.33187
1309	GRID1	0.047583	0.071954	0.963605	1309	1	0.11954	0.31695	0.45016	1	7576	1	0.2099
1310	ISM2	0.047691	0.072039	0.963605	1310	1	0.033247	0.6513	0.66685	1	11539	1	0.10181
1311	TMEM108	0.047745	0.07209	0.963605	1311	1	0.11182	0.84496	0.84532	1	14892	0	0.13041
1312	KXD1	0.047826	0.072168	0.963605	1312	1	0.34942	0.32239	0.45603	1	7686	1	-0.14451
1313	FAM57A	0.047933	0.072262	0.963605	1313	1	0.29236	0.036609	0.092162	0.932539	1746	1	-0.074495
1314	TNS4	0.048014	0.072329	0.963605	1314	1	0.73495	0.9348	0.93504	1	16630	0	-0.31787
1315	SNX25	0.048095	0.072398	0.963605	1315	1	0.98938	0.010178	0.033452	0.735339	790	3	0.5472
1316	ISM1	0.048095	0.072398	0.963605	1316	1	-0.22268	0.64488	0.66211	1	11438	1	-0.11667
1317	STX19	0.048304	0.061755	0.934022	1317	1	0.32602	0.97502	0.97526	1	17432	0	-0.78718
1318	NRG4	0.04831	0.072592	0.963605	1318	1	0.19983	0.53551	0.58993	1	10099	1	-0.022587
1319	MLIP	0.04831	0.072592	0.963605	1319	1	-0.65413	0.36678	0.50181	1	8480	1	0.043202
1320	RBM44	0.04831	0.072592	0.963605	1320	1	0.8048	0.042987	0.10482	0.951182	1970	2	0.21943
1321	THAP4	0.048519	0.090483	1	1321	2	0.77871	0.069215	0.19861	1	2787	4	0.045628
1322	WBP4	0.048606	0.072818	0.96554	1322	1	-0.88694	0.0070752	0.023996	0.674899	623	2	-0.21431
1323	ICA1	0.048767	0.072947	0.965958	1323	1	-0.43253	0.71594	0.7192	1	12561	1	-0.66183
1324	IRX4	0.048821	0.072994	0.965958	1324	1	-0.36485	0.46622	0.55114	1	9393	1	-0.21739
1325	MSTN	0.048875	0.073037	0.965958	1325	1	0.072125	0.094123	0.20098	1	3523	3	0.34365
1326	MAGEB4	0.049036	0.073156	0.966819	1326	1	0.22061	0.77646	0.77699	1	13600	0	-0.009035
1327	RPL23A	0.049112	0.050435	0.914953	1327	1	0.24186	0.024504	0.045137	0.800454	1349	2	1.5626
1328	PDE6H	0.049144	0.055139	0.915013	1328	1	-0.78393	0.063342	0.11404	0.957237	2598	2	0.65641
1329	TTR	0.049225	0.073302	0.967325	1329	1	-0.8245	0.17942	0.29895	1	5142	2	0.095101
1330	MAML1	0.049225	0.073302	0.967325	1330	1	-0.084186	0.1841	0.30406	1	5233	2	-0.22533
1331	CALML3	0.04952	0.073536	0.969142	1331	1	0.56444	0.064091	0.14551	0.981469	2637	2	0.28311
1332	AGO4	0.049682	0.073667	0.969142	1332	1	0.60925	0.60087	0.63122	1	10867	1	0.12468
1333	COPRS	0.049735	0.073716	0.969142	1333	1	0.31901	0.03145	0.081731	0.913672	1584	1	0.048404
1334	CDH26	0.049745	0.092245	1	1334	2	0.21089	0.25483	0.45415	1	6470	2	0.065157
1335	PLEKHB2	0.049843	0.073796	0.969142	1335	1	0.29773	0.011056	0.036138	0.749401	847	3	0.68733
1336	NDUFV3	0.049879	0.090153	1	1336	2	0.82808	0.14091	0.3165	1	4403	2	-0.15418
1337	NRIP2	0.049897	0.073844	0.969142	1337	1	0.40467	0.086951	0.18794	1	3312	1	-0.017236
1338	TM2D1	0.050192	0.074086	0.969142	1338	1	0.42504	0.099722	0.21119	1	3687	2	-0.036295
1339	URGCP-MRPS24	0.050192	0.074086	0.969142	1339	1	0.47107	0.040721	0.10035	0.943751	1899	2	-0.047429
1340	DCD	0.050192	0.074086	0.969142	1340	1	-0.51447	0.074371	0.16471	0.99592	2945	1	-0.33619
1341	NOL8	0.050192	0.074086	0.969142	1341	1	0.91585	0.043294	0.10543	0.951182	1979	3	0.40772
1342	PSMA7	0.050192	0.074086	0.969142	1342	1	-2.018	0.13166	0.24672	1	4246	1	-3.45
1343	LOC729574	0.05041	0.05633	0.917115	1343	1	-0.33327	0.093052	0.158	0.989056	3488	2	0.64184
1344	ST6GAL1	0.050484	0.091047	1	1344	2	-0.54772	0.74873	0.82556	1	13116	1	-0.30028
1345	DUSP9	0.050488	0.074325	0.9697	1345	1	-0.15651	0.64485	0.66209	1	11436	1	0.11272
1346	CKAP2	0.050702	0.074513	0.9697	1346	1	0.13987	0.96756	0.96776	1	17291	0	-0.6429
1347	ALKBH3	0.050702	0.074513	0.9697	1347	1	-0.014792	0.14299	0.25913	1	4441	2	0.20507
1348	SPOP	0.050702	0.074513	0.9697	1348	1	-0.19311	0.0040458	0.014352	0.581828	430	3	1.185
1349	PLD6	0.050702	0.074513	0.9697	1349	1	-0.14951	0.27202	0.40062	1	6793	2	0.15835
1350	IL9R	0.050762	0.063917	0.940376	1350	1	0.41064	0.021885	0.055803	0.841629	1273	2	0.5096
1351	CAPN9	0.050971	0.074728	0.970493	1351	1	-0.073382	0.040396	0.099715	0.942687	1890	2	0.1769
1352	EIF3G	0.050971	0.074728	0.970493	1352	1	0.5619	0.086743	0.18758	1	3305	1	0.16462
1353	KBTBD3	0.051078	0.074804	0.970593	1353	1	0.21017	0.32421	0.45816	1	7725	2	0.11528
1354	SLC41A2	0.051132	0.074844	0.970593	1354	1	0.12835	0.048687	0.11595	0.957237	2162	1	-0.048515
1355	NUP93	0.051149	0.064238	0.940376	1355	1	-0.91553	0.0041834	0.014809	0.584582	445	3	0.51834
1356	SLC38A4	0.051149	0.064238	0.940376	1356	1	0.7142	0.14222	0.23465	1	4428	2	-0.010414
1357	TCOF1	0.051347	0.075024	0.971896	1357	1	-0.2794	0.0045978	0.016166	0.603704	468	2	0.3344
1358	MPZL1	0.051437	0.08752	0.997919	1358	1	0.53373	0.16984	0.32207	1	4954	2	0.11239
1359	KIAA1598	0.051561	0.075194	0.972342	1359	1	-1.0004	0.16511	0.28341	1	4849	1	0.27021
1360	NDUFAF1	0.051561	0.075194	0.972342	1360	1	0.7086	0.059049	0.13598	0.981469	2468	2	0.29639
1361	SNAI1	0.051669	0.075279	0.972412	1361	1	-0.21737	0.17347	0.29251	1	5024	1	-0.20137
1362	CAB39L	0.051752	0.064771	0.940376	1362	1	1.041	0.25375	0.3748	1	6449	2	0.059723
1363	VPS45	0.051776	0.075384	0.972412	1363	1	0.21643	0.30904	0.4414	1	7448	2	0.29258
1364	AIF1	0.051816	0.092994	1	1364	2	0.20818	0.18508	0.37717	1	5252	2	0.12372
1365	MSMO1	0.051816	0.092994	1	1365	2	0.5661	0.0087506	0.03739	0.756592	717	5	0.53772
1366	PAFAH1B3	0.051857	0.075444	0.972412	1366	1	0.19028	0.35402	0.49129	1	8305	2	-0.03837
1367	DOCK3	0.052044	0.075577	0.972412	1367	1	0.15474	0.83284	0.83328	1	14663	0	-0.072395
1368	KRTAP9-6	0.052091	0.053285	0.915013	1368	1	1.2254	0.23762	0.2522	1	6157	1	0.40483
1369	OGDHL	0.052098	0.075623	0.972412	1369	1	0.978	0.15578	0.27326	1	4662	2	0.1541
1370	DCAF10	0.052178	0.075677	0.972412	1370	1	0.27377	0.82874	0.82919	1	14577	0	-0.17785
1371	MPP4	0.052259	0.07574	0.972412	1371	1	0.096634	0.77366	0.77414	1	13544	0	-0.4719
1372	SLC18B1	0.052311	0.065272	0.940376	1372	1	-0.26635	0.39874	0.4605	1	8756	1	0.26091
1373	TMEM119	0.05242	0.075858	0.972548	1373	1	0.35563	0.27611	0.40516	1	6871	2	0.16687
1374	TM4SF1	0.052527	0.075941	0.972548	1374	1	0.043491	0.27897	0.40831	1	6905	2	-0.43872
1375	MYL9	0.052656	0.094238	1	1375	2	0.00054321	0.34606	0.55315	1	8139	3	0.29511
1376	SOX10	0.052806	0.065683	0.942825	1376	1	0.84803	0.00013391	0.00061249	0.118546	91	4	1.7173
1377	EPAS1	0.052822	0.076183	0.972548	1377	1	-1.064	0.17517	0.29433	1	5062	1	-0.15208
1378	DENND6A	0.052822	0.076183	0.972548	1378	1	-0.12569	0.071546	0.15946	0.989056	2861	3	0.45859
1379	DNTT	0.052822	0.076183	0.972548	1379	1	0.52893	0.62194	0.64556	1	11134	1	-0.10046
1380	SASS6	0.052822	0.076183	0.972548	1380	1	-2.018	0.000286	0.0013166	0.18808	125	3	0.94173
1381	FAM196B	0.053063	0.076399	0.973298	1381	1	0.0051254	0.13061	0.24557	1	4228	2	0.22146
1382	NUS1	0.053064	0.065909	0.943804	1382	1	-0.57796	0.54724	0.56326	1	10244	1	-0.28861
1383	MBL2	0.053144	0.076461	0.973298	1383	1	0.21658	0.063402	0.14426	0.981469	2600	2	0.36342
1384	FAM57B	0.053331	0.07662	0.973298	1384	1	0.036276	0.35353	0.49077	1	8298	1	-0.0019889
1385	LIPF	0.053331	0.07662	0.973298	1385	1	0.80187	0.34238	0.47837	1	8076	2	0.1391
1386	DPP4	0.053331	0.07662	0.973298	1386	1	-0.2281	0.45897	0.5473	1	9334	1	-0.28863
1387	ATP6V1C2	0.053331	0.07662	0.973298	1387	1	-0.74904	0.25568	0.38261	1	6488	1	-0.29065
1388	ARMCX4	0.053331	0.07662	0.973298	1388	1	0.46252	0.11267	0.22592	1	3919	1	-0.031601
1389	IMMP2L	0.053492	0.076736	0.974078	1389	1	-0.28145	0.23769	0.36289	1	6159	2	0.23439
1390	FAM178A	0.053614	0.093663	1	1390	1	0.07544	0.24137	0.42734	1	6231	2	-0.08923
1391	PAX3	0.053733	0.07694	0.97598	1391	1	0.0453	0.085623	0.1855	1	3275	2	0.18205
1392	RRAGA	0.053974	0.077138	0.977122	1392	1	0.42254	0.065577	0.14827	0.982191	2693	2	0.37513
1393	MPP3	0.054135	0.077259	0.977754	1393	1	0.027312	0.70887	0.71297	1	12443	1	0.10918
1394	PSMD14	0.054224	0.066905	0.946636	1394	1	-1.124	0.14271	0.23527	1	4437	2	0.17638
1395	C16orf89	0.054242	0.077351	0.977754	1395	1	0.097328	0.050831	0.12014	0.959362	2231	1	0.082839
1396	PDE8A	0.054349	0.07744	0.978194	1396	1	-0.19952	0.39105	0.51336	1	8688	1	0.055289
1397	ANO10	0.054483	0.077542	0.978662	1397	1	-0.011269	0.02174	0.061913	0.861596	1267	3	0.61444
1398	DHX57	0.054617	0.077659	0.978662	1398	1	0.51595	0.38466	0.5103	1	8633	1	-0.16917
1399	RNF19A	0.054724	0.077742	0.978662	1399	1	0.26142	0.67623	0.68593	1	11884	1	-0.22275
1400	SHFM1	0.054924	0.056046	0.917115	1400	1	0.9697	0.022302	0.041193	0.780164	1283	2	1.0324
1401	PRB4	0.054955	0.067524	0.95085	1401	1	-0.80948	0.12573	0.2136	1	4145	2	0.17142
1402	TM9SF3	0.054991	0.077967	0.978662	1402	1	-2.1136	0.10997	0.22298	1	3866	2	-0.34227
1403	ENDOD1	0.054991	0.077967	0.978662	1403	1	-0.47699	0.85031	0.85064	1	14978	0	-0.021207
1404	RPA3	0.054991	0.077967	0.978662	1404	1	-1.8056	0.00047759	0.0021851	0.25707	150	3	1.5363
1405	NPM3	0.054991	0.077967	0.978662	1405	1	0.30263	0.029053	0.076874	0.904447	1502	2	-0.24279
1406	SGCB	0.054991	0.077967	0.978662	1406	1	0.62287	0.06347	0.14438	0.981469	2605	2	0.20812
1407	CCNB1	0.054991	0.077967	0.978662	1407	1	-0.616	0.035417	0.089757	0.932121	1710	3	0.44197
1408	RAD51B	0.055019	0.067573	0.95085	1408	1	0.55208	0.78101	0.78096	1	13678	0	-0.41604
1409	SMG1	0.055234	0.067763	0.95085	1409	1	-2.625	0.019399	0.050246	0.817856	1187	2	0.49264
1410	LMNB1	0.055312	0.078232	0.980442	1410	1	0.59883	0.0016032	0.0064134	0.432362	265	4	0.61772
1411	TIPARP	0.055513	0.067982	0.95085	1411	1	-0.34523	0.16724	0.28574	1	4893	2	-0.050537
1412	PSMA5	0.055513	0.067982	0.95085	1412	1	-1.1614	0.015114	0.040354	0.778248	1038	2	-0.095621
1413	CHST9	0.055719	0.09686	1	1413	2	-0.21462	0.055574	0.15223	0.989056	2369	3	0.25476
1414	GM2A	0.05574	0.078599	0.980442	1414	1	0.50517	0.0065617	0.022444	0.669204	584	2	-0.080981
1415	ANKRD27	0.05574	0.078599	0.980442	1415	1	-0.0057852	0.94172	0.94191	1	16760	0	-0.10543
1416	APOA1	0.05574	0.078599	0.980442	1416	1	0.08812	0.010833	0.035416	0.745591	832	2	-0.022243
1417	POLR2I	0.05574	0.078599	0.980442	1417	1	-1.9993	0.31927	0.45268	1	7626	2	-0.25067
1418	ZIM3	0.05574	0.078599	0.980442	1418	1	-0.51234	0.052892	0.12411	0.964681	2286	2	-0.17224
1419	SMAD6	0.05574	0.078599	0.980442	1419	1	0.20589	0.85375	0.85405	1	15029	0	0.019759
1420	LCE2D	0.055816	0.056918	0.919331	1420	1	1.1256	0.0086868	0.016471	0.607724	714	2	1.8862
1421	EEF1B2	0.055884	0.06134	0.932442	1421	1	-0.18413	0.05045	0.1166	0.957237	2219	1	0.22685
1422	FAM203A	0.056168	0.078949	0.983219	1422	1	0.19652	0.070135	0.15681	0.989056	2820	3	0.36241
1423	CNTROB	0.056221	0.079	0.983219	1423	1	-0.41512	0.4057	0.52047	1	8814	1	-0.25163
1424	SERPINB10	0.056275	0.07904	0.983219	1424	1	0.0089272	0.01234	0.04001	0.778248	901	4	0.37263
1425	NCF1	0.056382	0.079123	0.98344	1425	1	-0.68809	0.34723	0.48381	1	8161	2	-0.019165
1426	C8orf44	0.056394	0.056289	0.917115	1426	1	1.4326	0.5564	0.55645	1	10353	0	-0.072147
1427	OGFOD2	0.056435	0.079167	0.98344	1427	1	0.63379	0.25133	0.37783	1	6410	2	0.31308
1428	RCHY1	0.056461	0.097383	1	1428	2	-0.29299	0.80847	0.81595	1	14188	1	-0.63861
1429	KRTAP4-7	0.056714	0.069021	0.951609	1429	1	-0.4804	0.019003	0.049296	0.817856	1170	1	-0.073474
1430	C11orf83	0.056809	0.079485	0.983994	1430	1	-0.66366	0.045095	0.109	0.953735	2045	3	0.39489
1431	RARS2	0.056809	0.079485	0.983994	1431	1	0.16397	0.23562	0.36053	1	6126	2	-0.098706
1432	ZNF649	0.056809	0.079485	0.983994	1432	1	0.54854	0.22076	0.34415	1	5858	1	-0.34009
1433	SETD8	0.056809	0.079485	0.983994	1433	1	0.14261	0.029435	0.077623	0.904447	1515	3	0.57011
1434	LASP1	0.057183	0.079786	0.984855	1434	1	-0.9209	0.16569	0.28406	1	4866	1	-0.21659
1435	MC4R	0.057263	0.079849	0.984855	1435	1	0.51969	0.67585	0.68565	1	11879	1	-0.3463
1436	PRADC1	0.05737	0.079928	0.984855	1436	1	0.46508	0.27076	0.3992	1	6773	2	0.0091179
1437	LYPD2	0.05745	0.079987	0.984855	1437	1	0.32979	0.32862	0.46307	1	7818	2	0.15325
1438	KIF20B	0.05761	0.080114	0.984855	1438	1	0.55912	0.091097	0.19557	1	3431	1	0.16298
1439	DSCAML1	0.057824	0.080284	0.985074	1439	1	0.031156	0.10556	0.21816	1	3794	2	0.19975
1440	LYRM7	0.057871	0.063158	0.938271	1440	1	0.57068	0.53387	0.53518	1	10077	1	0.27736
1441	CDK12	0.057931	0.080371	0.985354	1441	1	-2.5385	0.093886	0.20055	1	3516	1	0.23132
1442	CBLB	0.058038	0.080454	0.985354	1442	1	-0.19845	0.064885	0.14701	0.981469	2670	1	0.047626
1443	FSIP1	0.058091	0.080499	0.985354	1443	1	0.30085	0.77887	0.77943	1	13637	0	-0.31324
1444	HIST1H3J	0.058106	0.070204	0.951609	1444	1	0.69406	0.019535	0.050544	0.817856	1192	2	0.36588
1445	ANGPT2	0.058144	0.080537	0.985354	1445	1	0.068043	0.079869	0.17495	1	3101	1	0.058319
1446	C8orf88	0.058198	0.08058	0.985354	1446	1	0.10678	0.16878	0.28744	1	4929	2	0.24948
1447	LYSMD4	0.058297	0.10254	1	1447	1	-0.10692	0.89141	0.89633	1	15767	1	-0.056746
1448	TIGD2	0.058304	0.080664	0.985713	1448	1	0.22071	0.35318	0.49037	1	8285	1	0.16187
1449	BORA	0.058363	0.070412	0.952941	1449	1	-0.83185	0.57307	0.58364	1	10529	1	0.13199
1450	NOL10	0.058491	0.080811	0.986162	1450	1	-0.014749	0.25228	0.3789	1	6426	1	-0.051005
1451	LDOC1L	0.058491	0.080811	0.986162	1451	1	0.58316	0.10375	0.21616	1	3768	1	-0.11892
1452	CARS2	0.058705	0.080976	0.986838	1452	1	0.14643	0.060989	0.13967	0.981469	2528	3	0.4019
1453	ECHS1	0.058945	0.081166	0.988495	1453	1	-0.52796	0.95283	0.95303	1	16966	0	-0.087571
1454	PDCD6	0.058965	0.10351	1	1454	1	-0.42261	0.2847	0.48682	1	7011	3	-0.058062
1455	RPL8	0.058984	0.070944	0.957986	1455	1	-1.0592	0.039045	0.097021	0.932539	1853	1	-0.38505
1456	SMIM21	0.058984	0.070944	0.957986	1456	1	-1.2736	0.24958	0.3696	1	6384	2	-0.41735
1457	HBS1L	0.059131	0.081317	0.988992	1457	1	0.92048	0.21307	0.3357	1	5694	1	-0.59547
1458	TMEM45A	0.059131	0.081317	0.988992	1458	1	0.28082	0.050027	0.11859	0.958575	2201	2	0.24281
1459	LRRC59	0.059504	0.081629	0.991383	1459	1	0.3059	0.32947	0.464	1	7834	2	0.035123
1460	ASTL	0.059584	0.081685	0.991383	1460	1	0.37441	0.54325	0.59454	1	10184	1	-0.071639
1461	TRIM48	0.059762	0.060707	0.931219	1461	1	0.51229	0.72907	0.72874	1	12780	0	-0.13098
1462	CHAF1A	0.059861	0.071674	0.963605	1462	1	0.52416	0.10389	0.1857	1	3769	1	0.05773
1463	MAGEB3	0.059878	0.081925	0.991383	1463	1	0.60628	0.50139	0.57044	1	9719	1	0.14086
1464	ZNF226	0.059894	0.10488	1	1464	2	0.078388	0.24334	0.4416	1	6267	3	-0.1267
1465	GPC6	0.060064	0.082075	0.991383	1465	1	-0.038442	0.50664	0.5734	1	9785	1	-0.10667
1466	FAF1	0.060144	0.082143	0.991383	1466	1	0.13082	0.52572	0.58416	1	9985	1	0.025837
1467	TMEM217	0.060144	0.082143	0.991383	1467	1	1.1229	0.41835	0.52669	1	8930	1	-0.12831
1468	TARDBP	0.06016	0.071935	0.963605	1468	1	-0.80626	0.078403	0.15304	0.989056	3061	2	0.34963
1469	EDN1	0.06033	0.082294	0.991383	1469	1	0.21437	0.0098166	0.032352	0.734158	763	4	0.49033
1470	MAEL	0.06033	0.082294	0.991383	1470	1	-0.30146	0.065863	0.14878	0.982507	2701	2	0.34553
1471	TEF	0.060437	0.082373	0.991383	1471	1	-0.01246	0.76651	0.76695	1	13414	0	-0.22078
1472	FOXN3	0.06049	0.082417	0.991383	1472	1	0.13551	0.49514	0.56689	1	9666	1	-0.044711
1473	ZNF510	0.060544	0.08246	0.991383	1473	1	0.23447	0.054734	0.12769	0.970754	2341	1	0.18778
1474	PRKAG1	0.06063	0.072336	0.963605	1474	1	-0.36052	0.04576	0.11031	0.957237	2055	1	0.082201
1475	NAMPT	0.060703	0.082597	0.991383	1475	1	0.31652	0.35381	0.49107	1	8302	2	0.13397
1476	OMD	0.06081	0.082685	0.991383	1476	1	-1.085	0.019362	0.057022	0.844999	1185	1	-0.50222
1477	ILF2	0.060887	0.072554	0.963605	1477	1	0.11926	0.010212	0.028669	0.706897	794	2	0.1235
1478	PTPN20A	0.060912	0.060891	0.931219	1478	1	1.6226	0.078223	0.078276	0.904447	3054	1	0.80378
1479	C16orf52	0.060916	0.082779	0.991383	1479	1	-0.29257	0.048761	0.1161	0.957237	2163	3	0.41187
1480	HN1L	0.061229	0.072845	0.96554	1480	1	0.008417	0.0035682	0.012824	0.56682	397	1	-0.10681
1481	APC	0.061236	0.083056	0.991383	1481	1	-0.14605	0.1011	0.21326	1	3718	2	-0.067537
1482	SENP7	0.061236	0.083056	0.991383	1482	1	-0.54236	0.92005	0.92038	1	16350	0	-0.42718
1483	LRRC31	0.061236	0.083056	0.991383	1483	1	0.6311	0.10758	0.22035	1	3830	1	0.020989
1484	IDH3A	0.061236	0.083056	0.991383	1484	1	-0.49114	0.036988	0.092932	0.932539	1764	3	0.43225
1485	GOT1	0.061236	0.083056	0.991383	1485	1	0.80278	0.009528	0.031455	0.729617	748	2	0.23498
1486	CFHR4	0.061404	0.10509	1	1486	2	0.48279	0.51357	0.65309	1	9857	2	-0.10655
1487	ANGPTL2	0.061502	0.083253	0.991795	1487	1	-0.17453	0.28413	0.41408	1	7000	1	-0.024438
1488	PRIMA1	0.061795	0.083476	0.991795	1488	1	0.66763	0.29253	0.42328	1	7150	1	0.077656
1489	IFI44	0.061795	0.083476	0.991795	1489	1	0.82015	0.063226	0.14391	0.981469	2596	2	0.29944
1490	BECN1	0.061795	0.083476	0.991795	1490	1	-0.17502	0.079012	0.17331	1	3077	2	-0.03927
1491	PLRG1	0.061795	0.083476	0.991795	1491	1	0.87987	0.6109	0.63796	1	10990	1	-0.17429
1492	C9orf85	0.061795	0.083476	0.991795	1492	1	-0.92528	0.27225	0.40085	1	6797	2	-0.054204
1493	AUTS2	0.061795	0.083476	0.991795	1493	1	-0.53048	0.089133	0.19198	1	3367	3	0.33197
1494	HIST1H2BB	0.061965	0.062818	0.937585	1494	1	-1.7597	0.02275	0.041987	0.789681	1298	1	1.4282
1495	RPL7A	0.061965	0.062818	0.937585	1495	1	-1.4411	0.027832	0.051035	0.817856	1455	1	-0.039087
1496	SVIP	0.061965	0.062818	0.937585	1496	1	-0.82844	0.27413	0.28395	1	6827	1	-0.91041
1497	RPL6	0.061965	0.062818	0.937585	1497	1	-2.0322	0.32103	0.32598	1	7654	1	-0.82888
1498	MRPL45	0.062083	0.073618	0.969142	1498	1	1.0913	0.0031043	0.011334	0.545221	371	3	0.47416
1499	PPP1R12A	0.062087	0.083724	0.992858	1499	1	-1.3484	0.92929	0.92955	1	16509	0	-0.66141
1500	C1orf27	0.062193	0.083812	0.992858	1500	1	-1.6185	0.10977	0.22277	1	3862	1	-0.37245
1501	MCF2L2	0.062247	0.083847	0.992858	1501	1	-0.40831	0.26032	0.38769	1	6572	2	0.051568
1502	DEFB126	0.0623	0.083884	0.992858	1502	1	-0.050339	0.27794	0.40717	1	6895	1	-0.81563
1503	TMC2	0.062433	0.083995	0.992858	1503	1	0.48842	0.0072902	0.024623	0.677832	635	3	0.51271
1504	PIH1D1	0.062433	0.083995	0.992858	1504	1	0.37558	0.037503	0.093919	0.932539	1788	1	0.22865
1505	ZNF658	0.062566	0.084109	0.992858	1505	1	1.059	0.60028	0.63082	1	10857	1	0.29361
1506	KCNMB2	0.062699	0.084227	0.992858	1506	1	-0.19103	0.78449	0.78513	1	13748	0	-0.1679
1507	UBA7	0.062699	0.084227	0.992858	1507	1	0.2498	0.64198	0.65994	1	11397	1	-0.24164
1508	SOWAHC	0.062699	0.084227	0.992858	1508	1	0.065983	0.51586	0.57851	1	9882	1	-0.10027
1509	EWSR1	0.062699	0.084227	0.992858	1509	1	0.41923	0.026533	0.071737	0.898815	1409	2	0.25742
1510	SNX16	0.062744	0.074185	0.9697	1510	1	0.2241	0.019938	0.051495	0.817856	1203	2	0.52941
1511	ARL5A	0.06276	0.096127	1	1511	1	-0.93975	0.0014229	0.0062671	0.425836	247	3	0.8602
1512	AATK	0.062832	0.084341	0.993536	1512	1	-0.011706	0.86016	0.86039	1	15156	0	-0.35755
1513	YAE1D1	0.063015	0.10755	1	1513	1	0.30124	0.11921	0.24517	1	4032	3	-0.45293
1514	FAM26F	0.063015	0.10949	1	1514	1	0.26925	0.12072	0.28157	1	4063	4	0.13305
1515	SLC30A6	0.063044	0.084506	0.993536	1515	1	0.58918	0.18032	0.29995	1	5161	1	0.07934
1516	IFNK	0.063044	0.084506	0.993536	1516	1	0.055606	0.91535	0.91562	1	16260	0	0.028374
1517	NIT2	0.063044	0.084506	0.993536	1517	1	0.099239	0.010041	0.033018	0.734158	782	3	0.91166
1518	U2AF1	0.063085	0.074496	0.9697	1518	1	0.49896	0.75751	0.75735	1	13260	0	-0.57155
1519	SUPT16H	0.063171	0.074559	0.9697	1519	1	0.056009	0.017196	0.045213	0.800739	1108	2	0.019217
1520	INHBB	0.063257	0.084696	0.993551	1520	1	0.19381	0.22246	0.34603	1	5885	2	-0.078583
1521	TLR5	0.06331	0.084741	0.993551	1521	1	0.40794	0.15135	0.26833	1	4577	2	-0.123
1522	RIMS2	0.063339	0.1116	1	1522	2	0.5329	0.12206	0.28978	1	4076	3	0.11344
1523	SAYSD1	0.063363	0.084783	0.993551	1523	1	0.11535	0.19287	0.31367	1	5369	2	0.08671
1524	UQCRQ	0.063446	0.068171	0.95085	1524	1	-0.87334	0.0039412	0.01092	0.537338	426	3	0.59699
1525	SKA1	0.063446	0.068171	0.95085	1525	1	0.0052286	0.0022971	0.0064794	0.433564	314	3	1.0297
1526	STK38L	0.063761	0.085087	0.994985	1526	1	-0.20637	0.064514	0.14631	0.981469	2652	1	-0.65524
1527	RP1	0.063761	0.085087	0.994985	1527	1	-0.25386	0.016755	0.051577	0.817856	1103	3	0.47363
1528	RANBP3L	0.063761	0.085087	0.994985	1528	1	-0.46153	0.81481	0.81538	1	14296	0	0.11224
1529	CHRNA2	0.063947	0.085229	0.994985	1529	1	-0.0010596	0.29475	0.42579	1	7180	2	0.23657
1530	NXPE1	0.064	0.085259	0.994985	1530	1	-1.9759	0.11946	0.23336	1	4037	2	-0.28375
1531	PPP3CA	0.064054	0.085292	0.994985	1531	1	0.64065	0.90116	0.90153	1	15969	0	-0.16561
1532	TMPO	0.064266	0.085466	0.995716	1532	1	0.46504	0.058358	0.13464	0.981469	2443	1	-0.10854
1533	MUL1	0.064266	0.085466	0.995716	1533	1	0.39582	0.19753	0.31876	1	5445	2	0.30693
1534	WDR33	0.064301	0.075566	0.972412	1534	1	-2.6712	0.0092744	0.03066	0.721847	739	3	0.78086
1535	SSBP2	0.064471	0.075711	0.972412	1535	1	0.00082511	0.05399	0.12127	0.962918	2324	2	0.25195
1536	LRRC34	0.064471	0.075711	0.972412	1536	1	0.21467	0.71544	0.71517	1	12553	0	-0.21382
1537	KCNK13	0.064478	0.085641	0.996464	1537	1	-0.097202	0.88098	0.88144	1	15565	0	-0.18732
1538	C17orf58	0.064603	0.11034	1	1538	2	0.50113	0.098821	0.23934	1	3660	4	0.38346
1539	C7orf31	0.064797	0.085925	0.997662	1539	1	-0.11603	0.067686	0.15219	0.989056	2742	2	-0.018711
1540	GNPTG	0.06485	0.085974	0.997662	1540	1	-0.3696	0.19936	0.32077	1	5476	1	-0.058877
1541	CISD1	0.064865	0.064872	0.940376	1541	0	1.6137	0.31563	0.31576	1	7554	0	0.23778
1542	NDFIP2	0.064903	0.086021	0.997662	1542	1	-0.19109	0.22489	0.34867	1	5938	2	0.27032
1543	TIMM23	0.064982	0.07617	0.972548	1543	1	-3.3132	0.97315	0.97339	1	17395	0	-1.282
1544	ZNF674	0.064982	0.07617	0.972548	1544	1	0.33999	0.65464	0.65511	1	11591	1	-0.15532
1545	FBXL4	0.065221	0.08628	0.997919	1545	1	1.0503	0.62734	0.64932	1	11208	1	0.22796
1546	PTPN4	0.065301	0.086335	0.997919	1546	1	-0.050735	0.56423	0.60749	1	10437	1	-0.17172
1547	DDX51	0.065301	0.086335	0.997919	1547	1	-2.9364	0.00047209	0.0021515	0.256475	147	3	1.4269
1548	CDH24	0.06538	0.086396	0.997919	1548	1	1.0125	0.14792	0.26452	1	4530	1	-0.086703
1549	ZNF560	0.065433	0.086439	0.997919	1549	1	0.35396	0.06445	0.14619	0.981469	2649	3	0.38923
1550	RNF122	0.065566	0.086553	0.997919	1550	1	0.85515	0.083625	0.1818	1	3217	2	0.0093658
1551	CD163L1	0.065566	0.086553	0.997919	1551	1	-0.11617	0.0059007	0.0204	0.646387	547	4	0.49568
1552	CACNA2D1	0.065805	0.086736	0.997919	1552	1	0.64918	0.98575	0.98586	1	17665	0	-0.66862
1553	CUL5	0.06594	0.077021	0.976318	1553	1	0.67967	0.00019626	0.00089961	0.151337	102	4	0.66541
1554	ASAH2	0.065964	0.086852	0.997919	1554	1	0.47341	0.046231	0.11119	0.957237	2072	3	0.47497
1555	HERC4	0.066034	0.11224	1	1555	2	0.71096	0.037204	0.10711	0.951513	1775	3	0.25135
1556	SMCP	0.06607	0.086935	0.997919	1556	1	0.85752	0.62045	0.64454	1	11116	1	0.17364
1557	LBH	0.066202	0.087046	0.997919	1557	1	0.11113	0.23944	0.36483	1	6192	2	-0.13996
1558	IL20RA	0.066282	0.087112	0.997919	1558	1	0.02268	0.78925	0.78982	1	13821	0	-0.17002
1559	G6PC	0.066335	0.087144	0.997919	1559	1	-0.12865	0.10513	0.21766	1	3788	1	-0.23308
1560	IGSF9	0.066414	0.087229	0.997919	1560	1	0.20569	0.058464	0.13483	0.981469	2447	2	0.046558
1561	C19orf59	0.066414	0.087229	0.997919	1561	1	0.63264	0.0064561	0.022092	0.669204	577	3	0.71036
1562	TROAP	0.066494	0.087295	0.997919	1562	1	0.86166	0.0089455	0.029696	0.714599	726	4	0.43537
1563	CDS1	0.066626	0.087406	0.997919	1563	1	0.065531	0.20027	0.32179	1	5483	1	0.11043
1564	BSPRY	0.066626	0.087406	0.997919	1564	1	0.78312	0.041118	0.10112	0.944969	1916	2	0.021645
1565	MANF	0.066706	0.08747	0.997919	1565	1	0.34972	0.53939	0.59225	1	10145	1	-0.16235
1566	CYFIP1	0.066785	0.087539	0.997919	1566	1	-0.30114	0.32793	0.46232	1	7804	1	0.060345
1567	CHMP3	0.066922	0.099308	1	1567	1	0.46705	0.67801	0.7091	1	11914	1	-0.32168
1568	CTAGE5	0.066971	0.087706	0.997919	1568	1	-0.36672	0.097647	0.20745	1	3617	1	-0.48693
1569	CCDC182	0.066971	0.087706	0.997919	1569	1	0.23641	0.028814	0.076402	0.904447	1492	3	0.41309
1570	GSTZ1	0.067003	0.11531	1	1570	1	0.12091	0.058917	0.16886	0.999345	2464	4	0.10994
1571	NDUFS6	0.067076	0.087778	0.997959	1571	1	0.15238	0.009348	0.030902	0.725683	740	4	0.44302
1572	TAMM41	0.067129	0.08782	0.997959	1572	1	0.10767	0.47092	0.55364	1	9443	1	-0.046903
1573	MIER3	0.067315	0.087957	0.998879	1573	1	-0.059166	0.11307	0.22636	1	3927	1	0.1888
1574	RABGAP1L	0.067328	0.14273	1	1574	2	0.24552	0.044237	0.16027	0.989056	2013	7	0.14768
1575	PSG6	0.067535	0.078436	0.980442	1575	1	0.86063	0.092734	0.17155	0.999345	3482	1	0.05216
1576	TMEM255A	0.067606	0.088186	0.999585	1576	1	0.30893	0.327	0.46128	1	7783	1	-0.22936
1577	MAPK8IP1	0.067606	0.088186	0.999585	1577	1	0.15263	0.22275	0.34633	1	5893	1	-0.14615
1578	CCL7	0.067606	0.088186	0.999585	1578	1	-0.50441	0.97509	0.97527	1	17435	0	-0.21349
1579	OAZ3	0.067765	0.088324	0.999997	1579	1	0.78674	0.68943	0.6966	1	12103	1	0.15326
1580	LY96	0.067778	0.099966	1	1580	1	-0.018048	0.038463	0.1084	0.951796	1829	3	0.35928
1581	COX6C	0.067925	0.072246	0.963605	1581	1	-1.469	0.0099429	0.026673	0.691108	774	2	0.92496
1582	RCN2	0.067977	0.0885	0.999997	1582	1	-0.35681	0.082992	0.18068	1	3198	2	0.17521
1583	FKBP7	0.067977	0.0885	0.999997	1583	1	0.87681	0.095176	0.20291	1	3547	1	-0.20005
1584	STYX	0.067977	0.0885	0.999997	1584	1	-0.49841	0.36042	0.49844	1	8426	1	-0.89158
1585	SMIM19	0.067981	0.078807	0.982354	1585	1	-2.0473	0.083114	0.15918	0.989056	3203	2	0.10692
1586	MTX2	0.068215	0.088678	1	1586	1	0.36017	0.59708	0.62866	1	10819	1	0.25418
1587	MAN1B1	0.068347	0.088813	1	1587	1	0.5032	0.54395	0.59496	1	10194	1	0.19396
1588	HYLS1	0.068534	0.079272	0.983994	1588	1	0.034063	0.79892	0.79904	1	13990	0	-0.32454
1589	RAB14	0.068559	0.089004	1	1589	1	0.35504	0.79559	0.7961	1	13943	0	-0.78514
1590	PIFO	0.068559	0.089004	1	1590	1	-0.17819	0.9964	0.99639	1	17890	0	-1.3249
1591	TMEM154	0.068559	0.089004	1	1591	1	0.12615	0.029403	0.077552	0.904447	1514	2	0.035335
1592	RPL35	0.068559	0.089004	1	1592	1	-1.9157	0.10072	0.21285	1	3712	2	0.16963
1593	MURC	0.068902	0.0893	1	1593	1	-0.46681	0.021553	0.061531	0.86159	1258	3	0.74515
1594	CD3G	0.068902	0.0893	1	1594	1	0.19852	0.0069049	0.023476	0.671796	613	4	0.86415
1595	CHL1	0.069087	0.089445	1	1595	1	0.06092	0.78731	0.78789	1	13797	0	0.2279
1596	GTF2H2C	0.069255	0.079894	0.984855	1596	1	-0.10257	0.032363	0.079076	0.904447	1609	1	-0.030348
1597	C16orf87	0.069255	0.079894	0.984855	1597	1	0.0069436	0.055442	0.12913	0.973867	2362	2	0.1703
1598	TBC1D5	0.069255	0.079894	0.984855	1598	1	0.32686	0.12873	0.21742	1	4202	2	-0.40596
1599	UBA1	0.069484	0.089743	1	1599	1	-0.86034	0.35099	0.48799	1	8233	1	-0.0093365
1600	C6	0.069484	0.089743	1	1600	1	-0.19375	0.032864	0.084648	0.923435	1627	1	-0.36896
1601	PCDHGA1	0.069484	0.089743	1	1601	1	0.56879	0.84952	0.84986	1	14964	0	-0.090224
1602	RNF217	0.069488	0.10126	1	1602	1	0.20269	0.43208	0.57325	1	9075	2	-0.063273
1603	LEMD1	0.06949	0.12027	1	1603	2	-0.03272	0.99454	0.99465	1	17856	0	-0.067212
1604	FMN1	0.069572	0.12367	1	1604	1	-0.083314	0.72448	0.83612	1	12695	1	0.0069239
1605	DPY19L2	0.069574	0.080164	0.984855	1605	1	0.021938	0.34231	0.42615	1	8072	1	-0.11251
1606	MRPL21	0.06958	0.11792	1	1606	2	0.41669	0.087085	0.21625	1	3316	4	0.37123
1607	GMPR	0.069722	0.089946	1	1607	1	-0.26229	0.2276	0.35163	1	5988	1	-0.4039
1608	TINF2	0.069775	0.089995	1	1608	1	-0.052341	0.20581	0.32783	1	5578	1	0.31499
1609	KCNN2	0.069786	0.12069	1	1609	2	-0.15799	0.80941	0.86813	1	14205	1	-0.056863
1610	GBE1	0.070039	0.09021	1	1610	1	0.66112	0.99453	0.99457	1	17855	0	-0.68234
1611	C17orf66	0.070039	0.09021	1	1611	1	-1.5699	0.082894	0.1805	1	3196	1	0.0087973
1612	TMEM241	0.070039	0.09021	1	1612	1	0.35928	0.24677	0.37288	1	6332	2	0.14547
1613	BANK1	0.070039	0.09021	1	1613	1	0.76047	0.037367	0.093645	0.932539	1783	2	0.1188
1614	RPL7L1	0.070254	0.070935	0.957986	1614	1	0.031842	0.0042842	0.0083397	0.477432	451	2	1.2728
1615	CCDC107	0.070382	0.090485	1	1615	1	0.41997	0.059608	0.13705	0.981469	2487	2	0.23266
1616	C18orf32	0.070382	0.090485	1	1616	1	0.91414	0.49414	0.56631	1	9658	1	-0.011746
1617	QRICH2	0.070382	0.090485	1	1617	1	0.2946	0.096924	0.20612	1	3595	2	0.16972
1618	PIGK	0.070382	0.090485	1	1618	1	0.21597	0.46917	0.5527	1	9423	1	-0.49534
1619	NISCH	0.070382	0.090485	1	1619	1	0.091599	0.15056	0.26744	1	4567	1	-0.13619
1620	PALM2-AKAP2	0.070394	0.071067	0.95893	1620	1	1.0685	0.3696	0.37116	1	8507	1	-0.12067
1621	H3F3B	0.070486	0.08096	0.986838	1621	1	-0.20817	0.42634	0.4779	1	9021	1	-0.3249
1622	ACO2	0.070725	0.090738	1	1622	1	-0.13575	0.059137	0.13615	0.981469	2473	3	0.49451
1623	GINS3	0.070752	0.10222	1	1623	1	-1.1446	0.26809	0.41414	1	6725	2	0.11249
1624	CST9L	0.070778	0.090784	1	1624	1	-0.02658	0.74439	0.74522	1	13040	1	-0.31882
1625	UQCC2	0.070937	0.090903	1	1625	1	0.26046	0.028586	0.075933	0.903362	1490	3	0.40071
1626	POLR1D	0.071026	0.12238	1	1626	1	-1.0105	0.12709	0.29781	1	4172	3	0.047155
1627	CDHR5	0.0712	0.091116	1	1627	1	0.1087	0.66094	0.67407	1	11673	1	-0.14953
1628	GPR15	0.071253	0.091152	1	1628	1	-0.075519	0.27063	0.39905	1	6770	2	0.011491
1629	PYCR2	0.071306	0.091193	1	1629	1	0.78255	0.03856	0.096038	0.932539	1832	2	0.073728
1630	PDE1A	0.071385	0.091258	1	1630	1	-0.32912	0.074515	0.16501	0.99592	2950	2	0.12115
1631	CAV2	0.071416	0.10273	1	1631	1	-0.045839	0.75703	0.76429	1	13255	1	-0.030165
1632	TIGD4	0.071464	0.091316	1	1632	1	-0.53001	0.29438	0.42536	1	7179	2	0.1141
1633	CDC14A	0.071517	0.091362	1	1633	1	-0.3785	0.079528	0.17432	1	3093	3	0.4414
1634	NUP50	0.071545	0.081869	0.991383	1634	1	-0.22226	0.0089574	0.025667	0.682444	727	3	0.75494
1635	CXCL10	0.071545	0.081869	0.991383	1635	1	-0.30637	0.77982	0.7797	1	13655	0	-0.10819
1636	SORD	0.071693	0.081997	0.991383	1636	1	-0.24648	0.034602	0.088127	0.928934	1681	2	0.03537
1637	MB	0.071754	0.091567	1	1637	1	0.44136	0.04349	0.10582	0.951182	1986	3	0.48273
1638	GALE	0.071754	0.091567	1	1638	1	-0.22141	0.90184	0.90219	1	15986	0	-0.18891
1639	CRIP3	0.071905	0.082185	0.991383	1639	1	0.1496	0.024716	0.06799	0.887937	1354	2	0.30462
1640	ISY1	0.071905	0.082185	0.991383	1640	1	0.25785	0.32294	0.41492	1	7697	1	-0.4929
1641	GHRH	0.072097	0.091839	1	1641	1	-0.038225	0.20593	0.32796	1	5580	1	-0.096183
1642	FAM9A	0.072097	0.091839	1	1642	1	1.053	0.44778	0.54151	1	9234	1	0.15883
1643	STXBP5L	0.072097	0.091839	1	1643	1	-0.40831	0.1155	0.22908	1	3970	1	-0.48269
1644	MMP2	0.072097	0.091839	1	1644	1	0.16712	0.042394	0.10367	0.948831	1955	1	0.050509
1645	REEP1	0.072207	0.12728	1	1645	2	0.27654	0.1269	0.31045	1	4168	3	-0.093822
1646	PPP1R2	0.072414	0.09209	1	1646	1	0.43836	0.038747	0.096427	0.932539	1836	2	0.33861
1647	ZCWPW2	0.072414	0.09209	1	1647	1	0.31657	0.37337	0.50497	1	8533	1	0.091126
1648	CREBRF	0.072598	0.092241	1	1648	1	-0.075273	0.24479	0.37068	1	6295	1	-0.24742
1649	ZFPM1	0.072677	0.092313	1	1649	1	0.14014	0.11272	0.22598	1	3921	2	-0.028804
1650	HKDC1	0.07273	0.092368	1	1650	1	-0.031468	0.77761	0.77813	1	13617	0	0.20825
1651	CCDC82	0.072862	0.092471	1	1651	1	0.10769	0.18079	0.30046	1	5172	2	0.3148
1652	MGAT1	0.072862	0.092471	1	1652	1	-0.38311	0.15555	0.273	1	4658	1	-0.40605
1653	DCP1B	0.0729	0.083049	0.991383	1653	1	0.69294	0.0064746	0.019756	0.646387	579	3	0.72674
1654	MEPE	0.073178	0.092716	1	1654	1	-2.0196	0.16511	0.28341	1	4848	2	-0.14928
1655	FAM200B	0.073178	0.092716	1	1655	1	0.64053	0.66862	0.67989	1	11783	1	-0.36127
1656	ARMC3	0.073178	0.092716	1	1656	1	-0.035987	0.023601	0.065753	0.876003	1326	3	0.60081
1657	BSN	0.073362	0.092881	1	1657	1	-0.46402	0.88397	0.88444	1	15614	0	-0.21466
1658	ALG1L	0.073404	0.073984	0.969142	1658	1	-0.77832	0.292	0.2999	1	7142	1	-0.44247
1659	CENPE	0.073475	0.077318	0.977754	1659	1	-1.9157	0.014084	0.037845	0.759435	990	2	0.73902
1660	PARP15	0.073573	0.093059	1	1660	1	0.16531	0.031695	0.082225	0.914762	1592	1	-0.3756
1661	COX8A	0.073573	0.093059	1	1661	1	-0.10183	0.060883	0.13946	0.981469	2524	1	-0.041696
1662	FZD10	0.073573	0.093059	1	1662	1	-0.10272	0.097445	0.20707	1	3608	2	0.1254
1663	DOK1	0.073573	0.093059	1	1663	1	0.33939	0.072549	0.16133	0.990685	2899	2	0.2758
1664	PTGR2	0.073573	0.093059	1	1664	1	0.69201	0.67277	0.68319	1	11836	1	-0.21771
1665	ZBTB38	0.073573	0.093059	1	1665	1	-0.42328	0.015047	0.047915	0.810017	1035	3	0.45664
1666	GRXCR2	0.073784	0.093221	1	1666	1	-0.92847	0.040833	0.10056	0.943751	1905	3	0.33394
1667	UBE2N	0.07381	0.083822	0.992858	1667	1	-1.9286	0.24769	0.36729	1	6351	1	0.23813
1668	CEP164	0.073836	0.093261	1	1668	1	0.55482	0.65107	0.66669	1	11535	1	-0.018898
1669	PAGE1	0.073889	0.093297	1	1669	1	-0.67789	0.80462	0.80508	1	14106	0	-0.50465
1670	FBXO41	0.073968	0.093345	1	1670	1	-0.45183	0.36363	0.5004	1	8460	1	0.069561
1671	FSD1L	0.074097	0.10477	1	1671	1	-0.16001	0.044575	0.11923	0.958575	2027	2	0.25269
1672	ABCF1	0.0741	0.093449	1	1672	1	-0.88464	0.62073	0.64472	1	11120	1	-0.12723
1673	C1orf172	0.0741	0.093449	1	1673	1	0.38729	0.2545	0.38131	1	6464	2	0.30022
1674	CD58	0.074205	0.093536	1	1674	1	0.38864	0.29372	0.42461	1	7168	2	0.24331
1675	VDAC1	0.074496	0.078269	0.980442	1675	1	-0.35656	0.027978	0.059944	0.855531	1457	2	0.7861
1676	ARHGAP11A	0.074626	0.093891	1	1676	1	1.2267	0.31281	0.44562	1	7512	1	0.10137
1677	IFT80	0.074626	0.093891	1	1677	1	0.15829	0.053617	0.12552	0.964681	2307	2	0.14072
1678	PCDHA8	0.074626	0.093891	1	1678	1	0.072708	0.053859	0.126	0.964681	2323	2	0.15324
1679	SOS1	0.074626	0.093891	1	1679	1	-0.16531	0.2468	0.37291	1	6333	1	-0.36012
1680	CREBZF	0.074626	0.093891	1	1680	1	-0.22345	0.67028	0.68119	1	11805	1	-0.19219
1681	EML5	0.074626	0.093891	1	1681	1	0.66669	0.034543	0.087998	0.928934	1674	3	0.30948
1682	FBXO8	0.074626	0.093891	1	1682	1	0.48232	0.02274	0.063947	0.867366	1297	3	0.55574
1683	CYP4V2	0.074909	0.084775	0.993551	1683	1	-0.71415	0.020516	0.059396	0.854623	1223	3	0.52566
1684	RAB8A	0.075047	0.094255	1	1684	1	0.58146	0.071421	0.1592	0.989056	2858	3	0.37959
1685	GNA14	0.075152	0.094344	1	1685	1	0.67168	0.33128	0.46604	1	7870	1	0.26283
1686	RAPGEF5	0.075257	0.094427	1	1686	1	0.63566	0.11104	0.22415	1	3891	2	-0.17384
1687	ZNF611	0.075373	0.085192	0.994985	1687	1	0.31236	0.070991	0.14342	0.981469	2845	2	0.11436
1688	SSUH2	0.07552	0.094647	1	1688	1	-0.31237	0.84875	0.84909	1	14951	0	-0.31278
1689	LOC152586	0.07552	0.094647	1	1689	1	-0.38264	0.073894	0.16382	0.994801	2932	2	0.08615
1690	LYPLA1	0.07552	0.094647	1	1690	1	0.47293	0.089751	0.19311	1	3389	2	0.27779
1691	CELA3A	0.075732	0.085557	0.996135	1691	1	0.83282	0.32723	0.41739	1	7787	1	-0.007083
1692	MSANTD3	0.075734	0.10602	1	1692	1	0.8091	0.84899	0.84886	1	14955	0	0.18859
1693	CCDC178	0.075836	0.094893	1	1693	1	-0.28902	0.087262	0.18852	1	3322	2	-0.089325
1694	PLEKHB1	0.075836	0.094893	1	1694	1	-0.27975	0.08105	0.17713	1	3137	3	0.40212
1695	NME1	0.07586	0.10612	1	1695	1	0.59313	0.26682	0.41288	1	6702	1	-0.2692
1696	ARF1	0.075965	0.085762	0.996846	1696	1	0.38139	0.075446	0.16678	0.998014	2979	1	-0.27703
1697	DES	0.075993	0.095028	1	1697	1	0.26224	0.32929	0.46381	1	7829	1	0.018151
1698	SMARCD2	0.076309	0.095292	1	1698	1	0.44578	0.050683	0.11984	0.959044	2227	2	0.12736
1699	PARD6B	0.076309	0.095292	1	1699	1	-1.5402	0.11869	0.23255	1	4020	1	-0.11506
1700	CALCOCO2	0.076309	0.095292	1	1700	1	0.31183	0.018912	0.056086	0.841629	1167	3	0.66542
1701	PET112	0.076519	0.095462	1	1701	1	-0.54081	0.30481	0.43681	1	7361	2	0.24464
1702	CCDC177	0.076571	0.095505	1	1702	1	0.47936	0.9328	0.93304	1	16580	0	-0.071687
1703	REEP6	0.076624	0.095541	1	1703	1	-0.49853	0.33186	0.46665	1	7882	2	0.40955
1704	PLEKHG6	0.076729	0.095634	1	1704	1	0.80562	0.30843	0.44074	1	7436	2	0.27852
1705	GEMIN7	0.076729	0.095634	1	1705	1	-0.62137	0.59235	0.62545	1	10768	1	-0.27425
1706	CRYZ	0.076991	0.13002	1	1706	2	-0.12571	0.52935	0.68888	1	10024	2	-0.24145
1707	ESRRA	0.076992	0.09585	1	1707	1	-0.25343	0.14866	0.26534	1	4542	2	-0.1892
1708	TTC4	0.076992	0.09585	1	1708	1	-4.1178	0.90032	0.90068	1	15956	0	-0.14293
1709	PCDHA12	0.076992	0.09585	1	1709	1	0.78297	0.04676	0.11219	0.957237	2086	3	0.5435
1710	SUMO1	0.077055	0.10702	1	1710	1	0.3953	0.0033735	0.014078	0.575911	390	4	0.71784
1711	LRTOMT	0.077106	0.14208	1	1711	1	-0.28065	0.83852	0.91276	1	14768	2	-0.03288
1712	CSRP2	0.077202	0.09601	1	1712	1	0.13337	0.79276	0.79329	1	13888	0	0.093959
1713	GJB7	0.077385	0.096153	1	1713	1	1.0926	0.54077	0.59303	1	10156	1	0.18522
1714	ZNF461	0.077385	0.096153	1	1714	1	-0.47851	0.0028175	0.01043	0.526256	350	3	1.0349
1715	ZNF613	0.077385	0.096153	1	1715	1	0.59547	0.54525	0.59576	1	10213	1	-0.42603
1716	PSMC2	0.077441	0.087018	0.997919	1716	1	-0.64394	0.13353	0.22352	1	4278	2	0.074597
1717	SDAD1	0.077441	0.087018	0.997919	1717	1	-2.8632	0.072005	0.14475	0.981469	2883	1	-0.53167
1718	ARMCX3	0.077569	0.096309	1	1718	1	0.89011	0.050466	0.11941	0.958575	2222	2	0.085507
1719	IMPDH1	0.077779	0.087291	0.997919	1719	1	0.46841	0.032276	0.078883	0.904447	1606	2	0.38949
1720	GTF2A1	0.077805	0.096508	1	1720	1	1.2087	0.026569	0.071816	0.898815	1410	2	-0.35513
1721	ICT1	0.077805	0.096508	1	1721	1	0.13964	0.010324	0.033888	0.735339	803	3	0.7349
1722	C7orf65	0.077805	0.096508	1	1722	1	0.2304	0.39382	0.51473	1	8712	1	-0.070612
1723	IL11	0.077881	0.13046	1	1723	1	-0.13023	0.14731	0.30941	1	4520	3	-0.072251
1724	KCTD18	0.078041	0.096691	1	1724	1	0.67316	0.43642	0.53573	1	9130	1	-0.12728
1725	PLSCR1	0.078146	0.096771	1	1725	1	-0.8548	0.99884	0.99885	1	17953	0	-0.49192
1726	DYNLL1	0.0782	0.08767	0.997919	1726	1	-0.061347	0.054718	0.12225	0.963836	2339	2	0.26862
1727	ZNF20	0.0782	0.08767	0.997919	1727	1	0.57535	0.022636	0.057494	0.844999	1293	2	0.65599
1728	STX5	0.0782	0.08767	0.997919	1728	1	0.41931	0.29848	0.40123	1	7239	1	-1.1309
1729	METAP1D	0.078225	0.096841	1	1729	1	0.64994	0.071676	0.15971	0.989056	2867	3	0.4758
1730	CAPN14	0.078409	0.096988	1	1730	1	0.77791	0.17353	0.29258	1	5026	2	0.066441
1731	RSAD2	0.078566	0.09711	1	1731	1	-0.086035	0.023916	0.066386	0.877644	1340	2	0.31481
1732	C6orf223	0.078619	0.12158	1	1732	1	0.5619	0.35388	0.51495	1	8303	2	0.18286
1733	TOMM6	0.078671	0.097192	1	1733	1	-0.071135	0.98136	0.98152	1	17569	0	-0.28753
1734	PHLPP1	0.078723	0.09724	1	1734	1	0.23823	0.89917	0.89956	1	15928	0	-0.40504
1735	PTPRB	0.078802	0.0973	1	1735	1	-0.064555	0.32302	0.45675	1	7700	1	0.10898
1736	TRAPPC13	0.079	0.08838	0.999997	1736	1	0.48355	0.99986	0.99987	1	17985	0	-1.373
1737	CETN2	0.079038	0.097496	1	1737	1	0.4517	0.30083	0.43247	1	7287	1	0.094572
1738	GFPT1	0.079038	0.097496	1	1738	1	0.37556	0.021531	0.061488	0.86159	1257	3	0.54772
1739	C2orf53	0.079038	0.097496	1	1739	1	-0.58487	0.72994	0.73159	1	12797	1	-0.13744
1740	C6orf163	0.079038	0.097496	1	1740	1	0.056191	0.083887	0.18225	1	3223	3	0.55726
1741	PPP1R12B	0.079132	0.14027	1	1741	2	-0.45213	0.42979	0.65775	1	9049	2	-0.088607
1742	SGMS2	0.079247	0.097669	1	1742	1	0.76059	0.28133	0.41096	1	6949	1	-0.17128
1743	CCL13	0.0793	0.097713	1	1743	1	0.18802	0.026706	0.072119	0.898815	1415	1	-0.50697
1744	WDR44	0.079405	0.0978	1	1744	1	0.35189	0.057187	0.13248	0.979442	2410	3	0.34209
1745	TEX30	0.079425	0.13423	1	1745	2	0.44589	0.3633	0.57659	1	8458	3	0.10323
1746	HMGCL	0.079457	0.097847	1	1746	1	0.24684	0.076111	0.16798	0.999345	2992	2	0.06037
1747	METTL20	0.079562	0.097932	1	1747	1	0.036857	0.32958	0.46411	1	7837	2	0.017071
1748	IRF3	0.079582	0.13381	1	1748	2	0.073545	0.14187	0.31815	1	4423	3	0.035136
1749	TEAD2	0.079614	0.097971	1	1749	1	-0.054266	0.21522	0.33806	1	5737	1	0.14401
1750	SET	0.079624	0.080077	0.984855	1750	1	1.1518	0.0060413	0.011657	0.549285	555	2	1.4765
1751	DOK6	0.079824	0.098149	1	1751	1	0.48478	0.34368	0.47983	1	8098	2	0.084986
1752	GIN1	0.079929	0.098237	1	1752	1	-0.13314	0.95518	0.95536	1	17028	0	-0.62064
1753	DLD	0.08006	0.098348	1	1753	1	0.92048	0.29991	0.43146	1	7268	1	-0.23898
1754	PLK2	0.08006	0.098348	1	1754	1	0.18232	0.021175	0.060752	0.859049	1248	2	0.17393
1755	CEP97	0.080138	0.098416	1	1755	1	0.86737	0.19319	0.31403	1	5377	2	0.32786
1756	PDCD2	0.080152	0.12271	1	1756	1	-1.939	0.020187	0.065689	0.876003	1211	4	0.54807
1757	MRPS25	0.080557	0.098758	1	1757	1	0.42115	0.014848	0.047414	0.810017	1018	2	0.31299
1758	TMEM209	0.080557	0.098758	1	1758	1	0.091342	0.16569	0.28406	1	4865	1	-0.1723
1759	MRPL35	0.080557	0.098758	1	1759	1	0.90465	0.0053763	0.018693	0.639696	508	3	0.76959
1760	C1orf186	0.080557	0.098758	1	1760	1	-0.28784	0.20367	0.32553	1	5545	2	0.31673
1761	DKC1	0.080557	0.098758	1	1761	1	0.55899	0.024327	0.067202	0.883593	1345	2	0.17239
1762	EIF4H	0.080557	0.098758	1	1762	1	-1.2363	0.017161	0.052423	0.827727	1107	2	-0.15542
1763	YPEL3	0.08088	0.13497	1	1763	1	0.28387	0.0098272	0.037802	0.759435	764	3	0.18717
1764	ANKRD30A	0.081028	0.099163	1	1764	1	0.14881	0.06533	0.14781	0.982191	2685	2	0.034076
1765	MKKS	0.081107	0.099233	1	1765	1	-0.074657	0.18113	0.30082	1	5180	2	0.082788
1766	LTA	0.081107	0.099233	1	1766	1	0.41929	0.088014	0.18989	1	3337	2	0.34335
1767	CDK18	0.081237	0.099348	1	1767	1	0.098704	0.97094	0.9711	1	17352	0	-0.16505
1768	SLFN14	0.08142	0.099501	1	1768	1	1.2116	0.0048535	0.017021	0.614974	481	4	0.66392
1769	ANXA3	0.08142	0.099501	1	1769	1	0.43525	0.18021	0.29981	1	5158	2	-0.41751
1770	ODF2L	0.081734	0.099752	1	1770	1	-0.20088	0.15687	0.27444	1	4682	2	0.074197
1771	BCL2A1	0.081734	0.099752	1	1771	1	0.40098	0.66452	0.67675	1	11726	1	0.22578
1772	FTL	0.082126	0.10007	1	1772	1	0.26623	0.18334	0.30323	1	5220	1	-0.16122
1773	EPB41L5	0.082283	0.10021	1	1773	1	0.68655	0.004795	0.016825	0.610598	480	4	0.56743
1774	LGI4	0.082336	0.10026	1	1774	1	0.58794	0.17973	0.29925	1	5148	1	-0.11116
1775	FAM133A	0.082545	0.085784	0.996846	1775	1	-1.0391	0.43241	0.44554	1	9079	1	-0.1645
1776	USPL1	0.082597	0.10051	1	1776	1	-0.63654	0.04207	0.10304	0.945893	1945	3	0.41174
1777	ARPC1A	0.082597	0.10051	1	1777	1	0.021899	0.77123	0.77168	1	13499	0	-0.42668
1778	KLHL30	0.082858	0.10074	1	1778	1	0.022361	0.028687	0.07614	0.904447	1491	2	0.27694
1779	NR5A1	0.082963	0.10082	1	1779	1	-0.4136	0.88287	0.88333	1	15592	0	-0.0083483
1780	USP17L5	0.082983	0.082976	0.991383	1780	0	0.96687	0.11668	0.11659	0.957237	3992	1	0.84191
1781	ERCC6L	0.083015	0.10085	1	1781	1	-0.74731	0.014019	0.045006	0.800118	987	2	-0.10543
1782	SNCAIP	0.083067	0.10089	1	1782	1	-0.04749	0.77785	0.77836	1	13620	0	-0.21323
1783	BLNK	0.083119	0.10094	1	1783	1	0.55038	0.89637	0.89681	1	15862	0	-0.21551
1784	DACT3	0.083172	0.10098	1	1784	1	0.3298	0.42582	0.53036	1	9013	1	0.098561
1785	TMEM41A	0.083302	0.10109	1	1785	1	0.54208	0.49962	0.56938	1	9704	1	0.066884
1786	PLEK2	0.083302	0.10109	1	1786	1	0.41195	0.17191	0.2908	1	4993	2	0.20283
1787	KLHL7	0.083447	0.1119	1	1787	1	-0.43275	0.48526	0.61128	1	9588	1	-0.30813
1788	DCTD	0.083459	0.1012	1	1788	1	0.18286	0.04179	0.10246	0.944969	1939	3	0.40723
1789	PDRG1	0.083687	0.09248	1	1789	1	-0.50467	0.00038276	0.001734	0.229506	134	2	0.30032
1790	RRN3	0.083687	0.09248	1	1790	1	0.097051	0.59982	0.60592	1	10850	1	-1.6057
1791	LCE5A	0.083687	0.09248	1	1791	1	-1.8396	0.0076091	0.022489	0.669204	660	2	0.42871
1792	MAD2L1	0.083687	0.09248	1	1792	1	-0.75494	0.00025555	0.00093207	0.154374	117	2	1.2157
1793	NAA38	0.083687	0.09248	1	1793	1	-0.75494	0.88742	0.88758	1	15676	0	-1.7852
1794	SF1	0.083687	0.09248	1	1794	1	-1.7608	0.70799	0.70765	1	12426	0	-1.2716
1795	CD3D	0.083687	0.09248	1	1795	1	0.0095073	0.073292	0.1464	0.981469	2915	1	-0.030748
1796	TIPRL	0.083687	0.09248	1	1796	1	-0.15624	0.19331	0.29926	1	5378	1	-0.063649
1797	FOSL1	0.083694	0.1014	1	1797	1	-1.0839	0.050724	0.11993	0.959044	2229	1	-0.96496
1798	ARMC6	0.083694	0.1014	1	1798	1	-1.0747	0.50895	0.57466	1	9807	1	-0.2401
1799	LTF	0.083694	0.1014	1	1799	1	1.0952	0.18051	0.30015	1	5166	2	0.29984
1800	GORASP1	0.083694	0.1014	1	1800	1	-0.059166	0.80667	0.80714	1	14146	0	-0.087304
1801	CCDC50	0.083955	0.10161	1	1801	1	0.89798	0.15338	0.27062	1	4620	2	0.3273
1802	DROSHA	0.083955	0.10161	1	1802	1	-0.2676	0.056448	0.13107	0.976729	2392	2	0.35273
1803	CKS2	0.084035	0.087163	0.997919	1803	1	0.35693	0.036778	0.088678	0.930731	1755	2	0.22558
1804	GDA	0.084059	0.10171	1	1804	1	0.24237	0.09924	0.21031	1	3672	1	0.26162
1805	SLC37A3	0.084164	0.10178	1	1805	1	0.4094	0.18693	0.3072	1	5286	2	0.14025
1806	RTN4	0.084238	0.16269	1	1806	2	0.36101	0.091566	0.26846	1	3445	3	-0.080533
1807	RPL27A	0.084238	0.084594	0.993551	1807	1	-0.64216	0.00985	0.026438	0.688979	765	2	0.94084
1808	KLHL5	0.084242	0.10186	1	1808	1	-0.35087	0.28599	0.41608	1	7038	1	-0.35745
1809	GPR21	0.084372	0.10198	1	1809	1	0.78259	0.1263	0.24085	1	4158	2	0.1339
1810	GSK3A	0.084424	0.10202	1	1810	1	0.081949	0.15328	0.27052	1	4619	1	-0.05958
1811	SMAD3	0.084555	0.10213	1	1811	1	-1.1363	0.15091	0.26784	1	4571	1	-0.16099
1812	CRBN	0.084555	0.10213	1	1812	1	-0.17646	0.015315	0.048515	0.816906	1045	3	0.72691
1813	CEP250	0.084555	0.10213	1	1813	1	-0.12067	0.20371	0.32557	1	5546	2	0.23369
1814	WDR36	0.08479	0.10234	1	1814	1	-0.86903	0.96585	0.96604	1	17258	0	-0.17623
1815	C20orf144	0.084842	0.10238	1	1815	1	-0.2172	0.74174	0.74264	1	12991	1	-0.062352
1816	RBM5	0.08492	0.10244	1	1816	1	-0.071052	0.0063358	0.021753	0.663107	572	3	0.37045
1817	RRP1B	0.085077	0.10258	1	1817	1	0.60698	0.80036	0.80087	1	14013	0	-0.0034107
1818	MACC1	0.085077	0.10258	1	1818	1	-0.16024	0.2701	0.39846	1	6763	2	0.28098
1819	CHURC1	0.085077	0.10258	1	1819	1	0.37294	0.047282	0.11318	0.957237	2103	3	0.38101
1820	HSDL2	0.085389	0.10286	1	1820	1	0.74856	0.061412	0.14044	0.981469	2533	2	0.44805
1821	LAMTOR4	0.085389	0.10286	1	1821	1	0.97239	0.027048	0.072834	0.899265	1430	3	0.57439
1822	LRRC7	0.085389	0.10286	1	1822	1	0.45435	0.066101	0.14922	0.983314	2708	2	0.28251
1823	STK17B	0.085389	0.10286	1	1823	1	0.40058	0.65049	0.66626	1	11524	1	0.0085705
1824	CTSO	0.085806	0.10321	1	1824	1	0.43281	0.34603	0.48247	1	8138	2	-0.14741
1825	TVP23C	0.085881	0.11383	1	1825	1	0.24963	0.078776	0.1783	1	3071	3	0.42465
1826	ZNF10	0.086041	0.10341	1	1826	1	0.017925	0.8048	0.80525	1	14109	0	-0.069555
1827	CTU1	0.086197	0.10354	1	1827	1	-0.78589	0.10556	0.21816	1	3793	2	-0.28666
1828	UBXN4	0.086327	0.10366	1	1828	1	0.10545	0.68651	0.69425	1	12049	1	-0.080309
1829	PRMT5	0.086327	0.10366	1	1829	1	0.56291	0.88536	0.88582	1	15641	0	0.14507
1830	SLAMF8	0.086458	0.10377	1	1830	1	-0.13779	0.93426	0.93447	1	16610	0	-0.10016
1831	ZNF208	0.086473	0.094868	1	1831	1	-1.0071	0.18015	0.28269	1	5157	2	0.10557
1832	CDC26	0.08651	0.10382	1	1832	1	0.8195	0.33055	0.46519	1	7853	1	-0.72762
1833	ATG10	0.086515	0.094907	1	1833	1	-1.029	0.1189	0.20494	1	4025	2	0.29195
1834	B3GALNT2	0.086718	0.10399	1	1834	1	0.010353	0.90706	0.90742	1	16100	0	-1.5781
1835	NOS1	0.086874	0.10411	1	1835	1	0.28147	0.79912	0.79963	1	13993	0	-0.13074
1836	SNTG1	0.08703	0.10422	1	1836	1	0.7106	0.54275	0.59421	1	10176	1	-0.14985
1837	ZC2HC1A	0.08708	0.095383	1	1837	1	0.83833	0.00024664	0.0011229	0.169856	114	5	0.82298
1838	MYT1L	0.087186	0.10436	1	1838	1	0.11778	0.90517	0.90555	1	16057	0	-0.20781
1839	ENY2	0.087289	0.095573	1	1839	1	-2.3168	0.0059812	0.018573	0.636803	553	3	0.91693
1840	MAP3K2	0.087317	0.10447	1	1840	1	0.39833	0.663	0.67565	1	11701	1	0.034216
1841	CD5	0.087447	0.10458	1	1841	1	0.48179	0.28496	0.41493	1	7013	2	0.26028
1842	PPM1J	0.087499	0.10463	1	1842	1	0.56394	0.76528	0.76572	1	13397	0	-0.21053
1843	ABRACL	0.087519	0.095771	1	1843	1	0.41962	0.61422	0.61831	1	11042	1	0.14327
1844	MLST8	0.087551	0.10467	1	1844	1	-0.43953	0.020485	0.059331	0.854623	1219	3	0.5668
1845	TGIF2LY	0.087595	0.090388	1	1845	1	0.36498	0.064378	0.11553	0.957237	2648	1	0.33002
1846	TXNL1	0.087707	0.1048	1	1846	1	-0.28389	0.12871	0.2435	1	4200	1	0.017658
1847	THNSL1	0.087811	0.1049	1	1847	1	0.36158	0.58743	0.62223	1	10708	1	-0.33635
1848	OVCA2	0.087811	0.1049	1	1848	1	0.14314	0.32976	0.46432	1	7838	1	-0.26354
1849	MAMSTR	0.087915	0.10499	1	1849	1	-0.23063	0.96399	0.96418	1	17205	0	-0.22779
1850	CCDC53	0.088019	0.10508	1	1850	1	-0.41749	0.46556	0.55078	1	9387	1	0.11474
1851	C1QTNF7	0.088251	0.09641	1	1851	1	0.041556	0.43303	0.48229	1	9088	1	-0.42471
1852	PDE1C	0.088331	0.10534	1	1852	1	-0.23604	0.028944	0.076667	0.904447	1499	3	0.41778
1853	EXOG	0.088331	0.10534	1	1853	1	-0.8507	0.037584	0.094085	0.932539	1791	1	-0.2221
1854	RRP9	0.088331	0.10534	1	1854	1	-0.49211	0.041503	0.10191	0.944969	1929	2	0.37068
1855	TFCP2	0.088331	0.10534	1	1855	1	0.089924	0.32543	0.45953	1	7748	1	-0.40797
1856	CSNK2A3	0.088331	0.10534	1	1856	1	-0.31535	0.28816	0.41846	1	7076	1	-0.42535
1857	DMRTC2	0.088331	0.10534	1	1857	1	0.33168	0.64465	0.66194	1	11434	1	0.16774
1858	CENPM	0.088681	0.14718	1	1858	2	0.82982	4.0369e-05	0.00030171	0.075426	52	8	0.77017
1859	EPRS	0.08869	0.09681	1	1859	1	-3.1488	0.041397	0.1017	0.944969	1925	2	-0.60551
1860	KLRF2	0.088799	0.10575	1	1860	1	0.31356	0.036538	0.09202	0.932539	1741	3	0.59162
1861	ANO3	0.088799	0.10575	1	1861	1	-0.0066802	0.83504	0.83548	1	14708	0	-0.0031368
1862	BUB1B	0.088799	0.10575	1	1862	1	0.0051254	0.28158	0.41125	1	6957	2	-0.14755
1863	CHMP1A	0.088799	0.10575	1	1863	1	-0.22175	0.1321	0.24722	1	4251	1	-0.33912
1864	HNRNPC	0.089059	0.10595	1	1864	1	0.75573	0.090067	0.1937	1	3402	2	0.44926
1865	POP5	0.089059	0.10595	1	1865	1	-0.64418	0.01089	0.035593	0.747571	835	3	0.97208
1866	DYDC2	0.089059	0.10595	1	1866	1	0.047898	0.16025	0.27812	1	4738	2	0.35102
1867	HMGB1	0.089193	0.089471	1	1867	1	0.5987	0.10256	0.14026	0.981469	3743	1	-0.25855
1868	PDHA2	0.089293	0.10615	1	1868	1	0.31901	0.014858	0.04744	0.810017	1019	3	0.76571
1869	SSR4	0.089422	0.10626	1	1869	1	0.61691	0.31071	0.44327	1	7476	1	-0.19319
1870	CCDC129	0.089474	0.1063	1	1870	1	0.42487	0.18417	0.30414	1	5234	2	0.1132
1871	BPIFB1	0.089526	0.10634	1	1871	1	0.85752	0.45717	0.5464	1	9317	1	-0.64987
1872	FOXR2	0.089604	0.1064	1	1872	1	-0.035723	0.14055	0.25647	1	4396	2	0.044896
1873	COA1	0.089812	0.10658	1	1873	1	0.013251	0.26616	0.39411	1	6688	1	-0.071688
1874	AVIL	0.089812	0.10658	1	1874	1	0.24074	0.084898	0.18412	1	3251	2	-0.0010912
1875	PITPNM1	0.089812	0.10658	1	1875	1	0.043476	0.082196	0.17921	1	3175	3	0.35351
1876	NUP62	0.089812	0.10658	1	1876	1	0.098798	0.62813	0.64984	1	11221	1	0.14053
1877	NTF4	0.090046	0.10678	1	1877	1	-0.26394	0.21478	0.33757	1	5726	2	0.14133
1878	SEC11C	0.090047	0.097975	1	1878	1	-0.93489	0.39967	0.4611	1	8762	1	-0.37718
1879	TMEM150C	0.090149	0.10686	1	1879	1	-0.84296	0.27996	0.40942	1	6930	2	0.15256
1880	PTPN3	0.090149	0.10686	1	1880	1	0.47824	0.0090682	0.030054	0.717933	730	2	0.26986
1881	ERCC3	0.090149	0.10686	1	1881	1	0.27393	0.083311	0.18125	1	3208	1	-1.0982
1882	DNAJC8	0.090172	0.09808	1	1882	1	-0.77777	0.23037	0.34574	1	6040	2	0.25009
1883	RGS2	0.090617	0.10725	1	1883	1	0.4986	0.00881	0.02928	0.711585	721	3	0.82088
1884	UCK2	0.090617	0.10725	1	1884	1	0.78019	0.21508	0.33791	1	5734	1	0.027786
1885	FBXO17	0.090617	0.10725	1	1885	1	0.5312	0.73503	0.73634	1	12871	1	0.092101
1886	GSK3B	0.090617	0.10725	1	1886	1	-1.7057	0.078562	0.17248	0.999858	3065	1	-1.0466
1887	RPS29	0.090656	0.090954	1	1887	1	-1.5853	0.00069039	0.0013413	0.189705	174	2	1.8498
1888	GTF2E1	0.090693	0.098551	1	1888	1	-2.7903	0.0010306	0.0044904	0.381819	209	3	0.71595
1889	ABHD5	0.090902	0.10747	1	1889	1	0.58716	0.17395	0.29299	1	5033	1	-0.19781
1890	SPATA8	0.091213	0.10772	1	1890	1	0.15216	0.11485	0.22837	1	3958	2	0.12565
1891	SLC9A7	0.091213	0.10772	1	1891	1	0.24552	0.77181	0.77227	1	13509	0	-0.26181
1892	NOLC1	0.091381	0.099176	1	1892	1	-0.058559	0.72002	0.71982	1	12624	0	0.0092992
1893	CHD1L	0.091381	0.099176	1	1893	1	-0.14291	0.013385	0.043126	0.794141	951	2	0.41095
1894	HIST1H2BE	0.091492	0.093947	1	1894	1	-1.0767	0.81866	0.81862	1	14381	0	-0.78244
1895	ABCE1	0.091492	0.093947	1	1895	1	-1.5564	0.084596	0.14565	0.981469	3242	1	-0.38324
1896	NEDD8	0.091492	0.093947	1	1896	1	-2.2875	0.42416	0.43877	1	8987	1	0.29639
1897	EIF2S1	0.091492	0.093947	1	1897	1	-1.0767	0.0028956	0.01019	0.522566	357	4	0.64973
1898	XKR3	0.091819	0.099545	1	1898	1	-0.50901	0.012334	0.039988	0.778248	900	2	0.31637
1899	MPHOSPH6	0.091835	0.10822	1	1899	1	-0.26653	0.67287	0.68327	1	11838	1	-0.12038
1900	KANSL2	0.091835	0.10822	1	1900	1	-0.091141	0.22058	0.34394	1	5854	1	-0.27624
1901	HOOK3	0.091835	0.10822	1	1901	1	-0.4733	0.03375	0.086413	0.925307	1655	3	0.47741
1902	PTK7	0.091835	0.10822	1	1902	1	0.60841	0.81213	0.81267	1	14254	0	-0.12038
1903	WDR48	0.091835	0.10822	1	1903	1	-0.10443	0.065521	0.14816	0.982191	2690	3	0.37318
1904	ZFP37	0.091835	0.10822	1	1904	1	0.17334	0.18811	0.30846	1	5305	2	0.21796
1905	FAM76B	0.092277	0.099962	1	1905	1	0.042247	0.028071	0.074907	0.899265	1470	1	0.18691
1906	EAF2	0.092328	0.10863	1	1906	1	0.23961	0.11316	0.22646	1	3928	2	0.24286
1907	CACNA1H	0.092328	0.10863	1	1907	1	0.051367	0.27886	0.40818	1	6904	2	-0.29599
1908	CYP3A43	0.092328	0.10863	1	1908	1	-0.46432	0.023662	0.071777	0.898815	1331	3	0.52173
1909	TOMM34	0.092328	0.10863	1	1909	1	0.08812	0.11793	0.23174	1	4008	2	0.34624
1910	SLC30A8	0.092509	0.10878	1	1910	1	0.70528	0.86252	0.86276	1	15201	0	0.024798
1911	BRCA2	0.092509	0.10878	1	1911	1	0.85752	0.3211	0.45462	1	7656	2	0.17364
1912	C8orf37	0.092587	0.10885	1	1912	1	0.27914	0.58129	0.61822	1	10628	1	-0.13621
1913	FAM96A	0.092624	0.11912	1	1913	1	-2.0891	0.52376	0.62805	1	9964	1	0.07914
1914	PTH2R	0.092639	0.10889	1	1914	1	-1.3213	0.12415	0.2384	1	4117	2	0.34125
1915	SS18L2	0.092652	0.1003	1	1915	1	0.10715	0.093913	0.17305	1	3517	2	0.3654
1916	TIMM8B	0.09269	0.10894	1	1916	1	-0.34378	0.81166	0.81218	1	14244	0	-0.024765
1917	HOXC4	0.092794	0.10902	1	1917	1	0.076353	0.95349	0.95369	1	16977	0	-0.38683
1918	TRIM24	0.092872	0.10908	1	1918	1	0.64629	0.083571	0.1817	1	3215	2	0.31794
1919	CEBPZ	0.093053	0.10924	1	1919	1	0.12368	0.88132	0.88178	1	15571	0	-1.2454
1920	ADPRM	0.093053	0.10924	1	1920	1	0.58566	0.092105	0.19735	1	3463	2	-0.34799
1921	NDUFAF5	0.093053	0.10924	1	1921	1	0.94652	0.070068	0.15669	0.989056	2815	3	0.54901
1922	MRPL24	0.093053	0.10924	1	1922	1	0.24533	0.3014	0.43307	1	7298	2	0.25278
1923	TAF5	0.093234	0.1094	1	1923	1	0.13702	0.23293	0.35754	1	6084	2	-0.25631
1924	RHBDD1	0.093256	0.10084	1	1924	1	0.25925	0.06266	0.14283	0.981469	2579	2	0.031203
1925	STRN4	0.093389	0.10953	1	1925	1	0.27238	0.23439	0.35915	1	6108	2	-0.18198
1926	SRPK3	0.093389	0.10953	1	1926	1	0.20359	0.22474	0.34851	1	5935	1	0.091375
1927	TROVE2	0.093493	0.10962	1	1927	1	0.33033	0.084671	0.1837	1	3244	2	0.065658
1928	LPPR5	0.093752	0.10984	1	1928	1	0.099093	0.32612	0.4603	1	7765	2	-0.22375
1929	HIST1H4D	0.093752	0.10984	1	1929	1	0.81487	0.001246	0.0052329	0.402001	228	3	0.46683
1930	PDCD11	0.093752	0.10984	1	1930	1	-0.17849	0.33081	0.4655	1	7861	1	0.032719
1931	SLC39A7	0.093752	0.10984	1	1931	1	-0.5127	0.93126	0.9315	1	16547	0	-0.67319
1932	CCDC144A	0.09388	0.1014	1	1932	1	0.51472	0.0021947	0.007805	0.467356	305	4	0.69362
1933	KCNRG	0.093985	0.11003	1	1933	1	0.52671	0.079145	0.17358	1	3084	3	0.39322
1934	HYKK	0.09414	0.11015	1	1934	1	0.57192	0.02149	0.061388	0.861251	1256	3	0.58588
1935	UBFD1	0.09414	0.11015	1	1935	1	-0.19564	0.63011	0.65127	1	11250	1	-0.17377
1936	HMX2	0.094295	0.11028	1	1936	1	-0.097748	0.081422	0.17779	1	3145	3	0.3481
1937	TTC9C	0.09458	0.1105	1	1937	1	-0.9078	0.053548	0.12539	0.964681	2305	2	0.19858
1938	PGBD3	0.09458	0.1105	1	1938	1	-0.20088	0.17865	0.29809	1	5130	1	-0.028558
1939	CENPB	0.094812	0.11068	1	1939	1	0.76077	0.014364	0.046006	0.807906	999	4	0.58818
1940	KRTCAP3	0.09489	0.11076	1	1940	1	0.12899	0.14728	0.26379	1	4519	1	-0.037602
1941	MTOR	0.094967	0.11083	1	1941	1	-3.8108	0.20785	0.33011	1	5612	2	0.35673
1942	EPB41L3	0.095122	0.11096	1	1942	1	0.098299	0.99404	0.99407	1	17845	0	-0.21631
1943	TTC3	0.095174	0.11101	1	1943	1	0.21671	0.27183	0.40039	1	6789	2	0.2708
1944	EFHC1	0.095329	0.11115	1	1944	1	1.0098	0.012744	0.041207	0.780164	928	3	0.58086
1945	NFU1	0.095352	0.15694	1	1945	2	0.84937	0.012492	0.051059	0.817856	912	4	0.3082
1946	ZNF695	0.095511	0.134	1	1946	1	0.85167	0.20521	0.37578	1	5565	3	-0.11172
1947	HSPA4L	0.095536	0.11132	1	1947	1	0.0054101	0.55194	0.59982	1	10295	1	-0.034677
1948	TAPT1	0.095587	0.11137	1	1948	1	0.38524	0.27665	0.40577	1	6882	2	-0.064721
1949	POLR2L	0.095813	0.1031	1	1949	1	-1.2931	0.38284	0.45045	1	8619	1	0.2094
1950	KMT2D	0.095846	0.1116	1	1950	1	-0.26675	0.0029617	0.010883	0.537338	363	4	0.61749
1951	CCDC81	0.095846	0.1116	1	1951	1	0.37555	0.30534	0.43741	1	7371	2	0.19828
1952	BTBD8	0.095846	0.1116	1	1952	1	-0.41108	0.048398	0.11541	0.957237	2152	2	0.18736
1953	IPCEF1	0.095846	0.1116	1	1953	1	0.089295	0.29154	0.42219	1	7136	1	-0.49128
1954	ZNF662	0.095846	0.1116	1	1954	1	0.30403	0.21245	0.33506	1	5686	2	-0.039026
1955	IQCH	0.095905	0.15775	1	1955	2	-0.19359	0.22115	0.43918	1	5864	2	-0.15313
1956	ZEB1	0.096104	0.11182	1	1956	1	0.24138	0.44057	0.53784	1	9163	1	0.19372
1957	UPK3B	0.096156	0.11186	1	1957	1	0.061554	0.0074173	0.025004	0.679142	643	4	0.55724
1958	ZNF652	0.096259	0.11196	1	1958	1	-0.51357	0.99959	0.99958	1	17977	0	-1.3033
1959	TRAK2	0.096388	0.11206	1	1959	1	0.66843	0.89012	0.8906	1	15736	0	-0.13008
1960	DNM1L	0.096747	0.10392	1	1960	1	0.4562	0.0070654	0.023964	0.674899	621	3	0.88289
1961	RSPO1	0.096775	0.1124	1	1961	1	0.68061	0.0080697	0.027	0.693288	685	1	0.10634
1962	SIN3A	0.096775	0.1124	1	1962	1	-1.7491	0.21331	0.33595	1	5699	2	-1.3663
1963	PARPBP	0.096775	0.1124	1	1963	1	0.83133	0.05865	0.13519	0.981469	2456	1	-0.33692
1964	AMD1	0.096775	0.1124	1	1964	1	0.48989	0.033297	0.085549	0.924923	1638	2	0.46481
1965	PLEKHJ1	0.096775	0.1124	1	1965	1	-0.18039	0.0039857	0.014164	0.576822	428	2	0.048785
1966	PDK3	0.096775	0.1124	1	1966	1	-0.49259	0.28219	0.41194	1	6969	1	0.091495
1967	CTAGE9	0.097071	0.097048	1	1967	0	0.87554	0.15283	0.15271	0.989056	4612	1	0.71264
1968	MORC1	0.097394	0.1129	1	1968	1	0.51367	0.10073	0.21286	1	3713	2	0.09687
1969	NCAPH	0.097549	0.11303	1	1969	1	-0.42593	0.7007	0.706	1	12296	1	-0.10311
1970	CHRNA6	0.097549	0.11303	1	1970	1	0.72891	0.97685	0.977	1	17477	0	-0.48501
1971	DUSP4	0.097549	0.11303	1	1971	1	0.52693	0.18834	0.30873	1	5309	1	0.14832
1972	USP20	0.097652	0.11313	1	1972	1	-0.18526	0.73968	0.74074	1	12950	1	0.076248
1973	RNASE13	0.097704	0.11317	1	1973	1	0.58885	0.90185	0.90221	1	15987	0	-0.19724
1974	RPP40	0.098013	0.11343	1	1974	1	-0.27623	0.022327	0.063104	0.86642	1284	2	-0.11606
1975	TBCC	0.098013	0.11343	1	1975	1	0.21571	0.17564	0.29481	1	5073	2	-0.047656
1976	UBE2W	0.098013	0.11343	1	1976	1	-0.4633	0.95313	0.95332	1	16970	0	-0.77607
1977	C7orf60	0.098013	0.11343	1	1977	1	-0.56914	0.061175	0.14002	0.981469	2532	2	-0.048167
1978	DMAP1	0.098013	0.11343	1	1978	1	0.061433	0.19364	0.31452	1	5387	1	-0.17277
1979	PAQR6	0.098013	0.11343	1	1979	1	0.80229	0.063544	0.14451	0.981469	2608	2	0.096093
1980	RPL14	0.098235	0.10025	1	1980	1	0.17506	0.0014239	0.0050564	0.395118	248	3	1.3149
1981	RPS27L	0.098322	0.11371	1	1981	1	-0.21883	0.1287	0.2435	1	4199	2	-0.89809
1982	ZNF440	0.098426	0.1138	1	1982	1	0.89533	0.077613	0.17074	0.999345	3035	3	0.43522
1983	LGI3	0.098477	0.11385	1	1983	1	-0.24512	0.83076	0.83115	1	14618	0	-0.0088271
1984	IL10RB	0.09858	0.11393	1	1984	1	0.50375	0.78962	0.79019	1	13827	0	-0.21842
1985	STAM2	0.098683	0.11401	1	1985	1	0.93629	0.94047	0.94066	1	16738	0	-0.70635
1986	C12orf4	0.098683	0.11401	1	1986	1	0.78259	0.15988	0.27772	1	4733	1	-0.0087812
1987	MFSD8	0.098786	0.1141	1	1987	1	0.26632	0.31927	0.45268	1	7624	1	0.035152
1988	SERPING1	0.098838	0.11415	1	1988	1	-0.50293	0.94029	0.94049	1	16734	0	-0.099889
1989	SCAND3	0.098941	0.11424	1	1989	1	0.37242	0.5413	0.59335	1	10162	1	0.14134
1990	DMRTA2	0.098941	0.11424	1	1990	1	0.11435	0.69175	0.6985	1	12137	1	0.010296
1991	SLC2A14	0.098993	0.1366	1	1991	1	0.15183	0.82417	0.82807	1	14500	1	0.063072
1992	MICU1	0.099095	0.11436	1	1992	1	-0.2126	0.066336	0.14965	0.98436	2714	2	0.31385
1993	BTLA	0.099147	0.1144	1	1993	1	-0.11734	0.6315	0.65227	1	11267	1	-0.46008
1994	USP8	0.099198	0.11445	1	1994	1	0.41338	0.32958	0.4641	1	7836	1	0.38983
1995	STMN2	0.099276	0.11451	1	1995	1	-0.00014688	0.30426	0.43622	1	7352	1	-0.0010921
1996	SUGP2	0.099404	0.11462	1	1996	1	0.27943	0.033951	0.086806	0.927306	1658	1	0.29191
1997	UNC50	0.099404	0.11462	1	1997	1	-1.6286	0.0066106	0.022591	0.669204	587	3	0.53363
1998	GDPD3	0.099404	0.11462	1	1998	1	0.14134	0.050885	0.12024	0.959362	2234	1	-0.35977
1999	CCNJ	0.099545	0.10639	1	1999	1	0.31725	0.32983	0.41888	1	7840	1	0.064641
[truncated: 16,002 more rows]
