# Supplementary material for: Integrative multi-omics defines melanoma drug response networks and ARID1A-dependent resistance mechanisms
Source: Mol Syst Biol. 2026 Feb 18;22(5):685–711. doi: 10.1038/s44320-025-00183-5 (PMC13144321; doi:10.1038/s44320-025-00183-5)
Supplement: Supplementary file 11 — Source data Fig. 1 [file 44320_2025_183_MOESM11_ESM.zip › MSB-2025-12988R_SourceDataForFigure 1/1B.csv]

Gene	Replicate	Control	SAMPLE	ERK	P38 MAPK	MEK
ARID1A	1	T	E7	2109.5	1487.5	11454
ARID1A	1	UT	E7	2818	1667.5	23231
ARID1A	2	T	E8	2865.5	1792.5	17625
ARID1A	2	UT	E8	2667	1660	25850
Control	1	T	WT	985	1048	4673
Control	2	T	WT	1000	1031	4372
Control	3	T	WT	893	1047	3543.5
Control	1	UT	WT	1704.5	1132.5	10571
Control	2	UT	WT	1664	1169	8472.5
Cells in no serum	1	UT	Cells	702	1480	6522.5
Cells in no serum	2	UT	Cells	835	1359.5	5806.5
Cells in no serum	3	UT	Cells	645	1464	5727
MED12	1	T	A3	3489	1441	20866.5
MED12	1	UT	A3	3245	1446	29460
MED12	2	T	A4	4426	1556	25573
MED12	2	UT	A4	4350	1591	37015.5
