# Supplementary material for: Integrative multi-omics defines melanoma drug response networks and ARID1A-dependent resistance mechanisms
Source: Mol Syst Biol. 2026 Feb 18;22(5):685–711. doi: 10.1038/s44320-025-00183-5 (PMC13144321; doi:10.1038/s44320-025-00183-5)
Supplement: Supplementary file 11 — Source data Fig. 1 [file 44320_2025_183_MOESM11_ESM.zip › MSB-2025-12988R_SourceDataForFigure 1/1D.csv]

	sample	ARID1A_status	Treatment	Factor	Value
1	Trametinib_10nM__ARID1A_KO	KO	Trametinib	Factor1	-0.912791848182678
2	Trametinib_10nM__ARID1A_KO	KO	Trametinib	Factor2	-0.102133698761463
3	Trametinib_10nM__ARID1A_KO	KO	Trametinib	Factor3	0.777169644832611
4	Trametinib_10nM__WT	WT	Trametinib	Factor1	-0.769859969615936
5	Trametinib_10nM__WT	WT	Trametinib	Factor2	-0.0924078598618507
6	Trametinib_10nM__WT	WT	Trametinib	Factor3	-0.732323884963989
7	Untreated__ARID1A_KO	KO	Untreated	Factor1	2.56775212287903
8	Untreated__ARID1A_KO	KO	Untreated	Factor2	-0.0175345670431852
9	Untreated__ARID1A_KO	KO	Untreated	Factor3	0.700201272964478
10	Untreated__WT	WT	Untreated	Factor1	2.56853795051575
11	Untreated__WT	WT	Untreated	Factor2	-0.00994922872632742
12	Untreated__WT	WT	Untreated	Factor3	-0.712862014770508
13	vemurafenib_and_trametinib__ARID1A_KO	KO	Combination	Factor1	-1.09930527210236
14	vemurafenib_and_trametinib__ARID1A_KO	KO	Combination	Factor2	0.201125487685204
15	vemurafenib_and_trametinib__ARID1A_KO	KO	Combination	Factor3	0.825317025184631
16	vemurafenib_and_trametinib__WT	WT	Combination	Factor1	-0.9737468957901
17	vemurafenib_and_trametinib__WT	WT	Combination	Factor2	0.207164242863655
18	vemurafenib_and_trametinib__WT	WT	Combination	Factor3	-0.697350680828094
19	Vermurafenib_1uM__ARID1A_KO	KO	Vemurafenib	Factor1	-0.453396677970886
20	Vermurafenib_1uM__ARID1A_KO	KO	Vemurafenib	Factor2	-0.0926815196871758
21	Vermurafenib_1uM__ARID1A_KO	KO	Vemurafenib	Factor3	0.551270127296448
22	Vermurafenib_1uM__WT	WT	Vemurafenib	Factor1	-0.927189588546753
23	Vermurafenib_1uM__WT	WT	Vemurafenib	Factor2	-0.093582883477211
24	Vermurafenib_1uM__WT	WT	Vemurafenib	Factor3	-0.711420893669128
