# Supplementary material for: Integrative multi-omics defines melanoma drug response networks and ARID1A-dependent resistance mechanisms
Source: Mol Syst Biol. 2026 Feb 18;22(5):685–711. doi: 10.1038/s44320-025-00183-5 (PMC13144321; doi:10.1038/s44320-025-00183-5)
Supplement: Supplementary file 12 — Source data Fig. 2 [file 44320_2025_183_MOESM12_ESM.zip]

Archive with 16 entries (15 files):
- MSB-2025-12988R_SourceDataForFigure 2/
- __MACOSX/._MSB-2025-12988R_SourceDataForFigure 2
- MSB-2025-12988R_SourceDataForFigure 2/2C_edges.csv
- __MACOSX/MSB-2025-12988R_SourceDataForFigure 2/._2C_edges.csv
- MSB-2025-12988R_SourceDataForFigure 2/2E.csv
- __MACOSX/MSB-2025-12988R_SourceDataForFigure 2/._2E.csv
- MSB-2025-12988R_SourceDataForFigure 2/2C_vertex.csv
- __MACOSX/MSB-2025-12988R_SourceDataForFigure 2/._2C_vertex.csv
- MSB-2025-12988R_SourceDataForFigure 2/2B.csv
- __MACOSX/MSB-2025-12988R_SourceDataForFigure 2/._2B.csv
- MSB-2025-12988R_SourceDataForFigure 2/2A.csv
- __MACOSX/MSB-2025-12988R_SourceDataForFigure 2/._2A.csv
- MSB-2025-12988R_SourceDataForFigure 2/2D_protein.csv
- __MACOSX/MSB-2025-12988R_SourceDataForFigure 2/._2D_protein.csv
- MSB-2025-12988R_SourceDataForFigure 2/2D_mRNA.csv
- __MACOSX/MSB-2025-12988R_SourceDataForFigure 2/._2D_mRNA.csv
