# Supplementary material for: Integrative multi-omics defines melanoma drug response networks and ARID1A-dependent resistance mechanisms
Source: Mol Syst Biol. 2026 Feb 18;22(5):685–711. doi: 10.1038/s44320-025-00183-5 (PMC13144321; doi:10.1038/s44320-025-00183-5)
Supplement: Supplementary file 12 — Source data Fig. 2 [file 44320_2025_183_MOESM12_ESM.zip › MSB-2025-12988R_SourceDataForFigure 2/2C_edges.csv]

	name	prize	type	Gene_name
O43187	O43187	1	Steiner	IRAK2
O75056	O75056	30	Terminal	SDC3
O75553	O75553	30	Steiner	DAB1
O95631	O95631	30	Terminal	NTN1
O95817	O95817	1	Steiner	BAG3
P00533	P00533	30	Terminal	EGFR
P01100	P01100	30	Terminal	FOS
P01133	P01133	30	Terminal	EGF
P05230	P05230	30	Terminal	FGF1
P05412	P05412	30	Terminal	JUN
P06213	P06213	30	Terminal	INSR
P06241	P06241	30	Terminal	FYN
P07949	P07949	1	Steiner	RET
P08069	P08069	30	Terminal	IGF1R
P08581	P08581	30	Terminal	MET
P08922	P08922	30	Terminal	ROS1
P09038	P09038	30	Terminal	FGF2
P09874	P09874	1	Steiner	PARP1
P10721	P10721	30	Terminal	KIT
P11362	P11362	30	Terminal	FGFR1
P12034	P12034	5	Steiner	FGF5
P13612	P13612	7	Steiner	ITGA4
P14921	P14921	1	Steiner	ETS1
P15036	P15036	13	Steiner	ETS2
P17275	P17275	1	Steiner	JUNB
P17612	P17612	30	Terminal	PRKACA
P18031	P18031	30	Terminal	PTPN1
P20783	P20783	1	Steiner	NTF3
P21802	P21802	30	Terminal	FGFR2
P21860	P21860	30	Terminal	ERBB3
P23560	P23560	30	Terminal	BDNF
P27361	P27361	30	Terminal	MAPK3
P28482	P28482	30	Terminal	MAPK1
P29350	P29350	30	Terminal	PTPN6
P34130	P34130	4	Steiner	NTF4
P34741	P34741	30	Terminal	SDC2
P35568	P35568	30	Terminal	IRS1
P36888	P36888	1	Steiner	FLT3
P42680	P42680	11	Steiner	TEC
P42684	P42684	30	Terminal	ABL2
P43405	P43405	30	Terminal	SYK
P46108	P46108	30	Terminal	CRK
P48431	P48431	30	Terminal	SOX2
P49841	P49841	30	Terminal	GSK3B
P51617	P51617	30	Terminal	IRAK1
P51812	P51812	30	Terminal	RPS6KA3
P53567	P53567	24	Steiner	CEBPG
P58753	P58753	8	Steiner	TIRAP
P60484	P60484	6	Steiner	PTEN
P78324	P78324	1	Steiner	SIRPA
P78352	P78352	1	Steiner	DLG4
P78536	P78536	1	Steiner	ADAM17
Q02078	Q02078	1	Steiner	MEF2A
Q02763	Q02763	30	Terminal	TEK
Q05397	Q05397	30	Terminal	PTK2
Q05655	Q05655	30	Terminal	PRKCD
Q05923	Q05923	4	Steiner	DUSP2
Q10586	Q10586	30	Terminal	DBP
Q12873	Q12873	2	Steiner	CHD3
Q12913	Q12913	30	Terminal	PTPRJ
Q13009	Q13009	30	Steiner	TIAM1
Q13115	Q13115	2	Steiner	DUSP4
Q13469	Q13469	1	Steiner	NFATC2
Q15139	Q15139	30	Terminal	PRKD1
Q15746	Q15746	30	Terminal	MYLK
Q16236	Q16236	1	Steiner	NFE2L2
Q16534	Q16534	30	Terminal	HLF
Q16620	Q16620	30	Terminal	NTRK2
Q6ZMQ8	Q6ZMQ8	30	Terminal	AATK
Q7L5Y6	Q7L5Y6	3	Steiner	DET1
Q8N122	Q8N122	8	Steiner	RPTOR
Q8NHY2	Q8NHY2	10	Steiner	RFWD2
Q92519	Q92519	30	Terminal	TRIB2
Q99759	Q99759	30	Terminal	MAP3K3
Q99836	Q99836	5	Steiner	MYD88
Q9NR96	Q9NR96	16	Steiner	TLR9
Q9UJU2	Q9UJU2	2	Steiner	LEF1
Q9Y297	Q9Y297	10	Steiner	BTRC
