# Supplementary material for: Integrative multi-omics defines melanoma drug response networks and ARID1A-dependent resistance mechanisms
Source: Mol Syst Biol. 2026 Feb 18;22(5):685–711. doi: 10.1038/s44320-025-00183-5 (PMC13144321; doi:10.1038/s44320-025-00183-5)
Supplement: Supplementary file 12 — Source data Fig. 2 [file 44320_2025_183_MOESM12_ESM.zip › MSB-2025-12988R_SourceDataForFigure 2/2E.csv]

	MAPK8	MAPK9	MAPK10	MAPK1	MAPK3	MAPK7	FYN	ABL2	GSK3B	PRKD1	PTK2	TXK	EGFR	FGFR1	FGFR2	FLT1	FLT4	IGF1R	INSR	KIT	MET	NTRK2	NA
Trametinib.vs.Untreated	-0.742931504063374	-0.750250272144175	-0.742931504063374	-0.884665221102567	-1.02917202584658	-1.1263070602758	-0.105192919587817	0.251042438881269	-0.325259737040646	0.689964909271775	-0.185914548868999	0.319313535283763	0.0660149836161479	-0.34866327776137	0.031896028855491	-0.0475725499227617	0.6053682588033	0.462681163268265	0.125876209955481	0.479423183453161	-0.340174642807937	0.254374268509444	NA
Combined.vs.Untreated	-1.40640899025405	-1.37304461563161	-1.40640899025405	-1.50560314336784	-1.63862427586771	-1.90184116984656	0.831616213267412	0.589251309271092	-0.0616864570801733	1.39403044789768	-0.149739424517086	0.0416199501351964	0.251246553774229	-0.0340970775819564	0.643394853354282	0.561752640878246	0.878983996215732	1.0350639668856	0.167883540359993	0.405333884814431	-0.138257657566183	-0.0656358336281154	NA
Vemurafenib.vs.Untreated	-1.29968341532	-1.23788116743091	-1.29968341532	-1.6247407117221	-1.67593507128215	-1.78479009010097	0.636740253815546	0.747940644169784	-0.850431326704395	1.31336065872614	0.132747006458521	0.339266387568779	0.559142055659844	0.156053885833442	0.426264539209437	0.810945542018164	1.12908870471634	0.802880417906413	0.609315314906275	0.538087940203097	-0.0778645833545475	0.0142983034556473	NA
