# Supplementary material for: Integrative multi-omics defines melanoma drug response networks and ARID1A-dependent resistance mechanisms
Source: Mol Syst Biol. 2026 Feb 18;22(5):685–711. doi: 10.1038/s44320-025-00183-5 (PMC13144321; doi:10.1038/s44320-025-00183-5)
Supplement: Supplementary file 12 — Source data Fig. 2 [file 44320_2025_183_MOESM12_ESM.zip › MSB-2025-12988R_SourceDataForFigure 2/2B.csv]

term	pvalue	odds_ratio	log_pval
4-1BB-dependent immune response	0.017953197478093284	10.667008985879331	1.745858192020201
ACE inhibitor pathway	0.16337672711675139	5.932609937178755	0.7868098082970303
AKAP95 role in mitosis and chromosome dynamics	0.14662282396907042	6.724271844660194	0.8337984201977292
AKT phosphorylation of cytosolic targets	0.13812108773659357	7.204923717059638	0.859740010136222
AKT phosphorylation of nuclear targets	0.09433137905416296	11.210355987055015	1.0253438164545743
AKT signaling pathway	7.010541172588568e-05	21.544205340938554	4.154248455756973
ALK in cardiac myocytes	0.31392163042915083	2.723169771713461	0.5031787586791449
ALK1 pathway	0.028873961790521197	8.104585365853659	1.539493622571793
AMPK signaling	0.004809913647889527	6.283592269799167	2.3178627204207034
AP-1 transcription factor network	1.9971249841171093e-13	23.956185567010312	12.699594755252544
APC/C-mediated degradation of cell cycle proteins	0.5612472844942591	1.2260833530665405	0.2508457472483297
ATF2 transcription factor network	1.2833506924569488e-07	16.034789331271742	6.89165465072757
ATM pathway	0.00011884325726556203	11.672479747974798	3.925025453527128
ATM-dependent DNA damage response	9.061754705098918e-09	14.407899311591681	8.042787698023508
Abl role in Robo-Slit signaling	0.09433137905416296	11.210355987055015	1.0253438164545743
Acetylation and deacetylation of RelA in the nucleus	0.1550410986277819	6.303701456310679	0.8095531628533404
Actin cytoskeleton regulation	8.584939222227662e-16	11.942940013183916	15.06626277511513
Actions of nitric oxide in the heart	0.00010757149314299964	11.944508404328804	3.9683028031210195
Activated NOTCH1 signaling in the nucleus	0.27183590172757066	3.2511744440964607	0.5656931859681069
Activation of BH3-only proteins	0.16337672711675139	5.932609937178755	0.7868098082970303
Activation of IRF3/IRF7 mediated by TBK1/IKK epsilon	0.14662282396907042	6.724271844660194	0.8337984201977292
Activation of NF-kappaB in B cells	0.004809913647889527	6.283592269799167	2.3178627204207034
Activation of NMDA receptor upon glutamate binding and postsynaptic events	0.0005206080046842264	12.03071573456969	3.2834891586173653
Activation of PKC through G-protein coupled receptors	0.07620181512199029	14.414701803051319	1.1180346836725295
Activation of TRKA receptors	0.001965540187726133	40.5619512195122	2.7065180721037385
Activation of calcium-permeable kainate receptor	0.005015798046164786	22.530081300813006	2.299659958062889
Activation of kainate receptors upon glutamate binding	0.03728631824585162	6.985365853658537	1.4284504979594466
Activation of the AP-1 family of transcription factors	2.8667980105800312e-06	58.51090781140042	5.54260290558188
Acute myeloid leukemia	5.175976753191572e-09	19.243042671614102	8.286007682877086
Adaptive immune system	3.7051659296544707e-08	4.325556506849315	7.431192338097689
Adherens junction actin cytoskeletal organization	0.25724407997113713	3.4757281553398056	0.5896546109890537
Adherens junction cell adhesion	4.2039218970221166e-13	22.40630196208846	12.37634536115174
Adhesion and diapedesis of granulocytes	0.14662282396907042	6.724271844660194	0.8337984201977292
Adhesion and diapedesis of lymphocytes	0.00933076950290206	15.594746716697937	2.0300825387740216
Adipocytokine signaling pathway	0.004565704281532014	6.382081280788177	2.340492220979356
Adipogenesis	0.002153752980551765	4.819263059701493	2.6668041085288072
Adrenergic pathway	9.445739080102595e-06	7.281183932346724	5.0247640551214525
Adrenoceptors	0.09433137905416296	11.210355987055015	1.0253438164545743
Advanced glycosylation endproduct receptor signaling	0.008139138839488623	16.89512195121951	2.0894215431504537
Agrin in postsynaptic differentiation	7.414345350991916e-06	14.748400852878465	5.129927188938095
Aldosterone-regulated sodium reabsorption	3.8375133197434694e-06	16.74546187979024	5.415950104106014
Allograft rejection	0.31392163042915083	2.723169771713461	0.5031787586791449
Alpha-4 beta-7 integrin signaling	0.00010764004244948699	43.668067226890756	3.9680261396376184
Alpha-6 beta-1 and alpha-6 beta-4 integrin signaling	3.677932616553683e-07	18.158875	6.434396231739317
Alpha-6 beta-4 integrin signaling pathway	1.437736459261536e-05	19.03740374037404	4.842320713937636
Alpha-9 beta-1 integrin pathway	0.2271817603048409	4.032621359223302	0.6436265396729137
Alpha-M beta-2 integrin signaling	0.0007655365356055408	10.762250453720506	3.1160340775545667
Alpha-V beta-3 integrin/OPN pathway	6.682349342339712e-10	34.78894472361809	9.175070823896242
Alpha-synuclein signaling	7.567924602543133e-07	22.958540630182423	6.121023203358718
Alternative NF-kappaB pathway	0.06700205450091128	16.817961165048544	1.1739118802136672
Alzheimer's disease	0.006884690104629858	3.754823443756825	2.162115603537512
Amine ligand-binding G-protein coupled receptors	0.06709649013999916	4.938013087447948	1.1733001974569217
Amino acid and oligopeptide SLC transporters	0.39096768421699774	2.0550822270655833	0.40785913811881375
Amoebiasis	0.0006421756334577817	6.177014925373134	3.192346177211732
Amyotrophic lateral sclerosis (ALS)	0.09922531085067118	3.8913696060037526	1.0033775318713434
Androgen receptor proteolysis and transcription regulation	0.1247430874067818	3.371219512195122	0.9039835113099347
Androgen receptor regulation of biosynthesis and transcription	0.016196654053573338	5.980968858131488	1.7905746938619844
Androgen receptor signaling, proteolysis, and transcription regulation	2.373886369433305e-07	11.768749999999999	6.624540073211742
Angiogenesis	2.4525237647616597e-09	42.77411764705882	8.610386775648381
Angiopoietin receptor Tie2-mediated signaling	3.601833455134422e-17	41.824697754749565	16.443476372357214
Angiotensin II-mediated activation of JNK pathway via Pyk2-dependent signaling	4.56655856961786e-09	26.081658291457288	8.34041096782036
Angiotensin II-stimulated signaling through G-proteins and beta-arrestin	3.5043592906408975e-06	12.5125	5.455391373410511
Antigen presentation: folding, assembly, and peptide loading of class I MHC proteins	0.10974482009807505	2.0257583527277028	0.9596159690895955
Antigen processing: cross presentation	0.5479604177412752	1.2728278235221826	0.26125081191236166
Antigen-activated B-cell receptor generation of second messengers	4.377357049228269e-21	15.914631972910353	20.358788027710546
Antiviral mechanism by interferon-stimulated genes	0.5056492391668718	1.4371012482662968	0.29615064189091894
Apoptosis	3.760486798395244e-11	8.706031746031748	10.424755931622231
Apoptosis intrinsic pathway	0.26457600536198	3.3597087378640773	0.5774495449232956
Apoptosis modulation and signaling	1.5322198604501595e-05	9.799527027027027	4.814678912686846
Apoptosis modulation by HSP70	0.1798032676389488	5.30761369443025	0.7452024199183122
Apoptosis regulation	0.18302428109417712	2.6247703515996204	0.7374912903477465
Apoptotic cleavage of cellular proteins	0.0006905503447859054	20.370588235294118	3.1608046535579435
Apoptotic execution phase	0.0154064471362638	6.100882352941176	1.8122975019055534
Apoptotic signaling in response to DNA damage	0.18789577114699169	5.041990291262136	0.7260829941846972
Aquaporin-mediated transport	0.09008537069174385	4.1302140368342455	1.0453457300387008
Arf6 integrin-mediated signaling pathway	0.013169588727630412	6.491239048811013	1.8804277873851862
Arf6 signal transduction regulation	1.4157392117799004e-12	40.54470909800859	11.849016739100911
Arf6 vesicle-mediated transport	0.00048084627712253786	23.50678733031674	3.3179937420622956
Arginine and proline metabolism	0.4204699387447968	1.8643473570658036	0.3762650483891087
Arrhythmogenic right ventricular cardiomyopathy (ARVC)	0.0009288159627920334	7.224236508157858	3.0320703293451463
Attenuation of GPCR signaling	0.11210683500664335	9.171226831421007	0.9503679082330622
Atypical NF-kappaB pathway	0.013335414315298676	12.66890243902439	1.8749934867567992
Aurora B signaling	0.32740511109940934	2.5832710978342046	0.4849145451288914
Autoimmune thyroid disease	0.4088436802553104	1.936239731142644	0.3884427110131555
Axon guidance	2.153218964270407e-16	9.812486187845305	15.66691180383233
Axonal growth stimulation	0.05771112388474198	20.182524271844663	1.2387404680204133
Axonogenesis regulation by p75 neurotrophin receptor	0.09433137905416296	11.210355987055015	1.0253438164545743
B cell survival pathway	0.011930429429686152	13.514146341463414	1.923343923841263
B lymphocyte cell surface molecules	0.11210683500664335	9.171226831421007	0.9503679082330622
BAD activation and translocation to mitochondria	0.07620181512199029	14.414701803051319	1.1180346836725295
BAD phosphorylation mediated by IGF1R signaling	3.2355433309764397e-06	27.06357477853048	5.490052779653255
BAD phosphorylation regulation	8.114394533501107e-09	34.62	8.090743880097689
BARD1 signaling events	0.25724407997113713	3.4757281553398056	0.5896546109890537
BDNF signaling pathway	1.2018692228672447e-05	5.056738461538462	4.9201427859747255
BMAL1-CLOCK/NPAS2 activates circadian expression	0.3206966625110689	2.6513796627491053	0.4939055597490413
BMP receptor signaling	0.06709649013999916	4.938013087447948	1.1733001974569217
BTG family proteins and cell cycle regulation	0.0059800607864769675	20.27609756097561	2.223294401446815
Bacterial invasion of epithelial cells	0.0007261094945246084	7.657011969853701	3.138997884420759
Basal cell carcinoma	0.017844319993422352	5.754716981132075	1.7484999973710444
Base excision repair	0.3001691788307718	2.8790568654646322	0.5226339028685755
Beta-1 integrin cell surface interactions	0.02851800962169252	4.763097426470589	1.5448807887949387
Beta-3 integrin cell surface interactions	7.044024574265602e-05	13.172124904798173	4.152179137592704
Beta-arrestin-dependent recruitment of Src kinases in GPCR signaling	0.013335414315298676	12.66890243902439	1.8749934867567992
Beta-catenin phosphorylation cascade	0.16337672711675139	5.932609937178755	0.7868098082970303
Binding of RNA by insulin-like growth factor 2 mRNA binding proteins (IGF2BPs/IMPs/VICKZs)	0.08531129607996224	12.612257281553399	1.0689934600354087
Bioactive peptide-induced signaling pathway	3.329233606382538e-06	17.21144278606965	5.4776557301051625
Bladder cancer	3.114168571012009e-10	27.75267379679144	9.50665788262247
Bone remodeling	3.164979791586005e-05	27.29458128078818	4.499629058610513
Bystander B cell activation	0.08531129607996224	12.612257281553399	1.0689934600354087
C-Myb transcription factor network	2.1378824617404835e-06	10.676459219172786	5.670016175469956
C-Myc pathway	0.026906925653485875	8.442682926829269	1.5701359212626682
CARM1 and regulation of the estrogen receptor	0.2348089833246225	3.877333831217326	0.6292852918635983
CARM1 transcriptional regulation by protein methylation	0.13812108773659357	7.204923717059638	0.859740010136222
CBL signaling regulation	0.0008140941973240391	19.096507352941178	3.0893253407973162
CBL-mediated ligand-induced downregulation of EGF receptors	8.496182824273008e-06	40.95172413793103	5.070776150839037
CCR3 signaling in eosinophils	0.001445330146353347	15.274264705882354	2.840032938815726
CD28 co-stimulation	0.0037928215035731975	10.529411764705882	2.421037595429896
CD28-dependent PI3K/Akt signaling	0.01962192192519719	10.133170731707319	1.7072584566589855
CD28-dependent Vav1 pathway	0.0059800607864769675	20.27609756097561	2.223294401446815
CD40/CD40L signaling	0.0037928215035731975	10.529411764705882	2.421037595429896
CD40L signaling pathway	0.011930429429686152	13.514146341463414	1.923343923841263
CD8/T cell receptor downstream pathway	2.5086036903518125e-08	15.706818181818182	7.600567943184394
CDC42 activity regulation	0.26457600536198	3.3597087378640773	0.5774495449232956
CDC42 signaling events	7.169244610133395e-05	9.519173363949484	4.144526601505604
CDK regulation of DNA replication	0.1716305169121396	5.602750809061488	0.7654054895163487
CDO in myogenesis	0.25724407997113713	3.4757281553398056	0.5896546109890537
CREB phosphorylation	0.07620181512199029	14.414701803051319	1.1180346836725295
CREB transcription factor and its extracellular signals	0.001639880255060271	14.546218487394958	2.785187863211579
CRMPs in Sema3A signaling	0.011930429429686152	13.514146341463414	1.923343923841263
CTCF pathway	0.0025785349241538085	12.216470588235293	2.5886269820526633
CTL mediated immune response against target cells	0.12953506652101412	7.759522031366692	0.8876126475283884
CTLA4 inhibitory signaling	0.20384316548076056	4.5831862312444835	0.6907038451328491
CXCR4 signaling pathway	1.4312415316169288e-10	13.330541237113403	9.844287069946024
Cadmium-induced DNA biosynthesis and proliferation in macrophages	1.4349004073909805e-08	51.694029850746276	7.8431782411052655
Calcineurin in effects in keratinocyte differentiation	0.0009508300728066499	17.972318339100347	3.021897090882179
Calcineurin-dependent NFAT signaling role in lymphocytes	3.74555077182728e-09	20.06382978723404	8.426484311588572
Calcium regulation in the cardiac cell	2.4590866195672746e-06	7.488397389412617	5.609226173279362
Calcium signaling by HBx of hepatitis B virus	1.521027807606976e-05	34.1231527093596	4.8178628460522805
Calcium signaling pathway	1.7098951190646368e-06	6.890032798833819	5.767030527390535
Calcium/calmodulin-dependent protein kinase activation	0.09433137905416296	11.210355987055015	1.0253438164545743
Carbohydrate metabolism	0.00909935632509907	3.1429694323144104	2.040989327936561
Caspase cascade in apoptosis	0.02140978106583396	5.34984520123839	1.6693877737324818
Cell adhesion molecules (CAMs)	5.609683133379199e-05	6.5939219909069156	4.251061669458889
Cell cycle	0.005566882487494916	2.5780854102363295	2.2543879462107843
Cell cycle checkpoints	0.6903145586964299	0.8578541199900424	0.16095296726814878
Cell cycle negative regulation by p75 neurotrophin receptor	0.06700205450091128	16.817961165048544	1.1739118802136672
Cell cycle progression regulation by PLK3	0.1798032676389488	5.30761369443025	0.7452024199183122
Cell cycle: G1/S checkpoint	0.002855343104681965	11.746040723981901	2.5443416984454075
Cell death signaling by NRIF in the nucleus	0.1550410986277819	6.303701456310679	0.8095531628533404
Cell differentiation by G alpha (i/o) pathway inferred from mouse Neuro2A model	7.044024574265602e-05	13.172124904798173	4.152179137592704
Cell differentiation pathway	0.017953197478093284	10.667008985879331	1.745858192020201
Cell junction organization	0.20445268292474886	2.4343226564795772	0.6894071860547725
Cell surface interactions at the vascular wall	1.6314101937699795e-10	15.35495829471733	9.787436828357029
Cell to cell adhesion signaling	0.013335414315298676	12.66890243902439	1.8749934867567992
Cell-cell communication	6.643231566692135e-07	8.744923857868018	6.177620608858498
Cell-extracellular matrix interactions	0.1550410986277819	6.303701456310679	0.8095531628533404
Cells and molecules involved in local acute inflammatory response	0.013335414315298676	12.66890243902439	1.8749934867567992
Ceramide signaling pathway	2.9298876694257248e-08	19.862167982770995	7.533149029981636
ChREBP regulation by carbohydrates and cAMP	0.19590881158612478	4.801664355062414	0.707946029869643
Chagas disease	3.5798129044e-11	15.078047960555805	10.446139670761148
Chemokine signaling pathway	5.470613914162533e-08	7.8049973789970295	7.261963934256602
Chondroitin sulfate biosynthesis	0.18789577114699169	5.041990291262136	0.7260829941846972
Chondroitin sulfate/dermatan sulfate degradation	0.12953506652101412	7.759522031366692	0.8876126475283884
Chondroitin sulfate/dermatan sulfate metabolism	0.0013733603733217551	9.085057471264367	2.8622154878111723
Chronic myeloid leukemia	6.718161959056762e-07	12.62494289629968	6.172749530551395
Circadian rhythm	0.12803561951661965	3.3157936825269894	0.8926691927933187
Ck1/Cdk5 regulation by type 1 glutamate receptors	0.0020762790538787854	13.28005115089514	2.682714277309507
Class A GPCRs (rhodopsin-like)	0.10709632439738512	2.042228319217464	0.9702254341291698
Collagen binding in corneal epithelia mediated by Erk and PI-3 Kinase	3.2355433309764397e-06	27.06357477853048	5.490052779653255
Colorectal cancer	5.649639521240331e-10	19.863997701369602	9.247979261725796
Control of gene expression by vitamin D receptor	0.24236129059834613	3.733549083063646	0.615536743507379
Corticosteroids and cardioprotection	3.164979791586005e-05	27.29458128078818	4.499629058610513
Corticotropin releasing hormone pathway	0.0020762790538787854	13.28005115089514	2.682714277309507
Costimulation by the CD28 family	0.005874330555353722	5.918183765260228	2.2310416188743503
Cross-presentation of particulate exogenous antigens (phagosomes)	0.08531129607996224	12.612257281553399	1.0689934600354087
Cyclin A-Cdk2-associated events at S phase entry	0.1619658412762598	2.8474063895568533	0.7905765688491597
Cyclin D-associated events in G1	0.3206966625110689	2.6513796627491053	0.4939055597490413
Cyclins and cell cycle regulation	0.21169960180366107	4.383706205149852	0.6742799588659699
Cystic fibrosis transmembrane conductance regulator (CFTR) and beta 2 adrenergic receptor (b2AR) pathway	0.0059800607864769675	20.27609756097561	2.223294401446815
Cytokine-cytokine receptor interaction	2.5496802194088415e-06	5.440283607024979	5.593514285313059
Cytoplasmic ribosomal proteins	0.6612724034622913	0.9297464940668824	0.1796196011038596
Cytoskeletal remodeling regulation and cell spreading by IPP complex components	0.08531129607996224	12.612257281553399	1.0689934600354087
Cytosolic DNA-sensing pathway	0.10861154661619028	3.678580931263858	0.9641240019559097
Cytosolic sensors of pathogen-associated DNA	0.19590881158612478	4.801664355062414	0.707946029869643
D4-GDI signaling pathway	0.00025099488255813507	30.563235294117646	3.6003351330983238
DARPP-32 events	0.0020762790538787854	13.28005115089514	2.682714277309507
DCC role in regulating apoptosis	0.10326293715496283	10.088834951456311	0.9860555262764817
DCC-mediated attractive signaling	0.0003935395273013253	25.46691176470588	3.405011640365359
Degradation of beta-catenin by the destruction complex	0.16544475872320355	2.8077235772357723	0.7813469867008418
Delta Np63 pathway	0.011789015084779876	6.780392156862745	1.9285224765938578
Deregulation of CDK5 in Alzheimer's disease	0.10326293715496283	10.088834951456311	0.9860555262764817
Dermatan sulfate biosynthesis	0.10326293715496283	10.088834951456311	0.9860555262764817
Destabilization of mRNA by AUF1 (hnRNP D0)	0.4856007001543322	1.5244924977934688	0.31372069575293116
Destabilization of mRNA by butyrate response factor 1 (BRF1)	0.1798032676389488	5.30761369443025	0.7452024199183122
Developmental biology	9.439373279727906e-14	7.417973284845094	13.025056839408636
Diabetes pathways	0.7462829009151477	0.7319112748919283	0.12709650896686214
Differentiation pathway in PC12 cells	0.0001953049856847798	7.826941243151332	3.7092866700365126
Dilated cardiomyopathy	0.0004968570764973513	6.50369206598586	3.303768520351546
Disease	1.416402300621752e-08	4.25676246830093	7.848813376501246
Dopamine receptors	0.05771112388474198	20.182524271844663	1.2387404680204133
Dorso-ventral axis formation	4.012121322061484e-06	25.709158415841582	5.396625942873656
Double stranded RNA-induced gene expression	0.12953506652101412	7.759522031366692	0.8876126475283884
Down syndrome cell adhesion molecule (DSCAM) interactions	0.11210683500664335	9.171226831421007	0.9503679082330622
Downregulation of ERBB2-ERBB3 signaling	0.12953506652101412	7.759522031366692	0.8876126475283884
Downregulation of SMAD2/3-SMAD4 transcriptional activity	0.001639880255060271	14.546218487394958	2.785187863211579
Downstream signaling events Of B cell receptor (BCR)	5.649414152786202e-05	7.87538043478261	4.247996586411359
E-cadherin keratinocyte pathway	0.01962192192519719	10.133170731707319	1.7072584566589855
E-cadherin nascent AJ-like junctions pathway	4.406584713697897e-05	14.68033946251768	4.355897876435338
E2F transcription factor network	0.16893678475553764	2.769127965252255	0.7722757756690353
ECM-receptor interaction	1.9553980927694704e-06	10.815636624681852	5.708764812747458
EGF receptor (ErbB1) signaling pathway	5.3510452296371375e-08	25.060000000000002	7.27156137814202
EGF receptor transactivation by GPCRs in cardiac hypertrophy	1.4578263875352116e-09	30.919039642657733	8.836294193044722
EGF/EGFR signaling pathway	1.1029574086032766e-11	12.712844488188976	10.95744125779164
EGFR downregulation	0.030896686934087904	7.792495309568481	1.5100880876750074
EGFR interaction with phospholipase C-gamma	2.1222031591299894e-06	18.778833107191318	5.673213043306599
EGFR transactivation by gastrin	0.09433137905416296	11.210355987055015	1.0253438164545743
EGFR1 pathway	3.5994100646727444e-07	8.161864041391205	6.443768673302693
EPO receptor signaling	4.3467033071348294e-08	25.95625	7.361840002429727
ERBB signaling pathway	2.668488753887824e-14	20.2275390625	13.5737346231526
ERBB1 downstream pathway	2.8572533721263173e-12	16.145746281129867	11.544051246058535
ERBB1 internalization pathway	0.008168800412041021	7.82579185520362	2.0878417149096657
ERBB2 role in signal transduction and oncology	5.999360098166367e-06	23.36971197119712	5.221895069725645
ERBB2/ERBB3 signaling events	5.04366463461322e-06	15.885189437428243	5.297253798423106
ERBB4 signaling events	3.8867155274159584e-05	15.112842166569598	4.41041724465162
ERK activation	0.0014131258024276312	50.70487804878049	2.8498191737012464
ERK inactivation	6.1158847563469205e-06	45.50410509031199	5.2135407067381605
ERK1/ERK2 MAPK pathway	1.885970627205279e-12	23.634188034188035	11.724465075406751
ERK5 role in neuronal survival pathway	2.6821544993445803e-07	28.1831750339213	6.571516209228546
Effect of METS on macrophage differentiation	9.214010577854532e-07	36.737977369165485	6.035551293504956
Endochondral ossification	4.3052146215179745e-06	12.09425	5.36600519342807
Endocytosis	1.4108546582258758e-08	7.950336236357622	7.850517723582045
Endocytotic role of NDK, phosphins and dynamin	0.16337672711675139	5.932609937178755	0.7868098082970303
Endogenous Toll-like receptor signaling	3.3779326970626227e-09	40.395833333333336	8.471349007691447
Endometrial cancer	9.38956520672756e-11	24.4953370322276	10.027354517711617
Endothelins	3.5043592906408975e-06	12.5125	5.455391373410511
Energy metabolism	0.0013733603733217551	9.085057471264367	2.8622154878111723
Energy-dependent regulation of mTOR by LKB1-AMPK	0.16337672711675139	5.932609937178755	0.7868098082970303
Ephrin receptor A forward pathway	4.1740252570887966e-11	36.30594405594405	10.379444927340257
Ephrin receptor B forward pathway	8.216747061228495e-09	18.130244755244753	8.085300081847537
Epidermal growth factor receptor (EGFR) pathway	1.4396385550850282e-08	11.497878359264497	7.841746530985186
Epithelial cell signaling in Helicobacter pylori infection	0.0005973020782224104	8.017094678217822	3.223805974188212
Epstein-Barr virus LMP1 signaling	7.010541172588568e-05	21.544205340938554	4.154248455756973
Erythrocyte differentiation pathway	0.01059504424944198	14.480139372822299	1.9748972251496615
Erythropoietin-mediated neuroprotection through NF-kB	0.11210683500664335	9.171226831421007	0.9503679082330622
Estrogen receptor signaling pathway	1.5867707193921872e-06	32.14263613861386	5.799485822140241
FAS pathway and stress induction of heat shock protein regulation	0.05906716756578286	5.328626444159178	1.2286538542656997
FGF signaling pathway	1.0070142629485506e-15	31.35038860103627	14.99696437822892
FGFR ligand binding and activation	2.4525237647616597e-09	42.77411764705882	8.610386775648381
FGFR1b ligand binding and activation	1.8471465403633214e-05	101.91176470588235	4.733498649147389
FGFR2b ligand binding and activation	3.20898391813754e-05	76.43014705882352	4.493632459371192
FGFR3 ligand binding and activation	6.1158847563469205e-06	45.50410509031199	5.2135407067381605
FGFR3b ligand binding and activation	0.002603730153358303	33.8	2.5844040273926656
FGFR4 ligand binding and activation	0.00031713089157646125	27.783422459893043	3.49876145148364
FOSB gene expression and drug abuse	0.05771112388474198	20.182524271844663	1.2387404680204133
FOXM1 transcription factor network	0.008168800412041021	7.82579185520362	2.0878417149096657
FRA pathway	1.8105037234227327e-06	19.36660447761194	5.742200577690226
FRS2-mediated activation	3.925756958924399e-05	25.58743842364532	4.406076590794406
FRS2-mediated cascade	4.562245762603934e-12	35.13197969543147	11.34082132351621
FSH regulation of apoptosis	6.577052653007338e-05	4.5563442768411715	4.181968681355126
FSH signaling pathway	7.245261108651564e-06	22.35256134309083	5.13994595857056
FYVE-finger proteins in vesicle transport	0.002603730153358303	33.8	2.5844040273926656
Factors involved in megakaryocyte development and platelet production	0.03624105894792724	3.338609383832674	1.4407991209145847
Fas signaling pathway	1.28322623364819e-10	13.460614553097788	9.891696770465623
Fas signaling pathway in cardiomyocytes	0.07620181512199029	14.414701803051319	1.1180346836725295
Fas signaling pathway in hepatocytes	0.06700205450091128	16.817961165048544	1.1739118802136672
Fatty acid, triacylglycerol, and ketone body metabolism	0.8228621178152631	0.5785958808013918	0.0846729308736324
Fc epsilon receptor I signaling in mast cells	6.891202241406751e-09	24.545078332840674	8.161705004324448
Fc epsilon receptor I signaling pathway	1.4114867715188838e-05	9.934246575342465	4.85032318771421
Fc gamma receptor-mediated phagocytosis	4.3348141420465716e-05	8.234943181818181	4.363029518444741
Fibroblast growth factor 1	0.0023189739405441536	12.726102941176471	2.634704131716245
Fibroblast growth factor receptor pathway	1.4256757274578753e-13	17.77300824175824	12.845979244323184
Focal adhesion	5.541914005934779e-20	14.216160220994475	19.256340217463524
Folate metabolism	0.025336358180876595	4.9980713596914175	1.5962558099582682
FoxO family signaling	0.013169588727630412	6.491239048811013	1.8804277873851862
Free radical-induced apoptosis	0.10326293715496283	10.088834951456311	0.9860555262764817
Fructose and mannose metabolism	0.2931904246163953	2.9638777841233583	0.5328502175376227
G alpha (12/13) signaling events	0.17948564208304071	2.659435173299101	0.7459702869937775
G alpha (i) signaling events	0.5887959327712707	1.0147819660014783	0.2300351986384491
G alpha (s) signaling events	0.35317688123187874	1.6261998426435877	0.45200773284654816
G alpha (z) signaling events	0.07546301276121795	4.6006651884700664	1.1222658601547248
G alpha 12 pathway	2.9298876694257248e-08	19.862167982770995	7.533149029981636
G alpha 13 pathway	4.759483320366005e-06	11.895409836065575	5.322440190828505
G alpha i pathway	1.3436628478491522e-06	9.40590909090909	5.87170969087105
G alpha q pathway	0.005324339846974646	6.095434159252997	2.2737342317557196
G alpha s pathway	0.00019969567733627217	6.348815789473684	3.6996313358770307
G beta-gamma signaling through PI3K gamma	0.06700205450091128	16.817961165048544	1.1739118802136672
G-protein beta-gamma signalling	0.2498394144227854	3.6000346740638	0.602339046682321
G-protein signaling pathways	0.00037852495644730946	6.866666666666667	3.4219054818440857
G-protein-independent seven transmembrane receptor signaling	3.925756958924399e-05	25.58743842364532	4.406076590794406
G-protein-mediated events	0.0009958454766186438	9.973326925387482	3.0018080449680054
G1 to S cell cycle control	0.14478935493102213	3.063858093126386	0.8392633667622134
G13 signaling pathway	0.32740511109940934	2.5832710978342046	0.4849145451288914
GAB1 signalosome	2.4763122344239155e-06	18.225636523266026	5.606194596672072
GATA3-mediated activation of Th2 cytokine expression	0.0011012815371126941	16.973039215686274	2.9581016416237946
GM-CSF-mediated signaling events	1.5371966904322938e-06	19.99229658160809	5.8132705592379645
GPCR ligand binding	0.5794852565664113	0.9869645731714698	0.23695760900720936
GRB2-SOS provides linkage to MAPK signaling for integrins	2.518066173521277e-05	29.245601688951442	4.598932861036133
GRB7 events in ERBB2 signaling	0.05771112388474198	20.182524271844663	1.2387404680204133
Gamma-secretase-mediated ErbB4 signaling pathway	0.07620181512199029	14.414701803051319	1.1180346836725295
Gap junction pathway	3.282340566457379e-05	8.62875	4.483816359766858
Gastric acid secretion	0.0008746214806789256	7.327793493635077	3.0581798605999375
Gastrin pathway	1.2270345552420235e-08	22.55167730544615	7.911143206678361
Gastrin-CREB signaling pathway via PKC and MAPK	0.0010666414534842641	4.16029898234893	2.971981542095448
Gene expression	0.24898543067648957	1.2755244755244755	0.6038260647995428
Gene expression regulation in early pancreatic precursor cells	0.08531129607996224	12.612257281553399	1.0689934600354087
Gene expression regulation in pancreatic beta cells	0.017953197478093284	10.667008985879331	1.745858192020201
Generation of second messenger molecules	0.05140275642316432	5.786202090592334	1.289013591758171
Generic transcription pathway	0.012975837962891208	2.5158906134515893	1.8868645863959892
Ghrelin pathway	0.2271817603048409	4.032621359223302	0.6436265396729137
Glioma	9.090086231326235e-10	18.79713560551124	9.041431996908779
Glucagon signaling in metabolic regulation	0.044132317846072876	6.329573170731708	1.35524326264289
Gluconeogenesis	0.0037928215035731975	10.529411764705882	2.421037595429896
Glucose metabolism	0.023327921336680768	5.1679960119641075	1.6321239578298437
Glutamate binding and activation of AMPA receptors and synaptic plasticity	0.003462145004239394	10.905987394957982	2.460654746621737
Glutamate neurotransmitter release cycle	0.1550410986277819	6.303701456310679	0.8095531628533404
Glycogen metabolism	0.05140275642316432	5.786202090592334	1.289013591758171
Glycolysis	0.24236129059834613	3.733549083063646	0.615536743507379
Glycoprotein VI-mediated activation cascade	0.0003373050553248596	13.637438423645321	3.471977149818097
Glycosaminoglycan metabolism	0.02425973826164123	3.80940104046775	1.6151138890480985
GnRH signaling pathway	6.746339907375308e-08	11.421871551533878	7.170931781116199
Graft-versus-host disease	0.34062485634540973	2.45702107506512	0.4677236635379143
Granule cell survival pathway	6.024473502866288e-05	7.790322580645162	4.220080901415507
Growth hormone receptor signaling	1.2904964848266984e-11	30.99283368169603	10.88924317408985
HES/HEY pathway	0.012468296913788023	6.632672634271099	1.904192864200429
HIF-1 degradation in normoxia	0.0018825823684256449	6.102369165487977	2.725246013071399
HIF-1 transcriptional activity in hypoxia	0.00432998281453444	6.4836969270466795	2.3635138273343186
HIF-2-alpha transcription factor network	0.000377908639393755	13.196885428253616	3.4226131795353627
HIV factor interactions with host	0.13505197022445256	2.412114845938375	0.8694990756648576
HIV infection	0.3181914106277876	1.5296345811051695	0.49731154803105626
HIV-1 Nef as negative effector of Fas and TNF	0.0027328446628904707	7.429646215853111	2.5633850532567597
HIV-induced T cell apoptosis	0.09433137905416296	11.210355987055015	1.0253438164545743
HNF3A pathway	0.07263836187760435	4.707884288145207	1.1388339584784226
Heart development	5.04366463461322e-06	15.885189437428243	5.297253798423106
Hedgehog signaling pathway	0.0006810723063769993	7.773402340234023	3.1668067785518845
Hematopoietic cell lineage	2.8409761644825593e-05	8.840060975609756	4.546532409950814
Hemostasis pathway	4.717207406624422e-17	8.185515255292652	16.326315028233363
Heparan sulfate/heparin glycosaminoglycan (HS-GAG) biosynthesis	0.003462145004239394	10.905987394957982	2.460654746621737
Heparan sulfate/heparin glycosaminoglycan (HS-GAG) degradation	0.0011012815371126941	16.973039215686274	2.9581016416237946
Heparan sulfate/heparin glycosaminoglycan (HS-GAG) metabolism	0.0018408156920652781	8.341811601487885	2.734989692172794
Hormone-sensitive lipase (HSL)-mediated triacylglycerol hydrolysis	0.007021709132644033	18.431929046563194	2.1535571647174363
Human cytomegalovirus and MAP kinase pathways	3.164979791586005e-05	27.29458128078818	4.499629058610513
Huntington's disease	0.27523670435580505	1.6654007756948934	0.5602936509733603
Hypertrophy pathway	0.18789577114699169	5.041990291262136	0.7260829941846972
Hypothetical network for drug addiction	1.6809609616251272e-05	18.35661244695898	4.7744423724306415
Hypoxia-inducible factor in the cardivascular system	0.1550410986277819	6.303701456310679	0.8095531628533404
ID regulation of gene expression	0.017953197478093284	10.667008985879331	1.745858192020201
IGF-1 receptor and longevity	3.925756958924399e-05	25.58743842364532	4.406076590794406
IGF1 pathway	3.7817770640277537e-10	37.95523069894929	9.422304076420719
IGF1 receptor signaling through beta-arrestin	4.927715544708037e-06	24.483734087694483	5.3073543700256955
IGF1 signaling pathway	5.580531987668909e-08	38.76305970149254	7.253324398141937
IKK complex recruitment by IRAK1	0.10326293715496283	10.088834951456311	0.9860555262764817
IKK complex recruitment mediated by RIP1	0.10326293715496283	10.088834951456311	0.9860555262764817
IRAK2-mediated activation of TAK1 complex	0.10326293715496283	10.088834951456311	0.9860555262764817
Immune system	8.41046226832502e-23	6.84365871470302	22.075180133207397
Immune system signaling by interferons, interleukins, prolactin, and growth hormones	5.583391910489074e-18	11.569450763730906	17.253101887000163
Immunoregulatory interactions between a lymphoid and a non-lymphoid cell	0.33167466044485683	1.7093840429929723	0.4792877068023141
Inactivation of GSK3 by Akt causes accumulation of beta-catenin in alveolar macrophages	1.7574837739569164e-08	30.288125	7.755108675931754
Induction of apoptosis through DR3 and DR4/5 death receptors	0.046510171538009355	6.137472283813747	1.3324520587281412
Inflammasomes	0.16337672711675139	5.932609937178755	0.7868098082970303
Inflammatory response pathway	0.26457600536198	3.3597087378640773	0.5774495449232956
Influence of Ras and Rho proteins on G1 to S transition	0.00020556024476718675	15.738537324744224	3.687060873858166
Inhibition of T cell receptor signaling by activated Csk	0.1798032676389488	5.30761369443025	0.7452024199183122
Inhibition of activated T cell apoptosis by neuropeptides VIP and PACAP	5.999360098166367e-06	23.36971197119712	5.221895069725645
Inhibition of cellular proliferation by Gleevec	4.012121322061484e-06	25.709158415841582	5.396625942873656
Inhibition of platelet activation by aspirin	0.0005796553976107903	21.826680672268907	3.2368301157353905
Initiation of the second proteolytic cleavage of Notch receptor by receptor-ligand binding	0.13812108773659357	7.204923717059638	0.859740010136222
Innate immune system	4.674090926413923e-10	6.880398671096345	9.33030284340812
Inositol phosphate metabolism	0.11179117506110066	3.6127177700348434	0.9515924788605007
Insulin receptor substrate (IRS) activation	0.0014131258024276312	50.70487804878049	2.8498191737012464
Insulin regulation of blood glucose	7.245261108651564e-06	22.35256134309083	5.13994595857056
Insulin secretion regulation by glucagon-like peptide-1	0.0698491949617175	4.8202090592334494	1.1558385949284475
Insulin signaling pathway	4.979186775349091e-17	11.151891586674195	16.302841582505003
Integrated breast cancer pathway	2.939912258033744e-06	7.330233218558092	5.531665630955328
Integrated cancer pathway	0.048934027113213145	5.956671449067431	1.3103890417287622
Integration of energy metabolism	0.12838916145802715	2.471305595408895	0.8914716376195899
Integrin alpha-2b beta-3 signaling	0.002603730153358303	33.8	2.5844040273926656
Integrin beta-2 pathway	0.25724407997113713	3.4757281553398056	0.5896546109890537
Integrin beta-5 pathway	0.013335414315298676	12.66890243902439	1.8749934867567992
Integrin cell surface interactions	1.7617549530204715e-07	12.229043683589136	6.754054498847901
Integrin family cell surface interactions	0.00013471996055583154	17.793960162775754	3.870568052999913
Integrin signaling pathway	4.374991418428202e-07	7.9918367346938775	6.359022794512053
Integrin-linked kinase signaling	8.750042198995208e-05	12.528374788698383	4.057989852492365
Integrin-mediated cell adhesion	6.137141264043493e-08	11.547944441345456	7.212033880058336
Integrins in angiogenesis	3.3068485586132245e-09	16.187426786411557	8.480585693705772
Interferon alpha signaling regulation	0.0020762790538787854	13.28005115089514	2.682714277309507
Interferon alpha/beta signaling	0.026374402164942447	4.917220113851992	1.5788173758424664
Interferon gamma signaling regulation	0.0003935395273013253	25.46691176470588	3.405011640365359
Interferon signaling	0.0014664024314352928	4.457314814814815	2.8337468279435107
Interferon-beta enhancer pathway	0.03728631824585162	6.985365853658537	1.4284504979594466
Interferon-gamma signaling pathway	3.4660784447059796e-09	13.35714285714286	8.460161612505708
Interleukin receptor SHC signaling	0.2498394144227854	3.6000346740638	0.602339046682321
Interleukin-1 processing	0.002603730153358303	33.8	2.5844040273926656
Interleukin-1 regulation of extracellular matrix	3.407056106038962e-07	9.458087529153518	6.467620714585192
Interleukin-1 signaling pathway	1.9042295758523236e-12	14.556587837837839	11.720280693811091
Interleukin-1-beta (IL-1b) processing pathway	0.06700205450091128	16.817961165048544	1.1739118802136672
Interleukin-11 pathway	9.902654249085612e-08	34.45273631840796	7.004248384065807
Interleukin-12-mediated signaling events	0.02743496364525258	4.838935574229692	1.561695610961857
Interleukin-12/STAT4 pathway	0.010496042438106524	7.096443228454172	1.9789744220044072
Interleukin-17 signaling pathway	0.14662282396907042	6.724271844660194	0.8337984201977292
Interleukin-2 receptor beta chain in T cell activation	9.38956520672756e-11	24.4953370322276	10.027354517711617
Interleukin-2 signaling pathway	1.1158306713315593e-16	5.924290033793798	15.952401705116925
Interleukin-2/PI3K pathway	0.00530462675954487	9.251336898395722	2.27534516821365
Interleukin-2/STAT5 pathway	0.26457600536198	3.3597087378640773	0.5774495449232956
Interleukin-22 soluble receptor signaling pathway	0.12953506652101412	7.759522031366692	0.8876126475283884
Interleukin-23-mediated signaling events	0.053915248898783776	5.62520325203252	1.2682883855371394
Interleukin-3 regulation of hematopoietic cells	0.017953197478093284	10.667008985879331	1.745858192020201
Interleukin-3 signaling pathway	1.4728720275828695e-08	21.95715419201269	7.831834985763613
Interleukin-3, interleukin-5, and GM-CSF signaling	8.750042198995208e-05	12.528374788698383	4.057989852492365
Interleukin-4 regulation of apoptosis	7.523676037366985e-05	4.484554911458747	4.123569913043632
Interleukin-4 signaling pathway	8.905612355625027e-08	11.059577878706918	7.05033621280652
Interleukin-5 regulation of apoptosis	1.1222340906311921e-12	13.418726409351029	11.949916542665056
Interleukin-5 signaling pathway	1.3035615381184173e-09	23.006651884700666	8.88486846197596
Interleukin-6 regulation of target genes	0.13812108773659357	7.204923717059638	0.859740010136222
Interleukin-6 signaling pathway	2.1946962793167482e-09	16.973145570656623	8.658625572617016
Interleukin-7 interactions in immune response	0.2931904246163953	2.9638777841233583	0.5328502175376227
Interleukin-7 signaling pathway	5.518175702392406e-11	34.95959595959596	10.258204475410905
Interleukin-9 regulation of target genes	0.0023189739405441536	12.726102941176471	2.634704131716245
Interleukin-9 signaling pathway	0.011930429429686152	13.514146341463414	1.923343923841263
Intestinal immune network for IgA production	0.08414032028848041	4.306382978723404	1.0749958391308252
JNK (c-Jun kinases) phosphorylation and activation mediated by activated human TAK1	0.011930429429686152	13.514146341463414	1.923343923841263
JNK/MAPK pathway	9.769865417573911e-07	15.449148936170213	6.0101114187589735
Jak-STAT signaling pathway	5.004976852212632e-06	6.118237771298995	5.300597926771989
KIT signaling regulation	4.982752468756895e-07	42.86509900990099	6.302530687005773
Keap1-Nrf2 pathway	0.12953506652101412	7.759522031366692	0.8876126475283884
Keratinocyte differentiation	9.929935599361108e-12	24.772687798523666	11.003053568114165
Kit receptor signaling pathway	1.3845345496986696e-10	23.404399323181046	9.85869620239131
Kit receptor transcriptional targets	0.05771112388474198	20.182524271844663	1.2387404680204133
Klotho-mediated ligand binding	0.06700205450091128	16.817961165048544	1.1739118802136672
L1CAM interactions	3.3976544479282927e-08	12.366676619886535	7.468820792326613
LKB1 signaling events	4.270115219284283e-07	17.715121951219512	6.369560406374444
LPA receptor mediated events	4.373157841495259e-11	21.16122448979592	10.359204847271355
LPA4-mediated signaling events	0.1550410986277819	6.303701456310679	0.8095531628533404
Latent infection of Homo sapiens with Mycobacterium tuberculosis	0.31392163042915083	2.723169771713461	0.5031787586791449
Lck and Fyn tyrosine kinases in initiation of T cell receptor activation	0.12953506652101412	7.759522031366692	0.8876126475283884
Leishmaniasis	1.3643239792140012e-10	18.76571757735352	9.865082487687149
Leptin influence on immune response	0.0008184599197407366	5.881449893390191	3.0870025832790757
Leptin signaling pathway	9.53064116061804e-09	17.78730703259005	8.020877881822118
Leukocyte transendothelial migration	0.0001709366660751763	6.521351351351351	3.7671647707131015
Lipid and lipoprotein metabolism	0.2106025264081278	1.4717391304347824	0.6765364232809795
Lipid digestion, mobilization, and transport	0.08414032028848041	4.306382978723404	1.0749958391308252
Lipid metabolism regulation by peroxisome proliferator-activated receptor alpha (PPAR-alpha)	0.6745003452414129	0.896367891816921	0.17101782369941249
Long-term depression	0.005324339846974646	6.095434159252997	2.2737342317557196
Long-term potentiation	6.368148072941018e-06	11.336171875	5.195986846885721
MAL role in Rho-mediated activation of SRF	0.01634825310276179	11.260162601626016	1.7865286471849426
MAP kinase downregulation by phosphorylation of MEK1 by Cdk5/p35	0.00031713089157646125	27.783422459893043	3.49876145148364
MAP kinase inactivation of SMRT corepressor	0.00933076950290206	15.594746716697937	2.0300825387740216
MAP kinase pathway regulation through dual specificity phosphatases	2.1466174079149367e-08	102.91089108910892	7.668245353066145
MAP kinase signaling pathway	8.038405634835839e-09	14.608714043993231	8.09483008217907
MAPK cascade role in angiogenesis	3.5043592906408975e-06	12.5125	5.455391373410511
MAPK signaling pathway	1.1608602015704536e-26	14.907703488372094	25.935220077713755
MAPK/TRK pathway	2.262727879092318e-05	17.13118811881188	4.645367672167529
MEF2D role in T cell apoptosis	0.0004218887944667096	12.783866995073891	3.374802009498191
MEK activation	0.07620181512199029	14.414701803051319	1.1180346836725295
MSP/RON receptor signaling pathway	0.06700205450091128	16.817961165048544	1.1739118802136672
Malaria	1.8818986152095468e-09	21.93446088794926	8.725403777317409
Mammalian calpain regulation of cell motility	2.6821544993445803e-07	28.1831750339213	6.571516209228546
Mammalian target of rapamycin complex 1 (mTORC1)-mediated signaling	0.11210683500664335	9.171226831421007	0.9503679082330622
Maturity onset diabetes of the young	0.2271817603048409	4.032621359223302	0.6436265396729137
Mechanism of gene regulation by peroxisome proliferators via PPAR-alpha	1.6043199228046668e-06	14.234705882352943	5.794709023299695
Mechanisms of transcriptional repression by DNA methylation	0.14662282396907042	6.724271844660194	0.8337984201977292
Meiosis	0.5655892939654873	1.211252778102702	0.24749881988958258
Meiotic recombination	0.4204699387447968	1.8643473570658036	0.3762650483891087
Melanocyte development and pigmentation pathway	8.496182824273008e-06	40.95172413793103	5.070776150839037
Melanogenesis	6.746339907375308e-08	11.421871551533878	7.170931781116199
Melanoma	1.1204254944021993e-17	31.020194465220637	16.950617017706175
Metabolism	0.999722702990574	0.2947250032265797	0.00012044526136928185
MicroRNA regulation of DNA damage response	0.15504975395891565	2.930222693531283	0.8095289185873774
MicroRNAs in cardiomyocyte hypertrophy	2.628718055940554e-12	19.019912441745515	11.580255991799884
MicroRNAs in muscle cell differentiation	5.114259580531042e-07	24.797611940298506	6.291217232600022
Mitochondrial pathway of apoptosis: BH3-only Bcl-2 family	5.731728374484084e-06	9.247571189279734	5.241714398919815
Mitochondrial pathway of apoptosis: antiapoptotic Bcl-2 family	0.001639880255060271	14.546218487394958	2.785187863211579
Mitochondrial pathway of apoptosis: caspases	0.007411641912474219	5.516975103182	2.130085571435335
Mitochondrial pathway of apoptosis: multidomain Bcl-2 family	0.034268909754731805	4.41687979539642	1.4650997121746174
Mitotic G1-G1/S phases	0.3884511843733769	1.5041135784492172	0.41066355006593314
Mitotic G2-G2/M phases	0.05633591533478203	3.5826989619377163	1.2492146449589343
Modulation of interferon signaling by chaperones	0.21169960180366107	4.383706205149852	0.6742799588659699
Monoamine transport	0.004897731929121692	9.540900735294118	2.3100049890947765
Monocyte and its surface molecules	0.0059800607864769675	20.27609756097561	2.223294401446815
Mu-calpain pathway	0.01059504424944198	14.480139372822299	1.9748972251496615
Multi-step regulation of transcription by PITX2	0.002855343104681965	11.746040723981901	2.5443416984454075
Muscle contraction	0.08709743410351585	4.216463414634146	1.0599946391496102
Myc active pathway	0.0532812256136482	3.669383416017009	1.2734257937641367
Myc repressed pathway	0.03672481318628128	4.292046396023198	1.4350404047241876
Myocyte adrenergic pathway	0.005874330555353722	5.918183765260228	2.2310416188743503
Myometrial relaxation and contraction pathways	4.895147103567248e-10	10.549295774647888	9.310234252725483
N-cadherin signaling events	0.004897731929121692	9.540900735294118	2.3100049890947765
NADE-dependent death signaling	0.06700205450091128	16.817961165048544	1.1739118802136672
NCAM signaling for neurite out-growth	6.368148072941018e-06	11.336171875	5.195986846885721
NCAM1 interactions	0.3599711738490688	2.2891659311562225	0.4437322757313986
NF-kappaB activation	0.001965540187726133	40.5619512195122	2.7065180721037385
NF-kappaB activation by non-typeable Hemophilus influenzae	0.0002656055106793029	14.61294862772695	3.575762918638412
NF-kappaB signaling pathway	9.861600713492575e-05	19.490499648135117	4.006052585605062
NFAT involvement in hypertrophy of the heart	2.8543560540126907e-08	15.448584202682563	7.54449185369926
NGF signaling via TRKA from the plasma membrane	3.012363268839079e-14	15.414078947368422	13.521092656595112
NOD signaling pathway	0.00020824935033246587	7.728731343283581	3.681416344770948
Natural killer cell receptor signaling pathway	2.27038639011289e-06	13.441944444444443	5.643900225267762
Natural killer cell-mediated cytotoxicity	9.445739080102595e-06	7.281183932346724	5.0247640551214525
Nectin adhesion pathway	0.00023420199241846692	15.154898741105637	3.6304094145895944
Nef in HIV-1 replication and disease pathogenesis	0.032973823514043946	7.503523035230352	1.4818306908679861
Nef-induced signal transduction	0.08531129607996224	12.612257281553399	1.0689934600354087
Negative regulation of FGFR signaling	1.9679385286195048e-10	29.49005681818182	9.705988471503405
Negative regulation of the PI3K/Akt network	0.07620181512199029	14.414701803051319	1.1180346836725295
Nephrin interactions	0.20384316548076056	4.5831862312444835	0.6907038451328491
Nerve growth factor (NGF) pathway	1.5867707193921872e-06	32.14263613861386	5.799485822140241
Netrin mediated repulsion signals	0.00014693000911407704	38.2077205882353	3.83288949446403
Netrin-1 signaling	0.0008375980792066875	10.485790071996968	3.0769643272591245
Netrin-mediated signaling events	7.567924602543133e-07	22.958540630182423	6.121023203358718
Neural crest differentiation	3.565733461494344e-06	9.910983488872935	5.4478511234513265
Neuroactive ligand-receptor interaction	0.05390175291413534	2.2948180446084185	1.2683971110923438
Neuronal system	0.0628082283522944	2.202834747127671	1.2019834566783005
Neurophilin interactions with VEGF and VEGF receptor	0.05771112388474198	20.182524271844663	1.2387404680204133
Neuroregulin receptor degredation protein-1 controls ErbB3 receptor recycling	1.8471465403633214e-05	101.91176470588235	4.733498649147389
Neurotransmitter release cycle	0.3070793572309832	2.798948220064725	0.5127493771160211
Neurotrophic factor-mediated Trk receptor signaling	6.96744622003467e-13	26.052119309262167	12.156926374811619
Neurotrophin signaling pathway	4.6223895405850276e-27	29.429024670422848	26.335133458208286
Nicotine activity on dopaminergic neurons	0.01962192192519719	10.133170731707319	1.7072584566589855
Nicotinic acetylcholine receptor role in the regulation of apoptosis	0.014808510799766276	11.923098995695838	1.8294886135897137
Nifedipine activity	0.05771112388474198	20.182524271844663	1.2387404680204133
Nitric oxide effects	0.09433137905416296	11.210355987055015	1.0253438164545743
Nitric oxide signaling pathway	2.582102333375275e-06	28.56848184818482	5.588026549854451
Nitric oxide stimulation of guanylate cyclase	0.2498394144227854	3.6000346740638	0.602339046682321
Non-class A, B, C GPCRs	0.2116579729220212	2.3768149210903875	0.6743653674884753
Non-small cell lung cancer	1.6539514413821685e-05	12.637222053000304	4.781477245115602
Notch signaling pathway	0.00021010605852809705	6.293304347826087	3.6775614242842676
NrCAM interactions	0.002603730153358303	33.8	2.5844040273926656
Nuclear beta-catenin signaling and target gene transcription regulation	0.00014972948114840603	8.245970149253731	3.8246926803549393
Nuclear events mediated by MAP kinases	5.054288019663109e-10	36.30325540747214	9.296340013348773
Nuclear receptor transcription pathway	0.0017149603042551848	8.516009852216749	2.7657459280074774
Nuclear receptors	0.006644744175368632	8.479166666666666	2.1775217348663904
Nuclear receptors in lipid metabolism and toxicity	0.046510171538009355	6.137472283813747	1.3324520587281412
Nuclear signaling by ErbB4	0.007639995849438494	8.032120743034056	2.116906877362327
Nucleotide G-protein coupled receptors (GPCRs)	0.007021709132644033	18.431929046563194	2.1535571647174363
Nucleotide-binding domain, leucine rich repeat containing receptor (NLR) signaling pathways	0.011789015084779876	6.780392156862745	1.9285224765938578
Nucleotide-like (purinergic) G-protein coupled receptors	0.011930429429686152	13.514146341463414	1.923343923841263
Olfactory transduction	0.42417419405430284	1.1777667252706578	0.37245575666039854
Oncostatin M	4.064713837961728e-11	7.508973701560325	10.390970023985965
Oocyte meiosis	1.735193406327638e-08	11.273528829007331	7.760652111294095
Opioid signaling	0.008450238025173393	5.301260316038642	2.07313105772919
Osteoblast signaling	0.00933076950290206	15.594746716697937	2.0300825387740216
Osteoclast signaling	0.16337672711675139	5.932609937178755	0.7868098082970303
Osteopontin signaling	0.00019448434460387636	33.96078431372549	3.7111153523115004
Ovarian infertility genes	0.03728631824585162	6.985365853658537	1.4284504979594466
Oxidative stress	0.00015596574379702822	17.051724137931032	3.8069707792969454
Oxidative stress-induced gene expression via Nrf2	2.037054660426158e-06	30.250436808386723	5.690997317390133
PAC1 receptor pathway	0.0006979677714512679	11.053654639861536	3.156164630391189
PD-1 signaling	0.27183590172757066	3.2511744440964607	0.5656931859681069
PDGFA signaling pathway	5.114259580531042e-07	24.797611940298506	6.291217232600022
PDGFB signaling pathway	7.108623316804042e-16	17.5858843537415	15.148214498258424
PELP1 modulation of estrogen receptor activity	0.002603730153358303	33.8	2.5844040273926656
PGC-1a regulation	0.0023189739405441536	12.726102941176471	2.634704131716245
PI3K cascade	2.407405485537878e-10	21.93845177664975	9.618450754220085
PI3K class IB pathway	0.008139138839488623	16.89512195121951	2.0894215431504537
PI3K class IB pathway in neutrophils	4.407155557624459e-06	16.304006284367635	5.355841620099197
PI3K events in ERBB2 signaling	5.04366463461322e-06	15.885189437428243	5.297253798423106
PI3K pathway	9.769865417573911e-07	15.449148936170213	6.0101114187589735
PI3K/AKT activation	0.0005206080046842264	12.03071573456969	3.2834891586173653
PI3K/PLC/TRK pathway	2.990024289131643e-05	16.058941831683168	4.5243252837180465
PIK3C1/AKT pathway	2.6067398810115872e-05	16.577770680293835	4.583902303652348
PIK3C1/B pathway	0.001965540187726133	40.5619512195122	2.7065180721037385
PIP biosynthesis at the plasma membrane	0.044132317846072876	6.329573170731708	1.35524326264289
PIP2 hydrolysis	0.026906925653485875	8.442682926829269	1.5701359212626682
PKA activation in glucagon signaling	0.014808510799766276	11.923098995695838	1.8294886135897137
PKA-mediated phosphorylation of key metabolic factors	1.8471465403633214e-05	101.91176470588235	4.733498649147389
PKB-mediated events	0.2498394144227854	3.6000346740638	0.602339046682321
PKC-catalyzed phosphorylation of inhibitory phosphoprotein of myosin phosphatase	0.01962192192519719	10.133170731707319	1.7072584566589855
PP2A-mediated dephosphorylation of key metabolic factors	0.07620181512199029	14.414701803051319	1.1180346836725295
PPAR signaling pathway	0.5007112182484498	1.457999155761925	0.3004126782858921
PPAR-gamma coactivator role in obesity and thermogenesis	0.09433137905416296	11.210355987055015	1.0253438164545743
PTEN-dependent cell cycle arrest and apoptosis	1.2187112223242803e-06	34.28712871287129	5.914099189712697
Pancreatic beta-cell development regulation	0.004142111435261719	10.177941176470588	2.382778221456991
Pancreatic cancer	1.906109765629236e-09	17.25222601314804	8.719852093606155
Pathogenic Escherichia coli infection	0.01958195015869772	5.544919786096256	1.7081440591627846
Pathways in cancer	3.7370216658753024e-32	17.17432268330472	31.427474384263604
Pertussis toxin-insensitive CCR5 signaling in macrophage	0.0008140941973240391	19.096507352941178	3.0893253407973162
Phagosome	0.018875990711718783	3.406435643564356	1.724090245031688
Phosphatidylinositol metabolism	0.09008537069174385	4.1302140368342455	1.0453457300387008
Phosphatidylinositol signaling system	0.04324804015428321	4.008707430340557	1.3640335684180207
Phosphoinositides and their downstream targets	0.026906925653485875	8.442682926829269	1.5701359212626682
Phospholipase C epsilon pathway	0.007021709132644033	18.431929046563194	2.1535571647174363
Phospholipase C signaling pathway	0.10326293715496283	10.088834951456311	0.9860555262764817
Phospholipase C-mediated cascade	1.3845345496986696e-10	23.404399323181046	9.85869620239131
Phospholipid metabolism	0.14666363784816155	2.0085841096424915	0.833677546956742
Phospholipids as signaling intermediaries	1.5371966904322938e-06	19.99229658160809	5.8132705592379645
Phototransduction	0.03510411352058633	7.2351916376306615	1.4546419896704321
Physiological and pathological hypertrophy of the heart	0.00013471996055583154	17.793960162775754	3.870568052999913
Plasma membrane estrogen receptor signaling	0.34062485634540973	2.45702107506512	0.4677236635379143
Platelet activation, signaling and aggregation	2.371711512045045e-10	9.083714521906861	9.624938138388087
Platelet adhesion to exposed collagen	0.12953506652101412	7.759522031366692	0.8876126475283884
Platelet aggregation (plug formation)	1.8105037234227327e-06	19.36660447761194	5.742200577690226
Platelet endothelial cell adhesion molecule 1 (PECAM1) interactions	6.1158847563469205e-06	45.50410509031199	5.2135407067381605
Platelet homeostasis	0.197275945345781	2.4946702800361336	0.7049258668029331
Platelet sensitization by LDL	0.16337672711675139	5.932609937178755	0.7868098082970303
Plexin D1 signaling	0.024996875915054558	8.8101802757158	1.6021142656332958
Polo-like kinase 1 (PLK1) pathway	0.3725538250890183	2.1894259181089066	0.4288109732500881
Polo-like kinase 3 (PLK3) pathway	0.05771112388474198	20.182524271844663	1.2387404680204133
Post-translational regulation of adherens junction stability and disassembly	1.3727877215450158e-12	30.653195488721803	11.862396613884277
Pre-NOTCH expression and processing	0.11179117506110066	3.6127177700348434	0.9515924788605007
Presenilin action in Notch and Wnt signaling	4.095010494387561e-11	27.01288559156579	10.387744980924621
Prion diseases	1.2985346719284832e-06	20.659701492537316	5.886546449865108
Prion pathway	0.01962192192519719	10.133170731707319	1.7072584566589855
Progesterone-initiated oocyte maturation	0.001639880255060271	14.546218487394958	2.785187863211579
Progesterone-mediated oocyte maturation	2.449660300621967e-05	9.061937499999999	4.610894135959559
Prolactin activation of MAPK signaling	9.236267853907707e-19	31.443175735950046	18.034503480931637
Prolactin receptor signaling pathway	0.01059504424944198	14.480139372822299	1.9748972251496615
Prolactin regulation of apoptosis	2.3944546619912108e-05	7.4904250984653	4.620793381729934
Prostate cancer	2.458670783314295e-13	19.773520589037357	12.609299619517426
Protein kinase A (PKA) at the centrosome	0.1550410986277819	6.303701456310679	0.8095531628533404
Protein processing in the endoplasmic reticulum	0.8100350640465284	0.6031992045853316	0.09149618137773877
Proteins and DNA sequences in cardicac structures	0.0025785349241538085	12.216470588235293	2.5886269820526633
Proteolysis and signaling pathway of Notch	0.06700205450091128	16.817961165048544	1.1739118802136672
Purine metabolism	0.8062032815699788	0.6106144920672507	0.09355543842703455
RAC1 activity regulation	0.006644744175368632	8.479166666666666	2.1775217348663904
RAGE pathway	0.022357560558947564	5.25735294117647	1.6505755842195857
RANKL regulation of apoptosis and immune response	9.755843755397042e-05	8.965606748864374	4.0107351637408675
RANKL signaling pathway	6.370103296739856e-08	17.74489468619694	7.195853525146536
RIG-I-like receptor signaling pathway	0.5105386561238436	1.41679201422125	0.29197136913888755
RIG-I/MDA5-mediated induction of interferon-alpha/beta pathways	0.5342731834763019	1.3232626469085333	0.27223662360960543
RNA polymerase I promoter opening	0.27183590172757066	3.2511744440964607	0.5656931859681069
RNA polymerase I transcription	0.4261974499732443	1.8303618711385703	0.37038915308700165
RNA polymerase I, RNA polymerase III, and mitochondrial transcription	0.6144748133281146	1.057639243740419	0.21149591368361606
RSK activation	0.001965540187726133	40.5619512195122	2.7065180721037385
RXR/VDR pathway	0.028873961790521197	8.104585365853659	1.539493622571793
Rac1 cell motility signaling pathway	0.0007261094945246084	7.657011969853701	3.138997884420759
Rap1 signaling	0.0005796553976107903	21.826680672268907	3.2368301157353905
Ras activation upon calcium influx through NMDA receptor	0.0009508300728066499	17.972318339100347	3.021897090882179
Ras family activation regulation	0.03951921802867018	6.752195121951219	1.4031916574344458
Ras signaling pathway	0.0023189739405441536	12.726102941176471	2.634704131716245
Ras-independent pathway in NK cell-mediated cytotoxicity	9.861600713492575e-05	19.490499648135117	4.006052585605062
Recycling pathway of cell adhesion molecule L1	0.032973823514043946	7.503523035230352	1.4818306908679861
Reelin signaling pathway	0.00020556024476718675	15.738537324744224	3.687060873858166
Regular glucocorticoid receptor pathway	1.2917605971981542e-07	12.726658476658477	6.888817966952184
Regulated proteolysis of p75 neurotrophin receptor	0.00019448434460387636	33.96078431372549	3.7111153523115004
Regulation of NFAT transcription factors	8.875669279002237e-10	24.18881118881119	9.051798888614465
Regulation of transcription by NOTCH1 intracellular domain	0.37875252495092715	2.142739103491014	0.4216444632590126
Renal cell carcinoma	1.906109765629236e-09	17.25222601314804	8.719852093606155
Renin-angiotensin system	0.16337672711675139	5.932609937178755	0.7868098082970303
Repression of pain sensation by the transcriptional regulator DREAM	3.5456047981316143e-07	46.764176417641764	6.450309673573143
Response to elevated platelet cytosolic calcium	0.001456720881346293	6.490161674395288	2.8366236543409644
Retinoblastoma protein regulation	0.00432998281453444	6.4836969270466795	2.3635138273343186
Retinoic acid receptor-mediated signaling	0.00023420199241846692	15.154898741105637	3.6304094145895944
Rho GTPase cycle	0.3460342035771208	1.6530187924830069	0.46088097146548457
Rho cell motility signaling pathway	0.21169960180366107	4.383706205149852	0.6742799588659699
RhoA activity regulation	0.3725538250890183	2.1894259181089066	0.4288109732500881
RhoA signaling pathway	0.010496042438106524	7.096443228454172	1.9789744220044072
S phase	0.30634781758520085	1.8177982860909692	0.5137852092248968
S1P/S1P1 pathway	5.8362227483709924e-05	22.742200328407225	4.2338681409488625
S1P/S1P3 pathway	1.0338605836690756e-05	20.562376237623763	4.985538022001712
S1P/S1P4 pathway	0.00933076950290206	15.594746716697937	2.0300825387740216
S6K1 signaling	0.08531129607996224	12.612257281553399	1.0689934600354087
SHC-related events	2.518066173521277e-05	29.245601688951442	4.598932861036133
SHC1 events in EGFR signaling	1.4349004073909805e-08	51.694029850746276	7.8431782411052655
SHC1 events in ERBB2 signaling	1.666255869459615e-07	31.004477611940295	6.778258307753968
SHP2 signaling	1.2132222790609622e-14	30.896219931271474	13.916059623102226
SIDS susceptibility pathways	0.14478935493102213	3.063858093126386	0.8392633667622134
SLC-mediated transmembrane transport	0.9188485128574928	0.39728464781650097	0.036756083230919355
SMAD2/3 nuclear pathway	1.7993734723681365e-05	9.540723684210525	4.74487868648496
SRF and microRNAs in smooth muscle differentiation and proliferation	0.12086392882947664	8.406553398058252	0.9177032925860766
STAT3 pathway	0.01634825310276179	11.260162601626016	1.7865286471849426
SUMOylation as a mechanism to modulate CtBP-dependent gene responses	0.11210683500664335	9.171226831421007	0.9503679082330622
Salivary secretion	0.001977620109620134	6.030285381479324	2.70385713040365
Second messenger role in netrin-1 signaling	0.10326293715496283	10.088834951456311	0.9860555262764817
Segmentation clock	0.0023189739405441536	12.726102941176471	2.634704131716245
Selective expression of chemokine receptors during T-cell polarization	0.2348089833246225	3.877333831217326	0.6292852918635983
Selenium metabolism and selenoproteins	0.0005796553976107903	21.826680672268907	3.2368301157353905
Selenium pathway	0.022357560558947564	5.25735294117647	1.6505755842195857
Sema3A-plexin repulsion signaling by inhibiting integrin adhesion	0.13812108773659357	7.204923717059638	0.859740010136222
Sema3A/PAK-dependent axon repulsion	0.14662282396907042	6.724271844660194	0.8337984201977292
Sema4D in semaphorin signaling	0.25724407997113713	3.4757281553398056	0.5896546109890537
Sema4D-mediated inhibition of cell attachment and migration	0.08531129607996224	12.612257281553399	1.0689934600354087
Semaphorin interactions	0.02851800962169252	4.763097426470589	1.5448807887949387
Senescence and autophagy	0.0031304834815740162	5.392912975508077	2.504388583487292
Serotonin HTR1 group and FOS pathway	0.041801612002438454	6.534067663257278	1.378806970132502
Serotonin receptor 2 and ELK-SRF/GATA4 signaling	0.1550410986277819	6.303701456310679	0.8095531628533404
Serotonin receptor 4/6/7 and NR3C signaling	0.1716305169121396	5.602750809061488	0.7654054895163487
Serotonin transporter activity	0.0059800607864769675	20.27609756097561	2.223294401446815
Seven transmembrane receptor signaling through beta-arrestin	9.755843755397042e-05	8.965606748864374	4.0107351637408675
Shigellosis	0.00039182059876624874	8.8490099009901	3.4069127360407228
Signal attenuation	8.496182824273008e-06	40.95172413793103	5.070776150839037
Signal regulatory protein (SIRP) family interactions	2.3988458406419037e-09	77.55597014925374	8.61999766062315
Signal transduction	9.595943164241687e-21	6.324093608376308	20.017912332976955
Signal transduction by L1	1.8585819962527246e-09	29.813352476669056	8.730818274097684
Signal transduction of S1P receptor	9.861600713492575e-05	19.490499648135117	4.006052585605062
Signal transduction through IL-1R	9.615682703282169e-08	22.70734375	7.017019875882851
Signal-dependent regulation of myogenesis by corepressor MITR	0.005015798046164786	22.530081300813006	2.299659958062889
Signaling by EGFR	0.001965540187726133	40.5619512195122	2.7065180721037385
Signaling by EGFR in cancer	8.201520466467023e-11	14.007185254607935	10.086105627008479
Signaling by ERBB2	2.7922419809298528e-11	15.414604810996561	10.554046947643167
Signaling by ERBB4	1.4376570847939184e-10	15.54296435272045	9.842344691103037
Signaling by FGFR in disease	1.775175572672577e-13	15.330584256127507	12.750758686850011
Signaling by FGFR mutants	3.1563693818348994e-07	18.625384615384615	6.500812178116152
Signaling by FGFR1 mutants	1.2228448121044145e-05	19.77056359482102	4.91262865459342
Signaling by GPCR	0.017014227979702094	1.8464538036037021	1.769187752225647
Signaling by Hippo	0.18789577114699169	5.041990291262136	0.7260829941846972
Signaling by NGF	3.073499627857819e-18	13.641331346249379	17.5123668351279
Signaling by NODAL	0.1798032676389488	5.30761369443025	0.7452024199183122
Signaling by NOTCH	0.031106240703164735	3.512315270935961	1.5071524717110532
Signaling by NOTCH1	0.16544475872320355	2.8077235772357723	0.7813469867008418
Signaling by PDGF	3.97130492688638e-07	9.289789317640718	6.401066765421655
Signaling by Robo receptor	0.279024473281481	3.1494235436893208	0.554357703016836
Signaling by SCF-KIT	8.466986572234321e-13	21.04428303655108	12.072271128973965
Signaling by TGF-beta receptor complex	0.0005215062347677258	8.276509102523155	3.282740495082065
Signaling by VEGF	0.00019448434460387636	33.96078431372549	3.7111153523115004
Signaling by activated point mutants of FGFR1	6.638874238112622e-08	73.50070721357851	7.177905558226259
Signaling by constitutively active EGFR	0.01634825310276179	11.260162601626016	1.7865286471849426
Signaling by insulin receptor	2.4977410218343355e-13	17.021381578947366	12.602452593431439
Signaling by interleukins	1.4503753410602829e-18	22.99146598082768	17.838519592622205
Signaling by the B cell receptor (BCR)	2.0526367115380914e-05	6.563890654799747	4.687687907977412
Signaling events mediated by HDAC class I	0.005324339846974646	6.095434159252997	2.2737342317557196
Signaling events mediated by HDAC class II	0.3206966625110689	2.6513796627491053	0.4939055597490413
Signaling events mediated by PRL	0.02314513005405055	9.211086474501109	1.6355403745442592
Signaling events mediated by PTP1B	3.4700949819021415e-12	27.728498542274053	11.459658637730326
Signaling events mediated by T cell protein tyrosine phosphatase (TC-PTP)	1.9484204065682985e-07	20.180416666666666	6.710317330540631
Signaling events mediated by VEGFR1 and VEGFR2	7.713731378644989e-15	26.388873738751023	14.112735488986111
Signaling events mediated by focal adhesion kinase	1.1024920695367053e-08	17.457070707070706	7.957624525822786
Signaling events mediated by hepatocyte growth factor receptor (c-Met)	2.0460107696523444e-11	18.755656108597286	10.689092084608085
Signaling events mediated by stem cell factor receptor (c-Kit)	3.4700949819021415e-12	27.728498542274053	11.459658637730326
Signaling events regulated by Ret tyrosine kinase	1.549084341136038e-10	30.442815249266864	9.80992493608662
Signaling of hepatocyte growth factor receptor	8.605527123835729e-14	41.62080903790088	13.065222522203168
Signaling pathway from G-protein families	1.7574837739569164e-08	30.288125	7.755108675931754
Signaling to ERKs	0.00046940255829402966	12.39587998208688	3.328454547779709
Signaling to p38 via RIT and RIN	0.00048084627712253786	23.50678733031674	3.3179937420622956
Skeletal muscle hypertrophy is regulated via AKT/mTOR pathway	0.0011012815371126941	16.973039215686274	2.9581016416237946
Skeletal myogenesis control by HDAC and calcium/calmodulin-dependent kinase (CaMK)	4.158418702504845e-07	25.832089552238806	6.3810717845974905
Small cell lung cancer	1.9553980927694704e-06	10.815636624681852	5.708764812747458
Smooth muscle contraction	0.021353025904134706	9.650174216027875	1.6705405730814789
Sonic Hedgehog (Shh) pathway	0.011930429429686152	13.514146341463414	1.923343923841263
Sphingolipid de novo biosynthesis	0.041801612002438454	6.534067663257278	1.378806970132502
Sphingolipid metabolism	0.1619658412762598	2.8474063895568533	0.7905765688491597
Splicing regulation through Sam68	0.005015798046164786	22.530081300813006	2.299659958062889
Sprouty regulation of FGF signaling	0.011930429429686152	13.514146341463414	1.923343923841263
Sprouty regulation of tyrosine kinase signals	4.812128697038561e-05	24.081135902636916	4.317662766272701
Stabilization of mRNA by HuR	0.08531129607996224	12.612257281553399	1.0689934600354087
Stathmin and breast cancer resistance to antimicrotubule agents	0.03951921802867018	6.752195121951219	1.4031916574344458
Stress fiber formation mediated by Rho-selective guanine exchange factor AKAP13	0.11210683500664335	9.171226831421007	0.9503679082330622
Support of platelet aggregation by Eph kinases and ephrins	0.0033259674582143514	28.970034843205575	2.4780820043008283
Synaptic proteins at the synaptic junction	0.013335414315298676	12.66890243902439	1.8749934867567992
Syndecan 1 pathway	9.71384569146655e-05	12.229490806223478	4.012608799759098
Syndecan 2 pathway	1.9550671911551755e-05	17.722772277227723	4.708838312310834
Syndecan 3 pathway	0.0006905503447859054	20.370588235294118	3.1608046535579435
Syndecan 4 pathway	1.6809609616251272e-05	18.35661244695898	4.7744423724306415
Systemic lupus erythematosus	0.751292979312964	0.7213103303764755	0.12419066953889969
T cell activation co-stimulatory signal	0.19590881158612478	4.801664355062414	0.707946029869643
T cell receptor calcium pathway	1.3720455076239476e-08	31.606521739130436	7.862631483831743
T cell receptor downstream signaling	2.582102333375275e-06	28.56848184818482	5.588026549854451
T cell receptor regulation of apoptosis	1.529217619044581e-09	4.795593008028241	8.815530706853796
T cell receptor signaling in naive CD4+ T cells	1.2314567104980112e-09	18.14720812182741	8.909580850347233
T cell receptor signaling in naive CD8+ T cells	7.36936133333271e-08	17.37437185929648	7.132570148698365
T cell receptor signaling pathway	8.705883526678621e-18	18.425133689839573	17.060187147431222
T cell receptor/JNK pathway	1.149634867700561e-05	37.22704881325571	4.939440072796316
T cell receptor/Ras pathway	0.0003935395273013253	25.46691176470588	3.405011640365359
T cell signal transduction	6.479535047564786e-10	15.92954990215264	9.188456156709902
T helper cell surface molecules	0.008139138839488623	16.89512195121951	2.0894215431504537
TACI and BCMA stimulation of B cell immune responses	0.12953506652101412	7.759522031366692	0.8876126475283884
TAK1 activates NF-kappaB by phosphorylation and activation of IKK complex	0.001850052652504638	13.884358288770052	2.7328159113987014
TAK1-mediated activation of p38 MAPK	0.013335414315298676	12.66890243902439	1.8749934867567992
TAp63 pathway	0.10545682118020062	3.746883468834688	0.9769253238892951
TGF-beta receptor activation of SMADs	0.032973823514043946	7.503523035230352	1.4818306908679861
TGF-beta regulation of extracellular matrix	2.0765253246480125e-09	4.900127034057226	8.682662768003262
TGF-beta regulation of skeletal system development	0.010384834298748707	4.976811245944972	1.98360042871128
TGF-beta signaling in development	0.2348089833246225	3.877333831217326	0.6292852918635983
TGF-beta signaling in gastrointestinal stem cells	0.11210683500664335	9.171226831421007	0.9503679082330622
TGF-beta signaling pathway	2.485620076187674e-15	13.289736486051158	14.604565251971334
TNF-alpha effects on cytokine activity, cell motility, and apoptosis	8.39058183952595e-06	7.3965640658554035	5.07620792225426
TNF-alpha signaling pathway	6.835773907790399e-05	7.62557894736842	4.165212309939427
TNF/stress-related signaling	0.030896686934087904	7.792495309568481	1.5100880876750074
TNFR1 signaling pathway	0.03728631824585162	6.985365853658537	1.4284504979594466
TNFR2 signaling pathway	0.014808510799766276	11.923098995695838	1.8294886135897137
TOR signaling	0.2931904246163953	2.9638777841233583	0.5328502175376227
TP53 network	0.1798032676389488	5.30761369443025	0.7452024199183122
TPO signaling pathway	0.00011565024196951087	18.603672189879088	3.9368534542386846
TRAF6 mediated NF-kB activation	0.20384316548076056	4.5831862312444835	0.6907038451328491
TRAF6-mediated IRF7 activation in TLR7/8 or 9 signaling	2.8667980105800312e-06	58.51090781140042	5.54260290558188
TRAF6-mediated induction of TAK1 complex	0.14662282396907042	6.724271844660194	0.8337984201977292
TRAIL signaling pathway	0.032973823514043946	7.503523035230352	1.4818306908679861
TSH regulation of gene expression	5.444812821048194e-07	10.574055158324821	6.264017045602085
TSP1-induced apoptosis in microvascular endothelial cell	7.589958636213026e-05	50.9485294117647	4.119760590917877
TWEAK regulation of gene expression	0.24236129059834613	3.733549083063646	0.615536743507379
TWEAK signaling pathway	6.2936485494357e-05	13.519411151641478	4.201097512662445
Taste transduction	0.09615017541374164	3.9678622668579626	1.017049919109843
Telomerase protein component gene hTERT transcriptional regulation	0.11210683500664335	9.171226831421007	0.9503679082330622
Telomerase regulation	1.2314567104980112e-09	18.14720812182741	8.909580850347233
Telomeres, telomerase, cellular aging, and immortality	0.0009508300728066499	17.972318339100347	3.021897090882179
Tetrasaccharide linker sequence formation in glycosaminoglycan biosynthesis	0.00013471996055583154	17.793960162775754	3.870568052999913
Th1/Th2 differentiation pathway	0.21169960180366107	4.383706205149852	0.6742799588659699
Thrombin signaling through protease-activated receptors	0.016196654053573338	5.980968858131488	1.7905746938619844
Thromboxane A2 receptor signaling	4.410164238678812e-09	19.644886363636363	8.355545236694578
Thymic stromal lymphopoietin (TSLP) pathway	0.22613891489215357	2.2695533022745957	0.6456246960859192
Thyroid cancer	1.3720455076239476e-08	31.606521739130436	7.862631483831743
Thyroid-stimulating hormone signaling pathway	5.161470055677096e-05	10.145338879373623	4.287226587880092
Tie2 signaling	3.164979791586005e-05	27.29458128078818	4.499629058610513
Tight junction	0.14641404658249912	2.3194881005837447	0.8344172561967963
Tob role in T-cell activation	0.01634825310276179	11.260162601626016	1.7865286471849426
Toll receptor cascades	2.933905709102326e-14	13.8504359490275	13.53255384777787
Toll-like receptor endosomal trafficking and processing	0.12086392882947664	8.406553398058252	0.9177032925860766
Toll-like receptor signaling pathway regulation	6.202885160427806e-14	14.67581453634085	13.207406259243577
Transcription	0.8364692376612087	0.5528080244595827	0.07755002620146634
Transcription factor regulation of microRNAs related to cardiac hypertrophy	0.08531129607996224	12.612257281553399	1.0689934600354087
Transcriptional activity of SMAD2/SMAD3-SMAD4 heterotrimer	5.6064511985680974e-05	13.885469628043886	4.25131195381741
Transcriptional regulation of white adipocyte differentiation	0.17948564208304071	2.659435173299101	0.7459702869937775
Transferrin endocytosis and recycling	0.25724407997113713	3.4757281553398056	0.5896546109890537
Transmembrane transport of small molecules	0.8030446323328833	0.6964090287277702	0.09526031644334045
Transmission across chemical synapses	0.011820326320143454	3.3252117789431224	1.9273705338539664
Transport of inorganic cations/anions and amino acids/oligopeptides	0.6144748133281146	1.057639243740419	0.21149591368361606
Trefoil factor initiation of mucosal healing	3.8867155274159584e-05	15.112842166569598	4.41041724465162
Tumor necrosis factor (TNF) pathway	0.003462145004239394	10.905987394957982	2.460654746621737
Tumor suppressor Arf inhibits ribosomal biogenesis	0.024996875915054558	8.8101802757158	1.6021142656332958
Type 1 diabetes mellitus	0.35358600024970316	2.3425152404606004	0.4515049386099409
Type 2 diabetes mellitus	6.548517070274427e-07	16.504886363636363	6.183857036055903
Type I interferon (interferon-alpha/beta) pathway	0.01463858120546012	6.225690276110444	1.8345010137488682
Type II interferon signaling (interferon-gamma)	0.013892987691929051	6.3556985294117645	1.857204349036294
Ubiquitin-mediated degradation of phosphorylated Cdc25A	0.4752750601065672	1.5722845873786409	0.32305497455917664
Ubiquitin-mediated proteolysis	0.011616062079476337	3.8743249324932494	1.9349410756469112
Unblocking of NMDA receptor, glutamate binding and activation	0.013335414315298676	12.66890243902439	1.8749934867567992
Urokinase-type plasminogen activator (uPA) and uPAR-mediated signaling	6.2936485494357e-05	13.519411151641478	4.201097512662445
VEGF signaling pathway	1.0954896248918057e-05	10.361500000000001	4.960391731178196
VEGF, hypoxia, and angiogenesis	6.2936485494357e-05	13.519411151641478	4.201097512662445
VEGFR1 pathway	8.114394533501107e-09	34.62	8.090743880097689
Validated nuclear estrogen receptor alpha network	0.026374402164942447	4.917220113851992	1.5788173758424664
Vascular smooth muscle contraction	2.4321337372342756e-06	8.705808080808081	5.614012547924811
Vasopressin-regulated water reabsorption	0.07263836187760435	4.707884288145207	1.1388339584784226
Vibrio cholerae infection	0.10545682118020062	3.746883468834688	0.9769253238892951
Viral myocarditis	0.0007261094945246084	7.657011969853701	3.138997884420759
Visceral fat deposits and the metabolic syndrome	0.08531129607996224	12.612257281553399	1.0689934600354087
Visual signal transduction: cones	0.21169960180366107	4.383706205149852	0.6742799588659699
Visual signal transduction: rods	0.21169960180366107	4.383706205149852	0.6742799588659699
Vitamin B12 metabolism	0.0154064471362638	6.100882352941176	1.8122975019055534
Vitamin D biosynthesis	0.08531129607996224	12.612257281553399	1.0689934600354087
Wnt interactions in lipid metabolism and immune response	3.1563693818348994e-07	18.625384615384615	6.500812178116152
Wnt signaling pathway	1.7879137360453754e-12	9.764758765358104	11.74765343904304
Wnt signaling pathway and pluripotency	3.8660177594709165e-09	13.204719387755102	8.412736155268018
Wnt/LRP6 signaling	0.07620181512199029	14.414701803051319	1.1180346836725295
Wnt/calcium/cyclic GMP pathway	0.006460924624604004	5.750919308957192	2.189705325560899
Y branching of actin filaments	0.19590881158612478	4.801664355062414	0.707946029869643
cAMP cell motility pathway inferred from amoeba model	0.004565704281532014	6.382081280788177	2.340492220979356
cAMP receptor, G-protein-independent pathways inferred from amoeba model	0.09433137905416296	11.210355987055015	1.0253438164545743
eIF2 regulation	0.11210683500664335	9.171226831421007	0.9503679082330622
eIF4E and p70 S6 kinase regulation	7.245261108651564e-06	22.35256134309083	5.13994595857056
eIF4E release	0.06700205450091128	16.817961165048544	1.1739118802136672
fMLP induced chemokine gene expression in HMC-1 cells	2.6067398810115872e-05	16.577770680293835	4.583902303652348
mRNA stability regulation by proteins that bind AU-rich elements	0.2116579729220212	2.3768149210903875	0.6743653674884753
mTOR signaling pathway	1.3998428605273178e-09	12.483257918552036	8.85392071334758
p38 MK2 pathway	0.001265953007054112	16.07894736842105	2.897582415294869
p38 alpha/beta MAPK downstream pathway	0.05647041131626566	5.4729070533948585	1.2481790489598814
p38 gamma/delta MAPK pathway	0.11210683500664335	9.171226831421007	0.9503679082330622
p38-alpha and p38-beta regulation	0.003462145004239394	10.905987394957982	2.460654746621737
p53 activity regulation	0.006539259989494245	4.489968733715476	2.1844713955079986
p53 signaling pathway	1.4628327504506417e-07	8.990033222591363	6.8348053250766965
p73 transcription factor network	0.044617674941945275	3.9564553093964854	1.3504930648498605
p75 neurotrophin receptor signaling via NF-kB	1.9737048177360248e-05	31.49677908298598	4.704717798786067
p75 neurotrophin receptor-mediated signaling	4.6158141682794896e-07	9.127344956963142	6.335751684106085
