# Supplementary material for: Integrative multi-omics defines melanoma drug response networks and ARID1A-dependent resistance mechanisms
Source: Mol Syst Biol. 2026 Feb 18;22(5):685–711. doi: 10.1038/s44320-025-00183-5 (PMC13144321; doi:10.1038/s44320-025-00183-5)
Supplement: Supplementary file 12 — Source data Fig. 2 [file 44320_2025_183_MOESM12_ESM.zip › MSB-2025-12988R_SourceDataForFigure 2/2A.csv]

	values	ind	rank	names	factor_weight
6	0.0416023698985118	P00533	1	EGFR	-0.862751096487045
1	0.0375929372765755	P06241	2	FYN	-0.290399312973022
310	0.0302770608058248	P08069	3	IGF1R	-0.144008547067642
24	0.0280138564388329	Q02763	4	TEK	1.83267724514008
1310	0.026425649076287	P27361	5	MAPK3	0.218095481395721
561	0.0264058999022789	P28482	6	MAPK1	-0.0687739700078964
55	0.025063741740274	Q16534	7	HLF	NA
44	0.0250509557726755	Q15139	8	PRKD1	0.94999498128891
38	0.0239306471816839	P21802	9	FGFR2	1.05866825580597
13	0.0235380339624413	Q16620	10	NTRK2	1.22779226303101
8	0.0234659925446682	P05412	11	JUN	1.04140686988831
35	0.023178338892535	Q15746	12	MYLK	1.92840856313705
171	0.0226685910937841	Q05397	13	PTK2	-0.239468470215797
391	0.0223147148394508	P49841	14	GSK3B	-0.947202086448669
5	0.0211658841690079	Q12913	15	PTPRJ	-0.355161786079407
36	0.0205727150540778	P01133	16	EGF	0.816571593284607
710	0.0203687776351458	P06213	17	INSR	0.0017385920509696
7	0.0195757040926983	P10721	18	KIT	1.19099187850952
410	0.0193078154982422	P08581	19	MET	-0.359283953905106
3	0.01842810325504	P42684	20	ABL2	-0.748068228363991
9	0.0177540320599273	P11362	21	FGFR1	-0.398361027240753
144	0.0174827937904943	P51812	22	RPS6KA3	-0.408672153949738
10	0.017440998587739	P23560	23	BDNF	0.030191833153367
311	0.0171778573740458	P17612	24	PRKACA	0.149567574262619
53	0.0164446136277122	Q96PY6	25	NEK1	0.808597162365913
66	0.0164446136277122	Q9NZU1	26		1.27576819807291
161	0.0160314389030238	Q05655	27		0.40856404742226
18	0.0155116254377284	P29350	28		NA
54	0.0153546928393028	Q10586	29		1.07964015007019
74	0.0145092782376292	P05230	30		0.830864369869232
63	0.0139890306975579	Q6ZMQ8	31		1.11764526367188
351	0.0139631103475446	P43405	32		NA
4	0.0138886390113575	P34741	33		-1.11873030662537
151	0.0136556582893384	P18031	34		-0.805520057678223
52	0.0135863298913311	O95631	35		NA
210	0.0132852221726488	P46108	36		-0.0664599761366844
1010	0.0131262296700785	P21860	37		0.0711846649646759
39	0.0129266934742147	P09038	38		-0.249575570225716
17	0.0126860781687236	P48431	39		1.94078278541565
621	0.0124850393846468	P01100	40		-0.959338903427124
68	0.0124659604000042	P08922	41		1.00065121054649
781	0.0121480439330146	Q92519	42		-2.43873143196106
96	0.0118168893685522	P51617	43		-1.06301158666611
49	0.0118145398652032	O75056	44		-1.14520668983459
105	0.0116044253385756	P35568	45		-0.893944561481476
451	0.0115646594523109	Q99759	46		-0.856916725635529
33	0.0112676056338028	P04275	47		1.61671656370163
67	0.0112676056338028	O43704	48		1.49971103668213
71	0.0112676056338028	P00451	49		0.450261354446411
77	0.0112676056338028	Q5VZM2	50		NA
82	0.0112676056338028	Q06520	51		NA
84	0.0112676056338028	Q9HB90	52		0.964499801397324
37	0.0112676056338028	P78310	53		1.0108391046524
89	0.0112676056338028	Q86YT9	54		NA
11	0.0110420184820697	P09874	55		NA
721	0.010726017237428	P17275	56		-0.669854667037725
94	0.0103321570227439	P58753	57		NA
421	0.0103215454765461	Q7Z699	58		-1.20083804428577
76	0.0101522805771393	P34130	59		NA
46	0.0101308202548175	Q9UKI8	60		NA
48	0.0100936526772617	P31431	61		0.819527164101601
801	0.0100877171530704	O43187	62		-0.484005242586136
581	0.00994953811566026	P17948	63		-0.68179327249527
41	0.00991015487178047	P33151	64		NA
221	0.00990162537696719	Q16236	65		0.00223733275197446
91	0.00987407858774138	P20783	66		NA
701	0.00986965914907841	P14210	67		-0.130468994379044
291	0.00974329847867515	P29317	68		-1.65788641571999
301	0.009654444558127	P31946	69		-0.0785820707678795
641	0.00964529146507122	Q99836	70		NA
25	0.0096124634584308	P42680	71		NA
531	0.00960759327653297	P07550	72		-0.961483120918274
32	0.00946702750026183	Q13554	73		NA
51	0.00943395092771544	P07949	74		NA
361	0.00932527988902742	Q08722	75		-0.205814614892006
921	0.00932155323143875	Q96J92	76		-1.08647403120995
70	0.00904164473905494	Q9NZU0	77		-0.813995629549026
22	0.00901907859151594	Q12873	78		0.926778323948383
211	0.00894429404798368	P04156	79		-1.12233924865723
771	0.0087195426918665	P15408	80		0.251555889844894
43	0.0087193811135757	Q16649	81		0.799547731876373
15	0.00869647178928666	P22612	82		NA
97	0.00868338537472965	Q9H1B7	83		-1.38762546703219
281	0.00856648663867399	P61981	84		-0.283999502658844
87	0.00853970148922153	Q8NBI3	85		NA
12	0.00843108680267634	O75553	86		1.06725931167603
90	0.00831655853464128	O43155	87		-0.369211882352829
135	0.00826239873647853	P05106	88		-1.90172129869461
56	0.00826023651770176	P53567	89		-0.145400807261467
491	0.00813207766776436	Q8N122	90		NA
73	0.00805204151454231	Q14541	91		1.08860385417938
541	0.00794762928260411	Q96PU5	92		-1.07563687860966
610	0.00784700426567602	P07333	93		NA
23	0.00768450778403034	P19838	94		-0.300505876541138
1110	0.00763111616616335	O95999	95		-0.270378410816193
129	0.00762321690776576	P42681	96		-1.77344810962677
27	0.00755716707098379	P35590	97		NA
140	0.00748387222242061	Q16288	98		-0.856257617473602
651	0.00737331613984768	P29274	99		NA
115	0.00723774243027292	O00206	100		-2.04926443099976
85	0.00722738301887871	Q6P3R8	101		-0.00109069573227316
331	0.00716332378224562	Q70JA7	102		NA
441	0.00716332378224562	P60033	103		-0.00344900647178292
113	0.00716332378224562	P42830	104		NA
118	0.00716332378224015	Q86X52	105		-1.54933142662048
125	0.00716332378224015	P08648	106		-0.491229742765427
142	0.00716332378224015	P19876	107		-1.37457883358002
851	0.00712001451299764	Q7Z698	108		-1.18324410915375
14	0.00707564751899523	P01106	109		-1.59671485424042
34	0.00706531414814158	P05362	110		-0.597078144550323
64	0.00706441303084622	P31152	111		NA
751	0.00701604440680901	Q96RU8	112		-0.738545775413513
821	0.00698236888530057	Q8TDQ0	113		NA
16	0.00689881346630655	Q13009	114		-0.159324437379837
139	0.00689035252692808	P43268	115		-1.5352383852005
861	0.00686777917239821	Q9Y297	116		NA
28	0.00681548215179961	O15123	117		NA
47	0.00679222682947823	P78352	118		NA
62	0.00671070378182667	Q9NRA0	119		0.467674821615219
631	0.00671013162721071	Q92974	120		-1.74928060173988
93	0.00665078213942224	P35712	121		1.19980049133301
98	0.00662554848124992	Q9H4B4	122		-0.991240441799164
60	0.00653727907187273	P78536	123		0.21583254635334
112	0.00646044920930389	P53539	124		-0.928010940551758
261	0.00645696892271644	Q8IWU2	125		NA
811	0.00645213266397213	Q9NWZ3	126		0.416782379150391
92	0.00637273851257188	P55075	127		NA
201	0.00637146123085795	P49023	128		-1.0705001540482
691	0.00626406616058236	P54764	129		-0.601960182189941
931	0.00624986649511428	O95147	130		NA
88	0.00624165074402453	Q96MI6	131		NA
131	0.00621239814381962	Q9Y616	132		NA
881	0.00617474128288829	Q13094	133		NA
57	0.00614445942687983	P29475	134		NA
26	0.00604910747804274	Q15389	135		0.205482676625252
61	0.006048785895144	A2A3K4	136		NA
124	0.00603134001204067	Q8WTR2	137		0.786680459976196
461	0.00602340733281429	Q8IU81	138		-0.380787819623947
127	0.0059484061168734	P09016	139		-0.286949932575226
20	0.00589365592588731	P03950	140		0.85148698091507
791	0.00588869185623679	Q12959	141		NA
501	0.00586905518767789	P78324	142		0.17500264942646
65	0.00580003069184885	Q9NRD9	143		NA
761	0.00572593848738898	Q7L5Y6	144		NA
111	0.00568689235098453	Q8NHY2	145		NA
45	0.00567052393547431	P60484	146		0.802478849887848
116	0.00566595433442005	P06756	147		-0.16902831196785
122	0.00560065691191841	P20827	148		0.454227417707443
59	0.00552102702104036	P12034	149		NA
133	0.00550622544038093	P30542	150		-0.358538866043091
50	0.00541462036407866	P48736	151		NA
83	0.00540377360434531	P54756	152		0.844591498374939
121	0.00538920899032639	Q9UDY8	153		-0.869595289230347
29	0.0053785822490578	Q9Y264	154		NA
102	0.00535060531841925	P34947	155		-0.98016232252121
119	0.00531813549205001	Q15375	156		0.649258255958557
42	0.00519916710360954	O15520	157		NA
481	0.00518436214441389	Q8NEJ0	158		NA
711	0.00506260353673518	P29320	159		0.0223106052726507
130	0.00505320923330342	Q04912	160		NA
106	0.00500990655216587	P43005	161		-1.43979561328888
611	0.00493471587980205	Q96BR1	162		NA
321	0.00491659322477686	O75581	163		-0.409076571464539
181	0.00491586943668544	Q12778	164		-0.323772519826889
19	0.00487917102908267	P53355	165		0.418039813637733
241	0.00484619894693879	P14921	166		0.638332724571228
78	0.00479126494352436	P21583	167		1.44220530986786
126	0.00476560292665595	Q68J44	168		NA
810	0.00472522034207945	P36888	169		NA
911	0.00471494482373777	Q9UJU2	170		-1.0859586596489
75	0.00463003068970705	Q99966	171		1.09098398685455
191	0.00457807993743779	P37231	172		-1.03020639717579
145	0.00456048784793582	Q9Y2H9	173		0.959464520215988
681	0.00454782250018866	P10912	174		NA
72	0.00451368642456224	Q02779	175		NA
891	0.00444286541496316	Q16828	176		-0.494018465280533
134	0.00437876057565321	P10747	177		NA
137	0.00432843205210595	Q9UQQ2	178		-2.58262625336647
431	0.00429552603773176	O95817	179		-1.18508885800838
381	0.00425851351434179	O75791	180		-0.968396723270416
551	0.00424902256236093	P11473	181		-0.86665815114975
471	0.00423931970638894	O75815	182		-1.47415448725224
841	0.00423781647811906	Q9UEW8	183		0.103627383708954
341	0.00421275041698845	O00241	184		-1.93697381019592
741	0.00420106673519122	Q9NR96	185		NA
40	0.00415292213210895	Q04759	186		NA
401	0.00407192383955573	Q15645	187		-0.192973464727402
231	0.00405673857729235	P14416	188		NA
271	0.00403233077661579	P24385	189		-1.89313447475433
107	0.00397560926274123	Q9UH77	190		0.977784276008606
99	0.00389162192314307	P13688	191		-1.54210066795349
21	0.00373438266069048	P84022	192		-0.520030915737152
2	0.0037178351768616	Q9NQ75	193		NA
411	0.00365709980069438	P08138	194		-0.193564623594284
910	0.00359322436222504	Q8IZP0	195		NA
871	0.00353130381467905	P50549	196		-1.44241786003113
671	0.00348450309007226	Q9H596	197		NA
511	0.00342465133302518	Q99708	198		-0.184593245387077
79	0.00337320241203791	Q14956	199		0.899216838181019
831	0.00331203613618056	P15407	200		-2.29524049162865
95	0.00329924548057981	Q9Y2C9	201		-0.696919977664948
100	0.00325222169640689	P04201	202		NA
661	0.00323359042902323	P15036	203		0.231844812631607
114	0.00315977577402682	Q13469	204		-1.85026431083679
101	0.00308055655397204	Q6Q0C0	205		0.0954947173595428
510	0.00304468369352055	O14543	206		0.248138964176178
132	0.00294565435625227	Q9P1W8	207		NA
31	0.00291678723805628	Q9Y2I6	208		1.17781376838684
601	0.00287182890688412	P49763	209		-0.953219056129456
141	0.00284739681403894	Q9BYP7	210		NA
591	0.002755127605198	P49765	211		0.202087879180908
58	0.00269227039840675	Q02846	212		NA
571	0.00264813802748512	P28562	213		-0.957092344760895
103	0.00263984294536334	Q8IU54	214		NA
108	0.00261371307613086	P29466	215		NA
143	0.00257154627761598	P08514	216		NA
117	0.00237835348652123	P16118	217		NA
521	0.00235391261906434	P13612	218		0.426118522882462
128	0.00233240852035663	O15525	219		-1.04739117622375
251	0.00228374832220909	Q02078	220		-0.176230415701866
1210	0.00223162192827177	Q9BT67	221		-0.111402720212936
371	0.00182633521573823	Q13115	222		-1.22463881969452
731	0.00182390015753672	Q6UVK1	223		-0.871664760634303
110	0.00182016784388108	Q05923	224		-0.971850156784058
109	0.00176607942352933	P43354	225		-1.7291773557663
30	0.00169014084507042	Q9BT25	226		-0.146183922886848
69	0.00169014084507042	Q8N165	227		0.0865405648946762
80	0.00169014084507042	Q5MAI5	228		NA
81	0.00169014084507042	Q86YV6	229		1.03394514322281
86	0.00169014084507042	Q8TDR2	230		NA
138	0.00168426155946018	Q9NRP7	231		NA
136	0.00166069714960136	P0DP25	232		NA
901	0.0010744985673415	P28356	233		0.189352661371231
104	0.0010744985673415	O43763	234		0.496690481901169
120	0.0010744985673415	P29322	235		-0.197484344244003
123	0.0010744985673415	O43248	236		0.338744550943375
