# Supplementary material for: Integrative multi-omics defines melanoma drug response networks and ARID1A-dependent resistance mechanisms
Source: Mol Syst Biol. 2026 Feb 18;22(5):685–711. doi: 10.1038/s44320-025-00183-5 (PMC13144321; doi:10.1038/s44320-025-00183-5)
Supplement: Supplementary file 12 — Source data Fig. 2 [file 44320_2025_183_MOESM12_ESM.zip › MSB-2025-12988R_SourceDataForFigure 2/2D_protein.csv]

	MAPK8	MAPK9	MAPK10	MAPK1	MAPK3	MAPK7	FYN	ABL2	GSK3B	PRKD1	PTK2	TXK	EGFR	FGFR1	FGFR2	FLT1	FLT4	IGF1R	INSR	KIT	MET	NTRK2	TEK	SPRED1	SPRED2	SPRY1	SPRY2	SPRY4	DUSP1	DUSP2	DUSP4	DUSP6
Combination vs Untreated	0.374429641890107	-0.20999143801602	1.48185532398974	-0.146234402992878	-0.0942983353381379	0.324789459455912	0.114084072143797	-0.18430731550272	0.0747359133470624	-0.0454738256480614	0.195100553366093	NA	-0.352717493900421	-0.0975535241380889	-0.0975535241380889	-0.323316266840568	-0.280806914624279	0.432914742266114	0.264798255805903	1.12476456416641	0.0652339270427937	NA	NA	0.793800938481983	-0.220222002458325	NA	-1.19425637002192	0.0836696912357517	NA	NA	NA	NA
Trametinib vs Untreated	-0.0203928887609308	-0.0924801263601989	0.940034720155795	0.0267320886137448	0.114855354703092	0.954496826891383	0.0142568656902906	-0.0553800271734612	-0.183229715838124	0.139940009861736	0.113123495996179	NA	-0.244377675418935	-0.0610018302077009	-0.0610018302077009	-0.119876622836824	-0.157278713840238	0.246076498699228	-0.0925880075598684	1.4128371394075	-0.0982693723198693	NA	NA	-0.277572223113008	-0.222119209187687	NA	-1.14616764433774	-0.555783502433414	NA	NA	NA	NA
Vemurafenib vs Untreated	0.0583857621767763	-0.109595571985752	0.26594212078871	0.044697296845893	0.117575999348979	0.405788428089908	-0.123982318793656	0.143288968178728	-0.148375234636635	0.037090740021922	0.120745170379781	NA	-0.634103882685585	-0.117333763487469	-0.117333763487469	-0.359947963004071	-0.140793227304211	0.241570458360048	-0.118905515003251	1.16964004164334	-0.0745329791212903	NA	NA	-0.258820354676374	-0.254736366686121	NA	-1.38115928542986	-0.233513967343395	NA	NA	NA	NA
