# Supplementary material for: Integrative multi-omics defines melanoma drug response networks and ARID1A-dependent resistance mechanisms
Source: Mol Syst Biol. 2026 Feb 18;22(5):685–711. doi: 10.1038/s44320-025-00183-5 (PMC13144321; doi:10.1038/s44320-025-00183-5)
Supplement: Supplementary file 12 — Source data Fig. 2 [file 44320_2025_183_MOESM12_ESM.zip › MSB-2025-12988R_SourceDataForFigure 2/2D_mRNA.csv]

	MAPK8	MAPK9	MAPK10	MAPK1	MAPK3	MAPK7	FYN	ABL2	GSK3B	PRKD1	PTK2	TXK	EGFR	FGFR1	FGFR2	FLT1	FLT4	IGF1R	INSR	KIT	MET	NTRK2	TEK	SPRED1	SPRED2	SPRY1	SPRY2	SPRY4	DUSP1	DUSP2	DUSP4	DUSP6
Combination vs Untreated	-0.523798676493835	-0.0418904203289197	NA	-0.120758348568003	0.327131898896813	0.430580572913268	-0.419338460381348	-0.0645464077745421	-1.42259555330135	1.52985925357575	-0.419012618413266	-3.15761336600709	-1.04451742954503	-0.679071499984047	1.70873765582026	-1.83607137913973	NA	-0.743680544617702	-0.213986217652764	NA	-0.708799410023043	1.95390683791442	2.96184816393768	-1.4544203073821	-1.90096570521668	-3.9630199259868	-4.67034278195572	-7.96303902919022	-1.59421875352334	-2.8102545114217	-2.0417464381616	-7.4584404412919
Trametinib vs Untreated	-0.511295703321996	-0.0543834497022271	NA	-0.0599411462946104	0.343876170580716	0.463942348289037	-0.569709336126992	0.0637139943255276	-1.37488621170427	1.42118859257362	-0.387198951509209	-3.08292179690115	-0.910145056534235	-0.712381379768173	1.18856600410245	-1.61870128409212	NA	-0.609532609496706	-0.172779413148755	NA	-0.669638977844921	1.97486678952657	2.76965643449595	-1.30574617750249	-1.68223883591615	-3.88734213357277	-4.20662025638326	-7.85122028007393	-1.55256888202194	-2.57865206634202	-1.97194254556359	-6.50307552960309
Vemurafenib vs Untreated	-0.53243088079136	-0.0535587887653257	NA	-0.1731360466026	0.33701629010017	0.459356152106511	-0.440428952278048	0.00657190066998226	-1.41117825534549	1.53630836965513	-0.378575524654232	-3.16044778260032	-0.926692950676596	-0.688003232012353	1.46216516293537	-1.81326332515984	NA	-0.673978943874854	-0.213709722942568	NA	-0.677964118549493	1.95371851762185	2.72286422571871	-1.33460285461542	-1.68907541406871	-3.91596180224593	-4.22791788291881	-7.68069784305831	-1.60178786832376	-2.44038962837359	-1.91210094901708	-6.10155117270975
