# Supplementary material for: Integrative multi-omics defines melanoma drug response networks and ARID1A-dependent resistance mechanisms
Source: Mol Syst Biol. 2026 Feb 18;22(5):685–711. doi: 10.1038/s44320-025-00183-5 (PMC13144321; doi:10.1038/s44320-025-00183-5)
Supplement: Supplementary file 13 — Source data Fig. 3 [file 44320_2025_183_MOESM13_ESM.zip]

Archive with 12 entries (11 files):
- MSB-2025-12988R_SourceDataForFigure 3/
- __MACOSX/._MSB-2025-12988R_SourceDataForFigure 3
- MSB-2025-12988R_SourceDataForFigure 3/3A.csv
- __MACOSX/MSB-2025-12988R_SourceDataForFigure 3/._3A.csv
- MSB-2025-12988R_SourceDataForFigure 3/3B_vertex.csv
- __MACOSX/MSB-2025-12988R_SourceDataForFigure 3/._3B_vertex.csv
- MSB-2025-12988R_SourceDataForFigure 3/3C.csv
- __MACOSX/MSB-2025-12988R_SourceDataForFigure 3/._3C.csv
- MSB-2025-12988R_SourceDataForFigure 3/3D.csv
- __MACOSX/MSB-2025-12988R_SourceDataForFigure 3/._3D.csv
- MSB-2025-12988R_SourceDataForFigure 3/3B_edges.csv
- __MACOSX/MSB-2025-12988R_SourceDataForFigure 3/._3B_edges.csv
