# Supplementary material for: Integrative multi-omics defines melanoma drug response networks and ARID1A-dependent resistance mechanisms
Source: Mol Syst Biol. 2026 Feb 18;22(5):685–711. doi: 10.1038/s44320-025-00183-5 (PMC13144321; doi:10.1038/s44320-025-00183-5)
Supplement: Supplementary file 13 — Source data Fig. 3 [file 44320_2025_183_MOESM13_ESM.zip › MSB-2025-12988R_SourceDataForFigure 3/3A.csv]

	values	ind	rank	names	factor_weight
15	0.0212668712315288	P00533	1	EGFR	1.1440539136529
1771	0.0191671263099933	Q9NV96	2	TMEM30A	0.0139089282602072
9	0.0172896938257113	P12931	3	SRC	-0.024849584326148
17	0.0158753979748383	P06213	4	INSR	4.49750280380249
76	0.0155903459566878	P31749	5	AKT1	0.0204579420387745
1231	0.0150504192330699	O43318	6	MAP3K7	-10.8318675039336
481	0.0147913335611685	P27635	7	RPL10	NA
510	0.0144109582230011	P51812	8	RPS6KA3	-0.00915221683681011
28	0.0135664152343396	Q05397	9	PTK2	-0.00432341312989593
611	0.0135399510168177	P04049	10	RAF1	-2.95722680725157
7	0.0133927762547713	P62993	11	GRB2	-0.0289157405495644
19	0.012672831458442	P04626	12	ERBB2	0.0151582015678287
8	0.012518954611857	P00519	13	ABL1	NA
331	0.0123988782608662	P01106	14	MYC	-0.0454075223387918
51	0.0120006761294443	P78527	15	PRKDC	3.5764467716217
2	0.0117206245712464	P68400	16	CSNK2A1	-3.60781320929527
88	0.0115437581032652	P17252	17	PRKCA	-0.00898277387022972
57	0.011274285535044	P05771	18	PRKCB	NA
361	0.0112221854847421	P61981	19	YWHAG	0.00497602438554168
13	0.0109980821166444	P08581	20	MET	0.000160553026944399
53	0.0108421640101233	O14757	21	CHEK1	0.000101992816780694
6	0.0107844875963642	P27986	22	PIK3R1	-0.00214714650064707
25	0.0101507424246827	O75385	23	ULK1	9.56752994144335
391	0.0101454861970796	Q04917	24	YWHAH	NA
12	0.0101404984123341	P08069	25	IGF1R	1.52654355135746
60	0.0101111686062765	O00358	26		NA
431	0.00985365576391962	Q12888	27		-4.98299870966002
36	0.00974679922802465	P15927	28		NA
310	0.00965385794856734	P67809	29		-5.96442890167236
491	0.00959260097613277	P62888	30		NA
10	0.00946215461901699	P46108	31		-0.0180369596928358
27	0.00924603816700405	P18031	32		3.0630243755877
601	0.00922694674113826	Q9NYJ8	33		0.00673993211239576
841	0.00922211050221651	Q14197	34		0.0146284373477101
410	0.00907827436004357	P16104	35		-6.68708992004395
1551	0.0090691409231312	O95602	36		-0.00406315270811319
213	0.00897658858868478	P04792	37		-4.86245907004923
85	0.00891787779046188	P07948	38		0.000721602293197066
811	0.00890961655198523	P49790	39		-9.63146957196295
451	0.00887719178963697	Q9Y4A5	40		NA
401	0.00882811682012113	P17612	41		-0.0153257707133889
1331	0.00862553294247716	P57740	42		-4.81047917064279
47	0.00860346538624685	P19784	43		NA
93	0.00846266735647424	Q13131	44		-0.0163594353944063
1101	0.0084041638326212	Q8WUM0	45		NA
20	0.00833713568547688	P21860	46		1.66762420348823
1631	0.00824086490207503	Q8WUD1	47		NA
1001	0.0079321264690446	Q9H9A5	48		-4.98531435895711
23	0.00792935866291498	P42345	49		-0.00504703214392066
381	0.00781257526589806	P27348	50		0.0223237052559853
1410	0.00771781075146967	Q53T94	51		-11.1418943405151
11	0.00768782092960092	P10636	52		-0.606911309041607
821	0.00766906970855613	Q9BYD2	53		NA
1510	0.00762908563080093	Q9H5J8	54		NA
144	0.0074754191330056	P35244	55		5.68627786636353
511	0.00745524689739507	Q53F19	56		NA
1831	0.00740006443250663	Q8N5C8	57		-0.0112302368506789
681	0.0073828429751315	Q9NP92	58		0.0132680097594857
29	0.00736783528966909	Q14247	59		12.9608718072996
55	0.0073261776421777	O15155	60		0.389894247055054
981	0.00732592220946354	Q9UKZ1	61		NA
21	0.00732454166877534	P47755	62		NA
43	0.00730616487455923	Q9C005	63		NA
1010	0.00730110962335182	Q9Y6G3	64		-0.0149661740288138
1110	0.00722026862598513	Q7Z7H8	65		-0.0034703966230154
34	0.00720752441847179	P27694	66		NA
134	0.0071771639790123	Q15291	67		NA
164	0.00715475655098701	Q9UBL3	68		1.92879329621792
231	0.00714393318586116	Q9Y265	69		-0.0194239597767591
411	0.00712460577794337	Q15418	70		0.0269356891512871
501	0.00702099819540358	P51151	71		-2.92133205709979
810	0.00697651611687037	Q5T653	72		-5.88390064239502
148	0.00695214750966504	Q9UL33	73		-0.00551439635455608
171	0.00691195576348885	Q96PY6	74		5.61537694639992
49	0.00688573280888784	Q14004	75		9.1289866566658
531	0.00686189464379079	Q8N163	76		-8.3331823348999
149	0.00683896068235647	O43617	77		NA
991	0.00680394494880374	Q96LI5	78		NA
90	0.00680337493150278	P46109	79		NA
30	0.00678431943641866	P49023	80		6.92805007752031
1341	0.00677418768211696	Q10567	81		NA
44	0.00675272704533059	P49840	82		7.4605405330658
1910	0.00672780155752494	Q9NV56	83		-0.0118778171017766
92	0.00669267194782128	P08631	84		3.31942129135132
108	0.00667319122714787	Q9BPU6	85		1.08349072933197
70	0.00666708996527736	Q9Y2W1	86		6.48875358700752
1181	0.00661473797559185	P52564	87		0.00144827063195407
351	0.00658829230753401	Q04206	88		NA
1610	0.00654655433505297	P20226	89		0.00456446688622236
95	0.00643818300301364	Q13185	90		0.0114765437319875
1711	0.0064273825470854	Q96GX5	91		-13.5158357620239
1301	0.0063738444757478	Q9BUL9	92		0.0152843352407217
117	0.00637308910549168	O43639	93		-0.00847633928060532
136	0.00636475463122482	P14210	94		1.51856447700993e-05
59	0.0063439652035384	P55317	95		NA
1810	0.00631705211385086	Q9NZE8	96		-3.13121318817139
63	0.00630806415261665	P29350	97		NA
2010	0.00629939781375742	Q9H2F5	98		-5.8910738164559
1041	0.00629428530942868	Q8WYH8	99		NA
1811	0.0062742227507675	Q15054	100		NA
1051	0.00625075593912227	O95707	101		-6.89274306222796
42	0.00620333997304759	Q8TAQ2	102		2.03692909888923
1221	0.00619028052185012	P49005	103		-0.00332786957733333
641	0.00617383622719301	Q9ULM6	104		0.00832798890769482
5	0.00617151277261942	P16333	105		NA
1011	0.00612849756766207	Q9UFF9	106		NA
65	0.00611499757447088	P56945	107		-8.18561851803679
561	0.00611490129412409	Q9BZL6	108		-4.63403141498566
1801	0.0060941439462992	Q9HCU8	109		-0.222062811255455
1061	0.00608908061434602	P78346	110		0.82309490442276
96	0.00603536790286015	P45973	111		NA
1641	0.00603446430775377	Q9Y6R4	112		-5.01148809865117
40	0.00601613239250497	Q8TAD8	113		4.69932889938354
621	0.0060125711512518	Q05513	114		0.000660905556287616
1361	0.00598697950078538	O75379	115		-5.59498357772827
1961	0.00594952467011574	Q96PC3	116		NA
74	0.00594745286471722	Q13885	117		12.715249617584
1141	0.00594559149865091	Q9NVS2	118		-3.03045344352722
1481	0.00591218106682725	Q9P0L2	119		-5.34855079650879
781	0.00590154901252907	Q14207	120		-9.82133515737951
1511	0.00587463546743241	O75817	121		0.0136251142248511
133	0.00584524913414665	P54646	122		NA
610	0.00584431944861091	P16401	123		-3.87312459945679
1401	0.00583356563011865	Q8NFH4	124		NA
1541	0.00581561524565189	Q8WV22	125		NA
1100	0.00579867135552215	P10412	126		-3.30142569541931
261	0.00573563412725846	Q96EB6	127		-9.3464822769165
1131	0.00567852950192425	Q7KZI7	128		0.545912861824036
631	0.00563200198612212	Q13546	129		-1.92833146592602
37	0.00563133487987038	Q16555	130		6.96301399776712
441	0.00558246875074246	Q9H0E9	131		-5.23309600912035
311	0.00554405008605374	Q16543	132		-13.5779236611075
141	0.00549816152196881	O14686	133		5.54346257448196
61	0.00548979841743144	P48431	134		-0.00133869983255863
901	0.00547688572527403	Q9UNL4	135		0.19466304423986
1710	0.00543333476608421	Q15572	136		4.00250959396362
1701	0.00541483290008348	O43768	137		NA
421	0.00540891014424743	P38398	138		-3.72351145744324
214	0.00531982027383295	Q9NPF5	139		-6.48746109008789
64	0.00530712341434426	Q93034	140		0.855781435966492
1601	0.00528499173694984	Q96MG7	141		-3.62125730514526
197	0.00527480526638494	O14531	142		NA
83	0.00524593671818668	Q9BPX5	143		6.42764132097363
1241	0.00523614597210155	Q96CV9	144		-6.43764519877732
24	0.00520292099835386	Q8TDY2	145		11.155375957489
661	0.00518895781483741	Q9Y5S2	146		-3.31901955604553
1431	0.00517914673902839	Q9P2N5	147		-2.9678909778595
1661	0.00517591518803542	O60830	148		-7.43881893157959
188	0.00515987935145508	Q9UPW6	149		3.90249252319336
112	0.00513779468941401	O75400	150		8.71562505373731
73	0.00513164560148877	Q5UIP0	151		-2.44704572437331
1821	0.00509794174549371	Q8N140	152		NA
1411	0.00509332479577578	Q9NRG9	153		-4.0017054262571
471	0.00508964607992413	P35637	154		-3.3045973777771
4	0.00508705489139403	P08621	155		6.58780145645142
1851	0.00507306735465802	Q9ULR5	156		-0.00830390304327011
151	0.00503806893626137	Q969G3	157		4.69843582785688
190	0.00501889110232755	P53677	158		-1.90290212631226
139	0.00499602617644067	P08651	159		8.74557089805603
52	0.00497791785512309	P28370	160		0.000964716309681535
1211	0.00497554310796364	O14925	161		0.00246381107717752
881	0.00497469157856121	P61006	162		NA
1271	0.00495215004104522	Q5VT25	163		-0.00149591686204076
1210	0.00493204096084433	O43493	164		0.0160560887306929
710	0.00485414903708982	P40337	165		NA
205	0.00484290260555327	P59780	166		-0.00980719551444054
120	0.00482973314047754	P24928	167		-0.00443915510550141
1371	0.00482140309331838	Q9NQ86	168		-5.53871807269752
175	0.00481807537584972	P16070	169		5.89995646988973
195	0.00478393127006703	Q9Y3L3	170		7.1019503492862
1310	0.00476669255948772	Q15573	171		0.0104886516928673
961	0.00475136658901436	P62906	172		-5.1715259552002
731	0.00475019219814363	Q92844	173		-7.85391807556152
131	0.00473596968980036	Q9P2N7	174		0.00326268607750535
161	0.00473596968979674	Q9P2J3	175		4.57616339251399
14	0.0047146941708745	P06400	176		NA
110	0.00467454549530155	P07550	177		-0.00369173614308238
551	0.0046714814775302	Q96SB8	178		NA
62	0.00462311432499474	Q86VM9	179		7.80889185983688
931	0.00459947164882235	P30050	180		-9.10263919830322
910	0.00458822614335436	P38646	181		-4.15205320343375
46	0.00457124910713421	O60573	182		0.0237241834402084
801	0.00456117093275903	Q66LE6	183		0.00229644775390625
106	0.00455177467929846	Q6R327	184		6.6877326965332
1	0.00454867080700658	Q6PKG0	185		5.12361614592373
1761	0.00450585461229294	Q92794	186		-5.32210206985474
1691	0.00450322339051712	Q9UDY8	187		-0.00199689902365208
119	0.00450001409788028	P51116	188		3.26238363422453
173	0.00449873741780612	O75376	189		6.40245246887207
711	0.00446802090656787	O14879	190		-3.61138648167253
56	0.00442858371794323	Q14684	191		10.527141707018
1031	0.00442011821044688	O75293	192		NA
126	0.00441395729359721	Q9UQ35	193		7.6077789068222
771	0.00441100313212014	P55201	194		-10.8311755359173
31	0.00439949944933782	P04156	195		1.88089010783006
791	0.00437559189682917	Q08945	196		-7.47391843795776
102	0.00434611536149867	Q9Y2T2	197		5.24716186523438
91	0.00431452947040155	Q9NVD7	198		NA
571	0.00427485042242468	Q8TDR0	199		NA
1921	0.00427288183947022	Q9Y2Q0	200		0.00198537460528314
22	0.00423923707868246	Q8N3V7	201		-0.431032403139398
321	0.004234759442505	Q3V6T2	202		-8.7676947414875
113	0.00422181900618459	Q04637	203		4.19992963317782
1151	0.00414385185517251	O43805	204		-8.82050323486328
177	0.00411240107630574	Q96LT7	205		0.00523443007841706
146	0.00411202821035468	Q9Y296	206		-0.0077673583291471
147	0.00411034702684495	Q9Y5R8	207		-3.19357872009277
291	0.00409092963324972	P40763	208		-0.000707632745616138
32	0.00405343182329577	Q14195	209		1.17973242141306
118	0.00405073880623793	P17948	210		-0.000159061892190948
68	0.00404198593074782	P06730	211		6.41295866295695
581	0.00403419596197455	Q06787	212		NA
1501	0.00403297091427286	Q96EL2	213		-4.32905721664429
871	0.00400038696132679	Q96B97	214		-11.1268135206774
371	0.00395321581052016	P63151	215		0.00941762514412403
701	0.00393657724933777	Q8N0Z3	216		-0.0109309302642941
174	0.00391106924057957	Q9UNS1	217		10.5991628300399
1561	0.00389351667354047	O15446	218		-4.4760462497361
1521	0.00389170769667346	Q9BW92	219		-4.43520877161063
172	0.00389097741297822	Q9BTK6	220		3.25503063201904
212	0.00387170689969247	Q9Y2L5	221		3.40603015013039
181	0.00382107981489011	Q8TEV9	222		NA
1651	0.00380317927592871	Q9P2Y4	223		0.00714145367965102
156	0.00379919444001722	P35070	224		NA
50	0.00379183794901873	O43822	225		NA
67	0.00377895871589533	Q9NYF8	226		8.94808837771416
1291	0.00373769043370667	O60293	227		-12.1897726161405
1261	0.00372367263324031	P61026	228		0.0205004345625639
199	0.00371813523458676	Q6STE5	229		0.00392860919237137
1491	0.00371096210787765	P82930	230		NA
1111	0.00370105155813373	Q9NR31	231		-5.35595668666065
521	0.00370102007487019	Q6I9Y2	232		0.00116694357711822
1671	0.0036964119764166	Q14011	233		-11.0257942695171
861	0.003684048686904	Q12962	234		NA
26	0.00361181917709152	O75143	235		0.896275066770613
45	0.00361150552612892	P51817	236		3.62527895858511
200	0.00358874614920229	Q9H792	237		8.22063732147217
54	0.00357971996667816	Q6NUS6	238		NA
116	0.00357524382832717	Q9BVW5	239		0.00416094390675426
105	0.00354932892364665	Q9BVC4	240		0.0120858820155263
1161	0.00352368790369056	Q96S55	241		-4.29797245794907
208	0.00352005690334334	Q92747	242		NA
165	0.00351662629788152	Q9P2D1	243		6.1214315132238
69	0.00350654612527103	P55318	244		NA
211	0.00350411535688785	Q6P3R8	245		3.50711297988892
1021	0.00350319176693311	Q9UBE8	246		-0.00351732946000993
125	0.00350049434072901	P26639	247		4.52573843579739
193	0.00349642218502908	P25686	248		3.48566872347146
1081	0.00349300119769196	Q9NP72	249		-6.37674474716187
691	0.00349236090546304	Q15154	250		-3.37076759338379
89	0.00347502921274066	Q9UMX0	251		-0.000309661932988092
1941	0.00344800809032831	P98196	252		-6.95116684399545
1071	0.00340735983223692	P26196	253		-4.28842878341675
135	0.00340675152066436	P10912	254		NA
201	0.0033636580198866	Q13542	255		NA
194	0.00332505533992545	Q14117	256		NA
1891	0.00331377998685289	Q9Y2G3	257		-0.0087552834302187
98	0.00330311816104513	P17096	258		0.0208759419620037
142	0.00330002774976922	O00418	259		4.69778919219971
1171	0.00329554852357617	O14733	260		NA
87	0.0032854137968605	O95425	261		4.02889819024131
1421	0.00325188821329296	Q92973	262		-3.98679466219619
1531	0.00324966815254051	Q9UKL3	263		NA
1201	0.00324306744019631	O95257	264		NA
1681	0.00323661300218481	A2RTX5	265		0.00746069382876158
251	0.00322162742891205	P51149	266		-4.74781718477607
157	0.00320918560828467	Q99075	267		NA
123	0.00320119917469061	Q68EM7	268		0.0162580516189337
152	0.00319939639341011	Q8IYT4	269		NA
166	0.00317111579653886	Q9HCK8	270		5.6711359731853
1391	0.0031468610265899	Q9Y4H2	271		-21.2795305494219
16	0.00312950009760427	P07333	272		NA
114	0.0031279930464982	P13639	273		0.0077383634634316
941	0.00312162616474125	P16989	274		-3.63094305247068
180	0.00310638543307287	Q9P2K6	275		3.80735738296062
121	0.00309756133762635	Q9HAW4	276		0.73556113243103
301	0.00309435530233988	O00213	277		NA
221	0.00309198884951236	O95251	278		-4.77953624725342
127	0.00309062696861312	Q13427	279		10.3040248155594
1901	0.00308707358993529	Q8TF62	280		NA
1351	0.00307995718975753	P61020	281		-5.67862155055627
210	0.00305257508847895	Q16288	282		-0.00016564634279348
1571	0.00304938959835744	Q00403	283		-4.499671459198
1731	0.00304901822538527	Q9P1U0	284		NA
671	0.00304874612183864	P31321	285		-7.54832315444946
86	0.00303673525775668	P04114	286		3.90771842002869
18	0.00301932276429326	O14965	287		-0.191576510667801
891	0.00301828080342887	P51991	288		-8.9037208231166
1191	0.0029843862769327	P45985	289		0.00939186662435532
1321	0.0029840157315246	Q13976	290		NA
129	0.002964212447542	Q9BRS2	291		8.97209653584287
192	0.00294577430632846	Q9HBI1	292		4.39504337310791
191	0.00293589858637854	Q9UIG0	293		1.06435796385631
241	0.00290639608650286	Q9H6Z9	294		-0.000979240983724594
271	0.00290614211793073	O43602	295		NA
1781	0.00289443685297086	Q8IYX4	296		NA
1741	0.00288032577105796	P46776	297		-3.51750707626343
1931	0.00286851427537706	Q5T764	298		NA
921	0.0028667880481985	P62834	299		-8.07822132110596
189	0.00283581025071033	Q9UJW0	300		4.23927640914917
99	0.00282720025459697	Q13111	301		13.2526794429868
170	0.00281868088914094	O75449	302		NA
971	0.00280414667154306	P49207	303		-5.75666284561157
1381	0.00280182674563624	P62256	304		-0.00204504304565489
1121	0.00279378755555085	P23497	305		4.53723591566086
851	0.00277943240122467	Q92831	306		-6.17515899520367
80	0.00277655810901131	P17482	307		8.21941242413595
1311	0.0027245430868122	Q9ULZ3	308		NA
100	0.00271085091567564	Q9Y294	309		-0.00549781182780862
1791	0.00269871972192882	Q8NEV1	310		-3.67117714881897
751	0.00268933735398273	Q96FJ2	311		-0.00337859150022268
1951	0.00268160413708991	Q9NTI2	312		-6.49186043394729
168	0.00267804472793797	O14641	313		3.35046742111444
38	0.00266634877493549	P62995	314		4.10534712276421
41	0.002648062918432	P19419	315		3.57198157859966
761	0.00264424084093188	Q8NCN4	316		-6.30760812759399
145	0.00264036973534625	Q9NUX5	317		-0.00542878452688456
143	0.00262434113876689	Q8TBE0	318		3.84201288223267
79	0.002623338737959	Q9NZ32	319		NA
159	0.00261284144174987	O95486	320		3.4044701103121
341	0.00261095354060283	Q9BX66	321		-5.13518356275745
1881	0.0025793693531555	Q99828	322		NA
39	0.00255324251438427	Q9ULW0	323		6.57880640029907
75	0.00255115362683882	Q9Y2K7	324		4.19996982906014
1871	0.00254735300021965	P56211	325		NA
1611	0.00254720115282164	P24723	326		NA
150	0.00254056960102795	Q8N6H7	327		14.2482795976102
104	0.00253587429394975	Q17R89	328		NA
1841	0.00253293304140221	Q9Y4R8	329		NA
153	0.00252597434114414	Q9ULU4	330		4.99904964677989
651	0.00252254508728483	P32969	331		-4.14649677276611
48	0.00251085092532667	O75909	332		NA
1441	0.0024942811078542	Q8NB49	333		-0.00499371811747551
58	0.00249256905217432	P40424	334		-0.00415924051776528
951	0.00248879338837155	P08708	335		-3.81689953804016
122	0.00246508320885786	O60885	336		7.55726273870096
591	0.00243500644751467	P01116	337		-8.84316349029541
198	0.00241793644658688	Q8NG08	338		7.37243175506592
179	0.00241028297701495	P41229	339		8.44128392636776
137	0.00240878953553491	Q01973	340		-0.000555704871658236
1911	0.00235157146910795	O43520	341		NA
1581	0.0023312598164941	Q86VI3	342		-4.56477293511853
35	0.00229101297429018	Q16620	343		-0.00819649174809456
281	0.00226631055560059	P37231	344		-7.89886634610593
111	0.00225316288387744	Q8WTQ7	345		NA
101	0.00225148021302736	Q9GZZ9	346		3.45901679992676
184	0.00224910928673344	Q9NU22	347		9.64074119180441
831	0.00224256939995091	O00505	348		-9.43778688134626
186	0.00223369730695786	Q03468	349		-6.19973453017883
1591	0.00223335956246349	Q9UPP1	350		-6.1798107624054
209	0.00219864523640364	P55157	351		NA
154	0.00219011283007562	O95197	352		4.63110064156353
911	0.00217826984038382	Q16644	353		0.0137239759787917
33	0.00217815504266113	P14921	354		0.000122741868835874
1251	0.00217805803667202	P63208	355		0.00679389154538512
130	0.00217701588506206	P48059	356		-0.0109389312565327
1461	0.00215515782919859	Q9P2E2	357		NA
1861	0.00215437616522197	P01588	358		NA
140	0.00213104045679056	P85037	359		3.36877655982971
1471	0.00212635586945494	Q99962	360		NA
162	0.00212068514577374	P35613	361		7.37246942520142
207	0.00211991344163374	P01135	362		3.29038528259844
115	0.00211775871799393	Q92609	363		-4.46742641925812
167	0.00211742679369246	Q9UGI9	364		NA
97	0.00211511171391776	Q96T23	365		7.52480506896973
187	0.00210852808666653	P05305	366		NA
138	0.00209922135941891	O00712	367		0.00557600613683462
107	0.00209051226953992	P05362	368		-0.00810748152434826
109	0.00207336277877088	P13612	369		-0.00210009957663715
103	0.00207156642183002	P23588	370		7.58862614631653
461	0.00206150994872362	Q14978	371		-3.38596454681829
84	0.00203683796255111	Q15149	372		13.6296238163486
72	0.00203093415605461	Q9NY12	373		0.0193651150912046
66	0.0019354678863016	Q7Z3T8	374		NA
71	0.00192100221798708	Q13129	375		10.1460762023926
160	0.00190864867163267	P31431	376		3.74099863087758
741	0.001883933720232	O75886	377		-8.26987648010254
1281	0.00188183062271404	O94806	378		-0.00713309226557612
124	0.00186299768364597	Q00765	379		NA
77	0.00185767623426569	Q08345	380		-0.0059844022616744
82	0.00184813818287303	P60033	381		-0.00204041367396712
78	0.00181777249484852	Q7Z699	382		15.2363800201565
721	0.00176725750230192	Q13404	383		NA
541	0.00176115033501622	O95817	384		-3.1087729241699
3	0.00175061028451592	Q02539	385		NA
1091	0.00174584952675812	Q9BUZ4	386		-2.94593293499202
176	0.00170997144933949	Q15121	387		6.02990263712127
128	0.00169033375040357	Q9NWX5	388		3.83918004622683
169	0.00160430724716459	P13688	389		0.000541536544915289
155	0.00159330024874265	P29590	390		4.17673242092133
1721	0.00157642899586111	Q29RF7	391		-4.25577973551117
183	0.00157292591997479	Q9C0C7	392		-2.59058380126953
132	0.00157025982428121	Q96EQ0	393		0.00393310468643904
196	0.00155864937706262	Q12866	394		NA
182	0.00155803699196674	Q6ZNE5	395		0.00871107820421457
81	0.00153831747663807	Q15077	396		NA
163	0.0015331958800325	Q7Z2Z1	397		-1.42367899417877
202	0.00150701570706284	P01138	398		NA
185	0.00149424291793801	P22413	399		0.00284515274688601
1621	0.0013911057059875	P60568	400		NA
178	0.00138113668901733	O00220	401		-0.0120449317619205
1751	0.00136044410831563	P01275	402		NA
158	0.00131003820354169	Q8NDT2	403		4.39292192459106
94	0.00125712133960558	Q02763	404		0.00290309777483344
203	0.00121550019602273	Q8WU20	405		0.0195055529475212
206	0.00120438028760437	P49767	406		-0.00173356209415942
1451	0.000921203744580551	P05166	407		-5.02549982070923
204	0.00071039545347313	Q9Y3Q3	408		3.54312054160982
