# Supplementary material for: Integrative multi-omics defines melanoma drug response networks and ARID1A-dependent resistance mechanisms
Source: Mol Syst Biol. 2026 Feb 18;22(5):685–711. doi: 10.1038/s44320-025-00183-5 (PMC13144321; doi:10.1038/s44320-025-00183-5)
Supplement: Supplementary file 13 — Source data Fig. 3 [file 44320_2025_183_MOESM13_ESM.zip › MSB-2025-12988R_SourceDataForFigure 3/3B_vertex.csv]

	name	prize	type	Gene_name
O00358	O00358	30	Terminal	FOXE1
O14733	O14733	16	Steiner	MAP2K7
O14757	O14757	30	Terminal	CHEK1
O43318	O43318	30	Terminal	MAP3K7
O43602	O43602	3	Steiner	DCX
O60293	O60293	2	Steiner	ZFC3H1
O75385	O75385	30	Terminal	ULK1
O95602	O95602	30	Terminal	POLR1A
O95707	O95707	12	Steiner	POP4
P00519	P00519	30	Terminal	ABL1
P00533	P00533	30	Terminal	EGFR
P01106	P01106	30	Terminal	MYC
P01116	P01116	2	Steiner	KRAS
P04049	P04049	30	Terminal	RAF1
P04626	P04626	30	Terminal	ERBB2
P04792	P04792	30	Terminal	HSPB1
P05771	P05771	30	Terminal	PRKCB
P06213	P06213	30	Terminal	INSR
P07948	P07948	30	Terminal	LYN
P08069	P08069	30	Terminal	IGF1R
P08581	P08581	30	Terminal	MET
P08621	P08621	1	Steiner	SNRNP70
P10412	P10412	1	Steiner	HIST1H1E
P12931	P12931	30	Terminal	SRC
P14921	P14921	1	Steiner	ETS1
P15927	P15927	30	Terminal	RPA2
P16104	P16104	30	Terminal	H2AFX
P16401	P16401	1	Steiner	HIST1H1B
P17096	P17096	7	Steiner	HMGA1
P17252	P17252	30	Terminal	PRKCA
P17612	P17612	30	Terminal	PRKACA
P18031	P18031	30	Terminal	PTPN1
P19419	P19419	6	Steiner	ELK1
P19784	P19784	30	Terminal	CSNK2A2
P21860	P21860	30	Terminal	ERBB3
P23588	P23588	2	Steiner	EIF4B
P26196	P26196	1	Steiner	DDX6
P27635	P27635	30	Terminal	RPL10
P27986	P27986	30	Terminal	PIK3R1
P28370	P28370	12	Steiner	SMARCA1
P31749	P31749	30	Terminal	AKT1
P35637	P35637	13	Steiner	FUS
P38646	P38646	29	Steiner	HSPA9
P40337	P40337	1	Steiner	VHL
P40763	P40763	8	Steiner	STAT3
P42345	P42345	30	Terminal	MTOR
P46108	P46108	30	Terminal	CRK
P49790	P49790	30	Terminal	NUP153
P51151	P51151	12	Steiner	RAB9A
P51812	P51812	30	Terminal	RPS6KA3
P57740	P57740	30	Terminal	NUP107
P61006	P61006	18	Steiner	RAB8A
P61981	P61981	30	Terminal	YWHAG
P62834	P62834	1	Steiner	RAP1A
P62888	P62888	30	Terminal	RPL30
P62993	P62993	30	Terminal	GRB2
P63208	P63208	1	Steiner	SKP1
P67809	P67809	30	Terminal	YBX1
P68400	P68400	30	Terminal	CSNK2A1
P78346	P78346	8	Steiner	RPP30
P78527	P78527	30	Terminal	PRKDC
Q00403	Q00403	4	Steiner	GTF2B
Q04917	Q04917	30	Terminal	YWHAH
Q05397	Q05397	30	Terminal	PTK2
Q08945	Q08945	3	Steiner	SSRP1
Q12888	Q12888	30	Terminal	TP53BP1
Q13131	Q13131	30	Terminal	PRKAA1
Q13542	Q13542	2	Steiner	EIF4EBP2
Q14197	Q14197	30	Terminal	MRPL58
Q15149	Q15149	1	Steiner	PLEC
Q5UIP0	Q5UIP0	5	Steiner	RIF1
Q5VT25	Q5VT25	1	Steiner	CDC42BPA
Q7Z3T8	Q7Z3T8	5	Steiner	ZFYVE16
Q8N0Z3	Q8N0Z3	1	Steiner	SPICE1
Q8N5C8	Q8N5C8	1	Steiner	TAB3
Q8WUD1	Q8WUD1	30	Terminal	RAB2B
Q8WUM0	Q8WUM0	30	Terminal	NUP133
Q92844	Q92844	12	Steiner	TANK
Q96SB8	Q96SB8	8	Steiner	SMC6
Q9BX66	Q9BX66	2	Steiner	SORBS1
Q9H792	Q9H792	1	Steiner	PEAK1
Q9H9A5	Q9H9A5	30	Terminal	CNOT10
Q9NP72	Q9NP72	18	Steiner	RAB18
Q9NYJ8	Q9NYJ8	30	Terminal	TAB2
Q9P0L2	Q9P0L2	5	Steiner	MARK1
Q9UQ35	Q9UQ35	12	Steiner	SRRM2
Q9Y265	Q9Y265	27	Steiner	RUVBL1
Q9Y4A5	Q9Y4A5	30	Terminal	TRRAP
