# Supplementary material for: Integrative multi-omics defines melanoma drug response networks and ARID1A-dependent resistance mechanisms
Source: Mol Syst Biol. 2026 Feb 18;22(5):685–711. doi: 10.1038/s44320-025-00183-5 (PMC13144321; doi:10.1038/s44320-025-00183-5)
Supplement: Supplementary file 13 — Source data Fig. 3 [file 44320_2025_183_MOESM13_ESM.zip › MSB-2025-12988R_SourceDataForFigure 3/3C.csv]

	X	Gene	logFC	AveExpr	t	P.Value	adj.P.Val	B	Protein	psite	Category	sign	sig_label	y_star
3	LEO1;S630;	LEO1;S630;	-1.62512115095414	2.66176796212679e-16	-16.4505023202907	1.80819163722578e-18	1.73767216337397e-15	31.9466104884717	LEO1	S630	Stemness	TRUE	***	-1.92315293505138
8	SIRT1;S47;	SIRT1;S47;	-2.01032403055353	1.16969925808722e-16	-13.6759676953773	6.12063922483762e-16	2.20572536065086e-13	26.2593320829403	SIRT1	S47	EMT	TRUE	***	-2.30835581465077
30	SRRM2;T1531;	SRRM2;T1531;	1.25509594884265	-1.47286283698412e-16	9.45179775846689	2.3764026847805e-11	2.28372298007406e-09	15.8047026277211	SRRM2	T1531	Spliceosome	FALSE	***	1.55312773293989
38	TP53BP1;S771;	TP53BP1;S771;	-1.09173513394542	1.9309124405218e-17	-9.04363711102833	7.44338450006428e-11	5.64717829307508e-09	14.6694829404125	TP53BP1	S771	DNA Repair	TRUE	***	-1.38976691804266
48	ULK1;S556;	ULK1;S556;	1.63979388845344	-8.01277034141668e-17	8.50056426639819	3.51255356331424e-10	2.10972748396562e-08	13.1262064043656	ULK1	S556	EMT	FALSE	***	1.93782567255068
135	SSRP1;S659;	SSRP1;S659;	-2.98031784097241	-7.93016446160826e-17	-6.31867445152538	2.45947025958229e-07	5.22406087706384e-06	6.61726269474492	SSRP1	S659	Spliceosome	TRUE	***	-3.27834962506965
138	SRRM2;S1124;	SRRM2;S1124;	1.87043149850307	6.09631392986135e-17	6.29166087679816	2.67342691908912e-07	5.58513754183618e-06	6.53462606565573	SRRM2	S1124	Spliceosome	FALSE	***	2.16846328260031
142	TP53BP1;S525;	TP53BP1;S525;	-1.2059964553073	-4.11377281445929e-17	-6.16564260191992	3.94664972046489e-07	8.01281066485936e-06	6.14889514546365	TP53BP1	S525	DNA Repair	TRUE	***	-1.50402823940454
186	TP53BP1;S222;	TP53BP1;S222;	-1.93324386721258	-1.65211759616839e-18	-5.66419992640163	1.8660791117681e-06	2.89242262324055e-05	4.61307410749813	TP53BP1	S222	DNA Repair	TRUE	***	-2.23127565130982
194	TP53BP1;S366;	TP53BP1;S366;	-1.50393715527687	2.77638362036098e-16	-5.58297765762355	2.40030287231002e-06	3.56704803137617e-05	4.3646672017361	TP53BP1	S366	DNA Repair	TRUE	***	-1.80196893937411
259	SRRM2;S1188;	SRRM2;S1188;	0.720841804158504	-1.41183774327565e-16	4.98636377183699	1.51586505137634e-05	0.000168735094328879	2.55145943855966	SRRM2	S1188	Spliceosome	FALSE	***	1.01887358825574
328	TP53BP1;S1101;	TP53BP1;S1101;	2.7811361164442	1.11683149500983e-16	4.64238068575109	4.33878665993074e-05	0.000381363473798181	1.52206356660895	TP53BP1	S1101	DNA Repair	FALSE	***	3.07916790054144
375	LEO1;S658;	LEO1;S658;	-1.00463598004829	-8.77274443565414e-17	-4.40578679254579	8.87228061343705e-05	0.000681764666473014	0.824660968175818	LEO1	S658	Stemness	TRUE	***	-1.30266776414553
379	SRRM2;S1483;	SRRM2;S1483;	-0.564800553943846	4.78288044090748e-17	-4.39902088074015	9.0545820545075e-05	0.00068876939480594	0.804870125100751	SRRM2	S1483	Spliceosome	TRUE	***	-0.862832338041087
400	RIF1;S2161;	RIF1;S2161;	1.34159189721655	4.07040472755987e-16	4.31768463391389	0.000115560442567411	0.000832901889804616	0.567685588782066	RIF1	S2161	DNA Repair	FALSE	***	1.63962368131379
407	RIF1;S1422;	RIF1;S1422;	-1.22428972123157	3.84736885207713e-17	-4.27451003606853	0.000131477570572023	0.000930523665379197	0.442352701728476	RIF1	S1422	DNA Repair	TRUE	***	-1.52232150532881
445	SRRM2;S1179;	SRRM2;S1179;	-0.369660858937057	3.60161635964709e-17	-4.09089491649717	0.000226755459321007	0.00146584431374527	-0.0858843956665218	SRRM2	S1179	Spliceosome	TRUE	**	-0.667692643034298
466	ULK1;S623;	ULK1;S623;	-0.335398760723308	1.95156391047391e-17	-4.00131033524708	0.000295118337625788	0.00182580722612693	-0.340557986855694	ULK1	S623	EMT	TRUE	**	-0.633430544820549
481	SRRM2;S1320;	SRRM2;S1320;	-0.671431007098598	-4.07350244805268e-17	-3.95048362520554	0.000342445175685633	0.00205253522141721	-0.484087360579298	SRRM2	S1320	Spliceosome	TRUE	**	-0.969462791195839
555	SRRM2;S1152;	SRRM2;S1152;	0.530922642130863	2.1477528750189e-18	3.67191949196407	0.000765357218405757	0.0039757204696645	-1.25708462246269	SRRM2	S1152	Spliceosome	FALSE	**	0.828954426228104
559	SRRM2;S323;	SRRM2;S323;	-1.03434395588134	-8.95447737123266e-17	-3.66257116553727	0.000786021985999699	0.00405384863262456	-1.28259458627966	SRRM2	S323	Spliceosome	TRUE	**	-1.33237573997858
663	TP53BP1;S500;	TP53BP1;S500;	-0.74133637328353	1.36299701683892e-16	-3.33294104430673	0.00197818620976885	0.00860005875117612	-2.16175978402089	TP53BP1	S500	DNA Repair	TRUE	**	-1.03936815738077
854	SRRM2;S1083;	SRRM2;S1083;	-0.251098051904771	3.53759680279556e-17	-2.87754803129141	0.00665702247850918	0.022473297196185	-3.30062047713078	SRRM2	S1083	Spliceosome	TRUE	*	-0.549129836002012
901	RIF1;S1616;	RIF1;S1616;	0.278615555448605	5.37970792252331e-18	2.79269757472751	0.00826968833084569	0.0264611669898203	-3.50155142211318	RIF1	S1616	DNA Repair	FALSE	*	0.576647339545846
921	SRRM2;T1003;	SRRM2;T1003;	0.21590230148367	-4.83244396879253e-18	2.75376839871765	0.0091254345804651	0.0285513842812825	-3.59244150980361	SRRM2	T1003	Spliceosome	FALSE	*	0.513934085580911
935	SRRM2;S2581;	SRRM2;S2581;	-0.212585665876483	2.5008930111999e-17	-2.72776731915078	0.00974208681505426	0.0300124075674901	-3.65268308340423	SRRM2	S2581	Spliceosome	TRUE	*	-0.510617449973724
938	TP53BP1;S1094;	TP53BP1;S1094;	-0.671447763661814	1.6934205360726e-17	-2.72299125039735	0.00985947942284728	0.0302624373237752	-3.66370782740599	TP53BP1	S1094	DNA Repair	TRUE	*	-0.969479547759055
1019	SRRM2;S2449;	SRRM2;S2449;	0.575857461455182	8.45884209238214e-17	2.57202678169068	0.0143189301484073	0.0405117523237078	-4.00547118675834	SRRM2	S2449	Spliceosome	FALSE	*	0.873889245552423
1049	RIF1;S1046;	RIF1;S1046;	0.411781024863203	-2.51121874617595e-17	2.5259007817562	0.0160133881895609	0.0440101030986692	-4.10722323127465	RIF1	S1046	DNA Repair	FALSE	*	0.709812808960444
1063	RIF1;S1554;	RIF1;S1554;	0.491114302587843	3.76682811926392e-17	2.49263904485227	0.0173471054292212	0.0470463623579368	-4.17979632411472	RIF1	S1554	DNA Repair	FALSE	*	0.789146086685084
1110	TP53BP1;S1068;	TP53BP1;S1068;	0.298796500637927	3.01924490699773e-17	2.40798697515614	0.0212110081758293	0.0550912942080324	-4.36140176122524	TP53BP1	S1068	DNA Repair	FALSE		0.596828284735168
1123	RIF1;S2196;	RIF1;S2196;	-0.285124401285925	-6.72205346941013e-17	-2.37686115814383	0.0228177375249636	0.0585783947323864	-4.42703686486877	RIF1	S2196	DNA Repair	TRUE		-0.583156185383166
1149	SRRM2;T983;	SRRM2;T983;	-0.377930352094528	3.50042415688177e-18	-2.32629082383988	0.0256640542720413	0.0643946635912055	-4.5323398608554	SRRM2	T983	Spliceosome	TRUE		-0.675962136191769
1284	SRRM2;S994;	SRRM2;S994;	0.305069687650314	2.27992228271237e-17	2.09216440191504	0.0434350233726735	0.0975258351895775	-4.99746396213484	SRRM2	S994	Spliceosome	FALSE		0.603101471747555
