# Supplementary material for: Integrative multi-omics defines melanoma drug response networks and ARID1A-dependent resistance mechanisms
Source: Mol Syst Biol. 2026 Feb 18;22(5):685–711. doi: 10.1038/s44320-025-00183-5 (PMC13144321; doi:10.1038/s44320-025-00183-5)
Supplement: Supplementary file 13 — Source data Fig. 3 [file 44320_2025_183_MOESM13_ESM.zip › MSB-2025-12988R_SourceDataForFigure 3/3D.csv]

term	pvalue	odds_ratio	log_pval
ADP signalling through P2Y purinoceptor 1	0.06825789234579517	16.494444444444444	1.1658471259126781
AKT phosphorylation of cytosolic targets	0.009679814030230929	15.293338240706662	2.0141329863300714
AKT phosphorylation of nuclear targets	0.09607250487889295	10.994708994708995	1.017400885878964
AKT signaling pathway	0.0015268100578325278	14.977644230769231	2.816214987806788
AMPK inhibition of chREBP transcriptional activation activity	0.05879835403491427	19.794285714285717	1.230634831127252
AMPK signaling	2.9595383307047704e-08	15.392821782178217	7.528776030854902
AP-1 transcription factor network	0.15978144828728746	2.873587129880036	0.7964736466376321
APC/C-mediated degradation of cell cycle proteins	0.5682114751539241	1.2024970963995354	0.24548999985330558
APOBEC3G-mediated resistance to HIV-1 infection	0.05879835403491427	19.794285714285717	1.230634831127252
ATF2 transcription factor network	0.12198253145014577	3.420392674476159	0.9137023581612838
ATM pathway	0.013123591209484912	6.503867056856187	1.88194730603896
ATM-dependent DNA damage response	0.0015024567283429154	6.44479711227284	2.823198027087294
ATR activation in response to replication stress	3.898444915901908e-07	45.84730803177405	6.4091085978775375
Abl role in Robo-Slit signaling	0.09607250487889295	10.994708994708995	1.017400885878964
Actin cytoskeleton regulation	0.00010472431193099714	4.71650961780957	3.97995248439766
Actions of nitric oxide in the heart	0.012410313023787832	6.648717948717948	1.9062172642072097
Activated AMPK stimulation of fatty-acid oxidation in muscle	0.0008604752211580153	18.725661057692307	3.0652616314018313
Activation of BH3-only proteins	0.1662701545700176	5.818487394957983	0.7791856994803751
Activation of DNA fragmentation factor	0.13187721709433686	7.610256410256412	0.8798302260217961
Activation of NF-kappaB in B cells	0.5023849518071255	1.4510504201680672	0.29896337772031356
Activation of PKC through G-protein coupled receptors	0.0027035126475499875	33.14673046251993	2.5680715943708345
Activation of Rac	0.009679814030230929	15.293338240706662	2.0141329863300714
Activation of Src by protein tyrosine phosphatase alpha	0.00015547791668420814	37.46574519230769	3.8083312873012174
Activation of TRKA receptors	0.002041124169629018	39.77799043062201	2.690130574635033
Activation of chaperones by IRE1 alpha	0.3906684086451852	2.0576388888888886	0.4081917065274246
Activation of mRNA upon binding of the cap-binding complex and eIFs, and subsequent binding to 43S	0.020585795695969262	5.437237762237762	1.6864323417007383
Activation of the pre-replicative complex	0.0036532107038293755	10.694196428571429	2.4373252785487036
Acute myeloid leukemia	0.0002903207119948958	9.496244733467668	3.5371219797238846
Adaptive immune system	2.2583029168333385e-07	4.020151042373265	6.646217804534281
Adherens junction cell adhesion	3.976175004977818e-09	15.862227324913894	8.400534509077653
Adhesion and diapedesis of granulocytes	0.1492466427111281	6.594920634920635	0.82609542950131
Adhesion and diapedesis of lymphocytes	0.009679814030230929	15.293338240706662	2.0141329863300714
Adipocytokine signaling pathway	0.0006090072591961599	7.985051625828324	3.2153775306675416
Adipogenesis	0.15241236075724388	2.274442160892543	0.8169798099585286
Adrenergic pathway	0.0027448148970663213	4.580266075388026	2.5614869378780916
Adrenoceptors	0.09607250487889295	10.994708994708995	1.017400885878964
Advanced glycosylation endproduct receptor signaling	0.13187721709433686	7.610256410256412	0.8798302260217961
Agrin in postsynaptic differentiation	0.00011767932655050617	11.7103183562881	3.929299825632633
Aldosterone-regulated sodium reabsorption	0.0008994054434912475	10.281184194227672	3.0460444882701263
Alpha-4 beta-7 integrin signaling	1.9840791716381742e-06	66.93397745571659	5.702441001980451
Alpha-6 beta-1 and alpha-6 beta-4 integrin signaling	2.043086918049101e-08	20.967538208917517	7.68971315699646
Alpha-6 beta-4 integrin signaling pathway	6.982654863126057e-07	23.37298311444653	6.155979423624769
Alpha-9 beta-1 integrin pathway	0.0001245026003162631	18.240667545015373	3.9048215779561075
Alpha-M beta-2 integrin signaling	3.717610984386974e-06	16.872357723577235	5.42973605732185
Alpha-V beta-3 integrin/OPN pathway	0.00400157627888376	10.324933687002654	2.397768900078892
Alpha-synuclein signaling	0.0003225380806749346	13.833083458270863	3.4914190027321106
Alzheimer's disease	0.8215978285273494	0.5810087348548887	0.08534071724407422
Amine ligand-binding G-protein coupled receptors	0.35252158312286225	2.352267573696145	0.45281428819255004
Amoebiasis	0.004357519520421866	4.971642795347496	2.360760658700468
Androgen receptor proteolysis and transcription regulation	0.024510506040284787	5.067633637548892	1.6106477222756816
Androgen receptor regulation of biosynthesis and transcription	0.10245278586234327	3.816157526683843	0.9894762279099948
Androgen receptor signaling, proteolysis, and transcription regulation	3.198034044987001e-06	10.075047132518396	5.495116917240413
Angiogenesis	3.553004096715145e-06	26.532958610117525	5.449404291756449
Angiopoietin receptor Tie2-mediated signaling	6.128943899184115e-11	25.80721393034826	10.212614353910784
Angiotensin II-mediated activation of JNK pathway via Pyk2-dependent signaling	5.307125980867978e-09	25.5628078817734	8.275140602940354
Angiotensin II-stimulated signaling through G-proteins and beta-arrestin	0.02770020458029133	4.821727667493796	1.5575170234350628
Antigen presentation: folding, assembly, and peptide loading of class I MHC proteins	0.04508348323861128	2.4045658536585366	1.3459825368835296
Antigen-activated B-cell receptor generation of second messengers	4.142097202485654e-09	7.999585621050452	8.382779713745846
Antiviral mechanism by interferon-stimulated genes	0.03470877218227799	4.395008484162896	1.45956074916042
Apoptosis	3.6986693917851336e-05	4.873426724137931	4.431954486673321
Apoptosis intrinsic pathway	0.2689522565649525	3.295079365079365	0.570324807546495
Apoptosis modulation and signaling	0.5593671868374317	1.2326785714285715	0.25230301346218037
Apoptosis regulation	0.5503426177429674	1.2644078144078144	0.25936685474482796
Apoptotic cleavage of cellular proteins	0.013829082312022623	12.424043062200958	1.8592066384046468
Apoptotic execution phase	0.00018936084596325717	10.487965210355988	3.7227098148785416
Apoptotic signaling in response to DNA damage	0.0011636947185481587	16.643429487179485	2.934160936730033
Arf6 integrin-mediated signaling pathway	0.08997253145472087	4.134968102073365	1.0458900600993357
Arf6 signal transduction regulation	6.100503970878861e-08	24.56389452332657	7.21463428585303
Arrhythmogenic right ventricular cardiomyopathy (ARVC)	0.5364597178863323	1.3151746031746032	0.27046288312297284
Asparagine N-linked glycosylation	0.5811477030470013	1.1598879551820729	0.23571347438090817
Association of TriC/CCT with target proteins during biosynthesis	0.2615216927678138	3.4088669950738915	0.5824922813335401
Attenuation of GPCR signaling	0.006206098867546393	19.88421052631579	2.2071813100783397
Atypical NF-kappaB pathway	2.714105749723708e-05	28.67494824016563	4.5663732349272985
Aurora B signaling	0.0006818746548797368	11.139559849704776	3.1662954518789324
Autophagy regulation	0.005593467031213795	9.071678321678322	2.2523189173763645
Axon guidance	2.1181194160838937e-07	5.420413564929694	6.6740495587307445
Axonal growth stimulation	0.05879835403491427	19.794285714285717	1.230634831127252
Axonogenesis regulation by p75 neurotrophin receptor	0.09607250487889295	10.994708994708995	1.017400885878964
B cell survival pathway	0.0006128537494424964	21.402815934065934	3.212643152542202
B lymphocyte cell surface molecules	0.11415488298026073	8.994805194805195	0.9425055068103964
BAD activation and translocation to mitochondria	0.07762280373125871	14.137414965986393	1.1100106746206948
BAD phosphorylation mediated by IGF1R signaling	8.989650244173472e-05	20.06666666666667	4.046257204816307
BAD phosphorylation regulation	0.002721981626477509	11.97923076923077	2.5651148106339194
BARD1 signaling events	0.2615216927678138	3.4088669950738915	0.5824922813335401
BDNF signaling pathway	0.04943891232480906	2.347522865853658	1.3059310924606982
BMAL1-CLOCK/NPAS2 activates circadian expression	0.0584107341942329	5.3671278934436835	1.23350733485772
BMP receptor signaling	0.35252158312286225	2.352267573696145	0.45281428819255004
BRCA1, BRCA2 and ATR roles in cancer susceptibility	0.20736022670563956	4.4950216450216445	0.683274540997799
BTG family proteins and cell cycle regulation	4.603415344355634e-06	50.19565217391304	5.336919839004787
Bacterial invasion of epithelial cells	1.434682546180192e-10	18.68918032786885	9.843244185128059
Basal cell carcinoma	0.43235445743076456	1.7951515151515152	0.3641600592335059
Basigin interactions	0.23104018618274688	3.955047619047619	0.6363124741359613
Beta-1 integrin cell surface interactions	0.14578325524382296	3.051012145748988	0.8362923564901612
Beta-3 integrin cell surface interactions	0.35904054795375756	2.2974529346622368	0.4448565019560531
Beta-alanine metabolism	0.20736022670563956	4.4950216450216445	0.683274540997799
Beta-arrestin-dependent recruitment of Src kinases in GPCR signaling	0.1662701545700176	5.818487394957983	0.7791856994803751
Binding of RNA by insulin-like growth factor 2 mRNA binding proteins (IGF2BPs/IMPs/VICKZs)	0.08689403031341879	12.369642857142857	1.0610100588907552
Bioactive peptide-induced signaling pathway	6.139042437585948e-05	13.6132248753608	4.211899364445782
Bladder cancer	0.0008994054434912475	10.281184194227672	3.0460444882701263
Bone mineralization regulation	0.11415488298026073	8.994805194805195	0.9425055068103964
C-Myb transcription factor network	0.055803474290710434	3.5981232622798887	1.2533387613077156
C-Myc pathway	0.23104018618274688	3.955047619047619	0.6363124741359613
CBL signaling regulation	2.331368631140793e-08	46.77523452157599	7.632389051313084
CBL-mediated ligand-induced downregulation of EGF receptors	3.025499331280699e-11	101.87254901960783	10.519202938722673
CCR3 signaling in eosinophils	0.0015268100578325278	14.977644230769231	2.816214987806788
CD28 co-stimulation	7.776606610523205e-10	34.09688013136289	9.109209869824635
CD28-dependent PI3K/Akt signaling	2.237634403647458e-06	29.65733866362079	5.650210869303947
CD28-dependent Vav1 pathway	0.11415488298026073	8.994805194805195	0.9425055068103964
CD40/CD40L signaling	0.2763084048726825	3.18863287250384	0.558605904318704
CD8/T cell receptor downstream pathway	0.032279855776334805	4.5286276223776225	1.4910684143366424
CDC42 activity regulation	0.2689522565649525	3.295079365079365	0.570324807546495
CDC42 signaling events	0.005693553127368484	5.97649433989473	2.2446166225304727
CDO in myogenesis	0.2615216927678138	3.4088669950738915	0.5824922813335401
COPII-mediated vesicle transport	0.09607250487889295	10.994708994708995	1.017400885878964
CREB transcription factor and its extracellular signals	3.553004096715145e-06	26.532958610117525	5.449404291756449
CRMPs in Sema3A signaling	2.127688229027612e-05	30.882199925678187	4.672092009052073
CTCF pathway	0.03200092321960178	7.641884431358116	1.4948374921990022
CTL mediated immune response against target cells	0.13187721709433686	7.610256410256412	0.8798302260217961
CTLA4 inhibitory signaling	0.0015268100578325278	14.977644230769231	2.816214987806788
CXCR4 signaling pathway	2.798131106647977e-15	18.129536082474228	14.553131940466136
Cadmium-induced DNA biosynthesis and proliferation in macrophages	0.013829082312022623	12.424043062200958	1.8592066384046468
Calcineurin in effects in keratinocyte differentiation	0.016949238781028064	11.042530568846358	1.7708498019224135
Calcineurin-dependent NFAT signaling role in lymphocytes	0.018764192265630673	5.642960812772134	1.726670125742217
Calcium regulation in the cardiac cell	0.19186093904639925	2.025313971742543	0.7170134342449078
Calcium signaling by HBx of hepatitis B virus	0.0005084578317097514	23.050295857988168	3.2937450588968837
Calcium signaling pathway	0.0022656744130077735	4.113058595531236	2.6448024999419735
Cap-dependent translation initiation	0.038524418383975224	4.208694474539545	1.4142639092490465
Capped intron-containing pre-mRNA processing	0.1644517975357503	2.19029270361991	0.783961375111756
Carbohydrate metabolism	0.6884850038297288	0.8405921563816302	0.16210551484776403
Caspase cascade in apoptosis	0.022501219933465957	5.245951417004048	1.6477939353992994
Caspase-mediated cleavage of cytoskeletal proteins	0.00728620391155583	18.07568508046977	2.1374986787674084
Cdc25 and Chk1 regulatory pathway in response to DNA damage	0.10515915097086782	9.894761904761905	0.9781529289383982
Cell adhesion molecules (CAMs)	0.15241236075724388	2.274442160892543	0.8169798099585286
Cell cycle	0.00640215293852794	2.526027088036117	2.193673955376922
Cell cycle checkpoints	0.006833079191407569	4.441103187559069	2.1653835460280773
Cell cycle negative regulation by p75 neurotrophin receptor	0.06825789234579517	16.494444444444444	1.1658471259126781
Cell cycle progression regulation by PLK3	0.1829546094230473	5.205513784461153	0.737656644270971
Cell cycle: G1/S checkpoint	0.034148120061592326	7.358497253234095	1.4666332003089513
Cell cycle: G2/M checkpoint	0.03200092321960178	7.641884431358116	1.4948374921990022
Cell death signaling by NRIF in the nucleus	0.15780120611124027	6.182440476190476	0.8018896817003982
Cell differentiation by G alpha (i/o) pathway inferred from mouse Neuro2A model	0.009784658400783443	7.298780487804878	2.009454331706992
Cell differentiation pathway	0.1911717961442931	4.945	0.7185761794364753
Cell junction organization	0.010647144007363132	4.940180115703464	1.9727668718667912
Cell surface interactions at the vascular wall	4.071227765176858e-08	12.118232367573894	7.390274600299927
Cell to cell adhesion signaling	2.714105749723708e-05	28.67494824016563	4.5663732349272985
Cell-cell communication	8.302104633329212e-08	9.553361344537816	7.080811797410024
Cell-extracellular matrix interactions	0.0006128537494424964	21.402815934065934	3.212643152542202
Cells and molecules involved in local acute inflammatory response	0.013829082312022623	12.424043062200958	1.8592066384046468
Ceramide signaling pathway	0.08997253145472087	4.134968102073365	1.0458900600993357
ChREBP regulation by carbohydrates and cAMP	0.0013375095180349244	15.766700404858298	2.87370311875321
Chagas disease	0.2846048081006028	1.9218655641752216	0.5457577672386574
Chemokine signaling pathway	8.233515914767266e-09	8.32320027688048	8.084414670703309
Chk1/Chk2(Cds1)-mediated inactivation of cyclin B-Cdk1 complex	0.05879835403491427	19.794285714285717	1.230634831127252
Chondroitin sulfate/dermatan sulfate metabolism	0.3906684086451852	2.0576388888888886	0.4081917065274246
Chromatin remodeling by hSWI/SNF ATP-dependent complexes	0.000729996287831548	19.975	3.1366793483430695
Chromosome maintenance	0.00401829670234727	5.0725703638325	2.395957999037536
Chronic myeloid leukemia	9.52174103133572e-06	10.61267193444542	5.021283634475802
Chylomicron-mediated lipid transport	0.013829082312022623	12.424043062200958	1.8592066384046468
Circadian rhythm	0.1320628242548391	3.25170601615813	0.8792194192758161
Class A GPCRs (rhodopsin-like)	0.726654380601438	0.7798663324979114	0.13867210398034294
Collagen binding in corneal epithelia mediated by Erk and PI-3 Kinase	0.0239841090626244	9.03305785123967	1.6200764096297073
Colorectal cancer	0.1320628242548391	3.25170601615813	0.8792194192758161
Control of gene expression by vitamin D receptor	7.951095811069867e-06	21.914309835373576	5.099573013242269
Cooperation of prefoldin and TriC/CCT in actin and tubulin folding	0.24643431450638809	3.661728395061728	0.6082988193843315
Corticosteroids and cardioprotection	0.0008604752211580153	18.725661057692307	3.0652616314018313
Costimulation by the CD28 family	4.896982068763623e-08	14.427985767326732	7.310071486231173
Cyclin A-Cdk2-associated events at S phase entry	0.5221502855610567	1.3701719576719578	0.28220448014675403
Cyclin D-associated events in G1	0.32577919755916224	2.6003759398496236	0.4870766507632446
Cyclins and cell cycle regulation	0.21533310138577058	4.299378881987578	0.6668892045276783
Cystic fibrosis transmembrane conductance regulator (CFTR) and beta 2 adrenergic receptor (b2AR) pathway	0.11415488298026073	8.994805194805195	0.9425055068103964
Cytokine-cytokine receptor interaction	0.005611128089889267	3.136059877038225	2.2509498171819198
Cytoskeletal remodeling regulation and cell spreading by IPP complex components	8.033815505160968e-05	49.95913461538461	4.095078145968867
Cytosolic tRNA aminoacylation	0.2232261560962781	4.120039682539682	0.6512549191307628
DCC-mediated attractive signaling	0.00041619688419863675	24.972355769230766	3.3807011753987886
DNA repair	0.0007097448140700004	6.055317073170732	3.1488977720729903
DNA replication	0.15771818131309248	1.9498910675381265	0.8021182395257874
DNA replication pre-Initiation	0.01244915377624501	4.706791702188122	1.9048601684716675
DNA strand elongation	0.00400157627888376	10.324933687002654	2.397768900078892
DNA-PK pathway in nonhomologous end joining	0.0006128537494424964	21.402815934065934	3.212643152542202
Deadenylation of mRNA	0.0017320834228883566	14.263736263736263	2.761431194750784
Deadenylation-dependent mRNA decay	0.01385983894954082	6.365180032733224	1.8582418161695293
Deposition of new CENP-A-containing nucleosomes at the centromere	0.3718831495973858	2.1951322751322753	0.42959349951858733
Deregulation of CDK5 in Alzheimer's disease	0.10515915097086782	9.894761904761905	0.9781529289383982
Destabilization of mRNA by AUF1 (hnRNP D0)	0.14578325524382296	3.051012145748988	0.8362923564901612
Destabilization of mRNA by KSRP	0.1662701545700176	5.818487394957983	0.7791856994803751
Destabilization of mRNA by butyrate response factor 1 (BRF1)	0.1829546094230473	5.205513784461153	0.737656644270971
Developmental biology	1.0429915880990914e-08	5.323863117076419	7.98171919421669
Diabetes pathways	0.4046304662620804	1.4532085561497328	0.39294142054847386
Differentiation pathway in PC12 cells	0.0016702104048171634	6.283070388349515	2.777228815142736
Dilated cardiomyopathy	0.0035454829499119898	5.231846682847897	2.4503245987894986
Disease	0.0004945502299032504	2.6809372356093126	3.3057895919091633
Disinhibition of SNARE formation	0.001467653313599866	49.72488038277512	2.8333765205589847
Diurnally regulated genes with circadian orthologs	0.3906684086451852	2.0576388888888886	0.4081917065274246
Dorso-ventral axis formation	0.0019537974464726823	13.61472902097902	2.7091204623362515
Double-strand break repair	7.55059193842315e-05	21.123824052885837	4.122018999958407
Downregulation of ERBB2-ERBB3 signaling	0.0003354369163310594	27.243881118881117	3.4743891430519023
Downregulation of SMAD2/3-SMAD4 transcriptional activity	0.21533310138577058	4.299378881987578	0.6668892045276783
Downstream signaling events Of B cell receptor (BCR)	0.000494030036086358	6.513296616837136	3.3062466459953517
Drug metabolism: other enzymes	0.4148483817447401	1.8989926739926741	0.3821105996806373
Dual incision reaction in GG-NER	0.0011636947185481587	16.643429487179485	2.934160936730033
Dual incision reaction in TC-NER	0.034148120061592326	7.358497253234095	1.4666332003089513
E-cadherin keratinocyte pathway	6.286765513197605e-05	22.29844337090714	4.201572737872097
E-cadherin nascent AJ-like junctions pathway	1.316857741516675e-07	21.582293523469996	6.880461138790161
E2F transcription factor network	0.17401420056116168	2.7156059513665856	0.7594153093397851
E2F-mediated regulation of DNA replication	0.29080041462787093	2.995093795093795	0.5364049785885568
E2F1 destruction pathway	0.11415488298026073	8.994805194805195	0.9425055068103964
ECM-receptor interaction	0.05424337783511207	3.6421787054409003	1.2656532739810855
EGF receptor (ErbB1) signaling pathway	6.547138972398296e-11	34.26072607260726	10.183948440458002
EGF receptor transactivation by GPCRs in cardiac hypertrophy	2.4804147248894642e-05	16.795307443365697	4.605475699144447
EGF/EGFR signaling pathway	7.560184292967307e-14	14.486103092783507	13.12146761766768
EGFR downregulation	0.03200092321960178	7.641884431358116	1.4948374921990022
EGFR interaction with phospholipase C-gamma	0.000618513902832345	11.458385093167701	3.2086505339402605
EGFR transactivation by gastrin	1.9840791716381742e-06	66.93397745571659	5.702441001980451
EGFR1 pathway	0.00016189444263222272	5.610735518940038	3.7907680590636983
EPO receptor signaling	1.2196973095638199e-06	20.95206055508831	5.913747934158469
ERBB signaling pathway	3.8988784625976956e-21	28.92006980802792	20.40906030260269
ERBB1 downstream pathway	1.2750767218036003e-07	10.612914807406266	6.894463682795915
ERBB1 internalization pathway	6.139042437585948e-05	13.6132248753608	4.211899364445782
ERBB2 role in signal transduction and oncology	2.378481823454946e-07	28.944947735191636	6.623700163143966
ERBB2/ERBB3 signaling events	3.0717932809571226e-07	18.73800309597523	6.512608013888041
ERBB4 signaling events	2.3709304753750583e-06	18.408869179600888	5.625081180987509
ERK1/ERK2 MAPK pathway	1.983916556830979e-08	16.205315268368942	7.702476598144516
ERK5 role in neuronal survival pathway	0.00016785318916553944	16.719001610305956	3.775070402858996
Effect of METS on macrophage differentiation	0.015354800793300809	11.692654095130877	1.8137558135375138
Endochondral ossification	0.004632963966611404	6.357181197760908	2.3341410775569758
Endocytosis	1.0056596192914106e-06	6.537635546151812	5.9975489879456445
Endometrial cancer	1.4840806839242006e-05	12.916658017644005	4.828542487446123
Endothelial NOS activation	0.07762280373125871	14.137414965986393	1.1100106746206948
Endothelins	3.975944476397051e-06	12.264790398918189	5.400559689104389
Energy metabolism	0.013123591209484912	6.503867056856187	1.88194730603896
Energy-dependent regulation of mTOR by LKB1-AMPK	0.000729996287831548	19.975	3.1366793483430695
Ephrin receptor A forward pathway	2.4804147248894642e-05	16.795307443365697	4.605475699144447
Ephrin receptor B forward pathway	4.887711812624131e-10	20.230221441810553	9.310894408714109
Epidermal growth factor receptor (EGFR) pathway	1.4167075752457986e-09	12.475778894472361	8.848719783883233
Epithelial cell signaling in Helicobacter pylori infection	0.0006512879289046037	7.859905946601942	3.1862269710485536
Estrogen receptor signaling pathway	0.01861087499813122	10.46084109796021	1.7302332078511333
Estrogen receptor transcription factor targets	0.2387759791032884	3.802747252747253	0.6220093654304916
Eukaryotic protein translation	2.714105749723708e-05	28.67494824016563	4.5663732349272985
Eukaryotic transcription initiation	0.35252158312286225	2.352267573696145	0.45281428819255004
Extension of telomeres	0.0030137658527297968	11.517936390532546	2.5208904921731903
FAS pathway and stress induction of heat shock protein regulation	0.0610893934808431	5.225635859984891	1.2140341866903936
FGF signaling pathway	1.1257337656414834e-08	17.43172053054362	7.948564307339188
FOXM1 transcription factor network	0.008606425752657748	7.673816568047338	2.065177173538571
FRS2-mediated activation	0.001004858903755501	17.62330316742082	2.9978949149820977
FRS2-mediated cascade	0.0610893934808431	5.225635859984891	1.2140341866903936
FSH regulation of apoptosis	0.2745903073857208	1.5257525083612042	0.5613147967539953
FSH signaling pathway	0.00016785318916553944	16.719001610305956	3.775070402858996
FYVE-finger proteins in vesicle transport	0.07762280373125871	14.137414965986393	1.1100106746206948
Factors involved in megakaryocyte development and platelet production	0.1337811567557319	2.4233114446529083	0.8736050531848554
Fas signaling pathway	2.6497977296541955e-06	8.611918201165912	5.576787276345358
Fas signaling pathway in cardiomyocytes	0.0027035126475499875	33.14673046251993	2.5680715943708345
Fas signaling pathway in hepatocytes	0.06825789234579517	16.494444444444444	1.1658471259126781
Fatty acid, triacylglycerol, and ketone body metabolism	0.2549394182560027	1.7390350877192982	0.5935630095384375
Fc epsilon receptor I signaling in mast cells	6.139042437585948e-05	13.6132248753608	4.211899364445782
Fc epsilon receptor I signaling pathway	0.00015512296011940387	8.193144363876073	3.809323916466374
Fc gamma receptor-mediated phagocytosis	4.071227765176858e-08	12.118232367573894	7.390274600299927
Fibroblast growth factor 1	0.2387759791032884	3.802747252747253	0.6220093654304916
Fibroblast growth factor receptor pathway	9.834422647629551e-05	7.1712220241632005	4.007251131251367
Flap intermediate removal from the telomere lagging strand (C-strand)	1.9560079118747055e-05	99.9326923076923	4.708629392863051
Fluoropyrimidine activity	0.29080041462787093	2.995093795093795	0.5364049785885568
Focal adhesion	2.442862349487713e-15	11.298143156633722	14.61210100398119
Folate metabolism	0.02661356784581397	4.901008827238336	1.57489689952298
FoxO family signaling	0.3968050592000927	2.0155490767735667	0.40142279929841296
G alpha (12/13) signaling events	0.5457615879686329	1.2808905380333953	0.26299703429512966
G alpha (s) signaling events	0.7209109796425033	0.7872	0.14211836001973008
G alpha (z) signaling events	0.07799083615698035	4.51174423662462	1.1079564234666848
G alpha 12 pathway	0.01385983894954082	6.365180032733224	1.8582418161695293
G alpha 13 pathway	0.0006090072591961599	7.985051625828324	3.2153775306675416
G alpha i pathway	1.4491686887840808e-05	8.072184558357314	4.838881058045725
G alpha q pathway	0.005693553127368484	5.97649433989473	2.2446166225304727
G alpha s pathway	0.343667979905004	1.6621768324554702	0.46386092988888994
G beta-gamma signaling through PI3K gamma	0.06825789234579517	16.494444444444444	1.1658471259126781
G-protein beta-gamma signalling	0.25401596430798784	3.53078231292517	0.5951389881320543
G-protein signaling pathways	0.251102086633717	2.1067901862974647	0.6001496783275245
G-protein-independent seven transmembrane receptor signaling	0.1829546094230473	5.205513784461153	0.737656644270971
G-protein-mediated events	0.36549418626172464	2.2451298701298703	0.4371195267622988
G1 to S cell cycle control	0.031100077883237497	4.598520710059171	1.5072385233777308
G2/M DNA damage checkpoint	0.09607250487889295	10.994708994708995	1.017400885878964
G2/M checkpoints	7.710752817434734e-05	12.913866069205874	4.112903218771725
GAB1 signalosome	5.519152830199449e-12	34.42620232172471	11.258127579771788
GM-CSF-mediated signaling events	0.006042494034797137	8.80444004524887	2.2187837696594044
GPCR ligand binding	0.7846213251450203	0.7204821832579186	0.10533989239951157
GRB2-SOS provides linkage to MAPK signaling for integrins	7.522690659127602e-07	38.79014189693802	6.123626796454915
GRB7 events in ERBB2 signaling	0.001467653313599866	49.72488038277512	2.8333765205589847
Gamma-aminobutyric acid receptor life cycle	0.00728620391155583	18.07568508046977	2.1374986787674084
Gamma-secretase-mediated ErbB4 signaling pathway	0.0027035126475499875	33.14673046251993	2.5680715943708345
Gap junction pathway	3.708093546834105e-05	8.457924836601306	4.4308493181194
Gap junction trafficking and regulation	0.2689522565649525	3.295079365079365	0.570324807546495
Gap-filling DNA repair biosynthesis and ligation in global genomic nucleotide excision repair	0.0006128537494424964	21.402815934065934	3.212643152542202
Gastric acid secretion	0.039841897955250616	4.150040064102564	1.3996599811956545
Gastrin pathway	0.010407204704069233	7.124656593406593	1.9826659030174687
Gastrin-CREB signaling pathway via PKC and MAPK	0.00504079999305079	3.5324264705882356	2.2975005339916446
Gene expression	0.06479145886428586	1.5911789243999486	1.1884822412373213
Gene expression regulation in pancreatic beta cells	0.01861087499813122	10.46084109796021	1.7302332078511333
Generation of second messenger molecules	0.31199861900410847	2.74510582010582	0.5058473282899629
Generic transcription pathway	0.8957873252044157	0.5195205130815433	0.04779508682627681
Glioma	1.0947064052184762e-09	18.41950959488273	8.960702340815022
Global genomic nucleotide excision repair (GG-NER)	0.0047572344470228674	9.657878411910671	2.3226454450612093
GluR2-containing AMPA receptor trafficking	0.012373628309334726	13.252950558213715	1.9075029338655065
Glutamate binding and activation of AMPA receptors and synaptic plasticity	0.038604778853663646	6.850354726942748	1.4133589310455306
Glycogen metabolism	0.31199861900410847	2.74510582010582	0.5058473282899629
Glycoprotein 1b-IX-V activation signaling	0.0052060439591438	22.094630515683146	2.2834921690863723
Glycoprotein VI-mediated activation cascade	0.0047572344470228674	9.657878411910671	2.3226454450612093
Glycosaminoglycan metabolism	0.3068760955261808	1.8155480444229841	0.5130369401292876
GnRH signaling pathway	8.882260744873234e-06	8.67623938790483	5.051476481961995
Granule cell survival pathway	0.018371706319045385	4.165257648953301	1.7358505056140887
Growth hormone receptor signaling	4.5992542910847243e-10	26.419519094766617	9.33731257777934
HES/HEY pathway	0.013123591209484912	6.503867056856187	1.88194730603896
HIF-1 transcriptional activity in hypoxia	0.029943506561660487	4.670597956730769	1.5236973425632079
HIF-2-alpha transcription factor network	0.005165136171721862	9.355618990384615	2.286918224415835
HIV factor interactions with host	0.14067145571075781	2.3652701465201464	0.8517940183076201
HIV genome transcription	0.4658180897780077	1.6181108508977364	0.33178364989704795
HIV infection	0.14464815775897885	2.0198631648642684	0.8396870931615543
HIV life cycle	0.3363528566393663	1.6907536907536909	0.4732048795095118
HIV life cycle early phase	0.13187721709433686	7.610256410256412	0.8798302260217961
HIV-1 Nef as negative effector of Fas and TNF	0.02153177458472554	5.339886675824175	1.66692017544386
HIV-1 transcription initiation	0.3325661156124525	2.5335775335775335	0.4781220021164651
HNF3A pathway	8.604230748899027e-05	12.590412621359224	4.065287951186739
HNF3B pathway	0.01105223982022863	6.958631484794276	1.9565496999886114
Heart development	0.07508046240320854	4.6168910648714805	1.1244730613231542
Hedgehog signaling pathway	0.5123672780690279	1.4094557823129252	0.29041861391531854
Hematopoietic cell lineage	0.06061072059841304	3.4721042039355994	1.2174505526497141
Hemostasis pathway	2.3174149691958206e-09	5.297207722263651	8.634996192064383
Heparan sulfate/heparin glycosaminoglycan (HS-GAG) biosynthesis	0.2689522565649525	3.295079365079365	0.570324807546495
Heparan sulfate/heparin glycosaminoglycan (HS-GAG) degradation	0.1911717961442931	4.945	0.7185761794364753
Heparan sulfate/heparin glycosaminoglycan (HS-GAG) metabolism	0.4148483817447401	1.8989926739926741	0.3821105996806373
Homologous DNA pairing and strand exchange	5.39587358661138e-05	59.95384615384615	4.267938233440499
Homologous recombination	0.0033240553014757942	11.090811965811964	2.478331759579264
Human cytomegalovirus and MAP kinase pathways	0.0008604752211580153	18.725661057692307	3.0652616314018313
Huntington's disease	0.5567817146806638	1.0775224200590896	0.2543150358681932
Hyaluronan metabolism	0.14060560302748734	7.066326530612245	0.8519973726630284
Hypertrophy pathway	0.01861087499813122	10.46084109796021	1.7302332078511333
Hypoxia and p53 in the cardiovascular system	0.0239841090626244	9.03305785123967	1.6200764096297073
Hypoxia-inducible factor in the cardivascular system	0.15780120611124027	6.182440476190476	0.8018896817003982
ID regulation of gene expression	0.01861087499813122	10.46084109796021	1.7302332078511333
IGF-1 receptor and longevity	1.339138029560577e-06	33.614886731391586	5.873174656455505
IGF1 pathway	3.7474108334418685e-15	60.123684210526314	14.426268692036686
IGF1 receptor signaling through beta-arrestin	0.0001245026003162631	18.240667545015373	3.9048215779561075
IGF1 signaling pathway	2.237634403647458e-06	29.65733866362079	5.650210869303947
Immune system	9.976443032056681e-11	4.089700820445115	10.00102427303139
Immune system signaling by interferons, interleukins, prolactin, and growth hormones	2.750410517165997e-08	6.3547943880019355	7.560602479975513
Immunoregulatory interactions between a lymphoid and a non-lymphoid cell	0.12037418254604701	2.5483234714003946	0.9194666491255311
Import of palmitoyl-CoA into the mitochondrial matrix	0.08689403031341879	12.369642857142857	1.0610100588907552
Inactivation of GSK3 by Akt causes accumulation of beta-catenin in alveolar macrophages	0.0036532107038293755	10.694196428571429	2.4373252785487036
Induction of apoptosis through DR3 and DR4/5 death receptors	0.2979377375561124	2.9068627450980395	0.5258744844506612
Influence of Ras and Rho proteins on G1 to S transition	0.0033240553014757942	11.090811965811964	2.478331759579264
Influenza infection	0.765196436557579	0.6923876592890676	0.11622706110551476
Influenza viral RNA transcription and replication	0.36183913028011394	1.5947677110665226	0.4414844691351238
Inhibition of cellular proliferation by Gleevec	0.000106180583269962	19.110190936277892	3.973954893326843
Inhibition of platelet activation by aspirin	0.012373628309334726	13.252950558213715	1.9075029338655065
Inhibition of replication initiation of damaged DNA by RB1/E2F1	0.12306060623598611	8.24484126984127	0.909880949768915
Inhibitor of DNA binding (ID) signaling pathway	0.012373628309334726	13.252950558213715	1.9075029338655065
Innate immune system	0.8343966555149993	0.6160211850380669	0.0786274453464963
Insulin receptor substrate (IRS) activation	0.05879835403491427	19.794285714285717	1.230634831127252
Insulin regulation of blood glucose	0.03200092321960178	7.641884431358116	1.4948374921990022
Insulin secretion regulation by acetylcholine	0.10515915097086782	9.894761904761905	0.9781529289383982
Insulin signaling pathway	8.864542324355205e-15	9.851522736754276	14.052343682075255
Integrated breast cancer pathway	3.4876996477400423e-06	7.1829662874439	5.457460922519749
Integrated cancer pathway	0.005593467031213795	9.071678321678322	2.2523189173763645
Integration of energy metabolism	0.36183913028011394	1.5947677110665226	0.4414844691351238
Integration of provirus	0.08689403031341879	12.369642857142857	1.0610100588907552
Integrin alpha-2b beta-3 signaling	5.39587358661138e-05	59.95384615384615	4.267938233440499
Integrin beta-2 pathway	0.2615216927678138	3.4088669950738915	0.5824922813335401
Integrin beta-5 pathway	0.1662701545700176	5.818487394957983	0.7791856994803751
Integrin cell surface interactions	1.543077048519411e-08	13.559177795234353	7.811612388317018
Integrin family cell surface interactions	0.2387759791032884	3.802747252747253	0.6220093654304916
Integrin signaling pathway	4.15052211839719e-06	7.034348803925578	5.381897267414196
Integrin-linked kinase signaling	3.5924487032749954e-07	18.256661639014578	6.4446094244585
Integrin-mediated cell adhesion	8.256093693782086e-06	8.769956035806981	5.083225387124124
Integrins in angiogenesis	8.615410964054919e-07	12.188515550327182	6.064724001423797
Interactions of HIV Vpr protein with host cellular proteins	0.36549418626172464	2.2451298701298703	0.4371195267622988
Interferon alpha signaling regulation	0.027875403934555433	8.27950558213716	1.5547788306602872
Interferon alpha/beta signaling	0.13888549915827406	3.1481734639629377	0.857343095977984
Interferon gamma signaling regulation	0.009679814030230929	15.293338240706662	2.0141329863300714
Interferon signaling	0.000318643887536172	5.049230486797418	3.4966944080636777
Interferon-beta enhancer pathway	0.0036532107038293755	10.694196428571429	2.4373252785487036
Interferon-gamma signaling pathway	6.391752518091217e-07	10.362665480031149	6.194380048792326
Interleukin receptor SHC signaling	0.0030137658527297968	11.517936390532546	2.5208904921731903
Interleukin-1 regulation of extracellular matrix	0.12257267966690741	2.5266052803129075	0.9116063193128371
Interleukin-1 signaling pathway	0.1337811567557319	2.4233114446529083	0.8736050531848554
Interleukin-11 pathway	0.0239841090626244	9.03305785123967	1.6200764096297073
Interleukin-12-mediated signaling events	0.48702887737447415	1.5182417582417582	0.3124452874248445
Interleukin-2 receptor beta chain in T cell activation	1.4840806839242006e-05	12.916658017644005	4.828542487446123
Interleukin-2 signaling pathway	1.5739403079114506e-05	2.960490006447453	4.803011742393886
Interleukin-2/PI3K pathway	0.00045349671731061006	12.53442028985507	3.343425852284256
Interleukin-2/STAT5 pathway	0.038604778853663646	6.850354726942748	1.4133589310455306
Interleukin-23-mediated signaling events	0.31892359593442066	2.6707850707850707	0.49631334778427455
Interleukin-3 regulation of hematopoietic cells	0.1911717961442931	4.945	0.7185761794364753
Interleukin-3 signaling pathway	1.7099878518612e-08	21.52035260565206	7.767006974922692
Interleukin-3, interleukin-5, and GM-CSF signaling	3.5924487032749954e-07	18.256661639014578	6.4446094244585
Interleukin-4 regulation of apoptosis	0.5065412896454184	1.1170537010159651	0.2953851482616356
Interleukin-4 signaling pathway	1.1487890394702797e-06	9.603805693069306	5.939759716660518
Interleukin-5 regulation of apoptosis	0.015686141222887084	3.579923717059639	1.8044838793396671
Interleukin-5 signaling pathway	3.39925983522081e-08	19.467041989209477	7.468615637214638
Interleukin-6 regulation of target genes	0.14060560302748734	7.066326530612245	0.8519973726630284
Interleukin-6 signaling pathway	8.620377377631027e-05	9.18980044345898	4.064473721479778
Interleukin-7 signaling pathway	0.005593467031213795	9.071678321678322	2.2523189173763645
Interleukin-9 signaling pathway	0.012373628309334726	13.252950558213715	1.9075029338655065
Internal ribosome entry pathway	0.0027035126475499875	33.14673046251993	2.5680715943708345
Intestinal immune network for IgA production	0.3906684086451852	2.0576388888888886	0.4081917065274246
Ion channel and phorbal esters signaling pathway	0.001467653313599866	49.72488038277512	2.8333765205589847
Ion channel function in vascular endothelium	0.1662701545700176	5.818487394957983	0.7791856994803751
JNK/MAPK pathway	0.4207426382708231	1.8630727762803234	0.37598347413129235
Jak-STAT signaling pathway	0.004184991684148817	3.661790104642893	2.3783054006412994
KIT signaling regulation	5.477737377724437e-07	42.02467637540453	6.261398793210055
Keap1-Nrf2 pathway	0.13187721709433686	7.610256410256412	0.8798302260217961
Keratinocyte differentiation	0.0002903207119948958	9.496244733467668	3.5371219797238846
Kit receptor signaling pathway	3.749350549541404e-09	20.09115368058545	8.426043952852858
L1CAM interactions	0.002721760947107785	5.582254584681769	2.5651500216422645
LKB1 signaling events	8.271204640991279e-06	14.457839721254356	5.082431233998184
LPA receptor mediated events	5.373933434675817e-11	20.734	10.269707717346844
Lagging strand processive biosynthesis	0.0005084578317097514	23.050295857988168	3.2937450588968837
Leishmaniasis	0.006279842012492778	5.802702513477561	2.2020512820535156
Leptin influence on immune response	0.3068760955261808	1.8155480444229841	0.5130369401292876
Leptin signaling pathway	1.9307421057511189e-07	15.13227513227513	6.714275732191125
Leukocyte transendothelial migration	2.5833927422624938e-05	7.408508732646664	4.587809564855891
Lipid and lipoprotein metabolism	0.3703303092952689	1.2278774440636968	0.43141074212012676
Lipid digestion, mobilization, and transport	0.08692802375451363	4.22314975058536	1.060840193632221
Lipid metabolism regulation by peroxisome proliferator-activated receptor alpha (PPAR-alpha)	0.314273396437523	1.7826630458209407	0.5026923808958421
Lipoprotein metabolism	0.036349838973029173	7.0953520164046475	1.4394975086915944
Lissencephaly gene (LIS1) in neuronal migration and development	0.016949238781028064	11.042530568846358	1.7708498019224135
Long-term depression	0.005693553127368484	5.97649433989473	2.2446166225304727
Long-term potentiation	0.03470877218227799	4.395008484162896	1.45956074916042
Lysosome	0.12478585643541941	2.505252100840336	0.9038346359688255
MAP kinase downregulation by phosphorylation of MEK1 by Cdk5/p35	0.13187721709433686	7.610256410256412	0.8798302260217961
MAP kinase inactivation of SMRT corepressor	0.14060560302748734	7.066326530612245	0.8519973726630284
MAP kinase signaling pathway	0.1993664501979437	2.4771531100478468	0.7003479238569097
MAPK cascade role in angiogenesis	4.517696325248466e-11	21.11898148148148	10.345082965248624
MAPK signaling pathway	7.517620656723609e-07	5.226785714285715	6.1239195928079235
MAPK/TRK pathway	0.2979377375561124	2.9068627450980395	0.5258744844506612
MEF2D role in T cell apoptosis	0.05063366848155486	5.841542358570222	1.2955606062181366
MHC class II antigen presentation	0.2808847037364119	1.9408012008631204	0.5514719107227702
Malaria	0.00017289669132891628	10.71162982854782	3.762213317607183
Mammalian calpain regulation of cell motility	0.24643431450638809	3.661728395061728	0.6082988193843315
Mammalian target of rapamycin complex 1 (mTORC1)-mediated signaling	8.420180670239176e-10	101.38048780487806	9.074678589825039
Matrix metalloproteinases	0.2615216927678138	3.4088669950738915	0.5824922813335401
Maturity onset diabetes of the young	0.23104018618274688	3.955047619047619	0.6363124741359613
Mechanism of gene regulation by peroxisome proliferators via PPAR-alpha	0.0002903207119948958	9.496244733467668	3.5371219797238846
Meiosis	0.010224700073125655	5.002173913043479	1.9903494225379241
Meiotic recombination	0.017888524015060227	5.7517566568047345	1.747425491660631
Meiotic synapsis	0.43235445743076456	1.7951515151515152	0.3641600592335059
Melanogenesis	0.003698389122593498	5.177659893904514	2.4319873968803165
Melanoma	7.927715857920707e-06	10.94027149321267	5.1008519240561485
Membrane trafficking	0.390508905429015	1.497535160214586	0.40836905772885645
Messenger RNA capping	0.25401596430798784	3.53078231292517	0.5951389881320543
Messenger RNA processing	0.055419043486277034	2.51134312338391	1.2563409742632174
Messenger RNA splicing: major pathway	0.5023849518071255	1.4510504201680672	0.29896337772031356
Messenger RNA splicing: minor pathway	0.35252158312286225	2.352267573696145	0.45281428819255004
Metabolism	0.9674301500320069	0.5942578514649666	0.014380381917079714
Metabolism of vitamins and cofactors	0.40889443510579226	1.9363211951447246	0.38838879998440845
MicroRNA regulation of DNA damage response	0.0007423990602822907	7.620991468078848	3.129362586512354
MicroRNAs in cardiomyocyte hypertrophy	0.0002308965562502209	7.576463414634145	3.6365825444006203
MicroRNAs in muscle cell differentiation	0.038604778853663646	6.850354726942748	1.4133589310455306
Mismatch repair	0.0017320834228883566	14.263736263736263	2.761431194750784
Mitochondrial pathway of apoptosis: BH3-only Bcl-2 family	0.00046795174070945897	6.58441145281018	3.329798932875171
Mitochondrial pathway of apoptosis: caspases	0.04392976307797983	3.983461538461539	1.3572411389655803
Mitochondrial pathway of apoptosis: multidomain Bcl-2 family	0.03595776588985824	4.331103678929765	1.4442072994707282
Mitotic G1-G1/S phases	0.048549013453610575	3.0240081979212414	1.3138195908024488
Modulation of interferon signaling by chaperones	0.21533310138577058	4.299378881987578	0.6668892045276783
Monocyte and its surface molecules	0.0002057694171308256	33.30128205128205	3.6866191726168482
Mu-calpain pathway	0.1492466427111281	6.594920634920635	0.82609542950131
Multi-step regulation of transcription by PITX2	0.25401596430798784	3.53078231292517	0.5951389881320543
Muscle contraction	0.3968050592000927	2.0155490767735667	0.40142279929841296
Myc active pathway	0.055803474290710434	3.5981232622798887	1.2533387613077156
Myc repressed pathway	0.5269682857400886	1.3513372472276581	0.27821552092127766
Myocyte adrenergic pathway	0.006279842012492778	5.802702513477561	2.2020512820535156
Myometrial relaxation and contraction pathways	0.466103355395311	1.2822345118995837	0.33151777064728355
N-cadherin signaling events	0.005165136171721862	9.355618990384615	2.286918224415835
NADE-dependent death signaling	0.06825789234579517	16.494444444444444	1.1658471259126781
NCAM signaling for neurite out-growth	0.005693553127368484	5.97649433989473	2.2446166225304727
NCAM1 interactions	0.36549418626172464	2.2451298701298703	0.4371195267622988
NFAT involvement in hypertrophy of the heart	0.0006957287580757757	7.738610903659448	3.157560044629286
NGF signaling via TRKA from the plasma membrane	1.1076338054349234e-10	11.940241838966614	9.955603797879695
Natural killer cell receptor signaling pathway	0.023494132737046983	5.155255305039788	1.6290405819015765
Natural killer cell-mediated cytotoxicity	0.0004991849815349902	5.411091154018859	3.301738489300385
Nectin adhesion pathway	0.0002519382128423405	14.859187690105562	3.5987059556939154
Nef in HIV-1 replication and disease pathogenesis	0.25401596430798784	3.53078231292517	0.5951389881320543
Nef-induced signal transduction	0.08689403031341879	12.369642857142857	1.0610100588907552
Negative regulation of FGFR signaling	0.00805040602240124	7.876138663967611	2.094182215428203
Negative regulation of the PI3K/Akt network	0.07762280373125871	14.137414965986393	1.1100106746206948
Nephrin interactions	0.0015268100578325278	14.977644230769231	2.816214987806788
Nerve growth factor (NGF) pathway	1.743290056287919e-06	31.51243932038835	5.758630347046637
Netrin mediated repulsion signals	0.0052060439591438	22.094630515683146	2.2834921690863723
Netrin-1 signaling	0.009184452275845233	7.481610576923077	2.036946738179163
Netrin-mediated signaling events	1.8432611112008578e-05	17.996705963938975	4.734413139484446
Neural crest differentiation	0.23623618950672703	2.2008506113769273	0.6266535711629758
Neuroactive ligand-receptor interaction	0.5189262125154611	1.0961004273504273	0.2848943912374335
Neuronal system	0.7814818871270489	0.6958838101055347	0.10708108343101895
Neurophilin interactions with VEGF and VEGF receptor	0.05879835403491427	19.794285714285717	1.230634831127252
Neuroregulin receptor degredation protein-1 controls ErbB3 receptor recycling	0.001467653313599866	49.72488038277512	2.8333765205589847
Neurotrophic factor-mediated Trk receptor signaling	9.707067780637966e-09	17.767802741812645	8.012911937857666
Neurotrophin signaling pathway	6.375465096447326e-07	8.790236849938344	6.195488127528861
Nicotinate and nicotinamide metabolism	0.2232261560962781	4.120039682539682	0.6512549191307628
Nicotinic acetylcholine receptor role in the regulation of apoptosis	3.410864342372344e-05	26.761996779388085	4.467135553102336
Nitric oxide metabolism	0.1662701545700176	5.818487394957983	0.7791856994803751
Nitric oxide signaling pathway	0.022129773592646403	9.463659147869674	1.6550230292705421
Non-class A, B, C GPCRs	0.5853734769141269	1.1463455149501662	0.23256695920115247
Non-homologous end-joining (NHEJ) pathway	0.14060560302748734	7.066326530612245	0.8519973726630284
Non-small cell lung cancer	3.749350549541404e-09	20.09115368058545	8.426043952852858
Notch signaling pathway	0.00023615714612028918	6.168712702472293	3.6267989081281375
Nuclear beta-catenin signaling and target gene transcription regulation	0.5593671868374317	1.2326785714285715	0.25230301346218037
Nuclear events mediated by MAP kinases	0.2689522565649525	3.295079365079365	0.570324807546495
Nuclear receptors	0.32577919755916224	2.6003759398496236	0.4870766507632446
Nuclear signaling by ErbB4	0.0007496962810010249	10.837968403185794	3.125114643541962
Nucleotide G-protein coupled receptors (GPCRs)	0.12306060623598611	8.24484126984127	0.909880949768915
Nucleotide excision repair	0.000314637010236693	9.319938870909745	3.5021901933586563
Nucleotide metabolism	0.5123672780690279	1.4094557823129252	0.29041861391531854
Nucleotide-like (purinergic) G-protein coupled receptors	0.15780120611124027	6.182440476190476	0.8018896817003982
Olfactory transduction	0.9879472243933883	0.2243937389770723	0.005266254569164166
Oncostatin M	0.0012775894361505694	3.3750123554413367	2.8936086878530447
Oocyte meiosis	0.10750317308620874	2.686850311850312	0.9685787168321582
Opioid signaling	0.5593671868374317	1.2326785714285715	0.25230301346218037
Ovarian infertility genes	0.2689522565649525	3.295079365079365	0.570324807546495
Oxidative stress-induced gene expression via Nrf2	0.02033821154614083	9.93732057416268	1.6916872397019505
PAC1 receptor pathway	0.06380934155563499	5.091399828241933	1.1951157368104524
PD-1 signaling	0.2763084048726825	3.18863287250384	0.558605904318704
PDGFA signaling pathway	2.0053088387742162e-08	29.688521241830067	7.697818731948326
PDGFB signaling pathway	5.440113705316406e-11	12.66506213898127	10.264392022898253
PELP1 modulation of estrogen receptor activity	0.07762280373125871	14.137414965986393	1.1100106746206948
PI3K cascade	1.1328839725482332e-07	16.34600985221675	6.945814567331999
PI3K class IB pathway	0.13187721709433686	7.610256410256412	0.8798302260217961
PI3K class IB pathway in neutrophils	0.000981635235022938	10.023671497584541	3.0080498613432005
PI3K events in ERBB2 signaling	1.6617304716190277e-14	37.927820922795796	13.779439416280574
PI3K pathway	1.6557096907487942e-05	12.646951219512195	4.781015809313516
PI3K subunit p85 role in regulation of actin organization and cell migration	0.012373628309334726	13.252950558213715	1.9075029338655065
PI3K/AKT activation	9.067183032742258e-08	22.976913345983554	7.04252761738933
PI3K/AKT signalling	1.9840791716381742e-06	66.93397745571659	5.702441001980451
PI3K/PLC/TRK pathway	3.276646265224985e-05	15.744083737864079	4.484570440934667
PIK3C1/AKT pathway	6.100503970878861e-08	24.56389452332657	7.21463428585303
PIP biosynthesis at the plasma membrane	0.29080041462787093	2.995093795093795	0.5364049785885568
PKB-mediated events	7.401661807385262e-12	46.26757425742574	11.130670762329508
PKC-catalyzed phosphorylation of inhibitory phosphoprotein of myosin phosphatase	0.02033821154614083	9.93732057416268	1.6916872397019505
PTEN-dependent cell cycle arrest and apoptosis	3.302700297124198e-08	43.43205574912892	7.4811308344861915
Packaging of telomere ends	0.283590879432577	3.0888392857142857	0.5473077406109669
Pancreatic beta-cell development regulation	0.04326921895606476	6.407778978237382	1.363820944092531
Pancreatic cancer	7.217940916604815e-06	11.111749387254902	5.141586677235991
Pancreatic secretion	0.2734404897963687	1.9798086124401915	0.5631371766988589
Pantothenate and CoA biosynthesis	0.012373628309334726	13.252950558213715	1.9075029338655065
Pathogenic Escherichia coli infection	1.1328839725482332e-07	16.34600985221675	6.945814567331999
Pathways in cancer	2.1648086210027716e-12	7.843741297688666	11.664580491234961
Peptide G-protein coupled receptors	0.8588607916726908	0.5108382936507936	0.0660772230229321
Pertussis toxin-insensitive CCR5 signaling in macrophage	0.015354800793300809	11.692654095130877	1.8137558135375138
Phagosome	0.7921741259237212	0.6380643166357453	0.10117934667303086
Phosphatidylinositol metabolism	0.40288019679001036	1.9751428571428573	0.3948240794376139
Phosphatidylinositol signaling system	0.04533716773878843	3.9308577935222675	1.3435456142014623
Phosphoinositides and their downstream targets	0.0021924011220583006	13.02215719063545	2.659079984330359
Phospholipase C delta-1 interactions in phospholipid-associated cell signaling	0.001467653313599866	49.72488038277512	2.8333765205589847
Phospholipase C epsilon pathway	0.12306060623598611	8.24484126984127	0.909880949768915
Phospholipase C signaling pathway	3.093290890350084e-06	57.36922015182884	5.509579237405934
Phospholipase C-mediated cascade	0.4265778002743011	1.8284832451499118	0.3700017496114797
Phospholipid metabolism	0.8763809507320843	0.4781416957026713	0.057307070958264615
Phospholipids as signaling intermediaries	7.46016004025654e-08	23.743954248366013	7.12725185565672
Phototransduction	0.2615216927678138	3.4088669950738915	0.5824922813335401
Physiological and pathological hypertrophy of the heart	0.029909570248664346	7.947942583732058	1.5241898270213232
Plasma membrane estrogen receptor signaling	1.8734079317121903e-07	20.347058823529412	6.72736764536808
Platelet activation, signaling and aggregation	1.7600927807236584e-07	7.006542104987701	6.754464438382288
Platelet adhesion to exposed collagen	0.13187721709433686	7.610256410256412	0.8798302260217961
Platelet aggregation (plug formation)	9.067183032742258e-08	22.976913345983554	7.04252761738933
Platelet endothelial cell adhesion molecule 1 (PECAM1) interactions	0.00026552112549450244	29.96971153846154	3.5759009197022853
Platelet homeostasis	0.20302518860206611	2.4464528324177444	0.6924500773958601
Platelet sensitization by LDL	0.013829082312022623	12.424043062200958	1.8592066384046468
Plexin D1 signaling	0.2232261560962781	4.120039682539682	0.6512549191307628
Polo-like kinase 1 (PLK1) pathway	0.011719900726708586	6.800152972027971	1.9310760669890252
Post-chaperonin tubulin folding pathway	0.1662701545700176	5.818487394957983	0.7791856994803751
Post-translational protein modification	0.8644997620496715	0.500315840621963	0.06323512192797519
Post-translational regulation of adherens junction stability and disassembly	2.8800648275093552e-08	19.942809083263246	7.540597736576629
Presenilin action in Notch and Wnt signaling	0.3906684086451852	2.0576388888888886	0.4081917065274246
Prion diseases	0.005593467031213795	9.071678321678322	2.2523189173763645
Prion pathway	0.1993067287442052	4.709297052154195	0.7004780389455278
Progesterone-initiated oocyte maturation	0.21533310138577058	4.299378881987578	0.6668892045276783
Progesterone-mediated oocyte maturation	0.0115254990902516	4.820674000349223	1.9383402592182144
Prolactin activation of MAPK signaling	4.538852182046674e-09	15.621136740539727	8.343053960805685
Prolactin receptor signaling pathway	0.1492466427111281	6.594920634920635	0.82609542950131
Prolactin regulation of apoptosis	0.11819057462782423	2.5704161140583555	0.9274171558603442
Prostaglandin biosynthesis and regulation	0.2763084048726825	3.18863287250384	0.558605904318704
Prostate cancer	3.0743947717001694e-07	11.390539053905389	6.512240367102027
Protein folding	0.10245278586234327	3.816157526683843	0.9894762279099948
Protein metabolism	0.15963921276242318	1.6018056305090844	0.7968604225428537
Protein processing in the endoplasmic reticulum	0.2361848961588418	1.8138778142589118	0.6267478786302264
Proteins and DNA sequences in cardicac structures	0.24643431450638809	3.661728395061728	0.6082988193843315
Purine metabolism	0.49541474270952573	1.2109079167522823	0.30503107368452187
Pyrimidine catabolism	0.12306060623598611	8.24484126984127	0.909880949768915
Pyrimidine metabolism	0.26971709177320463	1.9999033396162584	0.569091531754031
Pyruvate metabolism	0.4148483817447401	1.8989926739926741	0.3821105996806373
Pyruvate metabolism and citric acid (TCA) cycle	0.33928503496387313	2.4701190476190478	0.46943529560375324
RAC1 activity regulation	0.32577919755916224	2.6003759398496236	0.4870766507632446
RAGE pathway	0.12532112123703049	3.3622577244343526	0.9019757281784836
RANKL regulation of apoptosis and immune response	0.17401420056116168	2.7156059513665856	0.7594153093397851
RANKL signaling pathway	1.2616633760548825e-06	14.827103758169935	5.8990565035887785
RNA polymerase	0.2615216927678138	3.4088669950738915	0.5824922813335401
RNA polymerase I transcription	0.10886165666882372	3.674463937621832	0.9631250608268279
RNA polymerase I transcription initiation	0.23104018618274688	3.955047619047619	0.6363124741359613
RNA polymerase I, RNA polymerase III, and mitochondrial transcription	0.0160495407533969	4.347195967233775	1.7945373901201103
RNA polymerase II transcription	0.6438980538476022	0.9753889674681755	0.1911828875410868
RNA polymerase III abortive and retractive initiation	0.01861087499813122	10.46084109796021	1.7302332078511333
RNA polymerase III transcription	0.07799083615698035	4.51174423662462	1.1079564234666848
RNA polymerase III transcription termination	0.0239841090626244	9.03305785123967	1.6200764096297073
RORA activates circadian expression	0.03200092321960178	7.641884431358116	1.4948374921990022
Rac1 cell motility signaling pathway	0.03595776588985824	4.331103678929765	1.4442072994707282
Ran role in mitotic spindle regulation	0.0052060439591438	22.094630515683146	2.2834921690863723
Ras family activation regulation	0.00400157627888376	10.324933687002654	2.397768900078892
Ras signaling pathway	0.002448325008194086	12.478966346153845	2.6111309313400923
Ras-independent pathway in NK cell-mediated cytotoxicity	0.0258997883335941	8.639900145620969	1.5867037851823667
Rb tumor suppressor/checkpoint signaling in response to DNA damage	0.012373628309334726	13.252950558213715	1.9075029338655065
Recycling pathway of cell adhesion molecule L1	0.034148120061592326	7.358497253234095	1.4666332003089513
Reelin signaling pathway	1.1342201079668654e-05	20.159223300970876	4.945302657612847
Regular glucocorticoid receptor pathway	0.009813271626091281	5.065737173607289	2.008186179950836
Regulation of NFAT transcription factors	0.3844696252800695	2.101519756838906	0.4151379656007462
Regulation of transcription by NOTCH1 intracellular domain	0.3844696252800695	2.101519756838906	0.4151379656007462
Regulatory RNA pathways	0.23104018618274688	3.955047619047619	0.6363124741359613
Renal cell carcinoma	2.2935094932879684e-09	16.90563575564799	8.639499457897795
Repression of pain sensation by the transcriptional regulator DREAM	0.1492466427111281	6.594920634920635	0.82609542950131
Response to elevated platelet cytosolic calcium	0.010224700073125655	5.002173913043479	1.9903494225379241
Retinoblastoma protein regulation	0.029943506561660487	4.670597956730769	1.5236973425632079
Retinoic acid receptor-mediated signaling	0.038604778853663646	6.850354726942748	1.4133589310455306
Retrograde neurotrophin signaling	0.14060560302748734	7.066326530612245	0.8519973726630284
Reversal of insulin resistance by leptin	0.0002057694171308256	33.30128205128205	3.6866191726168482
Rheb GTPase activity by AMPK regulation	0.00015547791668420814	37.46574519230769	3.8083312873012174
Rho GTPase cycle	0.35459183766652946	1.6210683190838497	0.4502712656250752
Riboflavin metabolism	0.15780120611124027	6.182440476190476	0.8018896817003982
S phase	0.027309140027921487	3.6661791428444803	1.5636919756936147
S1P/S1P3 pathway	0.0033240553014757942	11.090811965811964	2.478331759579264
S6K1 signaling	1.1909795082424466e-08	126.12257281553399	7.924095710837785
SARS coronavirus protease	0.07762280373125871	14.137414965986393	1.1100106746206948
SHC-related events	0.013829082312022623	12.424043062200958	1.8592066384046468
SHC1 events in EGFR signaling	0.013829082312022623	12.424043062200958	1.8592066384046468
SHC1 events in ERBB2 signaling	1.8655012212834098e-07	30.393658536585367	6.7292044623044855
SHP2 signaling	6.117926265149644e-09	18.85835522327743	8.213395761550688
SMAD2/3 nuclear pathway	0.05118754483098754	3.7335937499999994	1.290835700532293
SNARE interactions in vesicular transport	0.31199861900410847	2.74510582010582	0.5058473282899629
SREBF and miR-33 in cholesterol and lipid homeostasis	0.012373628309334726	13.252950558213715	1.9075029338655065
SREBP signaling	0.2232261560962781	4.120039682539682	0.6512549191307628
SRF and microRNAs in smooth muscle differentiation and proliferation	0.12306060623598611	8.24484126984127	0.909880949768915
STAT3 pathway	0.016949238781028064	11.042530568846358	1.7708498019224135
Salivary secretion	0.012928212926883967	4.651836872261543	1.8884615037067694
Salmonella infection	0.12306060623598611	8.24484126984127	0.909880949768915
Segmentation clock	0.2387759791032884	3.802747252747253	0.6220093654304916
Selenium pathway	0.023494132737046983	5.155255305039788	1.6290405819015765
Sema4D in semaphorin signaling	0.036349838973029173	7.0953520164046475	1.4394975086915944
Sema4D-mediated inhibition of cell attachment and migration	0.08689403031341879	12.369642857142857	1.0610100588907552
Semaphorin interactions	5.740286438775326e-05	9.945461815273891	4.241066435881514
Senescence and autophagy	5.260878309086001e-09	12.792134831460674	8.278941743879269
Serotonin HTR1 group and FOS pathway	0.283590879432577	3.0888392857142857	0.5473077406109669
Serotonin receptor 2 and ELK-SRF/GATA4 signaling	0.15780120611124027	6.182440476190476	0.8018896817003982
Serotonin receptor 4/6/7 and NR3C signaling	0.17465434089094634	5.494973544973544	0.7578206158576744
Seven transmembrane receptor signaling through beta-arrestin	0.039841897955250616	4.150040064102564	1.3996599811956545
Shigellosis	3.2138429006116817e-06	12.704044117647058	5.492975356279886
Signal amplification	0.2763084048726825	3.18863287250384	0.558605904318704
Signal attenuation	0.0003354369163310594	27.243881118881117	3.4743891430519023
Signal regulatory protein (SIRP) family interactions	9.163225760461115e-06	40.15265700483092	5.037951613302425
Signal transduction	2.272490491929812e-12	4.425687555495446	11.643497925184567
Signal transduction by L1	0.005593467031213795	9.071678321678322	2.2523189173763645
Signal transduction of S1P receptor	0.2232261560962781	4.120039682539682	0.6512549191307628
Signaling by EGFR	3.397617352698532e-05	74.94591346153845	4.468825533933443
Signaling by EGFR in cancer	1.754907988339186e-08	11.265742574257425	7.755745649115035
Signaling by ERBB2	1.2206181417084614e-13	18.002956864564005	12.913420179533182
Signaling by ERBB4	1.0814329066490946e-11	16.785384711310638	10.966000419522105
Signaling by FGFR in disease	7.367501680713086e-07	8.64166562147247	6.132679756404493
Signaling by FGFR mutants	0.01105223982022863	6.958631484794276	1.9565496999886114
Signaling by FGFR1 fusion mutants	0.016949238781028064	11.042530568846358	1.7708498019224135
Signaling by FGFR1 mutants	0.038604778853663646	6.850354726942748	1.4133589310455306
Signaling by GPCR	0.5232172832259991	1.018718391513507	0.2813179185719618
Signaling by Hippo	0.1911717961442931	4.945	0.7185761794364753
Signaling by NGF	5.902498553229437e-08	7.031774697383835	7.228964110699816
Signaling by NOTCH	0.703372022086937	0.8271308523409363	0.15281491053558527
Signaling by NOTCH1	0.5269682857400886	1.3513372472276581	0.27821552092127766
Signaling by PDGF	2.553830999878083e-11	13.482978624318914	10.59280784561952
Signaling by Robo receptor	0.004369480098704642	9.980288461538462	2.359570234355887
Signaling by SCF-KIT	2.194740888862358e-11	18.650266256656415	10.658616745207597
Signaling by TGF-beta receptor complex	0.4921992655885751	1.4951659451659451	0.30785903864432407
Signaling by VEGF	0.006206098867546393	19.88421052631579	2.2071813100783397
Signaling by bone morphogenetic protein (BMP)	0.21533310138577058	4.299378881987578	0.6668892045276783
Signaling by constitutively active EGFR	0.001004858903755501	17.62330316742082	2.9978949149820977
Signaling by insulin receptor	5.451521231381714e-12	15.318422165820644	11.263482292180564
Signaling by interleukins	1.5494963508681834e-05	7.992659132618565	4.809809442206033
Signaling by the B cell receptor (BCR)	3.2882187890679104e-06	7.233900917945483	5.483039293405809
Signaling events mediated by HDAC class I	0.5123672780690279	1.4094557823129252	0.29041861391531854
Signaling events mediated by HDAC class II	0.32577919755916224	2.6003759398496236	0.4870766507632446
Signaling events mediated by PRL	0.0239841090626244	9.03305785123967	1.6200764096297073
Signaling events mediated by PTP1B	1.4368059914440888e-13	30.515504351023406	12.842601869676157
Signaling events mediated by T cell protein tyrosine phosphatase (TC-PTP)	3.690408543443015e-10	27.197874199184625	9.432925552989573
Signaling events mediated by VEGFR1 and VEGFR2	1.0068839884676747e-14	25.848071956541094	13.99702056526639
Signaling events mediated by focal adhesion kinase	6.807328605903538e-10	19.464939453675022	9.167023284464292
Signaling events mediated by hepatocyte growth factor receptor (c-Met)	1.0739251291374869e-19	31.178840046799266	18.96902599529929
Signaling events mediated by stem cell factor receptor (c-Kit)	9.747850247411291e-07	15.473252344416029	6.011091151340256
Signaling events mediated by the hedgehog family	0.0239841090626244	9.03305785123967	1.6200764096297073
Signaling events regulated by Ret tyrosine kinase	5.519152830199449e-12	34.42620232172471	11.258127579771788
Signaling of hepatocyte growth factor receptor	4.175683109249204e-12	35.615028306742154	11.37927246717208
Signaling pathway from G-protein families	0.0036532107038293755	10.694196428571429	2.4373252785487036
Signaling to ERKs	3.276646265224985e-05	15.744083737864079	4.484570440934667
Signaling to p38 via RIT and RIN	0.1492466427111281	6.594920634920635	0.82609542950131
Skeletal muscle hypertrophy is regulated via AKT/mTOR pathway	1.743290056287919e-06	31.51243932038835	5.758630347046637
Skeletal myogenesis control by HDAC and calcium/calmodulin-dependent kinase (CaMK)	0.00022116081401584204	15.431438127090301	3.6552918202438014
Small cell lung cancer	0.010647144007363132	4.940180115703464	1.9727668718667912
Smooth muscle contraction	0.20736022670563956	4.4950216450216445	0.683274540997799
Spliceosomal assembly	0.1492466427111281	6.594920634920635	0.82609542950131
Spliceosome	0.13836141377507205	2.3843076923076922	0.8589850090198072
Splicing regulation through Sam68	0.10515915097086782	9.894761904761905	0.9781529289383982
Sprouty regulation of FGF signaling	0.012373628309334726	13.252950558213715	1.9075029338655065
Sprouty regulation of tyrosine kinase signals	0.0011636947185481587	16.643429487179485	2.934160936730033
Stabilization of mRNA by HuR	0.08689403031341879	12.369642857142857	1.0610100588907552
Starch and sucrose metabolism	0.4207426382708231	1.8630727762803234	0.37598347413129235
Stathmin and breast cancer resistance to antimicrotubule agents	0.2763084048726825	3.18863287250384	0.558605904318704
Statin pathway	0.036349838973029173	7.0953520164046475	1.4394975086915944
Support of platelet aggregation by Eph kinases and ephrins	0.08689403031341879	12.369642857142857	1.0610100588907552
Syndecan 1 pathway	0.011719900726708586	6.800152972027971	1.9310760669890252
Syndecan 2 pathway	0.045676217987879866	6.207236842105263	1.3403098630588932
Syndecan 3 pathway	0.000729996287831548	19.975	3.1366793483430695
Syndecan 4 pathway	0.004369480098704642	9.980288461538462	2.359570234355887
T cell activation co-stimulatory signal	0.02033821154614083	9.93732057416268	1.6916872397019505
T cell receptor regulation of apoptosis	0.4049232413039009	1.1605741123920252	0.39262729539666075
T cell receptor signaling in naive CD4+ T cells	6.243566203725864e-05	9.784579071597166	4.204567278875592
T cell receptor signaling in naive CD8+ T cells	0.0002459855851961607	9.8695983247668	3.6090903418933205
T cell receptor signaling pathway	1.2369273806002788e-05	7.025999546519538	4.9076557968384265
T cell receptor/JNK pathway	0.00041619688419863675	24.972355769230766	3.3807011753987886
T cell receptor/Ras pathway	0.00041619688419863675	24.972355769230766	3.3807011753987886
T cell signal transduction	0.001584702685403389	6.362910163450903	2.8000522061279867
T helper cell surface molecules	0.13187721709433686	7.610256410256412	0.8798302260217961
TAp63 pathway	0.018764192265630673	5.642960812772134	1.726670125742217
TGF-beta regulation of extracellular matrix	0.0006319969725155208	2.810937442127486	3.199285002133679
TGF-beta regulation of skeletal system development	0.5811477030470013	1.1598879551820729	0.23571347438090817
TGF-beta signaling pathway	1.9488090693165702e-05	5.826831750339213	4.7102307079342385
TNF-alpha effects on cytokine activity, cell motility, and apoptosis	0.00045728594415321485	5.495516035871713	3.339812147559867
TNF-alpha signaling pathway	0.08354719061500064	3.0142773892773898	1.0780681492525321
TNFR1 signaling pathway	0.038604778853663646	6.850354726942748	1.4133589310455306
TOR signaling	4.9532011579908384e-11	35.580159939070825	10.305114034215922
TP53 network	0.1829546094230473	5.205513784461153	0.737656644270971
TPO signaling pathway	1.8655012212834098e-07	30.393658536585367	6.7292044623044855
TRAIL signaling pathway	0.034148120061592326	7.358497253234095	1.4666332003089513
TSH regulation of gene expression	0.07613781054887654	3.1418016194331986	1.1183996160981284
TWEAK regulation of gene expression	0.24643431450638809	3.661728395061728	0.6082988193843315
TWEAK signaling pathway	0.35252158312286225	2.352267573696145	0.45281428819255004
Taste transduction	0.4148483817447401	1.8989926739926741	0.3821105996806373
Telomerase RNA component gene hTERC transcriptional regulation	0.07762280373125871	14.137414965986393	1.1100106746206948
Telomerase regulation	0.0006090072591961599	7.985051625828324	3.2153775306675416
Telomere maintenance	0.003112312958657439	7.15424430641822	2.5069167390010403
Telomeres, telomerase, cellular aging, and immortality	3.302700297124198e-08	43.43205574912892	7.4811308344861915
Tetrahydrobiopterin (BH4) biosynthesis, recycling, salvage and regulation	0.10515915097086782	9.894761904761905	0.9781529289383982
Tetrasaccharide linker sequence formation in glycosaminoglycan biosynthesis	0.2387759791032884	3.802747252747253	0.6220093654304916
Thrombin signaling through protease-activated receptors	0.002115041666186335	8.015072463768115	2.6746810726309875
Thromboxane A2 receptor signaling	9.850626332521321e-08	16.680406152608825	7.0065361548719345
Thymic stromal lymphopoietin (TSLP) pathway	0.6018564569034194	1.0951851851851853	0.2205070758654786
Thyroid-stimulating hormone signaling pathway	5.740286438775326e-05	9.945461815273891	4.241066435881514
Tie2 signaling	0.0008604752211580153	18.725661057692307	3.0652616314018313
Tight junction	0.0004182424261449316	5.582599969121507	3.3785719148323823
Toll receptor cascades	0.8024827098450655	0.6178496555855046	0.09556431605676349
Toll-like receptor signaling pathway regulation	0.05640861254501523	2.870746880756265	1.248654582271667
Transcription	0.03699660472715912	2.8265043058526684	1.4318381304172971
Transcription factor regulation of microRNAs related to cardiac hypertrophy	0.08689403031341879	12.369642857142857	1.0610100588907552
Transcriptional activity of SMAD2/SMAD3-SMAD4 heterotrimer	0.34593663368626576	2.4097560975609755	0.4610034450241872
Transcriptional activity regulation by PML	0.015354800793300809	11.692654095130877	1.8137558135375138
Transcriptional regulation of white adipocyte differentiation	0.18481837701786913	2.60803324099723	0.7332548478309955
Transfer RNA aminoacylation	0.3782080830437421	2.147308488612836	0.42226919367241317
Transferrin endocytosis and recycling	0.2615216927678138	3.4088669950738915	0.5824922813335401
Translation	0.06745671864529312	2.6949993471732605	1.1709747883899593
Translation factors	1.1838244769112792e-05	13.492032520325202	4.926712684741251
Transmission across chemical synapses	0.5741355786103415	1.0430115693273587	0.2409855395016975
Transport of mature mRNAs derived from intronless transcripts	0.32577919755916224	2.6003759398496236	0.4870766507632446
Transport of mature transcript to cytoplasm	0.43235445743076456	1.7951515151515152	0.3641600592335059
Transport to the Golgi and subsequent modification	0.31199861900410847	2.74510582010582	0.5058473282899629
Trefoil factor initiation of mucosal healing	2.3709304753750583e-06	18.408869179600888	5.625081180987509
Tricarboxylic acid (TCA) cycle and respiratory electron transport	0.697285285110163	0.8413512413512415	0.1565894996637011
TrkA receptor signaling pathway	7.0564694257788716e-09	60.816585365853655	8.15141253583483
Tumor suppressor Arf inhibits ribosomal biogenesis	0.000106180583269962	19.110190936277892	3.973954893326843
Type 2 diabetes mellitus	0.014619149342551926	6.232271634615385	1.8350778973223325
Type I hemidesmosome assembly	0.09607250487889295	10.994708994708995	1.017400885878964
Type I interferon (interferon-alpha/beta) pathway	0.09615404268515186	3.969186602870814	1.017032451634087
Type II interferon signaling (interferon-gamma)	0.40288019679001036	1.9751428571428573	0.3948240794376139
Ubiquitin-mediated degradation of phosphorylated Cdc25A	0.4818060966914992	1.5420386904761905	0.3171277088152102
Ubiquitin-mediated proteolysis	0.049632128473721684	3.001126003414333	1.3042370996853925
Unfolded protein response	0.5548776642348285	1.2483423749246534	0.255802756704659
Urokinase-type plasminogen activator (uPA) and uPAR-mediated signaling	6.890436342877627e-05	13.254343382728665	4.161753275145542
VEGF signaling pathway	1.2404453689398934e-05	10.156372549019608	4.906422357945904
VEGF, hypoxia, and angiogenesis	1.2160953026568895e-11	31.292024724860546	10.915032389046706
VEGFR1 pathway	3.0018952401405943e-07	27.62793791574279	6.522604467796521
Validated nuclear estrogen receptor alpha network	0.4818060966914992	1.5420386904761905	0.3171277088152102
Validated nuclear estrogen receptor beta network	0.1492466427111281	6.594920634920635	0.82609542950131
Vascular smooth muscle contraction	0.11386886234901264	2.6157641700404857	0.9435950183156943
Vasopressin-regulated water reabsorption	0.07508046240320854	4.6168910648714805	1.1244730613231542
Vibrio cholerae infection	0.018764192265630673	5.642960812772134	1.726670125742217
Viral messenger RNA biosynthesis	0.14060560302748734	7.066326530612245	0.8519973726630284
Viral myocarditis	0.03595776588985824	4.331103678929765	1.4442072994707282
Visual signal transduction: cones	0.21533310138577058	4.299378881987578	0.6668892045276783
Vitamin B12 metabolism	0.01620727920355316	5.982403846153845	1.7902898862039516
Wnt interactions in lipid metabolism and immune response	0.3718831495973858	2.1951322751322753	0.42959349951858733
Wnt signaling pathway	2.4187183472075244e-05	5.118733031674208	4.616414701036727
Wnt signaling pathway and pluripotency	0.0032533733386534576	5.343678991943813	2.4876660966893573
Wnt/calcium/cyclic GMP pathway	0.17401420056116168	2.7156059513665856	0.7594153093397851
Y branching of actin filaments	0.02033821154614083	9.93732057416268	1.6916872397019505
YAP1- and WWTR1 (TAZ)-stimulated gene expression	0.2387759791032884	3.802747252747253	0.6220093654304916
cAMP cell motility pathway inferred from amoeba model	0.49731778443254465	1.472778962331201	0.3033660098150018
eIF4E and p70 S6 kinase regulation	2.3785679094314184e-10	40.92413793103448	9.623684444719038
eIF4E release	3.397617352698532e-05	74.94591346153845	4.468825533933443
fMLP induced chemokine gene expression in HMC-1 cells	0.3050035681011	2.8236734693877548	0.5156950800054945
mRNA stability regulation by proteins that bind AU-rich elements	0.05738483054786966	3.5551167582417578	1.241202896452794
mTOR signaling pathway	1.855711571614629e-19	23.05335858304556	18.731489524124875
p27 phosphorylation regulation during cell cycle progression	0.13187721709433686	7.610256410256412	0.8798302260217961
p38 alpha/beta MAPK downstream pathway	0.007003632766608212	8.314503205128204	2.1546766340930015
p38 gamma/delta MAPK pathway	0.006206098867546393	19.88421052631579	2.2071813100783397
p38-alpha and p38-beta regulation	0.0036532107038293755	10.694196428571429	2.4373252785487036
p53 activity regulation	0.032173027069362446	3.4738920394875024	1.4925080756329028
p53 signaling pathway	1.2369273806002788e-05	7.025999546519538	4.9076557968384265
p73 transcription factor network	0.0012745239178265397	6.703559870550161	2.8946520101102733
p75 neurotrophin receptor signaling via NF-kB	0.15780120611124027	6.182440476190476	0.8018896817003982
p75 neurotrophin receptor-mediated signaling	0.1315113637048587	2.4432928751576295	0.8810367188009419
