# Supplementary material for: Integrative multi-omics defines melanoma drug response networks and ARID1A-dependent resistance mechanisms
Source: Mol Syst Biol. 2026 Feb 18;22(5):685–711. doi: 10.1038/s44320-025-00183-5 (PMC13144321; doi:10.1038/s44320-025-00183-5)
Supplement: Supplementary file 14 — Source data Fig. 4 [file 44320_2025_183_MOESM14_ESM.zip]

Archive with 30 entries (28 files):
- MSB-2025-12988R_SourceDataForFigure 4/
- __MACOSX/._MSB-2025-12988R_SourceDataForFigure 4
- MSB-2025-12988R_SourceDataForFigure 4/4G.csv
- __MACOSX/MSB-2025-12988R_SourceDataForFigure 4/._4G.csv
- MSB-2025-12988R_SourceDataForFigure 4/4E.csv
- __MACOSX/MSB-2025-12988R_SourceDataForFigure 4/._4E.csv
- MSB-2025-12988R_SourceDataForFigure 4/4D.csv
- __MACOSX/MSB-2025-12988R_SourceDataForFigure 4/._4D.csv
- MSB-2025-12988R_SourceDataForFigure 4/.DS_Store
- __MACOSX/MSB-2025-12988R_SourceDataForFigure 4/._.DS_Store
- MSB-2025-12988R_SourceDataForFigure 4/4A.csv
- __MACOSX/MSB-2025-12988R_SourceDataForFigure 4/._4A.csv
- MSB-2025-12988R_SourceDataForFigure 4/4B.csv
- __MACOSX/MSB-2025-12988R_SourceDataForFigure 4/._4B.csv
- MSB-2025-12988R_SourceDataForFigure 4/EGFR_stain_488_Figure4C/
- __MACOSX/MSB-2025-12988R_SourceDataForFigure 4/._EGFR_stain_488_Figure4C
- MSB-2025-12988R_SourceDataForFigure 4/4H.csv
- __MACOSX/MSB-2025-12988R_SourceDataForFigure 4/._4H.csv
- MSB-2025-12988R_SourceDataForFigure 4/EGFR_stain_488_Figure4C/ARID1A_KO_rep3.fcs
- __MACOSX/MSB-2025-12988R_SourceDataForFigure 4/EGFR_stain_488_Figure4C/._ARID1A_KO_rep3.fcs
- MSB-2025-12988R_SourceDataForFigure 4/EGFR_stain_488_Figure4C/ARID1A_KO_rep2.fcs
- __MACOSX/MSB-2025-12988R_SourceDataForFigure 4/EGFR_stain_488_Figure4C/._ARID1A_KO_rep2.fcs
- MSB-2025-12988R_SourceDataForFigure 4/EGFR_stain_488_Figure4C/ARID1A_KO_rep1.fcs
- __MACOSX/MSB-2025-12988R_SourceDataForFigure 4/EGFR_stain_488_Figure4C/._ARID1A_KO_rep1.fcs
- MSB-2025-12988R_SourceDataForFigure 4/EGFR_stain_488_Figure4C/ARID1A_WT_rep1.fcs
- __MACOSX/MSB-2025-12988R_SourceDataForFigure 4/EGFR_stain_488_Figure4C/._ARID1A_WT_rep1.fcs
- MSB-2025-12988R_SourceDataForFigure 4/EGFR_stain_488_Figure4C/ARID1A_WT_rep3.fcs
- __MACOSX/MSB-2025-12988R_SourceDataForFigure 4/EGFR_stain_488_Figure4C/._ARID1A_WT_rep3.fcs
- MSB-2025-12988R_SourceDataForFigure 4/EGFR_stain_488_Figure4C/ARID1A_WT_rep2.fcs
- __MACOSX/MSB-2025-12988R_SourceDataForFigure 4/EGFR_stain_488_Figure4C/._ARID1A_WT_rep2.fcs
