# Supplementary material for: Integrative multi-omics defines melanoma drug response networks and ARID1A-dependent resistance mechanisms
Source: Mol Syst Biol. 2026 Feb 18;22(5):685–711. doi: 10.1038/s44320-025-00183-5 (PMC13144321; doi:10.1038/s44320-025-00183-5)
Supplement: Supplementary file 14 — Source data Fig. 4 [file 44320_2025_183_MOESM14_ESM.zip › MSB-2025-12988R_SourceDataForFigure 4/4G.csv]

	file	Kinase Uniprot ID	Kinase Name	Mean Specificity Score	Mean Significance Score	Mean Final Score	Median Final score	Mean Kinase Statistic	Median Kinase Statistic	SD Kinase Statitistic	Mean peptide set size	experiment	background	arid1a_status	kinase_type	Gene_name
1	./data/kinomics///PTK__ARID1A_KO/ARID1A Combined vs Untreated.xlsx	P06241	Fyn	0.308863581570839	0.72158698356928	1.03045056514012	0.8263942134337	-0.329075767565185	-0.268671344456434	0.181149758951083	16.3333333333333	ARID1A KO/Combined vs Untreated	PTK__ARID1A_KO	ARID1A_KO	PTK	FYN
2	./data/kinomics///PTK__WT/Combined vs Untreated.xlsx	P06241	Fyn	0.918260978078911	0.96657624451305	1.88483722259196	1.82044820883481	0.880210574678247	0.831616213267412	0.449792981682218	16.3333333333333	WT/Combined vs Untreated	PTK__WT	WT	PTK	FYN
3	./data/kinomics///STK__ARID1A_KO/ARID1A Combined vs Untreated.xlsx	Q15139	PKD1	0.703446228305054	0.97469413473523	1.67814036304028	1.6780289444737	-0.744644499989901	-0.744644499989901	0	6	ARID1A KO/Combined vs Untreated	STK__ARID1A_KO	ARID1A_KO	STK	PRKD1
4	./data/kinomics///STK__ARID1A_KO/ARID1A Combined vs Untreated.xlsx	P27361	ERK1	0.507256922122023	0.525619497874646	1.03287641999667	0.870903318278877	-0.322903561881352	-0.320584514099912	0.0581685278966528	20.8888888888889	ARID1A KO/Combined vs Untreated	STK__ARID1A_KO	ARID1A_KO	STK	MAPK3
5	./data/kinomics///STK__ARID1A_KO/ARID1A Combined vs Untreated.xlsx	P28482	ERK2	0.313426411943935	0.305609411342118	0.619035823286053	0.589593972931643	-0.229610487664916	-0.239311831685177	0.104430095937622	20	ARID1A KO/Combined vs Untreated	STK__ARID1A_KO	ARID1A_KO	STK	MAPK1
6	./data/kinomics///STK__ARID1A_KO/ARID1A Combined vs Untreated.xlsx	P45984	JNK2	0.0595715694594866	0.0929589708723128	0.152530540331799	0.149937299614589	0.0228679554401553	0.0364421080878748	0.0559465021514697	20.7777777777778	ARID1A KO/Combined vs Untreated	STK__ARID1A_KO	ARID1A_KO	STK	MAPK9
7	./data/kinomics///STK__ARID1A_KO/ARID1A Combined vs Untreated.xlsx	P45983	JNK1	0.0297056635579778	0.0787739054801685	0.108479569038146	0.120693048458671	0.0211321030744586	0.0241057038330189	0.0122355515015833	27.4444444444444	ARID1A KO/Combined vs Untreated	STK__ARID1A_KO	ARID1A_KO	STK	MAPK8
8	./data/kinomics///STK__ARID1A_KO/ARID1A Combined vs Untreated.xlsx	P53779	JNK3	0.0315017458345296	0.0731169741771782	0.104618720011708	0.11977195695348	0.0239569199946908	0.0241057038330189	0.0155056364316708	26.8888888888889	ARID1A KO/Combined vs Untreated	STK__ARID1A_KO	ARID1A_KO	STK	MAPK10
9	./data/kinomics///STK__WT/Combined vs Untreated.xlsx	P27361	ERK1	2.66552222704002	0.97469413473523	3.64021636177525	3.67366413907125	-1.59502598836099	-1.63862427586771	0.163268354530916	20.8888888888889	WT/Combined vs Untreated	STK__WT	WT	STK	MAPK3
10	./data/kinomics///STK__WT/Combined vs Untreated.xlsx	P28482	ERK2	2.61250875429339	0.97469413473523	3.58720288902862	3.67366413907125	-1.4661141099669	-1.50560314336784	0.184476030992046	20	WT/Combined vs Untreated	STK__WT	WT	STK	MAPK1
11	./data/kinomics///STK__WT/Combined vs Untreated.xlsx	P45983	JNK1	2.69897000433602	0.97469413473523	3.67366413907125	3.67366413907125	-1.39996247067234	-1.40640899025405	0.0169723644182918	27.4444444444444	WT/Combined vs Untreated	STK__WT	WT	STK	MAPK8
12	./data/kinomics///STK__WT/Combined vs Untreated.xlsx	P45984	JNK2	2.63207444974402	0.97469413473523	3.60676858447925	3.67366413907125	-1.35881660345132	-1.37304461563161	0.11956517110994	20.7777777777778	WT/Combined vs Untreated	STK__WT	WT	STK	MAPK9
13	./data/kinomics///STK__WT/Combined vs Untreated.xlsx	P53779	JNK3	2.69897000433602	0.97469413473523	3.67366413907125	3.67366413907125	-1.39338859428596	-1.40640899025405	0.0241174606710608	26.8888888888889	WT/Combined vs Untreated	STK__WT	WT	STK	MAPK10
14	./data/kinomics///STK__WT/Combined vs Untreated.xlsx	Q15139	PKD1	1.00331959014968	0.97469413473523	1.97801372488491	1.98346805904273	1.39403044789768	1.39403044789768	0	6	WT/Combined vs Untreated	STK__WT	WT	STK	PRKD1
