# Supplementary material for: Integrative multi-omics defines melanoma drug response networks and ARID1A-dependent resistance mechanisms
Source: Mol Syst Biol. 2026 Feb 18;22(5):685–711. doi: 10.1038/s44320-025-00183-5 (PMC13144321; doi:10.1038/s44320-025-00183-5)
Supplement: Supplementary file 14 — Source data Fig. 4 [file 44320_2025_183_MOESM14_ESM.zip › MSB-2025-12988R_SourceDataForFigure 4/4E.csv]

	name	uniprot_id	dist	p_values	in_seed	label
2	EFNB2	P52799	0.0161593642075255	1e-05	FALSE	EFNB2
4	EPHA3	P29320	0.0147716216339944	1e-05	FALSE	EPHA3
5	SLC1A1	P43005	0.0140611233071527	0.00011	FALSE	SLC1A1
6	EPHA1	P21709	0.0124893498634484	1e-05	FALSE	EPHA1
7	NCK1	P16333	0.0123318162701738	1e-05	FALSE	NCK1
8	EPHA2	P29317	0.0118621070933449	1e-05	FALSE	EPHA2
10	DUSP18	Q8NEJ0	0.0104502555516755	1e-05	FALSE	DUSP18
11	ERBB3	P21860	0.00876409088285389	0.00011	FALSE	ERBB3
12	PTK2	Q05397	0.00849144076566223	0.00021	FALSE	PTK2
13	DLG1	Q12959	0.00846719621736784	0.00451	FALSE	DLG1
14	EFNA1	P20827	0.00794821110756667	0.00701	FALSE	EFNA1
15	KIT	P10721	0.00776334339689755	0.00521	FALSE	KIT
16	IGF1R	P08069	0.00771769635327607	0.00171	FALSE	IGF1R
17	FYN	P06241	0.0075091018630369	0.00191	FALSE	FYN
18	DAPK1	P53355	0.00749944655603415	0.00611	FALSE	DAPK1
19	INSR	P06213	0.00746582462005366	0.00381	FALSE	INSR
20	NTN1	O95631	0.00745871850389445	0.00761	FALSE	NTN1
21	DISC1	Q9NRI5	0.00715056593311416	0.01011	FALSE	DISC1
22	HCK	P08631	0.0070658172660341	0.01471	FALSE	HCK
23	TNIK	Q9UKE5	0.00702193307893267	0.01341	FALSE	TNIK
24	AATK	Q6ZMQ8	0.00691293245321187	0.01581	FALSE	AATK
25	ZAP70	P43403	0.00683671224424457	0.01961	FALSE	ZAP70
26	LMTK2	Q8IWU2	0.00681341284562819	0.01971	FALSE	LMTK2
27	DUSP14	O95147	0.00676470434275384	0.01921	FALSE	DUSP14
28	PTPN1	P18031	0.00654634843811389	0.03441	FALSE	PTPN1
29	PRKCD	Q05655	0.00653019160328982	0.05361	FALSE	PRKCD
30	SHTN1	A0MZ66	0.00647494468995855	0.01941	FALSE	SHTN1
31	EPHB3	P54753	0.00645723299974037	0.01741	FALSE	EPHB3
32	MET	P08581	0.0064423706353405	0.05441	FALSE	MET
33	FAM20C	Q8IXL6	0.00642263349162005	0.02841	FALSE	FAM20C
34	PIK3R1	P27986	0.00628875663336979	0.03671	FALSE	PIK3R1
36	HAVCR2	Q8TDQ0	0.00614545316660397	0.04361	FALSE	HAVCR2
38	PTPN11	Q06124	0.00603470947448897	0.06911	FALSE	PTPN11
41	PTPN22	Q9Y2R2	0.00591947167003043	0.03021	FALSE	PTPN22
42	NDFIP1	Q9BT67	0.00586378759191901	0.00521	FALSE	NDFIP1
45	TRIB2	Q92519	0.00565175463065317	0.07221	FALSE	TRIB2
47	DUSP21	Q9H596	0.00557815969125064	0.02391	FALSE	DUSP21
48	CD47	Q08722	0.00555707023256272	0.02211	FALSE	CD47
49	BCL10	O95999	0.00549490875138082	0.02721	FALSE	BCL10
50	RPS6KA2	Q15349	0.00549478578179301	0.08641	FALSE	RPS6KA2
52	SH2D1A	O60880	0.00544077748935869	0.09811	FALSE	SH2D1A
53	ADAM10	O14672	0.00533098934245856	0.04391	FALSE	ADAM10
54	CD3E	P07766	0.00533001499712765	0.04891	FALSE	CD3E
62	SPRED1	Q7Z699	0.0048493180307678	0.07341	FALSE
66	SLAMF6	Q96DU3	0.00470778688870505	0.08371	FALSE
75	CD28	P10747	0.00450764574340034	0.06231	FALSE
76	MAS1	P04201	0.00448785851722217	0.06011	FALSE
77	TRIP13	Q15645	0.00441624456014557	0.06251	FALSE
78	PLK3	Q9H4B4	0.00439879324678435	0.07261	FALSE
84	GBP2	P32456	0.00427977765843247	0.07731	FALSE
88	GRIN2B	Q13224	0.00418640513257692	0.08191	FALSE
89	ADORA2A	P29274	0.00417901676774974	0.03661	FALSE
90	GRAP2	O75791	0.0041746655367936	0.09141	FALSE
98	CDC42BPB	Q9Y5S2	0.00381694063892591	0.05681	FALSE
99	MASTL	Q96GX5	0.00378974453064783	0.06031	FALSE
100	KSR2	Q6VAB6	0.00375808021484902	0.06001	FALSE
101	ENC1	O14682	0.00374545140300106	0.06491	FALSE
103	CFP	P27918	0.00370257871398622	0.06021	FALSE
125	EFNB1	P98172	0.00316723538467501	0.03321	FALSE
126	EPHB4	P54760	0.00316723538467501	0.03041	FALSE
129	KLHL25	Q9H0H3	0.00305878531245087	0.03891	FALSE
151	DRAXIN	Q8NBI3	0.00265801604866057	0.07411	FALSE
152	CD9	P21926	0.00265271232724877	0.07041	FALSE
168	STRADB	Q9C0K7	0.00241927538110102	0.09501	FALSE
