# Supplementary material for: Integrative multi-omics defines melanoma drug response networks and ARID1A-dependent resistance mechanisms
Source: Mol Syst Biol. 2026 Feb 18;22(5):685–711. doi: 10.1038/s44320-025-00183-5 (PMC13144321; doi:10.1038/s44320-025-00183-5)
Supplement: Supplementary file 14 — Source data Fig. 4 [file 44320_2025_183_MOESM14_ESM.zip › MSB-2025-12988R_SourceDataForFigure 4/4D.csv]

	Gene_name	combined_up_probabilities	combined_down_probabilities	arid1a_up_probabilities	arid1a_down_probabilities	label_flag
1	SHTN1	0.00596859484585184	0.00601819262518121	0.00640554020313313	0.00705582290100524	NA
2	PTPDC1	0.00379841912093834	0.00376643346862368	0.00406465984964735	0.00404112944977858	NA
3	SGK1	0.00331610579883656	0.00357007233134594	0.00336044751430674	0.00522040493317941	NA
4	SOCS3	0.00121933454904658	0.00184303204976325	0.00169991980242274	0.00183277907689343	NA
5	ADAM10	0.00268792313560012	0.00294129976825952	0.00284457455933379	0.00310526473420322	NA
6	SH2D1B	0.00170246665136969	0.00161607885270804	0.00174190982222961	0.00186958639986378	NA
7	ANGPT2	0.0119387761220043	0.00542526101262376	0.00906289978054634	0.00322797075648456	ANGPT2
8	IRAK2	0.00352779491086462	0.0058376186381374	0.00672576785963101	0.0065323298961611	NA
9	SH2D1A	0.00406638288640259	0.00395916944933985	0.0041697757193111	0.00462288785983219	NA
10	SDC3	0.0111661442558421	0.0187288458511877	0.0075376732007981	0.00398953252968347	NA
11	DAB1	0.00419530091689349	0.00411461762905776	0.00441961214951255	0.00458968369881603	NA
12	STK17B	0.00187712910099003	0.00191978476460334	0.00208604781505287	0.00221139185787526	NA
13	DUSP14	0.00346861582274054	0.00408805754313036	0.00406831621479309	0.0043320496927532	NA
14	MAP3K6	0.00357956659743835	0.00360149020073419	0.00315012523692101	0.00367850211913775	NA
15	NTN1	0.00573461294084389	0.00567774226525895	0.00607951257680549	0.00644466956819408	NA
16	BAG3	0.00313528056721778	0.00474564926814531	0.00510396597221863	0.00626939146589244	NA
17	EGFR	0.0149757655390771	0.0112631765870439	0.0149277858363715	0.00603309207419806	EGFR
18	FOS	0.00537136906207603	0.00752717253013043	0.00738018750155145	0.0150741362159406	NA
19	PDGFB	0.0130630180475797	0.00949176186598121	0.00535588641595119	0.00507382164753709	PDGFB
20	EGF	0.0118761396936766	0.00799879337490824	0.0108385270342529	0.00489725348314787	EGF
21	FN1	0.00949192299026652	0.00972533199508525	0.00645868827746144	0.00407760259020145	NA
22	ESR1	0.00994646480354045	0.00878042725625333	0.00698640791760223	0.00455536235636014	NA
23	CAT	0.00428802491150106	0.00467131347838961	0.00495080673260344	0.00525078195586798	NA
24	PDGFA	0.0130630180475797	0.00949176186598121	0.00535588641595119	0.00507382164753709	PDGFA
25	TP53	0.00177976539707474	0.00200269150904567	0.002090094240437	0.00263783457980823	NA
26	ITGB3	0.00231633809350806	0.00710773535266104	0.0032478756482371	0.00330389597642525	NA
27	FGF1	0.011876445421553	0.0134289066963245	0.00881552678625536	0.00454574448317282	FGF1
28	JUN	0.0124913137235681	0.00788635729042681	0.0129701035557911	0.00522222493228834	JUN
29	INSR	0.00761199119395558	0.0111256925962998	0.0111572889394065	0.0113185055598179	INSR
30	FYN	0.0109882562173586	0.00992226977359792	0.0109631983510114	0.00928570402275683	FYN
31	ITGAV	0.000968880925690763	0.0011917163426442	0.00121461966911038	0.00233518847265371	NA
32	H1F0	0.00411605918079937	0.00384688214128622	0.00278973180773149	0.00175662992542789	NA
33	ADRB2	0.0010072507546733	0.00374261713628984	0.00138583160765601	0.00172994515537068	NA
34	RET	0.00839052124551269	0.00649471239638812	0.00646662951317552	0.00370497643495363	NA
35	IGF1R	0.00823996259317992	0.0135108239449428	0.0112546169742068	0.0119891647846779	IGF1R
36	NGFR	0.00305093541778171	0.00394973534111278	0.00399477924831034	0.0404048932656158	NA
37	MET	0.00721395714487048	0.0112652683023527	0.00953874647998187	0.010960333643264	NA
38	HCK	0.00810504144582213	0.0109202205995039	0.00913404929663192	0.00961490315871273	NA
39	ITGA5	0.00438825622912919	0.00552392350649883	0.00298222154772544	0.00187823567351122	NA
41	FGF2	0.0106682915025993	0.00922595386491072	0.00797166006847134	0.00407893484183485	NA
42	PDGFRB	0.0141150619729684	0.00941407125371257	0.00549545896619418	0.00520604368733162	PDGFRB
43	PARP1	0.00759941206256	0.00394603131506273	0.00866628478971392	0.00255118590229138	NA
44	KIT	0.0123036330532138	0.0103906579518213	0.0118582254820177	0.00920979807266147	KIT
45	FGFR1	0.0104347471864582	0.0105960990564717	0.00958664884576858	0.00444850181142738	NA
46	FGF5	0.00352541135422934	0.00249684696430506	0.00288719838658083	0.00141787355576922	NA
48	ETS1	0.00149447794065057	0.00217746758326455	0.0020365477508818	0.00278201867743008	NA
49	ETS2	0.00122485051546937	0.00162245298246007	0.00164673553536531	0.00289456823427027	NA
50	FOSL2	0.00231265409854093	0.00324351768500425	0.00321093276431186	0.00784927677681341	NA
51	TCF3	0.00598837142621595	0.00462138521726769	0.003878870095673	0.00229705880395533	NA
52	H2AFX	0.00559046628834142	0.00533020134723237	0.00383718832415285	0.00244563995951078	NA
53	PFKFB1	0.000794367554654569	0.00102248484210004	0.00106208792622747	0.00197562309048277	NA
54	PDGFRA	0.0126918095997101	0.0100641565503858	0.00549545896619418	0.00520604368733162	PDGFRA
55	NCK1	0.00737061082825107	0.00727934911790475	0.00760824993945431	0.00912808726620508	NA
56	HIST1H1B	0.00952371481368511	0.00882605579150695	0.00642065497299975	0.00402201415170017	NA
57	HIST1H1C	0.00872220621816828	0.00820867937078906	0.00593762963825456	0.00375469140453029	NA
58	JUNB	0.000638986382924382	0.000880625365744309	0.000871398845179606	0.00124468503422235	NA
59	PRKACA	0.00707379458590612	0.00889781057775192	0.00951046150047668	0.0204970509138762	NA
60	PTPN1	0.00575506312567893	0.0103449517903567	0.00981344208859704	0.0095224513287354	NA
61	NTF3	0.00600877195744754	0.00445082970906917	0.00412038021499024	0.00236234337317814	NA
62	EPHA1	0.00783038193005548	0.00806265097263592	0.0085718063616096	0.0098110926424228	NA
63	FGFR2	0.0151656833942695	0.0117037605151233	0.00982332450872179	0.00581735234496285	FGFR2
64	ERBB3	0.00986216495149453	0.0105314178249077	0.0102350872375519	0.0122517843555673	NA
65	PRKACG	0.00581639022358759	0.00406471942357048	0.00598064431674752	0.00304870391073339	NA
66	NR4A1	0.00261756367456909	0.0030332517898106	0.00324433536036994	0.00353344381304991	NA
67	BDNF	0.0123562232634789	0.0088344898396289	0.00766216346538916	0.00439585347918576	BDNF
68	MAPK3	0.0072329992904163	0.00962079918722309	0.00959182000652779	0.0136368752495759	NA
69	PIK3R1	0.00602349849284854	0.0059450198411907	0.00634079131412298	0.00601821091756365	NA
70	MAPK1	0.0068826534715015	0.00959241870159826	0.00934747077798687	0.014692291123526	NA
71	CTGF	0.00697673826766273	0.00718266921194166	0.00473697274322071	0.00297806861706718	NA
72	PTPN6	0.011213866772996	0.00856670267225477	0.0115044194854401	0.00715166209003352	PTPN6
73	CASP1	0.00192124414680763	0.00312902700846593	0.00317660217693821	0.00335684981602776	NA
74	NOS1	0.00399486792661911	0.00266000201563169	0.00389081005199777	0.00176217862508981	NA
75	FCER1G	0.000910650416422407	0.00106685229589853	0.00114363866159543	0.00109715503579905	NA
76	SDC4	0.00930426141375799	0.0141091092575332	0.00646490860689993	0.00339404032592667	NA
77	YWHAB	0.0031887072665925	0.00470865595906128	0.00444296868793761	0.00655681370209447	NA
78	GBP2	0.0014285394004248	0.00163332179373958	0.00174904018886721	0.0019118904087958	NA
79	CDH5	0.0140429124764159	0.00662315363147996	0.0127382324122083	0.00407340000457319	CDH5
80	NTF4	0.00596863830408953	0.00405177351920599	0.00351226303284809	0.00197792416344845	NA
81	SDC2	0.00863825118942464	0.0113442360267567	0.00585240783912857	0.00314004833145808	NA
82	IRS1	0.00554186433637026	0.00833663213148758	0.00790878140814344	0.0101545683273049	NA
83	TIE1	0.00715842310327942	0.00357696827061087	0.0043840143896161	0.00201035017051903	NA
84	FLT3	0.00150458396868918	0.00196769431332818	0.00169033226944412	0.00169231639018111	NA
85	PPARG	0.00180752494845585	0.00280727741602162	0.0027145671302652	0.00338483286863815	NA
86	STAT3	0.00263201434647027	0.00330912182416993	0.00316774535470722	0.00374221370445841	NA
87	TEC	0.0120980811684041	0.00782433660260811	0.00833620151081881	0.00434053757628205	TEC
88	TXK	0.00125376615358375	0.00154799041293363	0.00129850957973008	0.00129858327714877	NA
89	ABL2	0.00747327523805454	0.00424531075875806	0.00842722551275611	0.00308850793429646	NA
90	WAS	0.00135114320565006	0.00162107163104504	0.00146469491867724	0.00144973792094029	NA
91	ZAP70	0.00634085442200645	0.00726764390566045	0.00660192281723331	0.00621460126518605	NA
92	SYK	0.00691471553180581	0.0114242636076173	0.00994832940873478	0.0103555186794446	NA
93	CRK	0.0103287058857411	0.0106073606641377	0.00894845099225623	0.00847718581581814	NA
94	MAP2K3	0.00590577735462019	0.00594866712102527	0.00519285803538786	0.00600234654725767	NA
95	SOX2	0.00732040394040002	0.00505007858221553	0.00745364830349717	0.00300646580176698	NA
96	GSK3B	0.00711159297931472	0.0101483416764247	0.00997019488525929	0.0143050336819462	NA
97	ETV1	0.00105441247129794	0.00148561409620085	0.00144014625521016	0.0024797189398612	NA
98	IRAK1	0.00621360714844209	0.0106939901764744	0.0126712111460278	0.0111002413812636	IRAK1
99	RPS6KA3	0.00712612010108647	0.0109135092768314	0.00985651835989385	0.0136044532740689	NA
100	MAP2K6	0.00440832415411072	0.00445260653650761	0.00386813352008674	0.00435869689686629	NA
101	DAPK1	0.00824483513929817	0.00837763629894173	0.00929306255413684	0.00912427194486324	NA
102	CEBPG	0.00703724746766335	0.00444294724312565	0.00730698391083642	0.00294205157228387	NA
103	EPHB3	0.00250831320376664	0.00406450529401665	0.00268900515578708	0.00264445447665829	NA
104	EPHB1	0.00225305148713864	0.0022636786390871	0.00238290892237325	0.00471769558748462	NA
105	FGF8	0.00353856752422611	0.0032894615713737	0.00291317090341757	0.00145528526382265	NA
106	TIRAP	0.00479210480436093	0.00774347947693285	0.00848159762987727	0.00902201966086541	NA
107	PTEN	0.00218463477171647	0.00189929706341867	0.00179663557841402	0.00141697997589015	NA
108	YWHAG	0.00193126802351204	0.002901949375631	0.00268894563115167	0.0037131678486745	NA
109	SIRPA	0.00143426674174503	0.00129466845058976	0.00116030502155622	0.00158541468816319	NA
110	DLG4	0.0030267777694664	0.0020327488563004	0.0018574293106116	0.00115086821635578	NA
111	ADAM17	0.00485698066292999	0.0031624628653061	0.00348954986619635	0.0017114266930786	NA
112	CDK5	0.00673783407191299	0.00546115201717433	0.0044009480183576	0.00267265166855845	NA
113	MEF2A	0.000747272102620638	0.00105203063321895	0.00102877447220848	0.00155616937143783	NA
114	ID3	0.00967724509046056	0.00746818696134063	0.00626827795376167	0.00371206116837722	NA
115	TEK	0.0204996937820736	0.00882087734187788	0.0113090642459667	0.00497677372855424	TEK
116	NUCB1	0.00430091852706486	0.0044189974188578	0.00470128605223671	0.00526930162803424	NA
117	PTK2	0.00823819278276123	0.00991471728658859	0.00961633342586626	0.016038610760266	NA
118	PRKCD	0.00725656617420656	0.0103939399189688	0.0109324416294373	0.0112782407052318	PRKCD
119	DUSP2	0.000752680201933344	0.00102853101324543	0.00101191959124681	0.00152640595035952	NA
120	PTPN11	0.0044546812085416	0.00471349974575478	0.00499446392848909	0.00527099601161211	NA
121	RUNX1T1	0.00474185009432567	0.00365941161105691	0.00307145619734322	0.00181890997250484	NA
122	DBP	0.0107278928062601	0.00677302624174266	0.0111390910285195	0.00448499417463718	DBP
123	CHD3	0.0079297193025319	0.0053662303937328	0.00810989388179948	0.00326983570019591	NA
124	PTPRJ	0.0151804844749987	0.00997888105138173	0.0113924825599396	0.00557607499920365	PTPRJ
125	DLG1	0.00240003910883685	0.00336078041571345	0.0033337982815218	0.00684823339212157	NA
126	TIAM1	0.0115311576567925	0.0149786761653215	0.00746472769554789	0.00399897567435737	NA
127	LCP2	0.00168307716669011	0.00270514418170118	0.0023581555939344	0.00274206676782325	NA
128	DUSP4	0.000752680201933344	0.00102853101324543	0.00101191959124681	0.00152640595035952	NA
129	GRIN2B	0.00140954467267693	0.0013814936118193	0.00153068246600246	0.00144251383208915	NA
130	NFATC2	0.00151363114608118	0.00206150374232722	0.00207463178199502	0.00403909517164307	NA
131	SPARCL1	0.00453789986870545	0.00465706760111198	0.00495641041710086	0.0054914529153498	NA
132	PRKD1	0.0128795620479976	0.0084448432119021	0.0135929583129289	0.00617306669286233	PRKD1
133	RPS6KA2	0.00599291764642917	0.00705592422262141	0.00753658357931184	0.00817295005854731	NA
134	RPS6KA1	0.0052712544357048	0.00602689344628704	0.00645388979194457	0.00705480072509686	NA
135	MYLK	0.00704217607177973	0.00480117210937858	0.00725901216570423	0.00350230888749816	NA
136	NFE2L2	0.00233277976961675	0.003262671777282	0.00330769340071499	0.00631846389773498	NA
137	NTRK3	0.0034929612641957	0.00813505845156131	0.0136919468571265	0.00560964062320559	NTRK3
138	HLF	0.00703724746766335	0.00444294724312565	0.00730698391083642	0.00294205157228387	NA
139	NTRK2	0.0154553903198691	0.00975723301517289	0.00845139958717211	0.00462627455761659	NTRK2
140	DUSP6	0.00169079364175953	0.00196585447045331	0.00200114127133105	0.00246523709479918	NA
141	DUPD1	0.00136312203673757	0.00163419753436809	0.00156972297664859	0.00155721964385989	NA
142	AATK	0.00901418526363599	0.00900659444425943	0.00950527634774824	0.00902108157497291	NA
143	DET1	0.00173932807890232	0.00242490040178544	0.00240688901835225	0.00672271874862745	NA
144	SPRED1	0.0031868181001392	0.00422145765071721	0.00425534629469382	0.0334559127297916	NA
145	HIPK1	0.00165098756169122	0.00206162294288097	0.00219126990043186	0.00233954219245725	NA
146	LMTK2	0.00501367358220534	0.00485888237742158	0.00543830118253882	0.00523742097075038	NA
147	FAM20C	0.00690744279566588	0.00709295289180648	0.00754746279697961	0.00841072929520862	NA
148	ABI1	0.000752680201933344	0.00102853101324543	0.00101191959124681	0.00152640595035952	NA
149	RPTOR	0.00446607074894538	0.00649618083624398	0.00663917286266846	0.0112308834267717	NA
150	DUSP18	0.00161423082572577	0.00220728358404986	0.00207606525299214	0.00224517427493153	NA
151	RFWD2	0.00216981103971712	0.00302486854214548	0.00299153662749009	0.00764166389241495	NA
152	HAVCR2	0.00205454425586753	0.00224573113730702	0.00211963810244244	0.00195304905090981	NA
153	TTN	0.0074571143918237	0.00706010828236773	0.0050956366988608	0.00323395473324402	NA
154	TRIB2	0.00595334105299716	0.00826932800898754	0.00828000025550168	0.0275120489889147	NA
155	ZNF622	0.00283418113024438	0.00266636135593101	0.00223281919694476	0.00209419388992343	NA
156	SGK3	0.0011628009103787	0.00166392657095924	0.00161033333587722	0.00252220673789041	NA
157	DNAJA3	0.00138680056870167	0.00134248280629647	0.00143688561275054	0.00131799739203556	NA
158	WNK4	0.00600784583731923	0.00676766952691753	0.00663560297788422	0.0116458951328346	NA
159	PPM1M	0.00151656261603355	0.00155502656753664	0.00158954400384289	0.00165743954354924	NA
160	NEDD4L	0.00243473328706031	0.00280469401467438	0.00280244625022735	0.00517248802730338	NA
161	TRIB1	0.00373376097348401	0.00522211005333311	0.0051759974342948	0.0134919350409513	NA
162	MAP3K5	0.00690583074138919	0.00693520554023575	0.00608580208264233	0.00722489382544277	NA
163	MAP3K3	0.0051903290868179	0.00743485328158545	0.00715474134272874	0.0115644721675045	NA
164	MYD88	0.00537476351951393	0.00939256688767612	0.0112232457813633	0.00941047581599578	MYD88
165	WNK1	0.00165098756169122	0.00206162294288097	0.00219126990043186	0.00233954219245725	NA
166	DUSP21	0.00100345777311875	0.00131457718748896	0.001180823620323	0.00133699689852981	NA
167	TLR9	0.00200750472140152	0.00331532553257116	0.00348608200320024	0.00346238526570928	NA
168	SPHK2	0.00216466503315552	0.00153028800662599	0.00225868949641302	0.00120162014836699	NA
169	DISC1	0.00754529207517283	0.00773023736913692	0.00823161749563701	0.00896466483289529	NA
170	IRAK4	0.00348871575198864	0.00590581687149583	0.00683899604818092	0.00630854351532506	NA
171	KLHL3	0.00243473328706031	0.00280469401467438	0.00280244625022735	0.00517248802730338	NA
172	LEF1	0.000741797738717223	0.00114893657001912	0.00102462815963499	0.00125561272707056	NA
173	TNIK	0.00442951201711024	0.0044573446775449	0.00471949671956076	0.00531849345768715	NA
174	SH2B3	0.00228784568157511	0.00338148081824608	0.002957825776355	0.00327372021147409	NA
175	BTRC	0.00465151040623234	0.00643213053435224	0.00648802990363738	0.0148559890342031	NA
176	IRAK3	0.00363464834711445	0.00713380350658887	0.0100886274018775	0.00619830196690263	NA
