# Supplementary material for: Integrative multi-omics defines melanoma drug response networks and ARID1A-dependent resistance mechanisms
Source: Mol Syst Biol. 2026 Feb 18;22(5):685–711. doi: 10.1038/s44320-025-00183-5 (PMC13144321; doi:10.1038/s44320-025-00183-5)
Supplement: Supplementary file 14 — Source data Fig. 4 [file 44320_2025_183_MOESM14_ESM.zip › MSB-2025-12988R_SourceDataForFigure 4/4A.csv]

	MAPK8	MAPK9	MAPK10	MAPK1	MAPK3	MAPK7	FYN	PRKD1	PTK2	CDK2	PRKCA	PRKCB	PRKCD	PRKCZ	EGFR	FGFR1	FGFR2	FLT1	KDR	EPHB1	EPHA7	EPHA8	EPHA4	EPHA2	EPHA3
ARID1A Combined vs Untreated	0.0241057038330189	0.0364421080878748	0.0241057038330189	-0.239311831685177	-0.320584514099912	0.0354608695255197	-0.268671344456434	-0.744644499989901	0.0851659225413533	-0.0600205541185856	0.381624300441119	0.752749098061318	0.187984675286589	0.887557292482253	0.248682014607311	0.233696116434521	0.289078580738568	0.678413717212673	0.857048586907018	1.58950471421733	1.18641394462656	1.94994584658966	1.22789671327692	0.861206793765288	0.63693239909693
Combined vs Untreated	-1.40640899025405	-1.37304461563161	-1.40640899025405	-1.50560314336784	-1.63862427586771	-1.90184116984656	0.831616213267412	1.39403044789768	-0.149739424517086	-1.46440878647953	0.466474558339077	0.133294716665738	0.285869805303695	0.138152168207959	0.251246553774229	-0.0340970775819564	0.643394853354282	0.561752640878246	0.533639041008205	0.66610618283089	-0.390306167712012	0.11600322202302	0.345279324513523	0.238777313741533	-0.0657962892874145
Untreated ARID1A vs WT	0.469464208297129	0.464786367395506	0.469464208297129	0.476017365277477	0.424668156097251	0.166095629264703	-0.650303710972466	-0.0860521155860722	-0.104367404264807	0.52949722124348	-0.062927575246269	0.487244817078138	0.147711023750565	0.57729116827998	0.245151640243174	0.537346130876388	0.694267513443492	1.09345890351266	1.14990790170641	1.04821886613698	-0.122217390174234	0.191545643249285	0.310553242565021	-0.624099394734413	-0.36127548400825
