# Supplementary material for: Integrative multi-omics defines melanoma drug response networks and ARID1A-dependent resistance mechanisms
Source: Mol Syst Biol. 2026 Feb 18;22(5):685–711. doi: 10.1038/s44320-025-00183-5 (PMC13144321; doi:10.1038/s44320-025-00183-5)
Supplement: Supplementary file 14 — Source data Fig. 4 [file 44320_2025_183_MOESM14_ESM.zip › MSB-2025-12988R_SourceDataForFigure 4/4B.csv]

	data_type	X	Gene	logFC	AveExpr	t	P.Value	adj.P.Val	B
120	protein	EPHA3	EPHA3	0.332212577961236	15.0739305064744	3.83633903404219	0.000460401751742941	0.0311883819993197	-0.149744277627519
315	protein	CD44	CD44	0.172258995656719	18.4003850363535	3.02576549947171	0.00444668970341696	0.114752827298655	-2.22013739592926
324	protein	PRKCA	PRKCA	0.224863379731522	15.4613683671008	3.0083459889455	0.00465675927132728	0.116548487580753	-2.26169253856817
676	protein	ITGA4	ITGA4	0.237656077054243	14.8908746312769	2.41423834883964	0.0207236029119775	0.248889057045921	-3.58484734858481
1509	protein	FGFR1	FGFR1	-0.135298198252379	17.2155912784293	-1.77943584253498	0.0832168166111664	0.44711812006101	-4.75746821638109
1511	protein	FGFR2	FGFR2	-0.135298198252379	17.2155912784293	-1.77943584253498	0.0832168166111664	0.44711812006101	-4.75746821638109
1604	protein	ROS1	ROS1	0.184835167817939	15.5814017225803	1.72591604004486	0.092536334817194	0.468569622565575	-4.84307334125608
1671	protein	MAPK1	MAPK1	-0.125638142435818	17.264157000136	-1.6905696273609	0.0991573202368003	0.482335975457281	-4.8983935849724
2301	protein	PRKCB	PRKCB	0.148978210260779	16.1227913643133	1.43141886323719	0.160533749047183	0.566382295650983	-5.27348735793349
2322	protein	PRKD1	PRKD1	0.130512407066323	15.5514798884923	1.42546417704211	0.162235817519011	0.567793439475787	-5.28145894369967
2361	protein	EPHA2	EPHA2	-0.100005300259102	17.1121697550337	-1.41156134263064	0.166264881628996	0.572325371710108	-5.29995502219816
2591	protein	FYN	FYN	-0.124615498217022	14.953128805985	-1.32664942904016	0.192590657475338	0.603916377742687	-5.40937401727647
2641	protein	MYC	MYC	0.178595850789302	14.0310586528421	1.31239537045657	0.197306863632951	0.60717220860462	-5.42713957574733
2809	protein	MAPK3	MAPK3	0.0893485359328388	16.5646779732344	1.25268013014817	0.218023131190693	0.630939848148501	-5.4996613662144
3483	protein	PTK2	PTK2	0.072026081957862	15.7311683481563	1.03528168410521	0.307120940428371	0.716586754522674	-5.7371959086399
4193	protein	EPHA7	EPHA7	0.0781300298380998	14.8444520765008	0.834978328609925	0.408980780218836	0.792894052563539	-5.91818818106355
5130	protein	CDK2	CDK2	-0.0415934072583219	16.3380380236772	-0.603368817353112	0.549870033243505	0.87132426905194	-6.08067915400641
5296	protein	MAPK9	MAPK9	0.0507921377143603	14.950960991995	0.561564322253549	0.577730232919093	0.886148906447004	-6.10455612580083
5560	protein	PRKCD	PRKCD	-0.0283295683021159	16.9867709308115	-0.505662892349729	0.616031948392004	0.899938876927655	-6.13384989760892
5590	protein	EPHA8	EPHA8	0.0400381857548631	17.3279583656613	0.49873551821151	0.620858145810321	0.902700012211143	-6.13726940913913
6783	protein	MAPK10	MAPK10	0.105620513701419	15.4220320628647	0.252566950799211	0.801972422107049	0.961054082696492	-6.22840219168996
6945	protein	EGFR	EGFR	0.0321041735247984	15.0688353792217	0.220191267985527	0.826908099403482	0.96762811676645	-6.23596483629911
7022	protein	KDR	KDR	0.0197863483493848	16.4939897854931	0.204544246519591	0.839026529696463	0.971088598498976	-6.2392495421018
7113	protein	MAPK8	MAPK8	0.0159213385998989	17.2298899040005	0.186149671258877	0.853323627020055	0.975209864198795	-6.24280221257759
7190	protein	FLT1	FLT1	-0.0248734250352953	17.8589862976378	-0.170027358435222	0.865896138380157	0.976153586649026	-6.24564143025861
7768	protein	MAPK7	MAPK7	0.0117368447962214	14.0634356887347	0.064554015559674	0.948869573990312	0.992689995610813	-6.25787978743075
8173	rna	EPHA4	EPHA4	1.18592852194792	3.48996650275211	14.7162338858393	1.77097438451659e-11	5.78625630722967e-09	16.5864361994318
8210	rna	KDR	KDR	-3.45694969102046	1.64362736009216	-12.5618588035862	2.40441650906014e-10	4.26739404126525e-08	14.0072408734372
8350	rna	ROS1	ROS1	2.02678803971049	-0.699021952339474	9.20994063191252	3.1176605940764e-08	2.02803116291595e-06	9.11513785598104
8437	rna	PRKCD	PRKCD	-0.327665333253531	7.33683665897578	-8.21518785475516	1.6746299970538e-07	7.81638988235242e-06	7.41012900660403
8569	rna	PRKCZ	PRKCZ	-0.329728320120184	4.31907563166809	-7.27698548608521	9.18480272146808e-07	3.0009255437233e-05	5.68093296382497
8669	rna	CD44	CD44	0.47764347644744	9.78750423491185	6.68294634952955	2.86832524826403e-06	7.6329711817587e-05	4.52375288084935
8740	rna	FYN	FYN	-0.492446259716806	5.26360634971944	-6.37272909412841	5.29843087138074e-06	0.00012466488086247	3.9005067670096
9034	rna	FGFR1	FGFR1	0.315129273905366	5.21093962014223	5.30453335530303	4.82418698882648e-05	0.000765904846718263	1.66276376034133
9211	rna	MAPK1	MAPK1	-0.211551862841538	7.10556045047084	-4.83540726976123	0.000132705230350164	0.00176214373828578	0.642637477534736
9321	rna	EPHB1	EPHB1	-0.336826939145533	3.29819334008575	-4.57378106257362	0.000235388204759351	0.0028372401656977	0.0670347976233669
9462	rna	PRKCA	PRKCA	0.28091558654798	5.89590155424621	4.34362251588572	0.000391295020517432	0.00421999791069663	-0.441764936608966
9569	rna	EGFR	EGFR	0.443121722509705	3.94601712983019	4.17898689595644	0.000563836593340804	0.00562896865685236	-0.806366997173911
9806	rna	ITGA4	ITGA4	0.344832854610771	6.6292104461914	3.85321258092144	0.00116456472967586	0.00998317385439484	-1.5270252925997
9869	rna	EPHA3	EPHA3	0.225859814686443	7.53552252007343	3.78573316559994	0.00135355236561792	0.0111788299438183	-1.67581267363435
9927	rna	FLT1	FLT1	-1.61667679781079	2.63004119959004	-3.7172206404727	0.00157677553333237	0.0126071885801925	-1.8265933746133
9970	rna	CDK2	CDK2	-0.249339307245304	5.85005208219992	-3.66158526436936	0.00178475800083523	0.0139368175013619	-1.94878538580118
11039	rna	JUN	JUN	0.275559829234747	5.11929282928632	2.73699625619675	0.0135418587067965	0.0668995741473904	-3.91450000404273
11335	rna	EPHA7	EPHA7	0.31033329948773	4.15351567553652	2.56766110670671	0.019369394000068	0.0868541510121575	-4.25272012587791
12118	rna	MAPK8	MAPK8	-0.155937248833627	4.3104146521321	-2.20583317105827	0.040631919977185	0.146433813384811	-4.93952881248837
12160	rna	PRKD1	PRKD1	0.264997479157945	5.97117082163236	2.18626775940504	0.0422463846020651	0.150665845953681	-4.97505113536137
15943	rna	MYC	MYC	0.45038211156804	1.67247359600308	1.13658502608584	0.270616161128716	0.497872783770977	-6.54380454219294
18784	rna	MAPK7	MAPK7	-0.0414282932947199	4.40454320972523	-0.590275432469515	0.562343394159924	0.758551901087652	-7.01738490642877
18980	rna	FGFR2	FGFR2	0.241072792913203	-0.414856198866747	0.5615539968168	0.581344396668636	0.770196944660245	-7.03443314153362
21556	rna	EPHA2	EPHA2	-0.0373300255322615	5.84220470265574	-0.149050958493254	0.883170494130358	0.945492403893199	-7.18685679710166
22211	rna	PTK2	PTK2	0.00207779632966876	6.91903612746758	0.0471247342621066	0.962932682822692	0.983036518126617	-7.19734491523624
22230	rna	MAPK9	MAPK9	0.00183323741311803	5.88074594665171	0.04396180006618	0.965418827785344	0.984188824298086	-7.19749611692575
22293	rna	MAPK3	MAPK3	0.00195940846058917	6.22790728603765	0.0355568235102244	0.972027051225349	0.986555862187158	-7.19784689243905
