# Supplementary material for: Integrative multi-omics defines melanoma drug response networks and ARID1A-dependent resistance mechanisms
Source: Mol Syst Biol. 2026 Feb 18;22(5):685–711. doi: 10.1038/s44320-025-00183-5 (PMC13144321; doi:10.1038/s44320-025-00183-5)
Supplement: Supplementary file 14 — Source data Fig. 4 [file 44320_2025_183_MOESM14_ESM.zip › MSB-2025-12988R_SourceDataForFigure 4/4H.csv]

Vessel Name: A375 cells
Date Time	Elapsed	A2	A3	A4	A5	A6	A7	B2	B3	B4	B5	B6	B7	C2	C3	C4	C5	C6	C7	D2	D3	D4	D5	D6	D7	E2	E3	E4	E5	E6	E7	F2	F3	F4	F5	F6	F7	G2	G3	G4	G5	G6	G7	H2	H3	H4	H5	H6	H7
10/13/2025 6:00:00 PM	0	4685708	5091476	4309451	3677099	5356438	2461709	5400055	4738709	4621061	3514201	4219866	2455930	5442363	5749368	3926512	4133693	4925747	3778832	5357310	5732980	4368017	4619119	3227296	3789428	5350108	5627413	5296214	5930927	7965287	6634010	4944613	6347915	5584593	5840121	7215513	5774445	4953246	6295970	5933265	5690383	7295138	5773062	5046037	5629135	5434128	5051301	6466165	5787711
10/13/2025 9:00:00 PM	3	3192262	4542557	3779243	2715576	4226363	3729156	3700656	4336810	4097781	2757939	3702667	3372618	3615931	5120509	3832174	3121869	4131059	3467367	3560478	4990984	3975260	3457461	3999568	3482349	3352700	4359788	4189973	3436332	5256585	4553121	2886049	4676864	4476646	3414834	4797219	4278093	2865338	4890591	4649148	3341720	4910013	4157878	2648636	4472595	4145369	2886364	4370018	3993176
10/14/2025 12:00:00 AM	6	2955688	4130275	3441477	2558713	4200035	3477621	3316075	4021378	3548674	2808475	3952016	3128281	3192538	4303263	3261997	2955603	4144085	3331158	2963844	4135476	3299580	3221450	4153711	3282319	2709190	3381288	3183778	2700088	3891495	3362416	2125057	3545853	3278453	2647460	3811861	3435972	1947580	3455645	3369953	2459032	3783978	3193557	1944775	3303330	3014505	2310830	3580424	3113709
10/14/2025 3:00:00 AM	9	2777822	3570125	2945305	2447110	3884788	3067908	3145165	3308075	2946782	2681793	3643458	2698328	2950290	3437368	2649122	2782569	3687689	2941010	2710938	3232167	2635749	3070891	3809495	2886558	2476125	2548623	2431524	2270575	3156666	2803188	1818384	2675860	2546518	2370023	3282662	2846315	1670226	2549350	2500231	2134943	3199907	2549352	1717188	2636855	2320071	2135181	3095263	2550391
10/14/2025 6:00:00 AM	12	3382619	3780405	3128149	2782652	4279943	3230072	3848225	3548293	3076412	3085295	4015117	2901629	3546848	3638531	2687036	3202895	3916490	3147718	3337642	3296146	2716993	3436394	4186769	3080137	3077808	2832808	2708912	2781921	3542619	3213950	2214798	2917766	2841870	2795965	3758565	3333453	2012181	2797241	2698877	2562670	3575856	3051330	2153707	3035009	2689799	2629594	3727969	3045497
10/14/2025 9:00:00 AM	15	4811954	3755949	3365546	3172103	3289455	2296233	5654192	3886006	3286292	3296747	4302055	2312692	5330315	4382555	2939197	3865321	3185431	3414572	5093373	4119983	3108797	4165292	3178740	2604442	3933986	3388626	3457437	3267508	4250499	2754493	3145474	3784331	3680656	3436076	4410520	3611724	3009657	3662421	3476883	3244460	3428251	3440974	3209994	3762950	3555605	3123716	4349584	3669813
10/14/2025 12:00:00 PM	18	5114369	4669929	3853393	3727229	5575242	3981893	5961735	4262356	3782333	3933246	4887209	3488339	5707012	4741708	3225083	4151270	4855496	3767198	5509587	4346538	3382206	4613802	4938114	3771470	3709379	2994823	3136981	3195569	4140435	3663121	3032169	3552353	3320567	3277777	4422159	3652231	2708279	3188230	3048896	3105004	4075423	3430140	2753356	3297311	3148855	3042673	4243650	3550724
10/14/2025 3:00:00 PM	21	6927259	5475974	4109114	4207976	6318679	4647521	8116784	5284469	4282899	4453783	5688857	4011822	7946307	6095171	4015541	4995501	5686142	4417397	7437469	5688139	4177559	5685961	5588539	4319661	4692111	3494706	3567482	3778773	4389358	3905431	3608788	4245733	3763509	3872473	4539609	3877722	3311559	3847508	3550516	3613589	4118137	3577871	3320728	3778264	3514702	3269322	4605127	3871720
10/14/2025 6:00:00 PM	24	7100432	6069131	4389091	4668882	7014400	5199948	8243668	5297862	4631888	5075621	6353495	4423236	7910834	6057197	3997058	5168688	6202660	4958440	7580721	5589274	4119610	5813080	6338150	4682726	4784946	3722267	3580856	4101125	4684519	4149809	3773314	4379907	3754201	4009409	4900257	4213750	3381472	3813871	3521235	3704528	4550566	3936334	3482280	3763046	3472199	3656696	4982363	4130701
10/14/2025 9:00:00 PM	27	7779723	6144325	4369297	4954877	7312831	5437937	8855637	5159424	4468688	5144124	6390152	4402205	8561624	6163357	3922851	5354663	6378636	5008464	8211689	5781756	3890143	6055997	6535978	4681197	5138187	4076374	3874020	4403162	5022539	4324038	4054728	4647165	3965404	4400369	5182676	4348563	3722374	4140213	3916910	4008617	4850188	4092851	3756082	4092985	3751795	3865227	5085026	4234350
10/15/2025 12:00:00 AM	30	8594155	6889083	4768906	5629008	8031342	6018715	9471932	5653007	4912399	5807923	7018931	4791160	9147315	6750179	4305215	6069005	7015205	5514587	8760747	6578240	4230347	6771865	7132398	5262117	5722941	4567681	4320561	4926478	5287898	4729214	4472298	5118868	4410420	4923708	5634886	4837986	4129500	4782226	4399363	4450039	5231083	4572367	4203587	4482697	4190649	4345363	5534643	4768024
10/15/2025 3:00:00 AM	33	9519789	7648349	5415476	6442273	8715438	6703204	1.01E+07	6178700	5594708	6350583	7532608	5487382	9671245	7324562	4994624	6697125	7603047	6166839	9332675	7407691	4997673	7444479	7650963	5958865	5930342	4905173	4529715	5081298	5634799	4982772	4790584	5411131	4557273	5228752	5840679	4907916	4496723	5179575	4616706	4738869	5540335	4767169	4500611	4852559	4443863	4596370	5567301	4875692
10/15/2025 6:00:00 AM	36	1.03E+07	8427944	6026172	7350126	9654523	7775665	1.04E+07	6735859	6339495	6877716	8090022	6351374	1.00E+07	7847789	5652024	7245117	8285497	7045413	9670527	8020642	5655182	7882944	8244570	6997783	6259613	5262938	4877017	5346596	5791797	5073084	5038110	5737949	4978450	5374409	6137946	5207660	4882712	5588126	4899285	5069486	5813260	5180444	4875312	5212003	4710956	4859710	5990756	5092513
10/15/2025 9:00:00 AM	39	1.10E+07	8896345	6269593	7963281	1.03E+07	8400226	1.06E+07	6852746	6629312	7067031	8263121	6918619	1.03E+07	7919779	5833265	7438860	8453809	7484583	1.00E+07	8229914	5979363	7839929	8360148	7502694	6384752	5341152	4916539	5508339	5716013	5105092	5180930	5917255	5065312	5452238	6175381	5266227	5009654	5756758	5111890	5250192	5868546	5197491	5059704	5468674	4841555	4910708	5997687	5184884
10/15/2025 12:00:00 PM	42	1.20E+07	9557479	6842939	8820241	1.10E+07	9416065	1.11E+07	7255503	7035336	7557022	8700995	7704746	1.09E+07	8196098	6242983	7758139	8745153	8230596	1.04E+07	8488743	6370334	7975154	8793195	8241512	6971872	5841275	5223205	5852166	5832015	5477846	5719860	6239184	5325405	5724089	6604843	5775847	5460084	6181792	5434247	5613742	6047757	5516070	5448159	5738471	5136219	5354276	6444978	5520927
10/15/2025 3:00:00 PM	45	1.39E+07	1.04E+07	7834244	9882560	1.18E+07	1.06E+07	1.29E+07	8050995	7606004	7920081	9338438	8956968	1.24E+07	8942817	6972029	8373326	9279335	9197973	1.20E+07	9168822	7343038	8683638	9213810	9306629	7826432	6475669	5949762	6553298	6340988	5889657	6527602	7092259	6098294	6603957	6787355	6421240	6365850	7109666	6143656	6235326	6572867	6020758	6272221	6558085	5845195	5868877	6843138	5690238
10/15/2025 6:00:00 PM	48	1.25E+07	1.03E+07	7887521	9690574	1.11E+07	1.05E+07	1.19E+07	7350462	7143387	7209073	8886696	8786988	1.14E+07	7765335	6144949	7173381	8180367	8713251	1.08E+07	7720038	6553386	7362582	8235492	8851630	6892161	5543520	4893714	5529111	5574049	4999524	5737879	5908464	5012239	5483128	6049868	5501845	5539991	5948247	5167784	5438450	6026483	5282570	5612484	5647888	4901795	4991354	5893763	5035283
10/15/2025 9:00:00 PM	51	1.35E+07	1.11E+07	8771529	1.06E+07	1.22E+07	1.16E+07	1.32E+07	7834407	7685843	7568826	9391867	9798901	1.27E+07	8236405	6762807	7525473	8613883	9522604	1.20E+07	8166451	7202587	7857765	8675930	9504589	7884481	6192803	5520713	6180701	6141207	5726938	6527900	6612672	5522028	6103385	6749053	6116672	6446181	6660022	5680927	6072934	6737388	5864435	6393685	6279494	5572352	5660964	6519321	5610132
10/16/2025 12:00:00 AM	54	1.32E+07	1.11E+07	8838371	1.04E+07	1.18E+07	1.15E+07	1.27E+07	7493272	7309820	7233766	8923008	9479598	1.24E+07	7776058	6413296	7114367	8086533	9232092	1.17E+07	7590941	6807699	7410087	8190011	9181450	7742525	5797957	5103166	5778038	5982227	5359965	6350380	6189041	5236037	5852595	6606049	5745653	6274528	6230803	5505323	5705724	6382412	5465169	6265120	5801959	5137040	5362360	6134152	5306953
10/16/2025 3:00:00 AM	57	1.49E+07	1.19E+07	9799170	1.13E+07	1.30E+07	1.28E+07	1.43E+07	8283556	7751033	7749182	9722555	1.05E+07	1.40E+07	8632047	7076411	7829733	8900194	1.03E+07	1.30E+07	8420076	7438058	8326538	9032975	1.02E+07	8729321	6564709	5963509	6600348	6825000	6122432	7437140	7081980	6001540	6654516	7340239	6564026	7271746	7237573	6119768	6448394	7161229	6301655	7266902	6670613	5898210	6080184	6982102	5906882
10/16/2025 6:00:00 AM	60	1.45E+07	1.18E+07	9727449	1.08E+07	1.26E+07	1.25E+07	1.38E+07	7769495	7399839	7347211	9220517	1.02E+07	1.35E+07	8153343	6525115	7385701	8484182	9843439	1.27E+07	7981207	6885781	7973848	8660786	9653569	8283990	6180914	5538043	6241557	6679975	5857168	6973490	6557849	5582959	6367513	7141170	6110209	6908444	6615661	5758636	6160198	6885879	6000191	6915085	6083885	5416908	5719719	6670226	5546825
10/16/2025 9:00:00 AM	63	1.60E+07	1.27E+07	1.05E+07	1.15E+07	1.36E+07	1.34E+07	1.52E+07	8528118	7994872	7885845	9972383	1.09E+07	1.49E+07	9065732	6951654	8084005	9356951	1.08E+07	1.39E+07	8907761	7417113	8771043	9480189	1.04E+07	9191897	6817431	6200553	6894734	7352286	6675801	7721560	7241772	6192056	7033867	7586359	6807902	7661499	7214164	6430519	6917424	7573262	6622129	7691203	6841480	6104579	6367286	7356925	6217812
10/16/2025 12:00:00 PM	66	1.57E+07	1.26E+07	1.04E+07	1.12E+07	1.32E+07	1.31E+07	1.48E+07	8169913	7781041	7685508	9804673	1.07E+07	1.46E+07	8727105	6645148	7900465	9212407	1.05E+07	1.37E+07	8815042	6973148	8584707	9341409	1.01E+07	8534946	6277145	5752184	6581019	7244060	6413658	7375452	6658875	5849076	6819604	7565806	6341508	7193010	6718628	5992733	6593570	7209721	6398774	7266361	6325267	5600057	5949342	6948563	5808539
10/16/2025 3:00:00 PM	69	1.70E+07	1.35E+07	1.11E+07	1.21E+07	1.48E+07	1.41E+07	1.64E+07	8748359	8130563	8660815	1.07E+07	1.14E+07	1.61E+07	9372154	7053980	8589542	1.00E+07	1.13E+07	1.51E+07	9702670	7336404	9235790	1.03E+07	1.09E+07	9202139	6571058	6004518	7040014	7664220	6968108	7747071	6992345	6146601	7108213	7763107	6860042	7581220	6945054	6222998	6882313	7551306	6641848	7601773	6507257	5926040	6379163	7127237	6028947
10/16/2025 6:00:00 PM	72	1.67E+07	1.35E+07	1.13E+07	1.22E+07	1.52E+07	1.44E+07	1.59E+07	8720888	7955208	9239025	1.16E+07	1.23E+07	1.58E+07	9096791	6836019	8470616	1.06E+07	1.23E+07	1.44E+07	9647382	7140815	9035926	1.06E+07	1.19E+07	8570712	6043798	5552959	6671409	7690768	6752195	7140663	6405984	5635057	6774529	7677028	6473079	6999677	6515610	5849795	6572072	7371467	6260044	6998255	6026252	5523209	5969264	6853750	5883541
10/16/2025 9:00:00 PM	75	1.72E+07	1.39E+07	1.17E+07	1.27E+07	1.59E+07	1.52E+07	1.60E+07	8925196	8429404	9568018	1.22E+07	1.31E+07	1.61E+07	9466236	7129221	8853626	1.13E+07	1.32E+07	1.45E+07	1.03E+07	7544472	9591817	1.13E+07	1.27E+07	8561347	6129077	5702216	6883763	8212597	7233992	7214420	6667779	5732054	7126437	7987121	6790126	6985792	6632705	5961209	6826467	7711301	6507189	6967693	6069025	5639847	6167204	7210429	6064581
10/17/2025 12:00:00 AM	78	1.80E+07	1.45E+07	1.22E+07	1.33E+07	1.67E+07	1.63E+07	1.64E+07	9492979	8875943	1.00E+07	1.28E+07	1.37E+07	1.63E+07	9926159	7526257	9391429	1.19E+07	1.39E+07	1.50E+07	1.09E+07	8102648	1.02E+07	1.19E+07	1.34E+07	8661889	6393338	5915447	7061233	8678852	7663266	7174573	6821671	5918062	7346249	8359116	7067604	6961547	6660938	6119486	7039659	7936840	6676658	7101253	6284964	5775373	6525341	7383634	6193592
10/17/2025 3:00:00 AM	81	1.85E+07	1.49E+07	1.25E+07	1.38E+07	1.73E+07	1.69E+07	1.68E+07	9740539	9269855	1.04E+07	1.32E+07	1.43E+07	1.68E+07	1.04E+07	7874507	9698200	1.25E+07	1.44E+07	1.52E+07	1.14E+07	8449288	1.07E+07	1.22E+07	1.41E+07	8690552	6403225	5983284	7514822	9288205	8147816	7145590	6877442	6099662	7478396	9536563	7341902	6973113	6718378	6201934	7203067	8046242	6905834	7149423	6264816	5886358	6656058	8298522	6398020
10/17/2025 6:00:00 AM	84	1.92E+07	1.56E+07	1.31E+07	1.44E+07	1.80E+07	1.78E+07	1.73E+07	1.03E+07	9779789	1.09E+07	1.37E+07	1.50E+07	1.72E+07	1.08E+07	8383287	1.02E+07	1.30E+07	1.50E+07	1.57E+07	1.18E+07	8888661	1.12E+07	1.26E+07	1.48E+07	8720933	6563230	6080593	8546346	1.06E+07	8516242	7084343	7069960	6239615	8299984	1.06E+07	7473770	6956703	7037438	6393585	7726140	8733861	7052677	7212172	6525186	6002402	6788056	9438787	6706917
10/17/2025 9:00:00 AM	87	1.99E+07	1.62E+07	1.37E+07	1.51E+07	1.84E+07	1.86E+07	1.78E+07	1.07E+07	1.03E+07	1.13E+07	1.43E+07	1.56E+07	1.76E+07	1.11E+07	8806612	1.06E+07	1.36E+07	1.56E+07	1.62E+07	1.22E+07	9332349	1.15E+07	1.32E+07	1.55E+07	8672432	6691902	6232605	9172295	1.18E+07	9133209	7113809	7243060	6391675	9407719	1.13E+07	7931371	6938892	7080023	6609681	8730039	1.01E+07	7360611	7138041	6579816	6250191	7471045	1.00E+07	6864326
10/17/2025 12:00:00 PM	90	2.07E+07	1.68E+07	1.42E+07	1.57E+07	1.90E+07	1.94E+07	1.83E+07	1.10E+07	1.07E+07	1.17E+07	1.46E+07	1.61E+07	1.83E+07	1.16E+07	9203878	1.10E+07	1.40E+07	1.60E+07	1.65E+07	1.26E+07	9735744	1.19E+07	1.36E+07	1.59E+07	8494656	6783262	6290417	9554557	1.23E+07	9622693	7071471	7285951	6464158	9829958	1.17E+07	8884314	6804842	7155887	6847791	9255373	1.09E+07	7918519	7215713	6714817	6438227	8178113	1.04E+07	7745444
10/17/2025 3:00:00 PM	93	2.12E+07	1.74E+07	1.46E+07	1.64E+07	1.96E+07	2.00E+07	1.87E+07	1.13E+07	1.11E+07	1.20E+07	1.49E+07	1.65E+07	1.87E+07	1.19E+07	9497629	1.12E+07	1.43E+07	1.63E+07	1.70E+07	1.28E+07	1.01E+07	1.21E+07	1.39E+07	1.63E+07	8394643	6799491	6382529	9675919	1.24E+07	1.08E+07	6863984	7363744	6566111	1.00E+07	1.20E+07	9710355	6678081	7233115	6749058	9580233	1.12E+07	8776463	7161827	6770188	6503537	8561758	1.06E+07	8442676
10/17/2025 6:00:00 PM	96	2.20E+07	1.81E+07	1.54E+07	1.69E+07	2.03E+07	2.07E+07	1.93E+07	1.18E+07	1.16E+07	1.24E+07	1.54E+07	1.71E+07	1.93E+07	1.24E+07	9861849	1.18E+07	1.47E+07	1.69E+07	1.75E+07	1.33E+07	1.05E+07	1.26E+07	1.43E+07	1.68E+07	8445811	7120329	6553295	1.01E+07	1.29E+07	1.24E+07	6858177	7728288	6850214	1.05E+07	1.24E+07	1.03E+07	6732040	7424533	6999017	9902137	1.18E+07	9634596	7130277	7029751	6767569	9013917	1.08E+07	9045026
