# Supplementary material for: Integrative multi-omics defines melanoma drug response networks and ARID1A-dependent resistance mechanisms
Source: Mol Syst Biol. 2026 Feb 18;22(5):685–711. doi: 10.1038/s44320-025-00183-5 (PMC13144321; doi:10.1038/s44320-025-00183-5)
Supplement: Supplementary file 15 — Source data Fig. 5 [file 44320_2025_183_MOESM15_ESM.zip]

Archive with 24 entries (22 files):
- MSB-2025-12988R_SourceDataForFigure 5/
- __MACOSX/._MSB-2025-12988R_SourceDataForFigure 5
- MSB-2025-12988R_SourceDataForFigure 5/5B.csv
- __MACOSX/MSB-2025-12988R_SourceDataForFigure 5/._5B.csv
- MSB-2025-12988R_SourceDataForFigure 5/5A.csv
- __MACOSX/MSB-2025-12988R_SourceDataForFigure 5/._5A.csv
- MSB-2025-12988R_SourceDataForFigure 5/5D.csv
- __MACOSX/MSB-2025-12988R_SourceDataForFigure 5/._5D.csv
- MSB-2025-12988R_SourceDataForFigure 5/5E.csv
- __MACOSX/MSB-2025-12988R_SourceDataForFigure 5/._5E.csv
- MSB-2025-12988R_SourceDataForFigure 5/HLA_DQ_DR_Figure 5C/
- __MACOSX/MSB-2025-12988R_SourceDataForFigure 5/._HLA_DQ_DR_Figure 5C
- MSB-2025-12988R_SourceDataForFigure 5/HLA_DQ_DR_Figure 5C/ARID1A_KO_Rep3.fcs
- __MACOSX/MSB-2025-12988R_SourceDataForFigure 5/HLA_DQ_DR_Figure 5C/._ARID1A_KO_Rep3.fcs
- MSB-2025-12988R_SourceDataForFigure 5/HLA_DQ_DR_Figure 5C/ARID1A_KO_Rep2.fcs
- __MACOSX/MSB-2025-12988R_SourceDataForFigure 5/HLA_DQ_DR_Figure 5C/._ARID1A_KO_Rep2.fcs
- MSB-2025-12988R_SourceDataForFigure 5/HLA_DQ_DR_Figure 5C/ARID1A_KO_Rep1.fcs
- __MACOSX/MSB-2025-12988R_SourceDataForFigure 5/HLA_DQ_DR_Figure 5C/._ARID1A_KO_Rep1.fcs
- MSB-2025-12988R_SourceDataForFigure 5/HLA_DQ_DR_Figure 5C/ARID1A_WT_Rep1.fcs
- __MACOSX/MSB-2025-12988R_SourceDataForFigure 5/HLA_DQ_DR_Figure 5C/._ARID1A_WT_Rep1.fcs
- MSB-2025-12988R_SourceDataForFigure 5/HLA_DQ_DR_Figure 5C/ARID1A_WT_Rep3.fcs
- __MACOSX/MSB-2025-12988R_SourceDataForFigure 5/HLA_DQ_DR_Figure 5C/._ARID1A_WT_Rep3.fcs
- MSB-2025-12988R_SourceDataForFigure 5/HLA_DQ_DR_Figure 5C/ARID1A_WT_Rep2.fcs
- __MACOSX/MSB-2025-12988R_SourceDataForFigure 5/HLA_DQ_DR_Figure 5C/._ARID1A_WT_Rep2.fcs
