# Supplementary material for: Integrative multi-omics defines melanoma drug response networks and ARID1A-dependent resistance mechanisms
Source: Mol Syst Biol. 2026 Feb 18;22(5):685–711. doi: 10.1038/s44320-025-00183-5 (PMC13144321; doi:10.1038/s44320-025-00183-5)
Supplement: Supplementary file 15 — Source data Fig. 5 [file 44320_2025_183_MOESM15_ESM.zip › MSB-2025-12988R_SourceDataForFigure 5/5B.csv]

	source	target	mor	X	logFC	AveExpr	t	P.Value	adj.P.Val	B	negLogP	direction
1	JUN	MAPK8	1	MAPK8	-0.155937248833627	4.3104146521321	-2.20583317105827	0.040631919977185	0.146433813384811	-4.93952881248837	1.39113265550288	Down
2	JUN	CCND1	1	CCND1	-0.633030356574745	6.18319373189022	-1.53612121223976	0.141898424782791	0.334370994139971	-6.03508164272872	0.848022425627366	Down
3	JUN	CDKN1A	1	CDKN1A	-0.296317431173527	6.95096170618639	-5.54216697399572	2.91564677458243e-05	0.000506836010053168	2.1718354724299	4.53526509117081	Down
4	JUN	TP53	-1	TP53	0.0471181958846039	7.08652113813535	0.848876883937018	0.407096900105233	0.630241765659361	-6.82769811579394	0.390302204602466	Up
5	JUN	DCTN1	1	DCTN1	0.0592904839227533	8.28971661346141	1.39825546824944	0.179026774973955	0.388481345966125	-6.22458076704293	0.747082011736036	Up
6	JUN	OXTR	1	OXTR	0.292727769463754	1.21583551786012	2.14167872380296	0.0461476853226196	0.16020746780922	-5.05531724117441	1.33585007745116	Up
7	JUN	ATF2	1	ATF2	0.108690791070843	5.25079716119991	1.62810532842743	0.120877455236948	0.302267228472146	-5.90107288774463	0.917654691522973	Up
8	JUN	TNFRSF11A	1	TNFRSF11A	-0.280460479740131	1.43646748591347	-2.89044977693936	0.00974355301771758	0.0520138574759406	-3.60048752659144	2.01128264737041	Down
9	JUN	THBS1	1	THBS1	-0.613331540208889	7.49860778808478	-4.02451643513261	0.000795069664329861	0.00739800743974504	-1.14840344992296	3.09959481661581	Down
10	JUN	GSC	1	GSC	0.0934885561055743	0.537405068573596	0.420758597009609	0.678911726588145	0.833010768538549	-7.10604274825452	0.168186689854789	Up
11	JUN	JUN	1	JUN	0.275559829234747	5.11929282928632	2.73699625619675	0.0135418587067965	0.0668995741473904	-3.91450000404273	1.86832172186179	Up
12	JUN	ABCB1	1	ABCB1	-0.949680046515399	2.66495809700364	-7.48931897160702	6.18486389817306e-07	2.15809716990621e-05	6.08282350840249	6.20866985285342	Down
13	JUN	FN1	1	FN1	1.43936480663697	7.01219785393937	15.3951633581025	8.32287485148051e-12	3.14867497012852e-09	17.3250544077957	11.079726635671	Up
14	JUN	MGAT5	1	MGAT5	-0.532635830332098	6.99548931946247	-9.35604412474582	2.46036226570635e-08	1.70048884287473e-06	9.35488206073861	7.60900094232183	Down
15	CIITA	IRF1	1	IRF1	0.00688888975415747	4.09055224336659	0.10405871616311	0.91827332872114	0.96113530787782	-7.19282864143258	0.0370280295972462	Up
16	JUN	PDGFB	1	PDGFB	-0.547262304808716	0.401601598833738	-1.64976164366157	0.11633123531404	0.294814561640797	-5.86867766428624	0.934303660136571	Down
17	CIITA	IRF2	1	IRF2	-0.18536780657396	4.94527006305062	-3.95828962645957	0.000921447336990853	0.00831558500726962	-1.29490360501269	3.03552948074641	Down
18	JUN	FGF2	1	FGF2	-0.0309700985455867	4.17856854573413	-0.370473962711062	0.715352608364517	0.855878451628409	-7.12674448868643	0.145479834955197	Down
19	JUN	UBE2B	1	UBE2B	-0.0907400774486105	5.73780872408594	-2.13853265455499	0.0464350131036661	0.16097172615826	-5.06094385852815	1.33315442756078	Down
20	JUN	EGF	1	EGF	-0.151978958653668	1.66843652828416	-0.70647574236008	0.48893628902235	0.701982232196675	-6.94012252202676	0.310747728051597	Down
21	JUN	MICU1	1	MICU1	0.100182717158224	6.05025124986167	2.07339529258508	0.0527623074716475	0.174824904499723	-5.17632264142137	1.27767621956445	Up
22	CIITA	STAT1	1	STAT1	-0.0815718507306906	6.61836288392914	-1.97135474239112	0.0642538467172315	0.200982006180792	-5.35261470158776	1.19210086709303	Down
23	JUN	CD44	1	CD44	0.47764347644744	9.78750423491185	6.68294634952955	2.86832524826403e-06	7.6329711817587e-05	4.52375288084935	5.54237160421852	Up
24	JUN	CDKN1B	-1	CDKN1B	0.207208414247106	6.60136345473028	3.2907373857694	0.00406311604493511	0.0268805136962665	-2.75512831342153	2.39114077379585	Up
25	JUN	COPS5	1	COPS5	-0.044696957194037	6.729285268096	-1.11947187713607	0.27765389333632	0.505408410676213	-6.56272411924343	0.55649623235664	Down
26	RFX5	HLA-E	1	HLA.E	-0.226182799381484	6.82380661546523	-6.69208020403024	2.81751793963598e-06	7.52874310412768e-05	4.54190874121777	5.55013331004313	Down
27	JUN	LHB	1	LHB	0.16139446163286	0.69701905612004	0.453913897125647	0.65531560873615	0.818664315756146	-7.09098224686076	0.183549487610399	Up
28	JUN	EGFR	1	EGFR	0.443121722509705	3.94601712983019	4.17898689595644	0.000563836593340804	0.00562896865685236	-0.806366997173911	3.24884674157143	Up
29	JUN	CXCL8	1	CXCL8	0.48070770692973	-1.23659687218541	0.513922764201501	0.613556791008115	0.791573390562905	-7.06089275012269	0.21214523264365	Up
30	JUN	ACTB	1	ACTB	0.130703419769503	10.8773877879742	1.81944975973113	0.0855155427777838	0.242068963329315	-5.60425273746919	1.06795494341036	Up
31	RFX5	CIITA	1	CIITA	-1.14903010575762	4.73300288291788	-3.16858234569358	0.00531658029762433	0.0331588539516908	-3.01649816123467	2.27436762248066	Down
32	JUN	MMP1	1	MMP1	6.35858469065528	3.35283020748735	38.4472663962633	9.81434552003169e-19	1.41091031195976e-14	31.2677171420851	18.0081386564833	Up
33	JUN	IL24	1	IL24	-0.414620707953169	1.52801347917606	-0.93442616419612	0.362450015689123	0.589649913739408	-6.75103437616089	0.440751877112741	Down
34	JUN	ALOX12	1	ALOX12	0.0958297682467184	0.854610332634322	0.440989308181174	0.664471249538415	0.823883930080297	-7.09698602367237	0.177523805446519	Up
35	JUN	ATF3	1	ATF3	-0.0298982448117795	2.45876795463799	-0.189694362377875	0.8516711599873	0.928602548045311	-7.17964205588031	0.069728058954361	Down
36	JUN	GCLC	1	GCLC	-0.0668274711136627	5.65016510683838	-1.33202436417021	0.199471648376999	0.41558180218875	-6.3105380871897	0.700118823427975	Down
37	JUN	NQO1	1	NQO1	-0.107634172780848	9.3770814869925	-1.68649304071047	0.108953567694816	0.283188661938289	-5.81301510629392	0.962758544171252	Down
38	JUN	BMP4	1	BMP4	-0.929759061999087	0.749316440477572	-3.10840111749129	0.00606624320202297	0.0368278345744435	-3.14426774696113	2.21708018235716	Down
39	JUN	PCSK1	1	PCSK1	1.50315168995328	5.18234299147348	16.06677104461	4.05480897818581e-12	1.82826392088891e-09	18.0245464677187	11.3920296005586	Up
40	JUN	TEC	1	TEC	0.0452177690339635	1.3567155238437	0.301100521272384	0.766788018336085	0.882785661215629	-7.15104384363144	0.115324681932704	Up
41	TWIST1	COL1A2	1	COL1A2	7.85166747427914	0.377512194214834	14.4851744444149	2.30558278407265e-11	7.20544741387573e-09	16.3274636478192	10.6372192794214	Up
42	JUN	AKT1	1	AKT1	0.0446049898396517	6.87490457861635	1.00309145027282	0.329110418917231	0.558264469894291	-6.68468675710058	0.482658368673004	Up
43	JUN	CDC42	1	CDC42	-0.0350249681424053	7.48312800176087	-0.77316654235409	0.449457735561476	0.668831979309188	-6.88986742773447	0.34731114058351	Down
44	JUN	EPHB2	1	EPHB2	-0.215342951176927	4.7051985340266	-2.08945704102402	0.0511332843242542	0.171630188056381	-5.14807254425398	1.2912963113593	Down
45	JUN	VEGFA	1	VEGFA	-0.385548512105688	4.93873237239628	-2.42595915568868	0.0260002611568589	0.107701744906243	-4.52803427301506	1.58502228978252	Down
46	JUN	PLAUR	1	PLAUR	0.00560547425799918	4.05180948611847	0.0242156910109584	0.980946974666366	0.991568957094901	-7.19820268608337	0.00835446788222857	Up
47	JUN	BCL2L1	1	BCL2L1	0.0125532845070984	5.34302729459747	0.224967456758267	0.824538534111509	0.912795777482446	-7.17198342220675	0.0837890431596253	Up
48	JUN	IGFBP7	1	IGFBP7	-0.819447696949864	4.21011140792965	-11.7142803856201	7.42227364245599e-10	1.00662835739573e-07	12.8815562249388	9.12946303823597	Down
49	JUN	A2M	1	A2M	1.14516708236231	6.60797853728497	8.64635642365442	7.96005909461659e-08	4.31825696393238e-06	8.16498356690397	7.09908370809517	Up
50	JUN	NR3C1	1	NR3C1	-0.194194687475344	6.91420159248556	-3.03817904879908	0.00707182813558403	0.0413943816275065	-3.29242902107673	2.150468302389	Down
51	JUN	AR	-1	AR	-0.266210092639356	3.25502751527502	-2.91241283250268	0.00929209837908006	0.0502003781652217	-3.55502365368986	2.03188620080191	Down
52	TWIST1	CDKN1A	-1	CDKN1A	-0.296317431173527	6.95096170618639	-5.54216697399572	2.91564677458243e-05	0.000506836010053168	2.1718354724299	4.53526509117081	Down
53	JUN	APP	1	APP	0.0613431241938773	9.86752397135287	1.66521359940902	0.113177231989665	0.290438394695364	-5.84537102234518	0.946240931944379	Up
54	JUN	DIDO1	1	DIDO1	0.118166056160969	7.70731369215741	2.54624492766407	0.0202571378327591	0.0896326911307308	-4.29480609254883	1.69342191688538	Up
55	JUN	HSPA5	1	HSPA5	-0.0466943010602368	9.67313816508182	-0.392182489590343	0.699527779443634	0.845495872293456	-7.11812451398866	0.155195034253601	Down
56	JUN	FAS	1	FAS	-0.073737951368587	3.56014829871665	-0.859287526759539	0.40148009632711	0.625656137105532	-6.8187295730344	0.396335980321963	Down
57	JUN	FOS	1	FOS	0.15228894870624	2.19628790918467	0.82808738144608	0.418464662571388	0.641156421079353	-6.84530558311024	0.378341210306846	Up
58	JUN	MITF	1	MITF	-0.095540542044521	6.02536857582062	-1.321637994621	0.202839787378887	0.420722086763652	-6.32370905679629	0.692846853360925	Down
59	JUN	FTH1	1	FTH1	-0.111785239418126	7.65488424972532	-0.930047399967832	0.364651543041211	0.592007970949796	-6.75512114046068	0.438121944358311	Down
60	JUN	EGR1	1	EGR1	0.570702901166078	2.1659162337653	1.72433660422012	0.101775932734824	0.271352153003677	-5.75474025344757	0.99235490879891	Up
61	JUN	MAOB	1	MAOB	-0.412032595235419	1.67395589972504	-2.48745112400846	0.0228960376418467	0.0982547573549816	-4.40948811380298	1.64023966958915	Down
62	JUN	MMP11	1	MMP11	0.90026875155335	1.27328373632106	4.32839800697981	0.000404717493310761	0.00433225516294527	-0.475469042401479	3.3928480234707	Up
63	JUN	CIITA	1	CIITA	-1.14903010575762	4.73300288291788	-3.16858234569358	0.00531658029762433	0.0331588539516908	-3.01649816123467	2.27436762248066	Down
64	JUN	MEF2D	1	MEF2D	-0.0288127353490868	6.08839553547056	-0.5136618174241	0.613735602652425	0.791590079286853	-7.06103144963853	0.212018682668478	Down
65	JUN	GJA1	1	GJA1	7.76247092870713	-0.397137614735628	15.1220742566297	1.12371241344022e-11	3.94011942819918e-09	17.0318799228876	10.9493448215399	Up
66	JUN	DDIT3	1	DDIT3	0.0882098496668067	3.61733218799343	0.815992087096877	0.425170849377724	0.647004988954605	-6.85536349476231	0.371436519286054	Up
67	JUN	SNCG	1	SNCG	-0.00394660948316394	2.71484035172944	-0.0426826797556834	0.966424353266307	0.984235830614089	-7.19755428295812	0.0148321346460477	Down
68	JUN	APC	1	APC	-0.134147444672122	6.46383085070499	-2.30205308085347	0.0334874153960731	0.128308924236127	-4.76225695224938	1.47511837060106	Down
69	JUN	NCAM1	1	NCAM1	-2.05530932477465	1.75324494036443	-10.4474458009445	4.52997625635375e-09	4.37066702425111e-07	11.0643038274708	8.34390407431423	Down
70	JUN	GADD45B	1	GADD45B	-0.106016499283204	3.14743664890442	-0.999107082392028	0.330984221630405	0.560319026160939	-6.68865197987332	0.480192709010317	Down
71	JUN	NUP214	1	NUP214	0.059519551684752	7.25048653183124	1.15639136478	0.262637513612492	0.489838725440216	-6.52159783644189	0.580643241722083	Up
72	TWIST1	POSTN	1	POSTN	4.30293884687879	-1.12209282666766	10.5819179224295	3.710396483254e-09	3.73011607295521e-07	11.2653787130933	8.43057968033397	Up
73	JUN	EBP	1	EBP	-0.0393476556094035	5.80648402593445	-0.852047991182149	0.405380642997177	0.628532368823061	-6.82497694896403	0.392136992792044	Down
74	JUN	CEBPB	1	CEBPB	-0.183516735511759	5.50880399384403	-3.06258640631927	0.0067051627600541	0.0398155389667649	-3.24105000703661	2.17359067568927	Down
75	JUN	MEN1	1	MEN1	0.000892869432661314	7.05892258056192	0.0253313114986595	0.980069392747344	0.991136467624923	-7.1981736738172	0.00874317347043816	Up
76	JUN	SPARC	1	SPARC	-0.170142529161698	10.6418808380899	-4.05488982731545	0.00074307980965746	0.0070032706586227	-1.08117730947131	3.12896453882029	Down
77	JUN	NPM1	1	NPM1	0.0497255121648017	10.8887161516699	1.06497795304491	0.300962588406412	0.529972354122833	-6.6212992131258	0.521487486660165	Up
78	JUN	COL1A2	1	COL1A2	7.85166747427914	0.377512194214834	14.4851744444149	2.30558278407265e-11	7.20544741387573e-09	16.3274636478192	10.6372192794214	Up
79	JUN	PRKG1	1	PRKG1	0.387825082325686	2.26477016107736	2.73377511156565	0.0136351249606022	0.0671986823563996	-3.92101897964533	1.86534087756457	Up
80	JUN	TIMP1	1	TIMP1	0.269444296658946	8.21859591710337	4.16060158806404	0.000587354815942729	0.00580161513476556	-0.847089369694921	3.23109946595334	Up
81	JUN	ABCC3	1	ABCC3	-0.0980190355707569	2.62522804182105	-0.607007795963693	0.551425705848679	0.75005165552849	-7.00707613145788	0.258512992223688	Down
82	JUN	GTF2B	1	GTF2B	-0.193380886948042	4.66948563952483	-2.67250628306369	0.0155305351996974	0.0743479767002496	-4.04440638408073	1.80881357773762	Down
83	RFX5	RFX5	1	RFX5	-0.125493909464889	7.33102381331114	-2.74494417640119	0.0133143370568713	0.0660707316291274	-3.89840158120413	1.87568045293592	Down
84	JUN	LGALS3	1	LGALS3	-0.395762197407629	5.79431620971462	-4.81736457929398	0.000138030169637083	0.00182047864101166	0.603068285753309	3.86002597827357	Down
85	JUN	PRKCA	1	PRKCA	0.28091558654798	5.89590155424621	4.34362251588572	0.000391295020517432	0.00421999791069663	-0.441764936608966	3.40749567874272	Up
86	JUN	PRKCE	1	PRKCE	0.52871235644158	3.7568232885839	5.91555019515648	1.3398635451536e-05	0.000270152571179918	2.95928682522752	4.8729394289519	Up
87	JUN	HSPB1	1	HSPB1	0.109391976979554	7.61949356014619	2.08326132613132	0.0517561850670938	0.172793060038212	-5.15898556784552	1.28603774287587	Up
88	JUN	MYC	1	MYC	0.45038211156804	1.67247359600308	1.13658502608584	0.270616161128716	0.497872783770977	-6.54380454219294	0.567646271007275	Up
89	JUN	FLT1	1	FLT1	-1.61667679781079	2.63004119959004	-3.7172206404727	0.00157677553333237	0.0126071885801925	-1.8265933746133	2.8022301275802	Down
90	JUN	PLAT	1	PLAT	-0.207973241625059	5.64312398331607	-0.976565606619977	0.341726068255097	0.569846932791714	-6.71081875254556	0.466321890187151	Down
91	JUN	PRDX1	1	PRDX1	0.0850093723879564	9.12554775539132	1.62609002367315	0.121308091312692	0.302940241859865	-5.90407142074392	0.916110230499811	Up
92	RFX5	COL1A2	-1	COL1A2	7.85166747427914	0.377512194214834	14.4851744444149	2.30558278407265e-11	7.20544741387573e-09	16.3274636478192	10.6372192794214	Up
93	JUN	LARGE1	1	LARGE1	-0.48803107890946	3.01305676140731	-6.18380452897647	7.74821335028084e-06	0.00017136663865175	3.51476217142847	5.11079842930889	Down
94	JUN	PCK1	-1	PCK1	7.31716981418743	-3.81336435327103	7.74476200916104	3.87438912178522e-07	1.53017082458198e-05	6.55810783660026	6.41179676333878	Up
95	JUN	PCNA	1	PCNA	-0.0727284519268077	7.67224432320414	-1.47415674272564	0.157712650093198	0.357782669668181	-6.12198093233568	0.802133470619513	Down
96	JUN	FOSL1	1	FOSL1	-0.177584237190843	4.90278087863305	-0.539039456080105	0.596463822984373	0.781196050070328	-7.04722297131578	0.224415892236253	Down
97	JUN	DHDDS	1	DHDDS	-0.0739966139095092	5.29614399145482	-1.89329913425598	0.0745067736346102	0.220983985510864	-5.4835940826745	1.12780424244086	Down
98	JUN	TGFBI	1	TGFBI	-1.69763842398344	6.4674374122563	-11.3996302821937	1.1464789241999e-09	1.43459237457709e-07	12.445856278284	8.94063392452568	Down
99	JUN	CSF1	1	CSF1	0.102655290649547	3.72086830226998	1.40214075923952	0.177881829386715	0.386755774238266	-6.21943380857673	0.749868412793655	Up
100	JUN	MAT2A	1	MAT2A	0.163305451262271	7.72483255532476	1.42799183317822	0.17041374231602	0.37698184482337	-6.18489759769296	0.768495386263165	Up
101	JUN	BCL2	1	BCL2	0.0690299166967256	2.7350018639526	0.656888573872792	0.51956293864393	0.726741120890357	-6.97470849440344	0.28436183549832	Up
102	JUN	SRC	1	SRC	0.0288060412427233	6.84431075201147	0.64361553790003	0.527939868280199	0.733332871932563	-6.98355975194886	0.277415540271618	Up
103	JUN	IGFBP4	1	IGFBP4	-0.128911508282815	7.37530727744239	-2.28294736370922	0.0348061983008407	0.132024777512635	-4.79778942843003	1.45834340984216	Down
104	JUN	SPP1	1	SPP1	1.66047330307683	3.80638009730712	16.3491485478415	3.02037971870439e-12	1.60818440133683e-09	18.3098622843559	11.519938454602	Up
105	JUN	CTSK	1	CTSK	0.0720454813594227	4.56870337063315	0.927199200626105	0.366088399691712	0.593536352088423	-6.75777005215221	0.436414032466997	Up
106	JUN	EFHD2	1	EFHD2	-0.0361961714989896	6.54173241912795	-0.539297906715835	0.596289164445296	0.781070890939916	-7.04707902541431	0.224543082427483	Down
107	JUN	ABL1	1	ABL1	0.0885098282918735	7.47500848360408	1.95132014752929	0.0667576628807384	0.206017973229854	-5.38656215040031	1.17549887594375	Up
108	JUN	BCR	1	BCR	0.0363417765105254	5.74890969287167	0.903652016113193	0.378114038136039	0.604780530957243	-6.77938630751226	0.422377198406199	Up
109	JUN	F3	1	F3	0.0162458331432169	0.524393864990612	0.0761976801171991	0.94010228592754	0.971208434262709	-7.19546344913978	0.0268248912969133	Up
110	JUN	MMP2	1	MMP2	-0.602349918236503	7.27687032234381	-9.28599441398363	2.75527458936623e-08	1.86838808946835e-06	9.2402682311778	7.55983511307208	Down
111	JUN	PPP1R15A	1	PPP1R15A	-0.21568942745421	5.80356998363677	-3.9204150196668	0.00100258506128601	0.00888515808819804	-1.37862281225869	2.99887877074769	Down
112	JUN	MYB	1	MYB	-0.0796461875168302	1.20868708273638	-0.437248307604385	0.66713158883239	0.825375607216716	-7.09869214427941	0.175788494918102	Down
113	JUN	MAOA	1	MAOA	-0.102329554610877	3.09553531450105	-1.17034302339238	0.257123985366593	0.483633967503616	-6.5057571801464	0.589857409057294	Down
114	JUN	ACE	1	ACE	1.29771774104472	0.66951390178888	5.77366283331737	1.79677344467846e-05	0.000338056382817203	2.6619409792666	4.74550667966834	Up
115	JUN	KITLG	1	KITLG	-0.31617809363633	3.40451530792875	-2.36797081688898	0.0292851402020343	0.116977820379118	-4.6384493435818	1.53335269245473	Down
116	JUN	STMN1	1	STMN1	0.0486743218797763	8.64022580048524	1.14575435046197	0.266900296640583	0.494132862273338	-6.53356513662464	0.573650943524981	Up
117	JUN	PON2	1	PON2	-0.193408130041321	6.04757422145556	-3.74820007916525	0.00147162259451979	0.0119121882988832	-1.75845355419537	2.83220355286052	Down
118	JUN	BLOC1S3	1	BLOC1S3	0.024358390532635	3.62085471876135	0.294169099997964	0.771993707867899	0.885257280645123	-7.15319888088355	0.112386239365542	Up
119	JUN	SMAD7	1	SMAD7	-0.463783786859583	2.70257462703072	-3.47284702334267	0.00271524196878199	0.0194976616099949	-2.36120961732267	2.56619146219877	Down
120	JUN	RELB	1	RELB	0.0968414935505768	3.58280714987493	0.929934119681911	0.364708617462445	0.592033771978332	-6.75522663541568	0.438053974903458	Up
121	JUN	PML	1	PML	0.108552707867859	6.60229969004678	2.36204709571273	0.0296416755792281	0.117988325637205	-4.6496508336423	1.52809725027959	Up
122	JUN	CCNA2	1	CCNA2	0.0329886402464732	6.44152547780403	0.50782504683168	0.617741702067061	0.794689459410834	-7.06411595356782	0.209193079629955	Up
123	JUN	LDHA	1	LDHA	-0.272058762760439	9.75953420961583	-3.45824214687641	0.00280466627989659	0.0199999416864055	-2.39296378013011	2.55211880692891	Down
124	JUN	TNFRSF1B	1	TNFRSF1B	-0.074103486352433	2.05892175352494	-0.299758060558193	0.767795360847558	0.883308747402728	-7.15146510589494	0.114754516293103	Down
125	TWIST1	FGFR2	1	FGFR2	0.241072792913203	-0.414856198866747	0.5615539968168	0.581344396668636	0.770196944660245	-7.03443314153362	0.23556650915794	Up
126	JUN	NACA	1	NACA	-0.048276207852032	9.58750565009185	-0.992018122245281	0.334336560974072	0.562855405031056	-6.69567196370738	0.47581612905778	Down
127	JUN	ABCC1	1	ABCC1	0.233057460448257	6.61292395257964	4.24471808977706	0.000487247370028055	0.00503478344018758	-0.66077515650973	3.31225049635685	Up
128	JUN	PTK2	1	PTK2	0.00207779632966876	6.91903612746758	0.0471247342621066	0.962932682822692	0.983036518126617	-7.19734491523624	0.0164040726890922	Up
129	JUN	CD9	1	CD9	0.0484833376264771	6.63266934544772	1.07209180520028	0.297841708131276	0.527376819324451	-6.61379805904812	0.526014486090429	Up
130	JUN	CYP2J2	1	CYP2J2	-0.877854253643425	1.08378760304457	-3.91093574323061	0.00102398866562329	0.00903674711909173	-1.39956762629945	2.98970485047396	Down
131	JUN	GCLM	1	GCLM	-0.145248076625283	5.34119999296515	-2.06575033162901	0.0535540800770418	0.176996965537666	-5.18972209679872	1.27120743636445	Down
132	JUN	CYP51A1	1	CYP51A1	0.0199822217996002	2.03814817384423	0.114833722578993	0.909848083295328	0.957889128191405	-7.19159149870593	0.0410311154748118	Up
133	JUN	GCH1	1	GCH1	-0.20495089118142	1.98257313213193	-2.00616371787658	0.0601029389805997	0.191923556371635	-5.29310571133023	1.22110429086166	Down
134	JUN	HES1	-1	HES1	-0.685324105618577	0.948577160372886	-0.936516952089363	0.361402014686764	0.589127493268729	-6.74907687232537	0.442009430732183	Down
135	JUN	PTN	1	PTN	0.536011012634552	3.35896445367777	7.63698271135303	4.71462851009712e-07	1.76503904846761e-05	6.35866115209046	6.32655252188126	Up
136	JUN	BRCA1	1	BRCA1	0.0545765922670336	6.57890146595575	1.24063864131084	0.230665661823942	0.45369401482843	-6.42348513736113	0.637017052164354	Up
137	JUN	NECTIN2	1	NECTIN2	0.318258282205412	5.32925070163229	5.20758543141082	5.93521317690902e-05	0.000912955090743692	1.4534802459129	4.22656367773844	Up
138	JUN	FABP6	1	FABP6	0.109901973497936	2.93005951436475	0.707869550780929	0.488090908987074	0.701118595883111	-6.93911592683921	0.311499281287378	Up
139	JUN	TGFB1	1	TGFB1	0.278709460124866	7.42181129345173	6.13084976158784	8.62647775110012e-06	0.000188471495668412	3.4058195592726	5.06416649345172	Up
140	JUN	BDNF	1	BDNF	1.33487198255433	2.14763166439601	11.2199274328605	1.47577833180091e-09	1.76798244149749e-07	12.1924949830865	8.83097887049763	Up
141	JUN	COL24A1	1	COL24A1	-0.614705498154314	1.30809761329	-2.9216095521202	0.00910912342778829	0.049472141442344	-3.53595000208312	2.04052341323456	Down
142	JUN	KRT15	1	KRT15	0.0364452837746663	1.39715466340239	0.216409817061944	0.831101744427317	0.917024996383998	-7.17396060297612	0.0803458061334298	Up
143	JUN	RAC1	1	RAC1	0.00663506723689622	8.27479568373351	0.204373905204973	0.840354153006063	0.922695087093234	-7.17661232078848	0.0755376493165505	Up
144	JUN	MAP3K1	1	MAP3K1	-0.0386736675137209	4.16619256977773	-0.357773497478804	0.724673345451384	0.860770388681244	-7.13156347698987	0.139857712376035	Down
145	JUN	TERT	-1	TERT	0.667969361719311	2.02236266510308	3.21021726657256	0.00485178230114681	0.0309035101290592	-2.92770501929371	2.31409869410632	Up
146	JUN	HSP90AA1	1	HSP90AA1	0.133312373345333	11.0394338423712	2.09715311754467	0.0503690215570244	0.169858093808065	-5.13448944275405	1.2978364854439	Up
147	JUN	PTEN	-1	PTEN	-0.00224847604872824	6.75151800150081	-0.0236487186606636	0.981392982488032	0.991628492196933	-7.19821692980157	0.0081570517938853	Down
148	JUN	STIM1	1	STIM1	-0.297890799963502	4.9528768289394	-6.00072610776774	1.12485530505458e-05	0.000232675105977908	3.13662523849308	4.94890333911518	Down
149	JUN	ERBB2	1	ERBB2	0.0940526783771141	7.04975531622699	1.45988591450246	0.161553263483154	0.363912522067349	-6.14159865535705	0.791684264520926	Up
150	JUN	MAPK14	1	MAPK14	0.00640553467123439	5.84690361803306	0.135324131544003	0.893857280430071	0.949606505455076	-7.18890339775532	0.0487318181947805	Up
151	JUN	VIM	1	VIM	0.255402086968736	10.7321965568302	7.11328250962728	1.25107197682833e-06	3.88453795656244e-05	5.36685784241248	5.90271770370374	Up
152	JUN	TGFB3	1	TGFB3	0.332286418102474	2.77686259233124	3.54184992162232	0.00232947004378524	0.0172443158339118	-2.21084909879687	2.63274287006333	Up
153	JUN	KRT18	1	KRT18	0.28149912700509	6.71232938858581	3.13484729854358	0.00572488617140221	0.0351713519658454	-3.08820703034959	2.24223314403146	Up
154	JUN	CFLAR	-1	CFLAR	0.0655953989347555	4.40321240038183	0.821156357777915	0.422299242676635	0.644456192063195	-6.85108590368248	0.374379697409223	Up
155	JUN	VDR	1	VDR	-0.733035325511147	4.3807921056211	-3.33239789367595	0.00370598330623392	0.0248378629419202	-2.66542811870782	2.43109654131146	Down
156	JUN	SP1	1	SP1	0.00858132717020776	7.27695017222134	0.182091336972775	0.857545840423401	0.932109405861697	-7.18112288182654	0.0667426552958968	Up
157	JUN	HIPK3	1	HIPK3	-0.0845931224375791	5.43690343235455	-1.55512086952993	0.137322225522352	0.328124880492608	-6.0078855233065	0.862259166765042	Down
158	JUN	GAB2	1	GAB2	0.435391685313603	4.76344932362782	5.52911846468395	2.99687878425267e-05	0.000517204434602838	2.14403413111788	4.52333082275166	Up
159	JUN	LYPD3	1	LYPD3	0.413876728488846	2.08916247941643	4.11337938401972	0.000652389538421691	0.00630716341919989	-0.951674288349576	3.18549301182882	Up
160	TWIST1	AKT2	1	AKT2	0.0351401780998337	7.80759071337577	0.85294180567809	0.404897744092927	0.628117625033449	-6.82420826537509	0.392654642917244	Up
161	JUN	TIMM17A	1	TIMM17A	-0.117330091609436	6.64130737407628	-2.43120653024319	0.0257206862087929	0.107021876971811	-4.51797585029557	1.58971744893923	Down
162	JUN	HRK	1	HRK	0.273410392719868	1.01855011353453	1.47745156108245	0.156836677353384	0.356640948059515	-6.11743038038772	0.804552366973564	Up
163	JUN	IL7R	1	IL7R	-0.182859763043323	2.84601521119181	-1.24999817821992	0.22730681938121	0.449907656157787	-6.41222527639224	0.643387534907657	Down
164	JUN	EPHX2	1	EPHX2	0.842322311177896	0.608164876458501	4.15566603576038	0.000593834871776954	0.00584824146825198	-0.85802108228523	3.22633430290766	Up
165	JUN	HINT1	1	HINT1	-0.133614245519304	7.76523747808853	-1.66970783846085	0.112273708531791	0.288893294049226	-5.83856237576881	0.949721931863044	Down
166	JUN	APOE	-1	APOE	0.503083768118141	2.86692146599566	4.5008315986929	0.00027642979205796	0.00322823289246567	-0.0940476762304634	3.55841515294353	Up
167	JUN	SOCS3	1	SOCS3	0.439571215410793	5.37536104212771	5.35389548805873	4.34276600284109e-05	0.000703058604243733	1.76897890796446	4.36223357068674	Up
168	JUN	ID2	1	ID2	0.243071216173833	3.0471937548891	1.34788632890656	0.194413582926206	0.409394585987493	-6.29026070759117	0.711273395871551	Up
169	JUN	ETV1	1	ETV1	0.138540975876897	5.08746752773449	0.583002289716302	0.567124149055193	0.760680795560501	-7.02177946898637	0.24632185936518	Up
170	JUN	KDM2B	1	KDM2B	0.0877654378258006	5.94525489984239	1.88738127500321	0.075340340193441	0.222355313204867	-5.49338191052069	1.1229724231054	Up
171	JUN	CHKA	1	CHKA	0.0210078461645185	3.70920720908612	0.371982490257582	0.714248535109124	0.855533487989099	-7.12616110181033	0.146150641662302	Up
172	JUN	CEBPD	1	CEBPD	0.609348134008913	3.87108288619489	7.47036060012605	6.40555685524431e-07	2.21894663496367e-05	6.04719225787892	6.19344310969016	Up
173	JUN	PLA2G4A	1	PLA2G4A	-0.968088232593979	3.24617105431641	-13.5192167815272	7.22998027802028e-11	1.79203787028999e-08	15.2003692960049	10.1408628873747	Down
174	JUN	DHX9	1	DHX9	-0.0414639230098661	8.93797984014178	-0.934370300399492	0.362478045546521	0.589649913739408	-6.75108662431825	0.440718292504686	Down
175	JUN	CASP8	1	CASP8	0.0694385300430769	5.28318593251527	1.06101812593832	0.302709990709372	0.531745207063419	-6.62545556974088	0.518973245253045	Up
176	JUN	FADD	1	FADD	-0.166605509977614	4.14667039056841	-1.54934470379262	0.138700222063025	0.329633723322542	-6.01618054261011	0.857922843608264	Down
177	JUN	TIMP3	1	TIMP3	0.0736615601328996	8.65061749185851	0.317211004343466	0.754733030969789	0.876568737705052	-7.14584310910051	0.122206642649389	Up
178	JUN	DYNC1H1	1	DYNC1H1	0.12407913912859	8.91014837868784	1.11767487877872	0.278400683159773	0.505914324498154	-6.56469634576227	0.555329703356893	Up
179	JUN	NF1	1	NF1	-0.0172179930049712	6.80216570191266	-0.20847895252988	0.837195701408232	0.92049907483325	-7.17572487136946	0.0771730102180591	Down
180	JUN	NFYA	1	NFYA	0.0336523905224899	5.71748100767917	0.849722422667348	0.40663882097689	0.629803888209844	-6.82697346343609	0.390791162512448	Up
181	JUN	SP3	1	SP3	0.105728945078757	6.42195126581088	1.74931461343587	0.0972652570571276	0.263429791909055	-5.7157709652877	1.01204226109726	Up
182	JUN	PSEN1	1	PSEN1	0.0211920951761533	5.72991052440172	0.481858043489292	0.635712886861312	0.805384417983029	-7.0774228472081	0.196738984674577	Up
183	JUN	BMP2	1	BMP2	0.565717463410989	2.5896900381706	3.90615705560929	0.00103495154317056	0.00909113130945727	-1.41012493687239	2.98507998356579	Up
184	JUN	PIK3R1	1	PIK3R1	-0.29065908001259	5.86029851015111	-5.68707686956978	2.15177259454867e-05	0.000394564831877955	2.4793326803694	4.6672036280573	Down
185	TWIST1	TP53	-1	TP53	0.0471181958846039	7.08652113813535	0.848876883937018	0.407096900105233	0.630241765659361	-6.82769811579394	0.390302204602466	Up
186	TWIST1	YBX1	1	YBX1	-0.0465103519005989	10.3781708976779	-1.06310336659161	0.301788899977482	0.531030260229655	-6.6232685374492	0.520296737944066	Down
187	JUN	LIF	1	LIF	0.0308501779559673	3.58877739743153	0.0866352561146235	0.93191781904254	0.967450214222672	-7.19457169904865	0.0306223841159605	Up
188	JUN	IL6ST	1	IL6ST	0.165163224070372	7.19443629436006	2.93953016061919	0.00876254027727815	0.047989542690703	-3.49872285749867	2.05736997277314	Up
189	JUN	YWHAH	1	YWHAH	0.0295999983634481	6.19630421962103	0.661819643845583	0.516469876855402	0.724485100023714	-6.97137629280578	0.286955003664172	Up
190	JUN	PPARD	1	PPARD	-0.00784249510002777	4.67243415419335	-0.13673181228189	0.892760355315625	0.948863142689445	-7.18870259186975	0.049265103632686	Down
191	JUN	KIF11	1	KIF11	-0.0535881584001121	7.65081210849095	-1.0697473735957	0.298867620123808	0.528477356322246	-6.61627498379248	0.524521134687386	Down
192	JUN	TXNIP	1	TXNIP	0.41013122936251	7.06256519445438	2.96997486354872	0.00820280095590527	0.046009936223993	-3.43529949891531	2.08603782664247	Up
193	JUN	PADI3	1	PADI3	0.504592318345343	0.990914003590438	2.20395299422158	0.040784567376049	0.146791119936614	-4.942950281467	1.3895041401287	Up
194	JUN	TSPO	1	TSPO	0.111894404603609	6.22803250727634	2.74163589499136	0.0134085935081091	0.0663780786062593	-3.90510477297536	1.87261677499721	Up
195	JUN	COL3A1	1	COL3A1	3.57642400097226	-1.76497109614743	4.83272911153529	0.000133482214533967	0.00177024014404088	0.636765376465302	3.8745765968037	Up
196	JUN	BECN1	1	BECN1	-0.0885834971422419	6.13985558737019	-1.70443919161245	0.105497300186498	0.277313802794129	-5.78549614500806	0.976758654386279	Down
197	JUN	PTPRO	1	PTPRO	2.47791837209281	0.404755138209152	7.73016617359482	3.97839619336079e-07	1.56011704209972e-05	6.53119111857843	6.40029196932057	Up
198	JUN	EZR	1	EZR	0.0307924217027518	7.41824663931679	0.491271689807622	0.629170173277269	0.801502030220116	-7.07267731186389	0.201231873919272	Up
199	JUN	MAP3K4	1	MAP3K4	-0.053780305271971	5.5490920797588	-1.17846305289854	0.253955409958505	0.479556413183169	-6.4964627227853	0.595242531053142	Down
200	JUN	S100A10	1	S100A10	-0.213817085261534	8.24181974518267	-3.25604140208507	0.00438619241287464	0.0285449986996314	-2.82962408599049	2.35791232067108	Down
201	JUN	ETS1	1	ETS1	-0.0647000283681507	6.63139204649496	-1.07454611241581	0.296770452789552	0.525998277561657	-6.61119994175164	0.527579340688275	Down
202	JUN	NDUFB6	1	NDUFB6	-0.125725110183497	5.94596955391029	-2.38492768535231	0.0282865358668982	0.114130575251902	-4.60630405200478	1.5484202355055	Down
203	JUN	CDH2	-1	CDH2	0.0543192407676001	7.44000346800066	1.37359433572712	0.186433270324477	0.398042977095097	-6.2569817942887	0.729476582169905	Up
204	JUN	TNFAIP1	1	TNFAIP1	-0.0869057251537493	6.71185167602362	-1.99002093806194	0.0619970360431712	0.196012621543134	-5.32078572718667	1.20762907277376	Down
205	JUN	KIF18A	1	KIF18A	0.173315124648694	4.99879724972586	2.39513782458027	0.0277006839702766	0.112529272950553	-4.58689146713284	1.55750950743917	Up
206	TWIST1	AR	1	AR	-0.266210092639356	3.25502751527502	-2.91241283250268	0.00929209837908006	0.0502003781652217	-3.55502365368986	2.03188620080191	Down
207	JUN	PDK1	1	PDK1	-0.213979114820629	3.59041022915949	-1.91730162690493	0.0712090949580576	0.215244312261782	-5.44368696278078	1.14746453392153	Down
208	JUN	SLC8A1	1	SLC8A1	0.402061031162103	2.21992011243568	3.03141569005042	0.00717683668845634	0.0418521009577598	-3.30664338690223	2.14406693618502	Up
209	JUN	PPM1D	1	PPM1D	-0.0324259876507185	5.35598998312679	-0.775544880668614	0.448086902463398	0.667791564431837	-6.8879967577272	0.348637750286922	Down
210	JUN	ACOT11	1	ACOT11	0.0652395090392259	0.195019006630521	0.246370011102613	0.80818322821221	0.903755130050139	-7.16670490045867	0.0924901664774684	Up
211	JUN	MAP2K1	1	MAP2K1	-0.168092787047508	6.26558193170066	-3.10083109890023	0.00616755737162497	0.0373017320965843	-3.16028897906667	2.20988680194131	Down
212	JUN	PIN1	1	PIN1	-0.148942201598349	6.334688076781	-2.75372302350704	0.0130672848754778	0.065069375604388	-3.88059815970959	1.88381464088867	Down
213	JUN	RAF1	1	RAF1	-0.10156182935539	7.19385604208255	-3.23460171372885	0.00459830035286866	0.0295961510331867	-2.8755578869444	2.33740266479069	Down
214	JUN	BEX2	1	BEX2	0.164951644612407	1.41312953270687	0.925510419461799	0.366942161978899	0.594205627660888	-6.75933718470697	0.43540238455699	Up
215	JUN	HMOX1	1	HMOX1	0.0395461924997393	3.8534756434884	0.461728010817738	0.649807203442914	0.815049024790255	-7.08727020732048	0.187215478589423	Up
216	JUN	STMN2	1	STMN2	2.60380284752174	-1.49555814654714	8.33046159051003	1.36948820599134e-07	6.74238440045599e-06	7.6143579948005	6.86344170353046	Up
217	JUN	HSPA4	1	HSPA4	0.052269417096424	8.82816692074178	1.20143420761771	0.245151493104368	0.470345370995382	-6.46987199246011	0.610565457322909	Up
218	JUN	RBFOX2	1	RBFOX2	0.0783026030369864	7.14308251245673	2.22823084702217	0.0388534605583129	0.142343870791617	-4.89864286258952	1.41057029386569	Up
219	JUN	FBXW7	1	FBXW7	0.0704598263351386	4.27664593180381	1.01417439347688	0.323937523155265	0.553605068102721	-6.67358297767706	0.48953874277274	Up
220	JUN	DUSP1	1	DUSP1	0.126132793568493	2.86318432979656	0.812626820630272	0.427048758968041	0.648969657391603	-6.85813748002563	0.369522535884039	Up
221	JUN	SLC6A6	1	SLC6A6	0.100086651780561	6.2693669022301	1.00416797547333	0.328605423633414	0.557671062466529	-6.68361298473275	0.483325272810193	Up
222	JUN	OGA	1	OGA	0.0334178616413219	7.7025829448175	0.566432519147753	0.578094065778934	0.768227055799405	-7.03159518459994	0.238001488699078	Up
223	JUN	NR4A1	1	NR4A1	-0.457750637188935	4.57681321037593	-1.20388728915092	0.244225213368499	0.469257106039232	-6.4670065397373	0.612209502301213	Down
224	JUN	MET	1	MET	-0.238982743051517	6.39956270152099	-3.73257246010649	0.0015237628127563	0.01226518152082	-1.7928351870495	2.817082629537	Down
225	JUN	BRF1	1	BRF1	0.0664183427933613	5.49015166555574	1.44262847595091	0.166299603991798	0.37116356051768	-6.16512106538679	0.77910878496197	Up
226	JUN	GSTK1	1	GSTK1	-0.20935149283881	6.19588158247437	-3.62077522785377	0.00195447116025384	0.0150525954259994	-2.03825530519273	2.70897073353822	Down
227	JUN	GSTP1	1	GSTP1	-0.0654383653991903	8.92247088012613	-1.56599071397446	0.134760102612088	0.324281247370823	-5.99221192068097	0.870438667000456	Down
228	JUN	SLC29A1	-1	SLC29A1	0.0897107139553386	4.93044867469012	1.23473322340189	0.232804542456032	0.456277859897466	-6.43055292128385	0.633008550034423	Up
229	JUN	CARM1	1	CARM1	0.238305746526019	7.34433816377485	5.88116900044522	1.43826071801666e-05	0.000282464973800648	2.88745554447994	4.8421623808984	Up
230	JUN	MBD3	1	MBD3	-0.0326827347366976	6.47713072380848	-0.526127522408717	0.605221595969698	0.786110016593818	-7.05432927199128	0.218085583551801	Down
231	JUN	NRF1	1	NRF1	0.0236561077258575	4.44671056704813	0.447113467700317	0.660126071270989	0.821661181072994	-7.09416234706412	0.180373114717686	Up
232	TWIST1	ZEB1	1	ZEB1	0.529921614982951	5.30168506531548	7.55390220613983	5.49055446390537e-07	1.96348783515183e-05	6.20383384400082	6.26038379608625	Up
233	JUN	TRAF2	1	TRAF2	0.00700387987938544	5.15997610016173	0.123777264650164	0.90286320739031	0.954358367012292	-7.19047227461126	0.044378044565557	Up
234	JUN	ITGA5	1	ITGA5	-0.0547555358230589	7.19958401309276	-0.605902940363862	0.552143114084507	0.750697589744679	-7.00776536264832	0.257948339659472	Down
235	JUN	COP1	1	COP1	-0.0221817956730774	5.80880571238758	-0.484282343160386	0.634024957964179	0.80447862274431	-7.07620927740266	0.197893646072869	Down
236	JUN	BCL2L11	1	BCL2L11	0.0827239777441595	4.33743185318679	1.14051449394547	0.269019059304901	0.496283173813186	-6.53942520412136	0.570216950266268	Up
237	JUN	NT5E	1	NT5E	0.0907823502093041	5.12159128595154	0.579944990586799	0.569140053880776	0.762033846939558	-7.02361108561713	0.244780849346371	Up
238	JUN	CDKN2A	1	CDKN2A	0.403535282517154	1.30928919408514	1.99101780977009	0.0618785349556494	0.195853328604671	-5.31908050901885	1.20845997726435	Up
239	JUN	RHOC	1	RHOC	-0.293602926134954	6.59255631864951	-3.4016562428537	0.0031794684708176	0.0221561021504963	-2.51574184454394	2.49764547733796	Down
240	JUN	GADD45A	1	GADD45A	-0.010734668123404	4.85922701459564	-0.197417025215737	0.84571317069801	0.925968967399436	-7.17807617936116	0.0727769058791994	Down
241	TWIST1	BMI1	1	BMI1	-0.141022818423214	5.41394520052725	-2.94143891119951	0.00872638621047694	0.0479734333314786	-3.49475307832451	2.05916557001442	Down
242	JUN	CFH	1	CFH	2.63356706725145	1.16007712427854	13.4584959570234	7.78608615314092e-11	1.86554624229256e-08	15.1270212614264	10.1086807951174	Up
243	JUN	TGM1	1	TGM1	0.0838881224902439	0.632755737715667	0.348159970790526	0.731758270451742	0.864283933365081	-7.13510098054877	0.135632360399115	Up
244	JUN	CASP3	1	CASP3	-0.117640708281973	5.55090899266122	-2.24669202654988	0.0374417692247326	0.138942749272768	-4.86476768595952	1.42664363786169	Down
245	JUN	CD164	1	CD164	-0.0833298272240155	7.28793568308333	-2.47256583700911	0.0236137883372346	0.100587311043441	-4.43831836752967	1.62683433388797	Down
246	TWIST1	SNAI1	-1	SNAI1	-0.139208489385996	3.93685215586998	-1.52514327358149	0.144599987295836	0.337901400742025	-6.05067861000926	0.839831745197425	Down
247	JUN	HLA-DRB1	1	HLA.DRB1	-0.873833307252543	6.16972711602703	-11.5097442503735	9.83625408105796e-10	1.25138043070167e-07	12.5994684306843	9.00717026149328	Down
248	JUN	HMMR	1	HMMR	0.0863187102002581	6.7179486168334	1.85174640327859	0.0805362940314682	0.232394573062302	-5.55188488105396	1.0940083588199	Up
249	JUN	SLC4A4	1	SLC4A4	-0.382794396889615	1.08092081038464	-2.10656616625677	0.0494483709331128	0.167776677020163	-5.11783498605468	1.3058480115777	Down
250	TWIST1	RELA	-1	RELA	0.00711124351407388	6.74778973007929	0.15872480210896	0.87565279837162	0.941246311262691	-7.18529608959919	0.0576680600893285	Up
251	TWIST1	CDKN2A	-1	CDKN2A	0.403535282517154	1.30928919408514	1.99101780977009	0.0618785349556494	0.195853328604671	-5.31908050901885	1.20845997726435	Up
252	JUN	CHD4	1	CHD4	0.0254862343620221	9.85272941628483	0.447249501789234	0.660029693480408	0.821661181072994	-7.0940991931776	0.180436525935997	Up
253	JUN	PDCD4	1	PDCD4	0.165107979586905	6.9243779635309	2.91366197345485	0.00926703893954406	0.0501026520477192	-3.55243422919219	2.03305901209558	Up
254	JUN	SIRT1	1	SIRT1	0.07279499102287	5.28181327910021	1.16608271203977	0.258798295058726	0.485729113238315	-6.51061162776002	0.587038589089219	Up
255	TWIST1	CLDN4	-1	CLDN4	-0.4081745996915	3.03633435505604	-1.48153531838898	0.155756511532999	0.355252357575504	-6.11177917891173	0.807553788240301	Down
256	JUN	PES1	1	PES1	0.089425626920165	7.37209672387719	1.5550672626969	0.137334961458265	0.328124880492608	-6.0079626149954	0.862218890034957	Up
257	TWIST1	CLU	1	CLU	0.464202419248908	4.05927883837393	4.50165469388853	0.000275928408462252	0.00322499739841735	-0.0922290566422257	3.55920358403239	Up
258	JUN	KLF6	1	KLF6	-0.0401451242700492	5.04867040553835	-0.394329836242942	0.697969956935479	0.844471982907292	-7.11724562325993	0.156163270525754	Down
259	JUN	SESN2	1	SESN2	0.178669464368833	4.84306516482552	2.21312711465884	0.0400446971138586	0.144862246026379	-4.92623983485008	1.39745498686239	Up
260	TWIST1	DKK1	1	DKK1	0.439600614280732	4.45816178368837	4.86811835812555	0.000123578646654259	0.00167006254544292	0.714321178263109	3.90805656518072	Up
261	JUN	PDGFRB	1	PDGFRB	-0.0375502671718735	5.04183939569346	-0.535971812560809	0.59853883637043	0.782706313445193	-7.04892641448077	0.222907665016682	Down
262	RFX5	SIRT1	1	SIRT1	0.07279499102287	5.28181327910021	1.16608271203977	0.258798295058726	0.485729113238315	-6.51061162776002	0.587038589089219	Up
263	JUN	PEA15	1	PEA15	-0.119816113304341	7.58482957821812	-1.87302184522257	0.0773973531412812	0.226105334029477	-5.51704644047897	1.11127389120072	Down
264	JUN	ADARB1	1	ADARB1	-0.325756805782841	4.22935703029859	-2.97038869379563	0.00819543650944882	0.046009936223993	-3.43443586617477	2.08642790986697	Down
265	JUN	IL7	1	IL7	-0.864189771039434	1.8274428459987	-5.11181316721632	7.29098332555021e-05	0.00108893643130021	1.24589743278237	4.13721389499327	Down
266	JUN	PTOV1	1	PTOV1	0.00970276207734155	6.16769129517246	0.106186616358565	0.916608648269912	0.960606888096196	-7.19259396347965	0.0378160494715703	Up
267	JUN	IKBKB	1	IKBKB	-0.173848304006576	5.37509489859603	-3.09255664383121	0.00628018733440007	0.0377757209704332	-3.17778775989854	2.20202740131332	Down
268	JUN	WNT9A	1	WNT9A	-1.02749702258235	1.69147742644903	-6.77284678732608	2.40683953544609e-06	6.55316764423732e-05	4.70196325362055	5.61855286327434	Down
269	JUN	CD24	1	CD24	1.19751707870712	1.0911247382485	5.56448615121006	2.7819031942403e-05	0.000491310077646174	2.21934658586402	4.55565798683094	Up
270	JUN	PLEKHO1	1	PLEKHO1	0.0771573628357629	5.34811960564145	1.45261086018093	0.163540442466283	0.367123266848109	-6.15154168427152	0.786374831578378	Up
271	JUN	MMP3	1	MMP3	4.98444316332658	-1.24242000443352	6.85013267229399	2.07174399260529e-06	5.88604577820033e-05	4.85429353313978	5.68366391179748	Up
272	JUN	DKK1	1	DKK1	0.439600614280732	4.45816178368837	4.86811835812555	0.000123578646654259	0.00167006254544292	0.714321178263109	3.90805656518072	Up
273	JUN	PSMA6	1	PSMA6	-0.972366978099868	1.37646043662693	-2.46180532851064	0.024145767414413	0.102033966005174	-4.45910688825638	1.61715898705185	Down
274	TWIST1	IL6R	-1	IL6R	-0.847769237858577	4.83720639323933	-10.5931893643607	3.64915336148243e-09	3.69438230455433e-07	11.2821413238466	8.43780788433446	Down
275	JUN	CABIN1	1	CABIN1	0.105457705812013	6.42953320227091	2.09634325555483	0.0504489539804332	0.169968165554888	-5.13592022261401	1.29714783408981	Up
276	JUN	ADCYAP1	1	ADCYAP1	3.28753226813092	-0.310842966279923	6.682211783409	2.87245228807141e-06	7.6329711817587e-05	4.52229225591713	5.54174717628612	Up
277	JUN	PSMC6	1	PSMC6	-0.0282055627179911	6.00509222167469	-0.558823468001836	0.583167661070103	0.771616962314201	-7.03601121343646	0.234206567351625	Down
278	TWIST1	FOXM1	1	FOXM1	0.00856761436933784	7.55627541016329	0.184489484014621	0.855691905994514	0.931079839583495	-7.18066231355416	0.0676825759907747	Up
279	JUN	SPHK1	1	SPHK1	-0.390130624612316	4.17063082419509	-4.61238374677952	0.000216229144685854	0.00263433066441004	0.152186286000002	3.66508576957241	Down
280	JUN	HNRNPC	1	HNRNPC	0.0266315812407747	9.307058226449	0.559145728383945	0.582952326625466	0.771426691831238	-7.03582535401083	0.234366960043834	Up
281	JUN	ANKRD1	1	ANKRD1	1.02930919997148	0.428285431722637	3.83109797265875	0.00122339992365782	0.0103614315187601	-1.57581390748593	2.91243155093891	Up
282	JUN	MAPK12	1	MAPK12	0.217059299950716	5.171244184176	2.64725614943043	0.0163826747868814	0.0769094266364111	-4.09491050822871	1.78561518985599	Up
283	JUN	SMURF1	1	SMURF1	0.0497793573830805	5.67722427386558	1.28965714841068	0.21349320380482	0.433799854053376	-6.36372972475686	0.670615945449463	Up
284	JUN	RHOB	1	RHOB	-0.924132332834604	5.86510630600326	-10.2099451209333	6.47431047591655e-09	5.50737795276783e-07	10.7041916191157	8.18880647781819	Down
285	RFX5	SIN3B	1	SIN3B	0.0114674897701512	6.73833602986178	0.263990792640121	0.794785441758078	0.897318943421297	-7.16200177498129	0.0997500965471727	Up
286	JUN	JUND	1	JUND	0.234797843807569	6.88795792861532	4.04261521279932	0.000763665869870478	0.00715209156042866	-1.10834736809596	3.11709661866562	Up
287	JUN	PENK	1	PENK	4.64724372103637	-2.04305300694797	10.4191230415594	4.72558977215578e-09	4.49901182546433e-07	11.0216949048583	8.32554398211581	Up
288	JUN	MAPRE2	1	MAPRE2	0.00837694577275183	5.48402926969443	0.177180251465121	0.861345101852528	0.934049723484343	-7.18204732632774	0.0648228116102028	Up
289	JUN	NTS	1	NTS	5.79058236570106	1.61748174044262	16.4532897768152	2.71255592186697e-12	1.4998347666446e-09	18.4138173435118	11.5666212996658	Up
290	JUN	DCN	-1	DCN	0.393578309105641	1.92967425721028	1.93993801474459	0.0682186302567907	0.208884138140921	-5.40574833993608	1.16609700492114	Up
291	JUN	MPZ	1	MPZ	-1.11088059528255	3.86487909680343	-5.69256664012662	2.12725627790715e-05	0.000392069695528117	2.49093593907624	4.67218018598994	Down
292	JUN	HBEGF	1	HBEGF	-0.104684652471777	2.45084837945012	-0.827876977893885	0.418580739888021	0.641184519619627	-6.84548171751964	0.378220758684359	Down
293	JUN	ATP6AP1	1	ATP6AP1	0.0859003758940249	7.25826167947939	2.31931068542214	0.0323361772158188	0.125276287798848	-4.73002381632265	1.49031132370627	Up
294	JUN	MCAT	1	MCAT	-0.017501943903441	4.18216477033741	-0.175824491971314	0.862394547809017	0.934819200026279	-7.18229809358261	0.0642939978251741	Down
295	JUN	POSTN	1	POSTN	4.30293884687879	-1.12209282666766	10.5819179224295	3.710396483254e-09	3.73011607295521e-07	11.2653787130933	8.43057968033397	Up
296	JUN	TKT	1	TKT	-0.0177981617584777	10.1499919951302	-0.516513638645169	0.611782770243491	0.79063188646354	-7.05951192757562	0.213402758298619	Down
297	JUN	NFKBIA	1	NFKBIA	0.215047195644803	4.71976713980855	2.16900520840278	0.0437194603886905	0.154122354719915	-5.00624049525938	1.35932520700734	Up
298	JUN	TP53BP1	1	TP53BP1	0.211248016275332	6.79221759199798	4.74098377044091	0.000163094651528914	0.00209156887634226	0.435333806693648	3.78756028083321	Up
299	JUN	NELFE	1	NELFE	0.0507305421568454	6.35373521581496	1.02063486697921	0.320948777064145	0.550475417588433	-6.66706019214363	0.493564274802278	Up
300	JUN	TNC	1	TNC	0.104267855748564	10.8259491728923	1.46467151573579	0.160256892409823	0.362184103959065	-6.13503672215495	0.795183283049814	Up
301	JUN	ICAM1	1	ICAM1	-0.0553126417381709	5.21610969227057	-0.67808590788242	0.5063405377699	0.716029074461939	-6.96021618465922	0.295557301479417	Down
302	TWIST1	MEF2C	1	MEF2C	0.0865728104935095	4.67795483650252	0.742586530925758	0.467312220540477	0.684191922037875	-6.91344001052627	0.330392861723601	Up
303	JUN	TOP3A	1	TOP3A	0.108329720706824	6.46856246817208	2.08845413459958	0.0512336500826813	0.17186315893194	-5.14984038181715	1.29044470220882	Up
304	JUN	MGMT	1	MGMT	0.0704705400140453	4.32128421753191	1.11975020610732	0.277538358914736	0.505408410676213	-6.56241840368169	0.556676984023418	Up
305	JUN	MAP2K7	1	MAP2K7	-0.00238738742312972	6.22442656541632	-0.0546836095208794	0.956992851996262	0.979825456897533	-7.19694104668769	0.0190913060582385	Down
306	JUN	MSR1	1	MSR1	0.210313062745918	2.75861519642904	2.22325218742369	0.0392424764692375	0.143294346386019	-4.90775143217264	1.40624359346876	Up
307	JUN	NAT1	1	NAT1	-0.208546481153136	2.01188322245947	-1.79091931682058	0.0901365820209276	0.250735971968432	-5.64998592437629	1.04509891439899	Down
308	JUN	IL1A	1	IL1A	-1.17698124099623	0.270463084462617	-3.21314440810113	0.00482064529950369	0.0307324154437539	-2.92145069263099	2.31689482249654	Down
309	JUN	PPARA	1	PPARA	0.0409431095099828	4.483270452914	0.754213024662703	0.460474119212252	0.678603376503878	-6.90458286610019	0.336794774151534	Up
310	RFX5	HLA-F	1	HLA.F	-0.734710921310059	1.66506896352903	-5.92218684803593	1.3216825977104e-05	0.000266861081807369	2.97313614982008	4.87887282821911	Down
311	CIITA	COL1A1	-1	COL1A1	0.14397175565014	2.46992255456403	1.29619387329977	0.211280756256175	0.431734987152585	-6.35561562250686	0.67514005728913	Up
312	CIITA	COL1A2	-1	COL1A2	7.85166747427914	0.377512194214834	14.4851744444149	2.30558278407265e-11	7.20544741387573e-09	16.3274636478192	10.6372192794214	Up
313	CIITA	CREBBP	1	CREBBP	0.184956464979966	6.99836263041126	2.33568179921789	0.0312781476628486	0.122536997612325	-4.69932721803516	1.50475897439811	Up
314	CIITA	HLA-A	1	HLA.A	-0.159076827616248	7.03508093997751	-3.59373205017128	0.00207567400090581	0.0157883012894296	-2.09746135192467	2.68284085444842	Down
315	CIITA	HLA-B	1	HLA.B	-0.116466271505977	7.67267484628382	-3.09960140796167	0.00618417014956813	0.037345485019105	-3.16289040761045	2.20871856986561	Down
316	CIITA	HLA-C	1	HLA.C	0.053088059650114	7.49425869419706	1.15673144781586	0.26250207128542	0.489838725440216	-6.52121365031116	0.580867265422674	Up
317	CIITA	HLA-DMA	1	HLA.DMA	-0.714439676410787	5.46504313405464	-6.92788804022797	1.78313827326098e-06	5.2102430521138e-05	5.00672995222695	5.74881497820107	Down
318	CIITA	HLA-DMB	1	HLA.DMB	-1.3318962978999	3.12224715977151	-6.68850794423695	2.83727686288456e-06	7.5674753582242e-05	4.53480930292458	5.54709828346524	Down
319	CIITA	HLA-DOA	1	HLA.DOA	-0.811193278789416	3.29179441587789	-8.20367204020249	1.70878300648466e-07	7.92434338749143e-06	7.3896288635597	6.76731308360439	Down
320	CIITA	HLA-DPB1	1	HLA.DPB1	-0.676293231157221	5.85517656326872	-11.5216181477517	9.67574383067527e-10	1.25098581826425e-07	12.6159593298131	9.01431563828421	Down
321	CIITA	HLA-DQB1	1	HLA.DQB1	-1.05455043433545	3.5001024740665	-7.68241619767227	4.33941927837226e-07	1.66355977455679e-05	6.4429300923464	6.36256838594216	Down
322	CIITA	HLA-DRA	1	HLA.DRA	-0.92438640140144	8.51909938774376	-10.0380203288389	8.41594512711872e-09	6.75277152074189e-07	10.4394729650862	8.07489710482855	Down
323	CIITA	HLA-DRB1	1	HLA.DRB1	-0.873833307252543	6.16972711602703	-11.5097442503735	9.83625408105796e-10	1.25138043070167e-07	12.5994684306843	9.00717026149328	Down
324	CIITA	HLA-DRB5	1	HLA.DRB5	-0.896310090136804	5.1427722205918	-6.63683963676668	3.13966669231535e-06	8.0599729229867e-05	4.43193284525423	5.50311645427439	Down
325	CIITA	HLA-F	1	HLA.F	-0.734710921310059	1.66506896352903	-5.92218684803593	1.3216825977104e-05	0.000266861081807369	2.97313614982008	4.87887282821911	Down
326	CIITA	PLXNA1	1	PLXNA1	0.0828895281244559	6.59819008749936	1.44806582721505	0.164792029453058	0.36895346759339	-6.15773362365324	0.783063797786152	Up
327	CIITA	PSMC5	1	PSMC5	-0.0375975856521844	7.97434409534965	-1.04652354160004	0.309168582550668	0.538218399460936	-6.64055293681641	0.509804645148681	Down
328	CIITA	RAB4B	1	RAB4B	-0.160157938167726	1.93979771152389	-0.6328877841379	0.534764641615843	0.737800537282475	-6.99058757379097	0.27183731580568	Down
329	CIITA	S100A4	-1	S100A4	-0.405184443573245	7.4392399116038	-4.73736577784103	0.000164390815776446	0.00210631227059018	0.427379963192817	3.78412244938129	Down
330	CIITA	SIRT1	-1	SIRT1	0.07279499102287	5.28181327910021	1.16608271203977	0.258798295058726	0.485729113238315	-6.51061162776002	0.587038589089219	Up
331	JUN	CTNNB1	1	CTNNB1	-0.171546368531873	8.65766554981672	-3.27941549965114	0.00416588408942997	0.0273492041985518	-2.77945894222096	2.38029281792674	Down
332	JUN	BATF3	1	BATF3	0.00798641324603389	1.23560654897918	0.0460016352545003	0.963815423158779	0.983518634535109	-7.19739980619286	0.016006128315825	Up
333	JUN	CD82	1	CD82	-1.0737944991456	1.69745309716003	-7.92542877592164	2.79776105910443e-07	1.19348999957523e-05	6.88887586457079	6.55318937888763	Down
334	JUN	CDK5R1	1	CDK5R1	-0.264868011543579	3.40993228923304	-2.18507429953809	0.0423467439022077	0.150911450257347	-4.97721204306643	1.37317997753324	Down
335	JUN	CREM	1	CREM	0.115440934976755	4.70757737228091	0.839624615466839	0.412131207308013	0.635214753365099	-6.83558406508029	0.384964498679689	Up
336	JUN	CTSL	1	CTSL	0.133219873384342	6.88578196635928	1.74984703962421	0.0971710243150988	0.263369936473638	-5.71493597637104	1.01246321918999	Up
337	JUN	DDX21	1	DDX21	0.0544113060553268	8.48897498578243	0.64278622966207	0.528465734506005	0.733663419955538	-6.98410706125282	0.276983166913604	Up
338	JUN	ETS2	1	ETS2	-0.323894048559937	4.78591407442627	-4.7612475401866	0.000156024831311527	0.00202437994127664	0.479867907065197	3.8068062782905	Down
339	JUN	EZH2	1	EZH2	0.0988084631300339	6.40322197272464	2.79679839228361	0.0119174158198866	0.0606076726046111	-3.79291402967241	1.92381790708188	Up
340	JUN	HEY1	1	HEY1	-0.328992180338723	2.2784265436585	-2.51453531131249	0.0216424756580759	0.0941113823534482	-4.35681661910479	1.66469306227408	Down
341	JUN	ITGB8	1	ITGB8	0.385492699719759	7.01361330592848	4.86000966370907	0.000125779643448739	0.00168833627844918	0.696558299483062	3.90038964071309	Up
342	JUN	MELTF	1	MELTF	-0.276339246300672	7.96980975182585	-5.40618511770776	3.8862534549729e-05	0.000646629394313547	1.88123097083285	4.41046887885033	Down
343	JUN	MGP	1	MGP	0.986836140211297	4.75483000241539	6.28749679925491	6.28572948125301e-06	0.000142980454149515	3.72705041893469	5.20164431363456	Up
344	JUN	NAMPT	1	NAMPT	0.0317843547501697	5.81849559808638	0.668634995453127	0.512211983662026	0.720232873223351	-6.96673172448069	0.290550265037036	Up
345	JUN	NEIL1	1	NEIL1	-0.0435003554823132	3.57393117943007	-0.206812954082487	0.838477192039499	0.921485216173063	-7.17608715279711	0.0765087464223666	Down
346	JUN	NFKB2	1	NFKB2	0.232109560945845	6.45957279391197	5.89305053442545	1.40344119681899e-05	0.000278672246484389	2.91229520900709	4.85280577927609	Up
347	JUN	PCK2	1	PCK2	0.0761667103759569	5.04050852601673	1.16069848150326	0.260926014797973	0.48791264161494	-6.51672497876186	0.58348261879181	Up
348	JUN	PDHA1	1	PDHA1	0.0736996812134754	7.0885576246252	2.37023944718257	0.0291496586165167	0.116639761000302	-4.63415558903315	1.53536652707413	Up
349	JUN	POLD2	1	POLD2	0.129989487099448	7.08076845122051	3.14126267418613	0.00564494893653006	0.0348021248599381	-3.07458698238377	2.24833998229234	Up
350	JUN	RARA	-1	RARA	-0.180380808485348	5.2902850974272	-2.91766271633234	0.00918721761946594	0.0497834302666575	-3.54413819041514	2.03681599628243	Down
351	JUN	RARB	1	RARB	0.215806320628349	2.38891178730745	2.08491767964448	0.0515889889168016	0.172496415007709	-5.15607002585419	1.28744298370174	Up
352	JUN	RARG	-1	RARG	0.124678645855454	7.1733846446935	2.67881278442849	0.0153243932997752	0.0736674061408123	-4.03176032379591	1.81461671040012	Up
353	JUN	RUNX2	1	RUNX2	0.164340738610573	1.7578877501476	1.22739412276507	0.235483919389692	0.459212808619942	-6.43929694307275	0.628038744410955	Up
354	JUN	SLC19A1	1	SLC19A1	0.0945767677346465	4.61126783028462	0.995133578724608	0.332860359292049	0.561907060260978	-6.69259233164343	0.477737922373528	Up
355	JUN	SOD2	1	SOD2	0.0584941762893161	5.77526255904274	0.819926146722227	0.422982183803747	0.645176856696304	-6.85210716522312	0.373677924914962	Up
356	JUN	TIMP2	1	TIMP2	0.017273028116116	7.25216034823599	0.27651465378571	0.785302554826893	0.892027938604095	-7.15846317106103	0.104962989653984	Up
357	JUN	TNFRSF10A	1	TNFRSF10A	-0.106093231185634	3.46483482453451	-0.758085776684278	0.458209911736242	0.676862483674499	-6.90160390360026	0.338935520633749	Down
358	JUN	TP73	1	TP73	-0.250606819083944	4.01377200640658	-2.5707194974402	0.019245663839017	0.0864341341298681	-4.24669666525558	1.71566710422906	Down
359	JUN	TXN	1	TXN	-0.115543965748637	7.99327059349194	-1.71063207016949	0.104326696675151	0.275597315582868	-5.77595114057572	0.981604543585687	Down
360	RFX5	HDAC2	1	HDAC2	-0.023011387404158	7.2366140010084	-0.491933917779586	0.62871108728608	0.801272215498642	-7.07234010919776	0.20154888082254	Down
361	RFX5	HLA-DMA	1	HLA.DMA	-0.714439676410787	5.46504313405464	-6.92788804022797	1.78313827326098e-06	5.2102430521138e-05	5.00672995222695	5.74881497820107	Down
362	RFX5	HLA-DMB	1	HLA.DMB	-1.3318962978999	3.12224715977151	-6.68850794423695	2.83727686288456e-06	7.5674753582242e-05	4.53480930292458	5.54709828346524	Down
363	RFX5	HLA-DOA	1	HLA.DOA	-0.811193278789416	3.29179441587789	-8.20367204020249	1.70878300648466e-07	7.92434338749143e-06	7.3896288635597	6.76731308360439	Down
364	RFX5	HLA-DPA1	1	HLA.DPA1	-0.750430962106098	7.75268801391411	-11.1181485128819	1.70499732191483e-09	2.0091017622826e-07	12.0475094798493	8.76827629882898	Down
365	RFX5	HLA-DPB1	1	HLA.DPB1	-0.676293231157221	5.85517656326872	-11.5216181477517	9.67574383067527e-10	1.25098581826425e-07	12.6159593298131	9.01431563828421	Down
366	RFX5	HLA-DQA1	1	HLA.DQA1	-1.35782490909831	2.52085113686476	-10.9363625874031	2.21211694797042e-09	2.42758727053609e-07	11.7858332979986	8.65519191691723	Down
367	RFX5	HLA-DQB1	1	HLA.DQB1	-1.05455043433545	3.5001024740665	-7.68241619767227	4.33941927837226e-07	1.66355977455679e-05	6.4429300923464	6.36256838594216	Down
368	RFX5	HLA-DQB2	1	HLA.DQB2	-0.974801034252007	2.73761810890873	-7.24074641241843	9.83206497022795e-07	3.1763093485842e-05	5.61172307969402	6.00735526029672	Down
369	RFX5	HLA-DRA	1	HLA.DRA	-0.92438640140144	8.51909938774376	-10.0380203288389	8.41594512711872e-09	6.75277152074189e-07	10.4394729650862	8.07489710482855	Down
370	RFX5	HLA-DRB1	1	HLA.DRB1	-0.873833307252543	6.16972711602703	-11.5097442503735	9.83625408105796e-10	1.25138043070167e-07	12.5994684306843	9.00717026149328	Down
371	RFX5	HLA-DRB5	1	HLA.DRB5	-0.896310090136804	5.1427722205918	-6.63683963676668	3.13966669231535e-06	8.0599729229867e-05	4.43193284525423	5.50311645427439	Down
372	TWIST1	RUNX2	-1	RUNX2	0.164340738610573	1.7578877501476	1.22739412276507	0.235483919389692	0.459212808619942	-6.43929694307275	0.628038744410955	Up
373	TWIST1	AKR1C2	1	AKR1C2	2.13672773485555	4.68654971130471	21.7554591396227	2.23854635735439e-14	5.90188250126325e-11	22.9383472232886	13.6500339075192	Up
374	TWIST1	ATM	1	ATM	-0.039730695603291	5.91791232087844	-0.404238315456453	0.690799681736555	0.839985829394679	-7.11312909848003	0.160647871191565	Down
375	TWIST1	BCL2	1	BCL2	0.0690299166967256	2.7350018639526	0.656888573872792	0.51956293864393	0.726741120890357	-6.97470849440344	0.28436183549832	Up
376	TWIST1	CD44	1	CD44	0.47764347644744	9.78750423491185	6.68294634952955	2.86832524826403e-06	7.6329711817587e-05	4.52375288084935	5.54237160421852	Up
377	TWIST1	CDH2	1	CDH2	0.0543192407676001	7.44000346800066	1.37359433572712	0.186433270324477	0.398042977095097	-6.2569817942887	0.729476582169905	Up
378	TWIST1	CTPS1	1	CTPS1	-0.000645678151177442	6.86474748011949	-0.0076971793230389	0.993943259637006	0.996994718151103	-7.19847937491717	0.00263840708145421	Down
379	TWIST1	DNM3	1	DNM3	-0.48102417889732	3.94647562355354	-5.25413931323619	5.37226464015784e-05	0.000839474744205534	1.55408668955848	4.26984260193605	Down
380	TWIST1	ERBB3	-1	ERBB3	-0.329772191551575	9.90689471569574	-7.58758328788155	5.16110760115603e-07	1.87538497623271e-05	6.26671536633109	6.28725708646363	Down
381	TWIST1	F2R	-1	F2R	0.496596220657644	6.67794764524753	7.69056785830606	4.27545453859828e-07	1.6478266607745e-05	6.45801969626253	6.3690177071086	Up
382	TWIST1	FN1	1	FN1	1.43936480663697	7.01219785393937	15.3951633581025	8.32287485148051e-12	3.14867497012852e-09	17.3250544077957	11.079726635671	Up
383	TWIST1	FOS	1	FOS	0.15228894870624	2.19628790918467	0.82808738144608	0.418464662571388	0.641156421079353	-6.84530558311024	0.378341210306846	Up
384	TWIST1	GDF15	1	GDF15	2.6432523300725	1.59214150454808	16.0633090204129	4.06959136536206e-12	1.82826392088891e-09	18.0210168200288	11.3904491968382	Up
385	TWIST1	ICAM1	1	ICAM1	-0.0553126417381709	5.21610969227057	-0.67808590788242	0.5063405377699	0.716029074461939	-6.96021618465922	0.295557301479417	Down
386	TWIST1	ITGB1	1	ITGB1	-0.0674588797641746	8.28593909182798	-1.54411203459933	0.139958513861287	0.331103074662709	-6.02367471384471	0.854000677687195	Down
387	TWIST1	MAPK1	1	MAPK1	-0.211551862841538	7.10556045047084	-4.83540726976123	0.000132705230350164	0.00176214373828578	0.642637477534736	3.87711195982245	Down
388	TWIST1	MAPK3	1	MAPK3	0.00195940846058917	6.22790728603765	0.0355568235102244	0.972027051225349	0.986555862187158	-7.19784689243905	0.0123216486185589	Up
389	TWIST1	MMP1	1	MMP1	6.35858469065528	3.35283020748735	38.4472663962633	9.81434552003169e-19	1.41091031195976e-14	31.2677171420851	18.0081386564833	Up
390	TWIST1	MMP2	1	MMP2	-0.602349918236503	7.27687032234381	-9.28599441398363	2.75527458936623e-08	1.86838808946835e-06	9.2402682311778	7.55983511307208	Down
391	TWIST1	MYB	-1	MYB	-0.0796461875168302	1.20868708273638	-0.437248307604385	0.66713158883239	0.825375607216716	-7.09869214427941	0.175788494918102	Down
392	TWIST1	NF1	-1	NF1	-0.0172179930049712	6.80216570191266	-0.20847895252988	0.837195701408232	0.92049907483325	-7.17572487136946	0.0771730102180591	Down
393	TWIST1	NR2F1	1	NR2F1	2.28280970614531	5.44651218682027	14.8463572334343	1.5288557665762e-11	5.1113559303022e-09	16.7305501897118	10.8156334843292	Up
394	TWIST1	PFDN4	-1	PFDN4	-0.0657616765020723	5.71731560673377	-1.14451104673355	0.267401902872353	0.4946178275467	-6.53495770223447	0.572835506557871	Down
395	TWIST1	RAP1A	-1	RAP1A	-0.0442467338612405	6.56889650473763	-0.939589334558088	0.35986573631431	0.587422484984049	-6.74619315391163	0.44385950160496	Down
396	TWIST1	RBL2	-1	RBL2	-0.00614972895143051	6.21786436596598	-0.0978671827778407	0.92311921906386	0.963394692795793	-7.19348449290123	0.0347422070585612	Down
397	TWIST1	SRPX	-1	SRPX	-0.104223960828261	7.27444236859313	-2.33137427011081	0.031553369689212	0.123230438101633	-4.70741520271281	1.50095425419211	Down
398	TWIST1	TIMP1	-1	TIMP1	0.269444296658946	8.21859591710337	4.16060158806404	0.000587354815942729	0.00580161513476556	-0.847089369694921	3.23109946595334	Up
399	JUN	ALDOA	1	ALDOA	-0.0574262705614021	10.7222523671768	-1.23729751489958	0.231873914713146	0.455136455204285	-6.42748738817564	0.63474810575331	Down
400	JUN	GTF3A	1	GTF3A	0.0662418049239353	6.68900676614457	1.26425586509918	0.222263058547028	0.444103632445365	-6.39493642474768	0.653132713649933	Up
401	JUN	BCL2A1	1	BCL2A1	-2.07282426266308	-0.257779573151569	-6.68053482053229	2.88189708542674e-06	7.63681345676936e-05	4.51895747968286	5.54032153220673	Down
402	JUN	COL6A1	1	COL6A1	-0.0187978943815494	7.75185882629319	-0.561217361450874	0.581569022808407	0.770352554306981	-7.03462809670418	0.235398734167002	Down
403	JUN	DIO2	-1	DIO2	0.523315846377124	2.25797304684681	1.27950772772376	0.216964306581658	0.437704023493955	-6.37626077621877	0.663611707301934	Up
404	JUN	GCSH	1	GCSH	-0.0859410299547703	2.36710554154479	-0.483938231138419	0.634264421919752	0.804527981967302	-7.07638189629228	0.197729648995537	Down
405	JUN	IL18	1	IL18	3.07985069783221	0.340023779989282	17.9789257214355	5.99714760735107e-13	4.98006677531561e-10	19.862713027634	12.2220552617727	Up
406	JUN	ITGA2	1	ITGA2	-0.337951793966013	5.94529718721386	-4.6572549726854	0.000195937131799805	0.00242408967879002	0.251078734675944	3.70788325360383	Down
407	JUN	KRT14	1	KRT14	-1.40777974512592	3.82166970712611	-8.85327578598572	5.61695475068318e-08	3.22653059644621e-06	8.51857008059088	7.25049907471879	Down
408	JUN	MDM2	1	MDM2	0.0602353606626345	6.09359856046435	0.519525217030769	0.609723787267882	0.789478212936067	-7.05789841883407	0.214866861435909	Up
409	JUN	MT2A	1	MT2A	-0.528107415012265	7.60450120561567	-5.08249103884115	7.7664873147442e-05	0.00114162598810596	1.18218450793813	4.10977536276441	Down
410	JUN	PTX3	1	PTX3	0.295890643631273	0.726395416771667	1.05292403556873	0.306304515510743	0.535202059678363	-6.6339088804373	0.513846600820121	Up
411	JUN	SERPINF2	1	SERPINF2	-0.106755374675133	1.27042792331735	-0.544464787055289	0.592802751210699	0.779070240935311	-7.04418728379066	0.227089789453741	Down
412	JUN	SLC46A1	1	SLC46A1	-0.0126659978789863	2.90819128567385	-0.207503383341105	0.837946055305477	0.92104231906656	-7.17593736578172	0.0767839391707437	Down
413	JUN	TFPI2	1	TFPI2	0.98835178533519	4.0286555475252	12.5858605581537	2.33096674771784e-10	4.26739404126525e-08	14.0381395037792	9.63246392184007	Up
414	JUN	TGFBR2	1	TGFBR2	-0.238658441220893	5.11554243150172	-2.08424520994719	0.0516568103847047	0.172621642512905	-5.15725388864275	1.28687241339862	Down
415	JUN	CLU	1	CLU	0.464202419248908	4.05927883837393	4.50165469388853	0.000275928408462252	0.00322499739841735	-0.0922290566422257	3.55920358403239	Up
416	JUN	SERPINA3	1	SERPINA3	0.171057911960983	2.17916370600639	0.578603048443195	0.570026067588316	0.762485639747372	-7.02441210920115	0.244105283361017	Up
417	JUN	TNFRSF11B	-1	TNFRSF11B	0.1904436631359	1.50542975301212	1.08207199747914	0.293502998004732	0.522267495892564	-6.60320055306453	0.532387458265559	Up
418	JUN	USP28	1	USP28	0.1409032945446	5.96264517241583	3.1339535067428	0.00573611043709325	0.0352089914171907	-3.09010394402061	2.24138249580635	Up
419	JUN	FOXC1	1	FOXC1	0.218798411597899	5.63236592678276	2.60151276402573	0.0180409296815479	0.0822048827581404	-4.18586791969484	1.74374108624181	Up
420	JUN	FOXO3	1	FOXO3	-0.0699564517067803	4.44843757606076	-0.66002227006569	0.51759609644835	0.725397282101568	-6.97259362870975	0.286009007643324	Down
421	JUN	GREB1	1	GREB1	0.719501378870836	2.00755703463199	7.13155932009331	1.20842520422154e-06	3.79308313010674e-05	5.40210556410493	5.9177802251894	Up
422	JUN	GLS	1	GLS	-0.0225123364601902	5.94642164128818	-0.261053214204654	0.797014568312906	0.898586889974617	-7.16280822827925	0.098533740234902	Down
423	JUN	RCAN1	1	RCAN1	-0.553342151137048	6.70536322835347	-4.36559479367933	0.000372712470168524	0.00406225509563511	-0.393129952388118	3.42862607643109	Down
424	JUN	CFI	1	CFI	0.473797815240668	5.26537726738576	4.66089319374077	0.00019437910763009	0.00241642398289635	0.259092757139239	3.71135041599702	Up
425	TWIST1	SNAI2	1	SNAI2	-0.986601527369745	3.09823575662031	-6.08894839942784	9.39388013208265e-06	0.000201261431861133	3.31936626275761	5.02715498580778	Down
426	TWIST1	HGF	1	HGF	2.10329981982767	0.265197001346827	6.61176257581315	3.29827264008868e-06	8.4070864315452e-05	4.38187293055416	5.48171344778425	Up
427	CIITA	HLA-E	1	HLA.E	-0.226182799381484	6.82380661546523	-6.69208020403024	2.81751793963598e-06	7.52874310412768e-05	4.54190874121777	5.55013331004313	Down
428	JUN	CX3CL1	1	CX3CL1	0.0956569855887071	2.22686121349635	0.682261899233451	0.503758454840454	0.713641263971853	-6.95730954737479	0.29777765179924	Up
429	JUN	IL11	1	IL11	-1.10013012209079	2.3453302256021	-4.09249775271561	0.000683413866752619	0.00652807823816322	-0.997914582260669	3.16531621343154	Down
430	JUN	CXCL16	1	CXCL16	0.00560352691153909	3.50714268393759	0.048358797864662	0.961962782745024	0.982436235111103	-7.19728307467739	0.0168417300007864	Up
431	TWIST1	CXCL8	1	CXCL8	0.48070770692973	-1.23659687218541	0.513922764201501	0.613556791008115	0.791573390562905	-7.06089275012269	0.21214523264365	Up
432	JUN	FOSL2	1	FOSL2	0.925482609168506	5.39304701476627	10.1794759204845	6.78078408055593e-09	5.73415011423953e-07	10.6575263407961	8.16872008457389	Up
433	JUN	PRKCD	1	PRKCD	-0.327665333253531	7.33683665897578	-8.21518785475516	1.6746299970538e-07	7.81638988235242e-06	7.41012900660403	6.77608113369487	Down
434	JUN	HLA-A	1	HLA.A	-0.159076827616248	7.03508093997751	-3.59373205017128	0.00207567400090581	0.0157883012894296	-2.09746135192467	2.68284085444842	Down
435	JUN	MTHFR	1	MTHFR	0.222657520694532	5.55153198009728	2.96999707791597	0.00820240547024923	0.046009936223993	-3.43525314022376	2.0860587659996	Up
436	JUN	NRL	-1	NRL	-0.354592653991901	0.268145354722705	-1.14567202963088	0.266933486951498	0.494132862273338	-6.53365738064072	0.573596940315201	Down
437	JUN	IFI16	1	IFI16	0.0136350684329001	7.58188665961366	0.280572381223283	0.782237423435752	0.890740011021309	-7.15728178867883	0.10666141057405	Up
438	JUN	CYBA	1	CYBA	0.053282588626911	6.68965108899221	1.16237451516903	0.260262283422758	0.487064693729694	-6.51482458685869	0.584588764231131	Up
439	JUN	RASA1	1	RASA1	-0.0391188018785309	5.95862107533324	-0.988192132917536	0.336155692347673	0.564816997801559	-6.69944212173435	0.473459530149992	Down
440	JUN	PDPK1	1	PDPK1	-0.0685948136672625	5.294266562834	-1.12749034972263	0.274339643379027	0.501960890061969	-6.55389022584685	0.561711430249158	Down
441	JUN	PLAGL1	1	PLAGL1	-0.27391973740059	2.16153902608055	-1.78466255356162	0.091178658846866	0.251928579585344	-5.65994818049318	1.04010680015434	Down
442	JUN	IL13RA2	1	IL13RA2	0.0143763472101615	9.34820493857782	0.269425852265076	0.790665952737572	0.894445525382069	-7.16048608192712	0.102006962171965	Up
443	JUN	CAST	1	CAST	0.0993628705310314	7.61924047824475	2.93192357012694	0.00890806379626718	0.0486080374693087	-3.51453400441853	2.05021668136997	Up
444	JUN	TPI1	1	TPI1	-0.139689614291978	9.72827748238378	-2.56345567347275	0.019540759252025	0.0874588901018404	-4.26099728375466	1.70905856587012	Down
445	JUN	ZFP36	1	ZFP36	0.121655366075769	3.9819548347022	1.47491884051471	0.157509679271733	0.357647650501697	-6.12092908808483	0.802692752825882	Up
446	JUN	KCNAB2	1	KCNAB2	-0.138579798366443	5.04613095322506	-2.82507363126601	0.0112161485373527	0.0578762926679764	-3.73506878197568	1.95015624790403	Down
447	JUN	ITGB1	1	ITGB1	-0.0674588797641746	8.28593909182798	-1.54411203459933	0.139958513861287	0.331103074662709	-6.02367471384471	0.854000677687195	Down
448	TWIST1	ACAN	-1	ACAN	0.788746574331481	5.65371249256848	6.00363632097353	1.11817135175084e-05	0.00023162581199957	3.14266871836788	4.95149163883097	Up
449	TWIST1	COL2A1	-1	COL2A1	-0.34136789124343	1.79389080286739	-2.31971902023045	0.032309387952014	0.125264229017841	-4.72925957466001	1.49067126889602	Down
450	TWIST1	EPHA4	1	EPHA4	1.18592852194792	3.48996650275211	14.7162338858393	1.77097438451659e-11	5.78625630722967e-09	16.5864361994318	10.7517877204268	Up
451	TWIST1	TBX20	1	TBX20	0.234984374181129	0.995291676150657	1.16360435368033	0.259776058077571	0.486720024120728	-6.51342861970939	0.585400877604539	Up
452	TWIST1	CDH11	1	CDH11	3.93109974863571	0.893951326075487	17.3012293889232	1.1553594982331e-12	7.54974915754504e-10	19.2357204804216	11.9372828609613	Up
453	TWIST1	VEGFA	1	VEGFA	-0.385548512105688	4.93873237239628	-2.42595915568868	0.0260002611568589	0.107701744906243	-4.52803427301506	1.58502228978252	Down
454	JUN	ACTG1	1	ACTG1	0.115222040548765	11.0634949577826	3.28809236597737	0.00408689938785553	0.0270005816175603	-2.76081426452004	2.38860605370925	Up
455	JUN	TNFRSF10B	1	TNFRSF10B	-0.181061482095829	6.54481868533502	-3.08423123634305	0.00639553381218869	0.0382614207590614	-3.19538011011771	2.19412320067515	Down
456	JUN	TCIRG1	1	TCIRG1	-0.0496361248035591	5.68101706477722	-0.44727122400536	0.66001430423409	0.821661181072994	-7.09408910688957	0.18044665206023	Down
457	JUN	SLC38A1	1	SLC38A1	0.0185493586200725	7.20122927582095	0.227932669227683	0.822267464453015	0.911591205164513	-7.17128054616266	0.0849868936008249	Up
458	JUN	C5	1	C5	0.19182792522418	0.628109943596049	0.725977417630468	0.477186100910614	0.693088486819756	-6.9258683362543	0.321312214594598	Up
459	JUN	MAP2K6	1	MAP2K6	-0.307092685122452	4.54346162815177	-4.1489926723496	0.000602711197118412	0.00590913952531925	-0.872801642181534	3.21989074017044	Down
460	JUN	SLC1A3	1	SLC1A3	-1.02352073033458	2.49495987386416	-4.8476774524545	0.000129203897441886	0.00172783322557047	0.669534932462246	3.88872438562905	Down
461	JUN	MYL9	1	MYL9	0.427921528794043	3.96131878684362	4.00920443672868	0.00082264875121978	0.00759257621966584	-1.18228584218923	3.08478555721637	Up
462	JUN	HMBS	1	HMBS	-0.0709679200676252	5.95561008743338	-1.73993580566237	0.0989382208612207	0.266474757202385	-5.73044995525985	1.00463590352411	Down
463	JUN	TFF3	1	TFF3	-1.63311362030466	0.368067506763831	-7.10146833275491	1.2794673880283e-06	3.94589670434366e-05	5.34404924732302	5.89297077924132	Down
464	JUN	ERCC1	1	ERCC1	0.0891082247929926	6.95838037486361	0.983787876554528	0.338258313015845	0.566585701342767	-6.70376593303791	0.470751521404261	Up
465	JUN	CPS1	-1	CPS1	-0.0450358267227902	4.82892823941108	-0.576142300018217	0.571652622372556	0.76399870074149	-7.02587631881956	0.242867799905348	Down
466	JUN	HGF	1	HGF	2.10329981982767	0.265197001346827	6.61176257581315	3.29827264008868e-06	8.4070864315452e-05	4.38187293055416	5.48171344778425	Up
467	JUN	LAMC2	1	LAMC2	1.01912196371256	1.02294701993936	5.59041724146344	2.63439823090137e-05	0.000469295030575441	2.2744786120881	4.57931857394132	Up
468	JUN	BIRC3	1	BIRC3	0.564730795120731	1.56442121085106	3.6085171046791	0.0020085132304708	0.0153750725246263	-2.06510061074379	2.69712530313991	Up
469	JUN	CXCL1	1	CXCL1	0.725611223128526	1.60581627941071	2.99059242681497	0.00784358861644678	0.0444634976143687	-3.39222326403643	2.105485192451	Up
470	JUN	SLC7A11	1	SLC7A11	0.292524865064249	4.9275724932831	1.92885343694306	0.0696687319001372	0.211968286698852	-5.42436256558879	1.15696209435685	Up
471	JUN	WEE1	1	WEE1	0.183010700248385	4.84401633952643	3.57216662714098	0.00217765168645318	0.0164335541440687	-2.14462503743039	2.66201158406074	Up
472	JUN	LPL	1	LPL	0.86393216851766	3.44522876807315	6.90040048311427	1.88007871607665e-06	5.42731157074657e-05	4.95293573506657	5.72582396709693	Up
473	JUN	PSEN2	1	PSEN2	-0.171503409400561	4.77779944798645	-2.99182586416095	0.00782258966658806	0.0443794589766653	-3.38964310561013	2.10664945004419	Down
474	JUN	SAT1	1	SAT1	-0.244824070755048	4.04033947990176	-1.78644064848488	0.0908814501202114	0.251503796012492	-5.65711950080467	1.04152475189955	Down
475	JUN	UPP1	1	UPP1	-0.81862238207819	3.32990719791891	-3.5103927513211	0.00249809486524307	0.0182575555580754	-2.27946189943312	2.60239107330003	Down
476	JUN	TNFRSF8	1	TNFRSF8	0.649385294877464	1.23828042027667	4.04169997934119	0.000765223592320707	0.00715735482316362	-1.11037312855645	3.11621164886854	Up
477	JUN	MSH2	1	MSH2	0.0382161961150445	6.92445004499903	0.855646179187033	0.403438933137489	0.627348631994001	-6.82187797087355	0.394222193304986	Up
478	JUN	GPRC5A	1	GPRC5A	0.769542793465169	6.93330873590739	4.95362596388424	0.000102625181137051	0.00143515525683487	0.901354202360336	3.9887460633268	Up
479	JUN	NFATC4	1	NFATC4	0.374187590154903	4.6357664366586	3.01905297780474	0.00737271261043852	0.0426691290207988	-3.33259960657469	2.13237269463797	Up
480	JUN	DNAJB4	1	DNAJB4	0.0774398619847037	5.00724150386087	0.876852459761729	0.392118397666948	0.617798229546122	-6.80336984736093	0.406582780709759	Up
481	JUN	SNAP25	1	SNAP25	0.47166077956117	1.37906217717719	2.50554297497966	0.0220513201685964	0.095418838399217	-4.37433465791697	1.65656540507261	Up
482	JUN	KLF16	1	KLF16	0.283305984690194	4.28915311768985	4.46789074317074	0.000297272035239155	0.00341613331622549	-0.166848950743936	3.52684594351134	Up
483	JUN	LOXL4	1	LOXL4	-0.752012199782948	7.82589493104237	-1.89274724804354	0.0745841633034772	0.221122279160814	-5.48450773658022	1.12735337788995	Down
484	JUN	SOD1	1	SOD1	-0.299294034087234	7.82160105072583	-4.90548651257789	0.000113931726577581	0.00156885297057405	0.796121393383177	3.94335532105768	Down
485	JUN	VCAN	1	VCAN	1.20268835551868	3.2854489141469	7.33753745431503	8.20021174825371e-07	2.7288482428911e-05	5.79617322088825	6.08617493299301	Up
486	JUN	OLR1	1	OLR1	5.39512830305988	-0.769589336221486	8.67097546529384	7.63449607323156e-08	4.17313747333753e-06	8.20734477337476	7.11721962394319	Up
487	JUN	BBC3	1	BBC3	0.061730138879164	4.02091759604633	0.532940565590134	0.600592715248573	0.783939113776698	-7.05060039818557	0.221419939780284	Up
488	JUN	XYLT1	1	XYLT1	0.62328970493196	3.21160187401256	3.90818242241044	0.00103029083161297	0.00907565011964951	-1.40565051192676	2.98704016487151	Up
489	JUN	MCL1	1	MCL1	-0.109501630902329	8.35593535254274	-0.914919595332908	0.372327022036275	0.599063744054351	-6.7691058700136	0.429075443246086	Down
490	JUN	CD320	1	CD320	0.252114273005509	6.86028728317993	5.94153811409093	1.2701073640255e-05	0.000257896376627551	3.01348785361701	4.89615956594717	Up
491	JUN	PHEX	1	PHEX	-0.87677132457225	2.87997176245673	-12.2895030145298	3.43058323628362e-10	5.8021252476251e-08	13.6529218621247	9.46463203891733	Down
492	JUN	WNK4	1	WNK4	-0.248140102382302	6.02882232451911	-1.9782158544091	0.0634158988482948	0.199066271669859	-5.34093767863661	1.19780184753672	Down
493	JUN	ENPP1	-1	ENPP1	-0.401035784641553	2.83880587142664	-4.49064159249424	0.000282713990166186	0.0032803037309355	-0.116564324036444	3.54865269981738	Down
494	JUN	RGS4	1	RGS4	2.38978728128451	1.30993388948108	10.6670335743782	3.27323490868353e-09	3.38532554296651e-07	11.3916131082333	8.48502282576926	Up
495	JUN	F2R	1	F2R	0.496596220657644	6.67794764524753	7.69056785830606	4.27545453859828e-07	1.6478266607745e-05	6.45801969626253	6.3690177071086	Up
496	JUN	S100A2	1	S100A2	-1.10116618486224	3.87373101420308	-5.7929140663512	1.72638913592313e-05	0.000327421770686423	2.7024239386775	4.76286130564511	Down
497	JUN	ENPP2	1	ENPP2	-0.522730264985406	5.13978892244018	-4.06489876112173	0.000726706954049777	0.00687311787593394	-1.05902020951952	3.13864068390885	Down
498	JUN	FASN	1	FASN	0.209764494502799	10.1675401722206	3.23388010623683	0.00460561170386979	0.0296110348187979	-2.87710255120161	2.33671267991396	Up
499	JUN	PRKDC	1	PRKDC	0.134448462363666	9.56584688033535	1.25049928351809	0.227128060528754	0.449907656157787	-6.41162042416867	0.643729207568139	Up
500	JUN	RB1	1	RB1	-0.129758962620807	6.80829135205306	-2.92075931281778	0.00912589227764973	0.0495240168173217	-3.53771425561959	2.03972466196029	Down
501	JUN	LAMB1	1	LAMB1	0.0803924934392288	10.0936956991877	1.49555212968383	0.152095526834831	0.349213224668204	-6.09228985075246	0.817883558461903	Up
502	JUN	STAT3	1	STAT3	0.0116580640891089	7.9409143990082	0.261989938011326	0.796303556758519	0.898207919337816	-7.16255204201567	0.0989213444556508	Up
503	TWIST1	TCF3	-1	TCF3	0.230191636267505	6.27821666689632	4.93350533846609	0.000107204794441024	0.00149049915365973	0.857391002420561	3.96978579157684	Up
504	TWIST1	GLI1	1	GLI1	0.524879109344827	0.873835311981649	1.92834226394404	0.0697362615517692	0.211995875675245	-5.42521928989423	1.15654133816101	Up
