# Supplementary material for: Integrative multi-omics defines melanoma drug response networks and ARID1A-dependent resistance mechanisms
Source: Mol Syst Biol. 2026 Feb 18;22(5):685–711. doi: 10.1038/s44320-025-00183-5 (PMC13144321; doi:10.1038/s44320-025-00183-5)
Supplement: Supplementary file 15 — Source data Fig. 5 [file 44320_2025_183_MOESM15_ESM.zip › MSB-2025-12988R_SourceDataForFigure 5/5A.csv]

	TF	logFC	padj	exp
490	RFXAP	-11.679549	2.12685330501138e-31	Untreated_WT_vs_Untreated_ARID1A_KO
489	RFXANK	-11.283028	2.01658635597148e-29	Untreated_WT_vs_Untreated_ARID1A_KO
488	RFX5	-11.096374	1.63024209178233e-28	Untreated_WT_vs_Untreated_ARID1A_KO
53	CIITA	-7.322083	2.54869210234785e-13	Untreated_WT_vs_Untreated_ARID1A_KO
97	EHF	-7.1644807	8.12236787199002e-13	Untreated_WT_vs_Untreated_ARID1A_KO
657	ZMYND8	-6.4110875	1.48222242180074e-10	Untreated_WT_vs_Untreated_ARID1A_KO
485	REST	-5.405128	6.56191133738801e-08	Untreated_WT_vs_Untreated_ARID1A_KO
486	RFX1	-4.881042	1.06466696628472e-06	Untreated_WT_vs_Untreated_ARID1A_KO
639	ZBTB18	-4.434666	9.27829701797637e-06	Untreated_WT_vs_Untreated_ARID1A_KO
229	HOXC6	-4.313478	1.61596288990322e-05	Untreated_WT_vs_Untreated_ARID1A_KO
433	PAX5	-4.1172285	3.85234346222639e-05	Untreated_WT_vs_Untreated_ARID1A_KO
459	POU3F2	-4.0486565	5.1736642276684e-05	Untreated_WT_vs_Untreated_ARID1A_KO
123	ETV3	-3.7140427	0.000204615072759066	Untreated_WT_vs_Untreated_ARID1A_KO
175	GRHL2	-3.6223128	0.000292815697756466	Untreated_WT_vs_Untreated_ARID1A_KO
472	PROX1	-3.531729	0.000413926047177069	Untreated_WT_vs_Untreated_ARID1A_KO
152	FOXM1	-3.4974127	0.000470972627603888	Untreated_WT_vs_Untreated_ARID1A_KO
228	HOXB9	-3.4906385	0.000483067504395739	Untreated_WT_vs_Untreated_ARID1A_KO
286	KLF8	-3.2723489	0.00106866775071692	Untreated_WT_vs_Untreated_ARID1A_KO
680	ZXDC	-3.26118	0.00111164191604676	Untreated_WT_vs_Untreated_ARID1A_KO
482	REL	-3.0795217	0.00207657992667569	Untreated_WT_vs_Untreated_ARID1A_KO
436	PAX8	-2.9323823	0.00336812876941653	Untreated_WT_vs_Untreated_ARID1A_KO
381	NFYB	-2.8982205	0.00375757596084527	Untreated_WT_vs_Untreated_ARID1A_KO
111	EPAS1	-2.8813488	0.00396463659364567	Untreated_WT_vs_Untreated_ARID1A_KO
65	CTCF	-2.837025	0.00455889531152181	Untreated_WT_vs_Untreated_ARID1A_KO
424	ONECUT1	-2.6681268	0.00763465082932694	Untreated_WT_vs_Untreated_ARID1A_KO
354	NCOR2	-2.6315901	0.00850616785858574	Untreated_WT_vs_Untreated_ARID1A_KO
606	THRA	-2.5826573	0.00981239580057123	Untreated_WT_vs_Untreated_ARID1A_KO
487	RFX3	-2.571197	0.0101430382878217	Untreated_WT_vs_Untreated_ARID1A_KO
246	IRF1	-2.5635943	0.0103678227484487	Untreated_WT_vs_Untreated_ARID1A_KO
204	HIVEP2	-2.5605028	0.0104604902785972	Untreated_WT_vs_Untreated_ARID1A_KO
308	MBD1	-2.5210307	0.0117100732186734	Untreated_WT_vs_Untreated_ARID1A_KO
254	IRF9	-2.5176535	0.0118229001342891	Untreated_WT_vs_Untreated_ARID1A_KO
303	MAFG	-2.5072703	0.0121758465667277	Untreated_WT_vs_Untreated_ARID1A_KO
371	NFIB	-2.4667969	0.0136423780709197	Untreated_WT_vs_Untreated_ARID1A_KO
46	CDX2	-2.4221404	0.015439591104311	Untreated_WT_vs_Untreated_ARID1A_KO
40	BMAL1	-2.4132226	0.0158224813945176	Untreated_WT_vs_Untreated_ARID1A_KO
203	HIVEP1	-2.392175	0.0167594572983489	Untreated_WT_vs_Untreated_ARID1A_KO
193	HESX1	-2.3158488	0.0205781502889996	Untreated_WT_vs_Untreated_ARID1A_KO
20	ATF3	-2.3066704	0.0210849494902209	Untreated_WT_vs_Untreated_ARID1A_KO
636	ZBTB14	-2.2976427	0.0215940034292827	Untreated_WT_vs_Untreated_ARID1A_KO
617	TSC22D1	-2.2319887	0.0256284580866155	Untreated_WT_vs_Untreated_ARID1A_KO
331	MTF1	-2.1886728	0.028633945954527	Untreated_WT_vs_Untreated_ARID1A_KO
225	HOXB2	-2.1735547	0.0297521065592849	Untreated_WT_vs_Untreated_ARID1A_KO
471	PROP1	-2.1237724	0.0337033229624753	Untreated_WT_vs_Untreated_ARID1A_KO
327	MSX1	-2.0816748	0.0373868401608524	Untreated_WT_vs_Untreated_ARID1A_KO
96	EGR4	-2.0763695	0.0378745088295758	Untreated_WT_vs_Untreated_ARID1A_KO
168	GCM1	-2.0733461	0.0381548350292872	Untreated_WT_vs_Untreated_ARID1A_KO
565	TAF1	-2.043161	0.041051623038097	Untreated_WT_vs_Untreated_ARID1A_KO
159	FOXP3	-2.0257928	0.0428013283124352	Untreated_WT_vs_Untreated_ARID1A_KO
247	IRF2	-2.0114594	0.0442924303554257	Untreated_WT_vs_Untreated_ARID1A_KO
374	NFIX	-2.0054283	0.0449328144252933	Untreated_WT_vs_Untreated_ARID1A_KO
190	HDAC9	-2.0048234	0.0449974688670058	Untreated_WT_vs_Untreated_ARID1A_KO
434	PAX6	-2.0011663	0.0453900505566828	Untreated_WT_vs_Untreated_ARID1A_KO
44	BTG2	-1.9823836	0.0474521091804632	Untreated_WT_vs_Untreated_ARID1A_KO
632	YBX1	-1.9545516	0.0506520973157433	Untreated_WT_vs_Untreated_ARID1A_KO
263	KAT5	-1.9397241	0.0524294550709474	Untreated_WT_vs_Untreated_ARID1A_KO
616	TRPS1	-1.8754352	0.0607496918919088	Untreated_WT_vs_Untreated_ARID1A_KO
129	EZH2	-1.8592765	0.0630049078595337	Untreated_WT_vs_Untreated_ARID1A_KO
72	DDIT3	-1.8542329	0.0637228437898494	Untreated_WT_vs_Untreated_ARID1A_KO
50	CEBPE	-1.850442	0.0642668912444392	Untreated_WT_vs_Untreated_ARID1A_KO
441	PEG3	-1.8057363	0.0709769049934563	Untreated_WT_vs_Untreated_ARID1A_KO
465	PPARG	-1.7857196	0.0741621663155124	Untreated_WT_vs_Untreated_ARID1A_KO
651	ZGLP1	-1.7790593	0.0752475862956726	Untreated_WT_vs_Untreated_ARID1A_KO
262	KAT2B	-1.7654269	0.0775096788439461	Untreated_WT_vs_Untreated_ARID1A_KO
30	BATF	-1.7586559	0.0786536400176962	Untreated_WT_vs_Untreated_ARID1A_KO
629	WWTR1	-1.7233891	0.0848360344803309	Untreated_WT_vs_Untreated_ARID1A_KO
285	KLF7	-1.721609	0.0851582396712984	Untreated_WT_vs_Untreated_ARID1A_KO
470	PREB	-1.7107047	0.0871535612097004	Untreated_WT_vs_Untreated_ARID1A_KO
520	SMAD2	-1.698865	0.0893625831908037	Untreated_WT_vs_Untreated_ARID1A_KO
601	TFE3	-1.6978076	0.0895620656365261	Untreated_WT_vs_Untreated_ARID1A_KO
283	KLF5	-1.6690142	0.0951326474498455	Untreated_WT_vs_Untreated_ARID1A_KO
8	ARID1A	-1.6663896	0.0956539376248974	Untreated_WT_vs_Untreated_ARID1A_KO
249	IRF4	-1.6578383	0.097368220561926	Untreated_WT_vs_Untreated_ARID1A_KO
207	HMGA1	-1.6533997	0.0982676771548835	Untreated_WT_vs_Untreated_ARID1A_KO
516	SIX3	-1.6378322	0.101474886786442	Untreated_WT_vs_Untreated_ARID1A_KO
326	MSC	-1.6350522	0.102056288244179	Untreated_WT_vs_Untreated_ARID1A_KO
42	BRCA1	-1.6338866	0.10230085560089	Untreated_WT_vs_Untreated_ARID1A_KO
534	SOX10	-1.6231792	0.10456931395674	Untreated_WT_vs_Untreated_ARID1A_KO
392	NOTO	-1.5878805	0.112331630759051	Untreated_WT_vs_Untreated_ARID1A_KO
594	TFAP2B	-1.5875039	0.112416827749745	Untreated_WT_vs_Untreated_ARID1A_KO
463	PPARA	-1.5575207	0.119365181240826	Untreated_WT_vs_Untreated_ARID1A_KO
56	CREB3	-1.5526376	0.120528025840703	Untreated_WT_vs_Untreated_ARID1A_KO
267	KCNIP3	-1.5303681	0.125943917438648	Untreated_WT_vs_Untreated_ARID1A_KO
492	RORB	-1.526345	0.126942234975757	Untreated_WT_vs_Untreated_ARID1A_KO
466	PPARGC1A	-1.5204915	0.128405764205826	Untreated_WT_vs_Untreated_ARID1A_KO
312	MED1	-1.5153883	0.129692371547998	Untreated_WT_vs_Untreated_ARID1A_KO
245	ING4	-1.5016867	0.133196283860384	Untreated_WT_vs_Untreated_ARID1A_KO
672	ZNF382	-1.490103	0.136215374949851	Untreated_WT_vs_Untreated_ARID1A_KO
185	HDAC1	-1.4782312	0.139364103723567	Untreated_WT_vs_Untreated_ARID1A_KO
130	FEV	-1.4556036	0.145520368474645	Untreated_WT_vs_Untreated_ARID1A_KO
135	FLI1	-1.4493119	0.147268629230347	Untreated_WT_vs_Untreated_ARID1A_KO
147	FOXG1	-1.4123071	0.157877522285963	Untreated_WT_vs_Untreated_ARID1A_KO
610	TOX3	-1.4118296	0.158018119536295	Untreated_WT_vs_Untreated_ARID1A_KO
166	GATA5	-1.4073141	0.15935223776691	Untreated_WT_vs_Untreated_ARID1A_KO
443	PHF20	-1.4057028	0.159830335673365	Untreated_WT_vs_Untreated_ARID1A_KO
383	NKRF	-1.3973848	0.16231580949141	Untreated_WT_vs_Untreated_ARID1A_KO
585	TCF7	-1.3934917	0.163489031702926	Untreated_WT_vs_Untreated_ARID1A_KO
613	TP73	-1.3904923	0.16439730721581	Untreated_WT_vs_Untreated_ARID1A_KO
163	GATA2	-1.3865408	0.165599697514526	Untreated_WT_vs_Untreated_ARID1A_KO
538	SOX4	-1.3837322	0.166458313480662	Untreated_WT_vs_Untreated_ARID1A_KO
552	SREBF2	-1.3822943	0.166899192165774	Untreated_WT_vs_Untreated_ARID1A_KO
296	LMO2	-1.3803014	0.167511703006817	Untreated_WT_vs_Untreated_ARID1A_KO
633	YBX3	-1.376099	0.168808791221667	Untreated_WT_vs_Untreated_ARID1A_KO
233	HOXD3	-1.362264	0.173132298812192	Untreated_WT_vs_Untreated_ARID1A_KO
676	ZNF699	-1.3608828	0.173568460825105	Untreated_WT_vs_Untreated_ARID1A_KO
101	ELF4	-1.3602403	0.173771595035484	Untreated_WT_vs_Untreated_ARID1A_KO
184	HCFC1	-1.3503329	0.176926892741375	Untreated_WT_vs_Untreated_ARID1A_KO
368	NFE2L2	-1.3481644	0.177623141051176	Untreated_WT_vs_Untreated_ARID1A_KO
411	NR4A1	-1.3459967	0.178321196974756	Untreated_WT_vs_Untreated_ARID1A_KO
179	GTF2IRD1	-1.3411834	0.179878504634445	Untreated_WT_vs_Untreated_ARID1A_KO
378	NFKBIB	-1.3238754	0.185561903418409	Untreated_WT_vs_Untreated_ARID1A_KO
341	MYF6	-1.2938116	0.195747782450124	Untreated_WT_vs_Untreated_ARID1A_KO
588	TEAD2	-1.2840226	0.19915124532084	Untreated_WT_vs_Untreated_ARID1A_KO
144	FOXD1	-1.2637551	0.20633496713872	Untreated_WT_vs_Untreated_ARID1A_KO
429	PAWR	-1.2625287	0.206775629992551	Untreated_WT_vs_Untreated_ARID1A_KO
257	JARID2	-1.2481302	0.212000262638329	Untreated_WT_vs_Untreated_ARID1A_KO
21	ATF4	-1.2444212	0.213361418248623	Untreated_WT_vs_Untreated_ARID1A_KO
322	MIXL1	-1.2425673	0.214044158907242	Untreated_WT_vs_Untreated_ARID1A_KO
125	ETV5	-1.2385123	0.215542968589642	Untreated_WT_vs_Untreated_ARID1A_KO
52	CEBPZ	-1.2368344	0.216165346272328	Untreated_WT_vs_Untreated_ARID1A_KO
194	HEY1	-1.2337426	0.217315588433705	Untreated_WT_vs_Untreated_ARID1A_KO
102	ELF5	-1.212087	0.225495610778616	Untreated_WT_vs_Untreated_ARID1A_KO
45	CDX1	-1.2098553	0.226350937885769	Untreated_WT_vs_Untreated_ARID1A_KO
634	YY1	-1.2065759	0.227612014155924	Untreated_WT_vs_Untreated_ARID1A_KO
9	ARID3A	-1.1855987	0.235797079294542	Untreated_WT_vs_Untreated_ARID1A_KO
541	SOX9	-1.1849065	0.236070692386482	Untreated_WT_vs_Untreated_ARID1A_KO
533	SNAI2	-1.1540143	0.24851021960423	Untreated_WT_vs_Untreated_ARID1A_KO
363	NFATC2	-1.1503831	0.250002004192669	Untreated_WT_vs_Untreated_ARID1A_KO
274	KLF10	-1.146735	0.251507031331837	Untreated_WT_vs_Untreated_ARID1A_KO
317	MEIS1	-1.1262597	0.260071231503066	Untreated_WT_vs_Untreated_ARID1A_KO
77	DLX4	-1.1221864	0.261798750748907	Untreated_WT_vs_Untreated_ARID1A_KO
491	RORA	-1.1018145	0.270557641995227	Untreated_WT_vs_Untreated_ARID1A_KO
162	GATA1	-1.1015964	0.270652511246646	Untreated_WT_vs_Untreated_ARID1A_KO
370	NFIA	-1.095563	0.273285280810454	Untreated_WT_vs_Untreated_ARID1A_KO
314	MEF2B	-1.0927379	0.274524096712672	Untreated_WT_vs_Untreated_ARID1A_KO
219	HOXA2	-1.0829746	0.278834803980034	Untreated_WT_vs_Untreated_ARID1A_KO
566	TAL1	-1.0730036	0.283284437563712	Untreated_WT_vs_Untreated_ARID1A_KO
427	PARK7	-1.0720671	0.283704823111241	Untreated_WT_vs_Untreated_ARID1A_KO
675	ZNF436	-1.0671461	0.285920767814512	Untreated_WT_vs_Untreated_ARID1A_KO
271	KDM5C	-1.0582995	0.289933670595241	Untreated_WT_vs_Untreated_ARID1A_KO
669	ZNF350	-1.0551115	0.291389047452442	Untreated_WT_vs_Untreated_ARID1A_KO
180	GTF3A	-1.0476768	0.294802168085042	Untreated_WT_vs_Untreated_ARID1A_KO
493	RORC	-1.040965	0.297906350048763	Untreated_WT_vs_Untreated_ARID1A_KO
391	NOTCH1	-1.0315895	0.30227887112235	Untreated_WT_vs_Untreated_ARID1A_KO
644	ZBTB7B	-1.026173	0.304824387996418	Untreated_WT_vs_Untreated_ARID1A_KO
237	HSF4	-1.0256294	0.305080636188339	Untreated_WT_vs_Untreated_ARID1A_KO
58	CREB5	-1.0109808	0.312039729975123	Untreated_WT_vs_Untreated_ARID1A_KO
625	VEZF1	-0.9994351	0.317597922009196	Untreated_WT_vs_Untreated_ARID1A_KO
170	GFI1B	-0.9974298	0.318569881679487	Untreated_WT_vs_Untreated_ARID1A_KO
279	KLF17	-0.9954841	0.319514782976275	Untreated_WT_vs_Untreated_ARID1A_KO
640	ZBTB32	-0.9825348	0.325850167737962	Untreated_WT_vs_Untreated_ARID1A_KO
183	HBP1	-0.95641184	0.3388775634238	Untreated_WT_vs_Untreated_ARID1A_KO
213	HNF4G	-0.94656366	0.343874382099567	Untreated_WT_vs_Untreated_ARID1A_KO
652	ZGPAT	-0.9412073	0.346611776928903	Untreated_WT_vs_Untreated_ARID1A_KO
318	MEOX1	-0.9288838	0.352962267202913	Untreated_WT_vs_Untreated_ARID1A_KO
329	MTA1	-0.92404157	0.355477554462685	Untreated_WT_vs_Untreated_ARID1A_KO
176	GRHL3	-0.92347103	0.355774661625419	Untreated_WT_vs_Untreated_ARID1A_KO
631	YAP1	-0.92172486	0.356684958761604	Untreated_WT_vs_Untreated_ARID1A_KO
131	FEZF1	-0.9201341	0.357515495399565	Untreated_WT_vs_Untreated_ARID1A_KO
25	ATOH7	-0.91467494	0.360375046654073	Untreated_WT_vs_Untreated_ARID1A_KO
630	XBP1	-0.9139471	0.360757370690604	Untreated_WT_vs_Untreated_ARID1A_KO
589	TEAD4	-0.91119784	0.362203830672376	Untreated_WT_vs_Untreated_ARID1A_KO
167	GATA6	-0.9044855	0.365750595542356	Untreated_WT_vs_Untreated_ARID1A_KO
659	ZNF148	-0.90155387	0.367306449905118	Untreated_WT_vs_Untreated_ARID1A_KO
626	VHL	-0.900853	0.367679028820778	Untreated_WT_vs_Untreated_ARID1A_KO
349	NANOG	-0.90014917	0.36805339707657	Untreated_WT_vs_Untreated_ARID1A_KO
481	RCOR2	-0.89960927	0.368340738410843	Untreated_WT_vs_Untreated_ARID1A_KO
635	ZBED1	-0.8972773	0.369583448316535	Untreated_WT_vs_Untreated_ARID1A_KO
195	HEY2	-0.8674454	0.385710035925591	Untreated_WT_vs_Untreated_ARID1A_KO
398	NR1H2	-0.844928	0.39816270393141	Untreated_WT_vs_Untreated_ARID1A_KO
602	TFEB	-0.8312152	0.405863533833219	Untreated_WT_vs_Untreated_ARID1A_KO
63	CTBP1	-0.82615125	0.408729684532838	Untreated_WT_vs_Untreated_ARID1A_KO
80	DNMT1	-0.8249716	0.409399074070233	Untreated_WT_vs_Untreated_ARID1A_KO
287	KLF9	-0.8217879	0.411208944253548	Untreated_WT_vs_Untreated_ARID1A_KO
250	IRF5	-0.81636155	0.414304617574628	Untreated_WT_vs_Untreated_ARID1A_KO
408	NR2F2	-0.8126022	0.416457333206888	Untreated_WT_vs_Untreated_ARID1A_KO
576	TBX3	-0.8087337	0.418679453983227	Untreated_WT_vs_Untreated_ARID1A_KO
450	PKNOX1	-0.8073716	0.419463508902611	Untreated_WT_vs_Untreated_ARID1A_KO
49	CEBPD	-0.8018427	0.422654968956513	Untreated_WT_vs_Untreated_ARID1A_KO
645	ZEB1	-0.8002577	0.423572498518511	Untreated_WT_vs_Untreated_ARID1A_KO
547	SPDEF	-0.7937646	0.427343371158274	Untreated_WT_vs_Untreated_ARID1A_KO
527	SMARCA1	-0.78837097	0.430490544777312	Untreated_WT_vs_Untreated_ARID1A_KO
289	KMT2B	-0.78739023	0.431064244435437	Untreated_WT_vs_Untreated_ARID1A_KO
160	FOXQ1	-0.7799686	0.43542001132366	Untreated_WT_vs_Untreated_ARID1A_KO
334	MXI1	-0.77327245	0.439371713753545	Untreated_WT_vs_Untreated_ARID1A_KO
674	ZNF395	-0.7617773	0.446203320757515	Untreated_WT_vs_Untreated_ARID1A_KO
143	FOXC2	-0.7591184	0.447792083575075	Untreated_WT_vs_Untreated_ARID1A_KO
380	NFYA	-0.7519752	0.452076210666767	Untreated_WT_vs_Untreated_ARID1A_KO
505	SATB1	-0.7344551	0.462681359699864	Untreated_WT_vs_Untreated_ARID1A_KO
403	NR2C1	-0.7292009	0.465888647653517	Untreated_WT_vs_Untreated_ARID1A_KO
248	IRF3	-0.72535765	0.468242452064531	Untreated_WT_vs_Untreated_ARID1A_KO
215	HOXA1	-0.7251274	0.468383679588081	Untreated_WT_vs_Untreated_ARID1A_KO
649	ZFPM1	-0.7226881	0.469881305389777	Untreated_WT_vs_Untreated_ARID1A_KO
252	IRF7	-0.719647	0.471752088527121	Untreated_WT_vs_Untreated_ARID1A_KO
34	BCL6	-0.7128148	0.475969970264637	Untreated_WT_vs_Untreated_ARID1A_KO
3	AHRR	-0.7000152	0.483927227913509	Untreated_WT_vs_Untreated_ARID1A_KO
208	HMGA2	-0.6960971	0.486377384121674	Untreated_WT_vs_Untreated_ARID1A_KO
498	RXRA	-0.68029416	0.496327322993195	Untreated_WT_vs_Untreated_ARID1A_KO
32	BCL11B	-0.66217136	0.507870220112388	Untreated_WT_vs_Untreated_ARID1A_KO
600	TFDP3	-0.65391284	0.513176646814371	Untreated_WT_vs_Untreated_ARID1A_KO
399	NR1H3	-0.65200096	0.514409208135542	Untreated_WT_vs_Untreated_ARID1A_KO
189	HDAC7	-0.65131646	0.514850869416952	Untreated_WT_vs_Untreated_ARID1A_KO
205	HLF	-0.64952314	0.516008914073037	Untreated_WT_vs_Untreated_ARID1A_KO
88	E2F5	-0.64786077	0.517083602023842	Untreated_WT_vs_Untreated_ARID1A_KO
530	SMARCB1	-0.6468983	0.517706325306112	Untreated_WT_vs_Untreated_ARID1A_KO
432	PAX3	-0.61784184	0.536687728848064	Untreated_WT_vs_Untreated_ARID1A_KO
558	STAT2	-0.6169996	0.537243087870739	Untreated_WT_vs_Untreated_ARID1A_KO
222	HOXA9	-0.6155374	0.53820796784148	Untreated_WT_vs_Untreated_ARID1A_KO
551	SREBF1	-0.5871954	0.557080142831853	Untreated_WT_vs_Untreated_ARID1A_KO
14	ARNT	-0.58063716	0.561492583323308	Untreated_WT_vs_Untreated_ARID1A_KO
560	STAT4	-0.5771603	0.563838680084304	Untreated_WT_vs_Untreated_ARID1A_KO
439	PBX1	-0.5767495	0.56411618607672	Untreated_WT_vs_Untreated_ARID1A_KO
611	TP53	-0.57288235	0.566731794605358	Untreated_WT_vs_Untreated_ARID1A_KO
550	SPIC	-0.5696711	0.568908191724561	Untreated_WT_vs_Untreated_ARID1A_KO
514	SIRT1	-0.5651265	0.571995063803058	Untreated_WT_vs_Untreated_ARID1A_KO
242	ID4	-0.5632373	0.573280596176349	Untreated_WT_vs_Untreated_ARID1A_KO
148	FOXH1	-0.5547921	0.579044035761147	Untreated_WT_vs_Untreated_ARID1A_KO
406	NR2E3	-0.5500484	0.582293267024048	Untreated_WT_vs_Untreated_ARID1A_KO
624	VDR	-0.54336464	0.586885761195576	Untreated_WT_vs_Untreated_ARID1A_KO
134	FHL2	-0.535133	0.59256476383132	Untreated_WT_vs_Untreated_ARID1A_KO
557	STAT1	-0.5247405	0.599770307295339	Untreated_WT_vs_Untreated_ARID1A_KO
393	NPAS2	-0.52090573	0.602439104937889	Untreated_WT_vs_Untreated_ARID1A_KO
255	IRX1	-0.51749	0.604820740461586	Untreated_WT_vs_Untreated_ARID1A_KO
209	HMGB2	-0.5169535	0.605195205147854	Untreated_WT_vs_Untreated_ARID1A_KO
452	PLAGL1	-0.5162409	0.605692766025715	Untreated_WT_vs_Untreated_ARID1A_KO
218	HOXA13	-0.51560336	0.606138045914326	Untreated_WT_vs_Untreated_ARID1A_KO
545	SP4	-0.50575584	0.613034501977762	Untreated_WT_vs_Untreated_ARID1A_KO
280	KLF2	-0.5041768	0.614143562447888	Untreated_WT_vs_Untreated_ARID1A_KO
81	DNMT3A	-0.4885424	0.625171884450697	Untreated_WT_vs_Untreated_ARID1A_KO
662	ZNF219	-0.43508464	0.663506415966005	Untreated_WT_vs_Untreated_ARID1A_KO
412	NR4A2	-0.4241053	0.671494300714993	Untreated_WT_vs_Untreated_ARID1A_KO
401	NR1I2	-0.4225875	0.672601487354879	Untreated_WT_vs_Untreated_ARID1A_KO
108	ENO1	-0.41311488	0.67952756859347	Untreated_WT_vs_Untreated_ARID1A_KO
110	EP300	-0.4098535	0.681918498600833	Untreated_WT_vs_Untreated_ARID1A_KO
369	NFE2L3	-0.40957355	0.682123867573563	Untreated_WT_vs_Untreated_ARID1A_KO
405	NR2E1	-0.4009362	0.688472055979202	Untreated_WT_vs_Untreated_ARID1A_KO
456	POU2F2	-0.39694387	0.691413748589419	Untreated_WT_vs_Untreated_ARID1A_KO
231	HOXD1	-0.3610514	0.718065421857184	Untreated_WT_vs_Untreated_ARID1A_KO
479	RB1	-0.3604897	0.718485359450053	Untreated_WT_vs_Untreated_ARID1A_KO
564	TADA2A	-0.36010018	0.718776611872257	Untreated_WT_vs_Untreated_ARID1A_KO
206	HLX	-0.35484028	0.722713574503253	Untreated_WT_vs_Untreated_ARID1A_KO
638	ZBTB17	-0.3506309	0.725869531707132	Untreated_WT_vs_Untreated_ARID1A_KO
577	TBX5	-0.3506109	0.725884535807785	Untreated_WT_vs_Untreated_ARID1A_KO
35	BCLAF1	-0.3494446	0.726759807766046	Untreated_WT_vs_Untreated_ARID1A_KO
598	TFDP1	-0.33276093	0.739318782307401	Untreated_WT_vs_Untreated_ARID1A_KO
321	MITF	-0.32678807	0.743832136266422	Untreated_WT_vs_Untreated_ARID1A_KO
73	DEAF1	-0.31519204	0.752619645705059	Untreated_WT_vs_Untreated_ARID1A_KO
367	NFE2L1	-0.3137331	0.753727538889511	Untreated_WT_vs_Untreated_ARID1A_KO
141	FOXA2	-0.30519062	0.760224643532859	Untreated_WT_vs_Untreated_ARID1A_KO
100	ELF3	-0.3031153	0.76180563110622	Untreated_WT_vs_Untreated_ARID1A_KO
277	KLF13	-0.29821676	0.76554131023203	Untreated_WT_vs_Untreated_ARID1A_KO
614	TRERF1	-0.29126757	0.770850175264248	Untreated_WT_vs_Untreated_ARID1A_KO
647	ZFHX3	-0.28684917	0.774231244740964	Untreated_WT_vs_Untreated_ARID1A_KO
295	LITAF	-0.28320307	0.777024565485056	Untreated_WT_vs_Untreated_ARID1A_KO
22	ATF5	-0.2741392	0.783980924731256	Untreated_WT_vs_Untreated_ARID1A_KO
480	RBPJ	-0.27407372	0.784031239772154	Untreated_WT_vs_Untreated_ARID1A_KO
336	MYBL1	-0.2717984	0.78578027557806	Untreated_WT_vs_Untreated_ARID1A_KO
536	SOX17	-0.26706713	0.789420653449507	Untreated_WT_vs_Untreated_ARID1A_KO
455	POU2F1	-0.26528758	0.790791092226814	Untreated_WT_vs_Untreated_ARID1A_KO
281	KLF3	-0.2587605	0.795823104217326	Untreated_WT_vs_Untreated_ARID1A_KO
350	NCOA1	-0.25809044	0.796340180662736	Untreated_WT_vs_Untreated_ARID1A_KO
12	ARID4B	-0.25323725	0.800087892485467	Untreated_WT_vs_Untreated_ARID1A_KO
298	LRRFIP1	-0.25096178	0.801846637355112	Untreated_WT_vs_Untreated_ARID1A_KO
592	TFAM	-0.23870042	0.811340717178826	Untreated_WT_vs_Untreated_ARID1A_KO
484	RELB	-0.23084086	0.817441163589606	Untreated_WT_vs_Untreated_ARID1A_KO
61	CREM	-0.22758366	0.819972610764082	Untreated_WT_vs_Untreated_ARID1A_KO
663	ZNF236	-0.22247644	0.823945638629223	Untreated_WT_vs_Untreated_ARID1A_KO
23	ATF6	-0.21293288	0.831381819846054	Untreated_WT_vs_Untreated_ARID1A_KO
39	BHLHE41	-0.2029602	0.839168531497786	Untreated_WT_vs_Untreated_ARID1A_KO
216	HOXA10	-0.20198585	0.83993015926977	Untreated_WT_vs_Untreated_ARID1A_KO
351	NCOA2	-0.19616617	0.844482406845745	Untreated_WT_vs_Untreated_ARID1A_KO
574	TBX20	-0.17904267	0.857906294986746	Untreated_WT_vs_Untreated_ARID1A_KO
17	ASCL2	-0.17877877	0.858113510082387	Untreated_WT_vs_Untreated_ARID1A_KO
66	CTCFL	-0.17868583	0.858186488162112	Untreated_WT_vs_Untreated_ARID1A_KO
169	GFI1	-0.17687225	0.859610802966733	Untreated_WT_vs_Untreated_ARID1A_KO
236	HSF2	-0.16247198	0.870936088486658	Untreated_WT_vs_Untreated_ARID1A_KO
421	NUPR1	-0.13742344	0.8906977021458	Untreated_WT_vs_Untreated_ARID1A_KO
264	KAT6A	-0.12898856	0.897368196508089	Untreated_WT_vs_Untreated_ARID1A_KO
418	NRG1	-0.12481121	0.900674462106128	Untreated_WT_vs_Untreated_ARID1A_KO
41	BMAL2	-0.1210643	0.903641512576831	Untreated_WT_vs_Untreated_ARID1A_KO
348	NAB2	-0.10371676	0.91739532675161	Untreated_WT_vs_Untreated_ARID1A_KO
68	CUX1	-0.10208357	0.918691523620833	Untreated_WT_vs_Untreated_ARID1A_KO
677	ZNF76	-0.1020718	0.91870086730651	Untreated_WT_vs_Untreated_ARID1A_KO
605	THAP11	-0.09711146	0.922639001655011	Untreated_WT_vs_Untreated_ARID1A_KO
173	GLI3	-0.07870121	0.937271190390639	Untreated_WT_vs_Untreated_ARID1A_KO
548	SPI1	-0.07774146	0.938034612950985	Untreated_WT_vs_Untreated_ARID1A_KO
126	ETV6	-0.06237555	0.950264486139085	Untreated_WT_vs_Untreated_ARID1A_KO
642	ZBTB4	-0.0608089	0.951512103729697	Untreated_WT_vs_Untreated_ARID1A_KO
83	DOT1L	-0.058674995	0.953211653563519	Untreated_WT_vs_Untreated_ARID1A_KO
309	MBD2	-0.056712475	0.954774891263271	Untreated_WT_vs_Untreated_ARID1A_KO
186	HDAC3	-0.05255139	0.958089956015355	Untreated_WT_vs_Untreated_ARID1A_KO
417	NRF1	-0.042904913	0.965777826904611	Untreated_WT_vs_Untreated_ARID1A_KO
352	NCOA3	-0.039841905	0.96821962669464	Untreated_WT_vs_Untreated_ARID1A_KO
311	MECP2	-0.03965376	0.968369624600698	Untreated_WT_vs_Untreated_ARID1A_KO
612	TP63	-0.017475948	0.986057122265729	Untreated_WT_vs_Untreated_ARID1A_KO
86	E2F3	-0.013056135	0.989583158039781	Untreated_WT_vs_Untreated_ARID1A_KO
658	ZNF143	-0.009176053	0.992678777389417	Untreated_WT_vs_Untreated_ARID1A_KO
581	TCF15	-0.0027291118	0.997822517970288	Untreated_WT_vs_Untreated_ARID1A_KO
43	BRD4	0.0015250861	0.998783175379514	Untreated_WT_vs_Untreated_ARID1A_KO
528	SMARCA4	0.02167355	0.982708612022162	Untreated_WT_vs_Untreated_ARID1A_KO
618	TTF1	0.024770759	0.980238100346845	Untreated_WT_vs_Untreated_ARID1A_KO
462	POU5F1	0.05133593	0.959058429556889	Untreated_WT_vs_Untreated_ARID1A_KO
431	PAX2	0.05220088	0.958369234214382	Untreated_WT_vs_Untreated_ARID1A_KO
161	GABPA	0.059069276	0.952897612112677	Untreated_WT_vs_Untreated_ARID1A_KO
98	ELF1	0.061698068	0.95080399096658	Untreated_WT_vs_Untreated_ARID1A_KO
648	ZFP42	0.06474988	0.948373894065158	Untreated_WT_vs_Untreated_ARID1A_KO
513	SIN3A	0.066849485	0.94670230021291	Untreated_WT_vs_Untreated_ARID1A_KO
57	CREB3L1	0.07109796	0.943320611111155	Untreated_WT_vs_Untreated_ARID1A_KO
573	TBX2	0.07287491	0.941906500899441	Untreated_WT_vs_Untreated_ARID1A_KO
220	HOXA5	0.07327801	0.941585736929066	Untreated_WT_vs_Untreated_ARID1A_KO
420	NSD2	0.09295061	0.925943872714307	Untreated_WT_vs_Untreated_ARID1A_KO
579	TBXT	0.09647251	0.923146423435594	Untreated_WT_vs_Untreated_ARID1A_KO
137	FOSB	0.09745412	0.922366893492613	Untreated_WT_vs_Untreated_ARID1A_KO
382	NFYC	0.09898645	0.921150177363822	Untreated_WT_vs_Untreated_ARID1A_KO
177	GSC	0.112944864	0.910075577553617	Untreated_WT_vs_Untreated_ARID1A_KO
469	PRDM4	0.117146544	0.90674528588937	Untreated_WT_vs_Untreated_ARID1A_KO
105	ELK4	0.12025169	0.904285165569026	Untreated_WT_vs_Untreated_ARID1A_KO
575	TBX21	0.12347655	0.901731176252913	Untreated_WT_vs_Untreated_ARID1A_KO
643	ZBTB7A	0.12426867	0.901103993051273	Untreated_WT_vs_Untreated_ARID1A_KO
273	KLF1	0.12481126	0.900674420816682	Untreated_WT_vs_Untreated_ARID1A_KO
587	TEAD1	0.12793699	0.898200324787426	Untreated_WT_vs_Untreated_ARID1A_KO
258	JDP2	0.12808315	0.898084654948315	Untreated_WT_vs_Untreated_ARID1A_KO
364	NFATC3	0.1336351	0.893692677987661	Untreated_WT_vs_Untreated_ARID1A_KO
59	CREBBP	0.13621219	0.891655126767388	Untreated_WT_vs_Untreated_ARID1A_KO
416	NR6A1	0.15297258	0.878421682668009	Untreated_WT_vs_Untreated_ARID1A_KO
302	MAFB	0.16831063	0.866340880234262	Untreated_WT_vs_Untreated_ARID1A_KO
373	NFIL3	0.17474529	0.861281821641569	Untreated_WT_vs_Untreated_ARID1A_KO
395	NR0B1	0.17882362	0.858078291016416	Untreated_WT_vs_Untreated_ARID1A_KO
591	TET1	0.1857384	0.852652090140929	Untreated_WT_vs_Untreated_ARID1A_KO
333	MXD1	0.18622158	0.852273180164933	Untreated_WT_vs_Untreated_ARID1A_KO
468	PRDM2	0.18965742	0.849579812982691	Untreated_WT_vs_Untreated_ARID1A_KO
497	RUNX3	0.20394522	0.838398705206076	Untreated_WT_vs_Untreated_ARID1A_KO
307	MAZ	0.20633136	0.836534512634851	Untreated_WT_vs_Untreated_ARID1A_KO
304	MAFK	0.2114028	0.832575458029284	Untreated_WT_vs_Untreated_ARID1A_KO
400	NR1H4	0.21282846	0.831463272777905	Untreated_WT_vs_Untreated_ARID1A_KO
664	ZNF24	0.26614028	0.790134342642781	Untreated_WT_vs_Untreated_ARID1A_KO
511	SHOX2	0.2878516	0.773463781946877	Untreated_WT_vs_Untreated_ARID1A_KO
227	HOXB7	0.2913236	0.770807328788443	Untreated_WT_vs_Untreated_ARID1A_KO
155	FOXO3	0.3064028	0.759301660225204	Untreated_WT_vs_Untreated_ARID1A_KO
324	MLXIPL	0.31058958	0.756116388052235	Untreated_WT_vs_Untreated_ARID1A_KO
290	LEF1	0.31731942	0.751005068330459	Untreated_WT_vs_Untreated_ARID1A_KO
438	PBRM1	0.31987742	0.749065119414834	Untreated_WT_vs_Untreated_ARID1A_KO
524	SMAD6	0.33034545	0.74114295126869	Untreated_WT_vs_Untreated_ARID1A_KO
464	PPARD	0.3352202	0.73746305684471	Untreated_WT_vs_Untreated_ARID1A_KO
549	SPIB	0.33710134	0.736044594361215	Untreated_WT_vs_Untreated_ARID1A_KO
426	OVOL1	0.348258	0.727650676776905	Untreated_WT_vs_Untreated_ARID1A_KO
272	KDM5D	0.35536247	0.722322387449274	Untreated_WT_vs_Untreated_ARID1A_KO
319	MEOX2	0.35763693	0.720619399331333	Untreated_WT_vs_Untreated_ARID1A_KO
495	RUNX1	0.36586782	0.714468178567331	Untreated_WT_vs_Untreated_ARID1A_KO
502	SALL2	0.38251054	0.702087406876189	Untreated_WT_vs_Untreated_ARID1A_KO
332	MTF2	0.38494715	0.700281300999632	Untreated_WT_vs_Untreated_ARID1A_KO
508	SETBP1	0.3852529	0.700054792852716	Untreated_WT_vs_Untreated_ARID1A_KO
31	BCL11A	0.39624408	0.69192986096162	Untreated_WT_vs_Untreated_ARID1A_KO
666	ZNF300	0.40172845	0.687888843287277	Untreated_WT_vs_Untreated_ARID1A_KO
409	NR3C1	0.409262	0.682352461986124	Untreated_WT_vs_Untreated_ARID1A_KO
300	MAF	0.41224048	0.680168278211795	Untreated_WT_vs_Untreated_ARID1A_KO
10	ARID3B	0.41559958	0.677708182632739	Untreated_WT_vs_Untreated_ARID1A_KO
667	ZNF331	0.431064	0.666427196815796	Untreated_WT_vs_Untreated_ARID1A_KO
84	E2F1	0.4436832	0.657277184189228	Untreated_WT_vs_Untreated_ARID1A_KO
425	OTX2	0.4450962	0.65625580455292	Untreated_WT_vs_Untreated_ARID1A_KO
253	IRF8	0.44880807	0.653575732362492	Untreated_WT_vs_Untreated_ARID1A_KO
292	LHX2	0.45418397	0.649702117560098	Untreated_WT_vs_Untreated_ARID1A_KO
87	E2F4	0.45453143	0.649452074503365	Untreated_WT_vs_Untreated_ARID1A_KO
244	IKZF4	0.45929202	0.646030242197649	Untreated_WT_vs_Untreated_ARID1A_KO
467	PRDM1	0.46080366	0.644945266661189	Untreated_WT_vs_Untreated_ARID1A_KO
305	MAML1	0.4779928	0.632661364009695	Untreated_WT_vs_Untreated_ARID1A_KO
503	SALL3	0.48333701	0.628862575794639	Untreated_WT_vs_Untreated_ARID1A_KO
191	HDGF	0.4901645	0.624023720152921	Untreated_WT_vs_Untreated_ARID1A_KO
568	TBPL1	0.49240428	0.622439818137265	Untreated_WT_vs_Untreated_ARID1A_KO
38	BHLHE40	0.49407974	0.621256136131455	Untreated_WT_vs_Untreated_ARID1A_KO
454	POU1F1	0.49616086	0.619787219888843	Untreated_WT_vs_Untreated_ARID1A_KO
375	NFKB	0.5012678	0.616189044945278	Untreated_WT_vs_Untreated_ARID1A_KO
653	ZHX2	0.52189815	0.601747924361366	Untreated_WT_vs_Untreated_ARID1A_KO
357	NEUROD6	0.52656966	0.598499210037371	Untreated_WT_vs_Untreated_ARID1A_KO
362	NFATC1	0.52977073	0.596277694995744	Untreated_WT_vs_Untreated_ARID1A_KO
325	MNT	0.549627	0.582582322901357	Untreated_WT_vs_Untreated_ARID1A_KO
117	ESRRB	0.5521907	0.580824820590254	Untreated_WT_vs_Untreated_ARID1A_KO
164	GATA3	0.5654966	0.571743350118724	Untreated_WT_vs_Untreated_ARID1A_KO
150	FOXJ1	0.5655642	0.571697390699155	Untreated_WT_vs_Untreated_ARID1A_KO
422	OLIG1	0.57167614	0.567548828516285	Untreated_WT_vs_Untreated_ARID1A_KO
353	NCOR1	0.577037	0.563921981343758	Untreated_WT_vs_Untreated_ARID1A_KO
365	NFATC4	0.5844819	0.558903760358832	Untreated_WT_vs_Untreated_ARID1A_KO
595	TFAP2C	0.5846615	0.558782977575629	Untreated_WT_vs_Untreated_ARID1A_KO
301	MAFA	0.5910625	0.554486272031058	Untreated_WT_vs_Untreated_ARID1A_KO
18	ATF1	0.60193914	0.547222532587068	Untreated_WT_vs_Untreated_ARID1A_KO
396	NR0B2	0.6138862	0.539298612468347	Untreated_WT_vs_Untreated_ARID1A_KO
149	FOXI1	0.61511487	0.538486950603801	Untreated_WT_vs_Untreated_ARID1A_KO
654	ZIC1	0.6208422	0.53471161694929	Untreated_WT_vs_Untreated_ARID1A_KO
394	NPM1	0.62621963	0.531179150981494	Untreated_WT_vs_Untreated_ARID1A_KO
1	ABL1	0.62670404	0.53086152223823	Untreated_WT_vs_Untreated_ARID1A_KO
437	PAX9	0.6304647	0.528398932350474	Untreated_WT_vs_Untreated_ARID1A_KO
256	ISL1	0.6385066	0.523152412643258	Untreated_WT_vs_Untreated_ARID1A_KO
182	HAND2	0.6419519	0.520912903630807	Untreated_WT_vs_Untreated_ARID1A_KO
328	MSX2	0.6432166	0.520092077907689	Untreated_WT_vs_Untreated_ARID1A_KO
323	MKX	0.6433823	0.519984582077702	Untreated_WT_vs_Untreated_ARID1A_KO
628	WT1	0.64818716	0.516872503386319	Untreated_WT_vs_Untreated_ARID1A_KO
269	KDM5A	0.66386205	0.506787449791599	Untreated_WT_vs_Untreated_ARID1A_KO
76	DLX3	0.6676184	0.504386114105578	Untreated_WT_vs_Untreated_ARID1A_KO
27	BACH2	0.66790867	0.5042007990153	Untreated_WT_vs_Untreated_ARID1A_KO
29	BARX2	0.6744442	0.500037958317528	Untreated_WT_vs_Untreated_ARID1A_KO
133	FGF2	0.6792901	0.496963141161272	Untreated_WT_vs_Untreated_ARID1A_KO
120	ETS2	0.6814083	0.495622297597019	Untreated_WT_vs_Untreated_ARID1A_KO
95	EGR3	0.6845151	0.493659110869232	Untreated_WT_vs_Untreated_ARID1A_KO
402	NR1I3	0.69105047	0.48954309223004	Untreated_WT_vs_Untreated_ARID1A_KO
54	CLOCK	0.6935898	0.487948795292164	Untreated_WT_vs_Untreated_ARID1A_KO
339	MYCN	0.6950697	0.487020971118578	Untreated_WT_vs_Untreated_ARID1A_KO
337	MYBL2	0.6986895	0.484755471727161	Untreated_WT_vs_Untreated_ARID1A_KO
275	KLF11	0.70594037	0.480234724510356	Untreated_WT_vs_Untreated_ARID1A_KO
330	MTA3	0.7119713	0.4764921546657	Untreated_WT_vs_Untreated_ARID1A_KO
599	TFDP2	0.71236855	0.476246188564053	Untreated_WT_vs_Untreated_ARID1A_KO
671	ZNF362	0.72148746	0.470619397039111	Untreated_WT_vs_Untreated_ARID1A_KO
673	ZNF384	0.7221413	0.470217348496519	Untreated_WT_vs_Untreated_ARID1A_KO
306	MAX	0.72621644	0.467715917659611	Untreated_WT_vs_Untreated_ARID1A_KO
24	ATOH1	0.7393037	0.459732623754856	Untreated_WT_vs_Untreated_ARID1A_KO
340	MYF5	0.74007565	0.459264131855683	Untreated_WT_vs_Untreated_ARID1A_KO
661	ZNF202	0.742131	0.458018042386033	Untreated_WT_vs_Untreated_ARID1A_KO
157	FOXP1	0.74377	0.457025726325385	Untreated_WT_vs_Untreated_ARID1A_KO
226	HOXB4	0.7442499	0.456735419886934	Untreated_WT_vs_Untreated_ARID1A_KO
276	KLF12	0.7445239	0.45656970576668	Untreated_WT_vs_Untreated_ARID1A_KO
461	POU4F2	0.7462294	0.455538979445368	Untreated_WT_vs_Untreated_ARID1A_KO
37	BHLHA15	0.74899495	0.45387042937997	Untreated_WT_vs_Untreated_ARID1A_KO
36	BCOR	0.7504166	0.453014050600019	Untreated_WT_vs_Untreated_ARID1A_KO
196	HEYL	0.75875837	0.448007446826583	Untreated_WT_vs_Untreated_ARID1A_KO
132	FEZF2	0.7620217	0.446057423708874	Untreated_WT_vs_Untreated_ARID1A_KO
202	HIPK2	0.76648045	0.443400935553772	Untreated_WT_vs_Untreated_ARID1A_KO
212	HNF4A	0.77008504	0.441259961138513	Untreated_WT_vs_Untreated_ARID1A_KO
224	HOXB13	0.7911721	0.428854418228507	Untreated_WT_vs_Untreated_ARID1A_KO
496	RUNX2	0.7949705	0.426641555472205	Untreated_WT_vs_Untreated_ARID1A_KO
500	RXRG	0.8042902	0.421240456398214	Untreated_WT_vs_Untreated_ARID1A_KO
187	HDAC4	0.80625516	0.420106815213726	Untreated_WT_vs_Untreated_ARID1A_KO
499	RXRB	0.8085801	0.418767827994267	Untreated_WT_vs_Untreated_ARID1A_KO
494	RREB1	0.8219396	0.411122602315964	Untreated_WT_vs_Untreated_ARID1A_KO
235	HSF1	0.8231224	0.410449741941734	Untreated_WT_vs_Untreated_ARID1A_KO
679	ZNF91	0.84053415	0.400620572549959	Untreated_WT_vs_Untreated_ARID1A_KO
457	POU2F3	0.84335446	0.399041885305185	Untreated_WT_vs_Untreated_ARID1A_KO
16	ASCL1	0.8513983	0.394559920236062	Untreated_WT_vs_Untreated_ARID1A_KO
4	AIRE	0.85172683	0.394377509216257	Untreated_WT_vs_Untreated_ARID1A_KO
361	NFAT5	0.8520629	0.394190981224084	Untreated_WT_vs_Untreated_ARID1A_KO
178	GTF2I	0.8522466	0.394089038692313	Untreated_WT_vs_Untreated_ARID1A_KO
376	NFKB1	0.8565395	0.391711298317551	Untreated_WT_vs_Untreated_ARID1A_KO
315	MEF2C	0.8566256	0.391663682891974	Untreated_WT_vs_Untreated_ARID1A_KO
79	DMTF1	0.8636443	0.38779528647833	Untreated_WT_vs_Untreated_ARID1A_KO
474	PTF1A	0.8698257	0.384407714924871	Untreated_WT_vs_Untreated_ARID1A_KO
678	ZNF804A	0.8700468	0.38428689733691	Untreated_WT_vs_Untreated_ARID1A_KO
553	SRF	0.8743627	0.38193289108661	Untreated_WT_vs_Untreated_ARID1A_KO
504	SALL4	0.8769946	0.380501737296459	Untreated_WT_vs_Untreated_ARID1A_KO
188	HDAC5	0.9010021	0.367599734304939	Untreated_WT_vs_Untreated_ARID1A_KO
390	NONO	0.9028309	0.366628212984509	Untreated_WT_vs_Untreated_ARID1A_KO
637	ZBTB16	0.9171661	0.359068379381317	Untreated_WT_vs_Untreated_ARID1A_KO
543	SP2	0.91938674	0.357906132017168	Untreated_WT_vs_Untreated_ARID1A_KO
192	HES1	0.9237383	0.35563546238509	Untreated_WT_vs_Untreated_ARID1A_KO
660	ZNF160	0.92712814	0.35387293635901	Untreated_WT_vs_Untreated_ARID1A_KO
241	ID3	0.9326444	0.351016595861891	Untreated_WT_vs_Untreated_ARID1A_KO
210	HNF1A	0.93346184	0.350594582644493	Untreated_WT_vs_Untreated_ARID1A_KO
230	HOXC8	0.9407597	0.346841136459881	Untreated_WT_vs_Untreated_ARID1A_KO
146	FOXF2	0.9537116	0.340242950272724	Untreated_WT_vs_Untreated_ARID1A_KO
567	TBP	0.9651888	0.334463739604884	Untreated_WT_vs_Untreated_ARID1A_KO
571	TBX15	0.9676886	0.333213423796744	Untreated_WT_vs_Untreated_ARID1A_KO
299	LYL1	0.96915895	0.332479431994993	Untreated_WT_vs_Untreated_ARID1A_KO
554	SRSF2	0.9740055	0.330067409597743	Untreated_WT_vs_Untreated_ARID1A_KO
413	NR4A3	0.97862965	0.327776681704008	Untreated_WT_vs_Untreated_ARID1A_KO
569	TBPL2	0.9819645	0.326131048505616	Untreated_WT_vs_Untreated_ARID1A_KO
282	KLF4	0.9838324	0.32521166808256	Untreated_WT_vs_Untreated_ARID1A_KO
234	HR	0.9950516	0.319725067799719	Untreated_WT_vs_Untreated_ARID1A_KO
288	KMT2A	0.9990435	0.317787573377333	Untreated_WT_vs_Untreated_ARID1A_KO
172	GLI2	0.99969006	0.317474500869553	Untreated_WT_vs_Untreated_ARID1A_KO
407	NR2F1	1.0014912	0.316603397855297	Untreated_WT_vs_Untreated_ARID1A_KO
71	DBP	1.0060039	0.314427777814686	Untreated_WT_vs_Untreated_ARID1A_KO
655	ZIC2	1.0090284	0.312975102375216	Untreated_WT_vs_Untreated_ARID1A_KO
278	KLF15	1.0151144	0.310065474396651	Untreated_WT_vs_Untreated_ARID1A_KO
448	PITX2	1.0248178	0.30546347618831	Untreated_WT_vs_Untreated_ARID1A_KO
347	MZF1	1.0408249	0.29797136371972	Untreated_WT_vs_Untreated_ARID1A_KO
145	FOXD3	1.0454888	0.295811698263936	Untreated_WT_vs_Untreated_ARID1A_KO
540	SOX6	1.0557582	0.291093417906014	Untreated_WT_vs_Untreated_ARID1A_KO
154	FOXO1	1.0571632	0.290451847846566	Untreated_WT_vs_Untreated_ARID1A_KO
615	TRIM28	1.0616877	0.288392294328932	Untreated_WT_vs_Untreated_ARID1A_KO
6	APEX1	1.0704036	0.284452615995205	Untreated_WT_vs_Untreated_ARID1A_KO
531	SMARCC1	1.0715783	0.283924441108163	Untreated_WT_vs_Untreated_ARID1A_KO
415	NR5A2	1.0743806	0.282667094184937	Untreated_WT_vs_Untreated_ARID1A_KO
542	SP1	1.0813369	0.279562363724128	Untreated_WT_vs_Untreated_ARID1A_KO
544	SP3	1.0851095	0.277888285250678	Untreated_WT_vs_Untreated_ARID1A_KO
82	DNMT3B	1.0871892	0.276968342766365	Untreated_WT_vs_Untreated_ARID1A_KO
510	SFPQ	1.1142706	0.265178601251469	Untreated_WT_vs_Untreated_ARID1A_KO
265	KAT6B	1.1190851	0.263119376538663	Untreated_WT_vs_Untreated_ARID1A_KO
344	MYOG	1.12284	0.261521007855561	Untreated_WT_vs_Untreated_ARID1A_KO
90	E2F7	1.1234622	0.261256827238144	Untreated_WT_vs_Untreated_ARID1A_KO
197	HHEX	1.1276388	0.259488117146174	Untreated_WT_vs_Untreated_ARID1A_KO
239	ID1	1.1451752	0.252152415322475	Untreated_WT_vs_Untreated_ARID1A_KO
201	HINFP	1.1487635	0.250669372719837	Untreated_WT_vs_Untreated_ARID1A_KO
445	PHOX2B	1.150776	0.249840286059964	Untreated_WT_vs_Untreated_ARID1A_KO
60	CREBZF	1.1515079	0.249539271102353	Untreated_WT_vs_Untreated_ARID1A_KO
89	E2F6	1.1650801	0.244002639054003	Untreated_WT_vs_Untreated_ARID1A_KO
85	E2F2	1.1725708	0.2409840921224	Untreated_WT_vs_Untreated_ARID1A_KO
62	CRX	1.1824901	0.23702753029109	Untreated_WT_vs_Untreated_ARID1A_KO
355	NEUROD1	1.1951596	0.232041072138626	Untreated_WT_vs_Untreated_ARID1A_KO
377	NFKB2	1.2025623	0.229162181482279	Untreated_WT_vs_Untreated_ARID1A_KO
563	STAT6	1.2059737	0.227844098354569	Untreated_WT_vs_Untreated_ARID1A_KO
232	HOXD13	1.2130908	0.225111670290959	Untreated_WT_vs_Untreated_ARID1A_KO
572	TBX18	1.2442584	0.213421323295187	Untreated_WT_vs_Untreated_ARID1A_KO
343	MYOD1	1.2613227	0.207209591416916	Untreated_WT_vs_Untreated_ARID1A_KO
11	ARID4A	1.2647196	0.205988887146614	Untreated_WT_vs_Untreated_ARID1A_KO
140	FOXA1	1.2715504	0.203549988501295	Untreated_WT_vs_Untreated_ARID1A_KO
19	ATF2	1.2744416	0.202524066373111	Untreated_WT_vs_Untreated_ARID1A_KO
501	SALL1	1.2776562	0.201387811613836	Untreated_WT_vs_Untreated_ARID1A_KO
91	E4F1	1.2790626	0.20089214926971	Untreated_WT_vs_Untreated_ARID1A_KO
251	IRF6	1.2821051	0.1998229557521	Untreated_WT_vs_Untreated_ARID1A_KO
151	FOXL2	1.2909154	0.196750266322374	Untreated_WT_vs_Untreated_ARID1A_KO
268	KDM2A	1.3085487	0.190704645905417	Untreated_WT_vs_Untreated_ARID1A_KO
103	ELK1	1.317445	0.18770693036467	Untreated_WT_vs_Untreated_ARID1A_KO
106	EMX2	1.3328838	0.18258747204551	Untreated_WT_vs_Untreated_ARID1A_KO
2	AHR	1.342348	0.179500798584161	Untreated_WT_vs_Untreated_ARID1A_KO
238	HTATIP2	1.3521327	0.176350541254329	Untreated_WT_vs_Untreated_ARID1A_KO
428	PATZ1	1.3693799	0.170898327167557	Untreated_WT_vs_Untreated_ARID1A_KO
316	MEF2D	1.4053147	0.159945671281336	Untreated_WT_vs_Untreated_ARID1A_KO
483	RELA	1.411948	0.157983259707724	Untreated_WT_vs_Untreated_ARID1A_KO
94	EGR2	1.4258652	0.153925297692882	Untreated_WT_vs_Untreated_ARID1A_KO
590	TEF	1.4285465	0.153152650795615	Untreated_WT_vs_Untreated_ARID1A_KO
627	VSX2	1.4454355	0.148353695319828	Untreated_WT_vs_Untreated_ARID1A_KO
7	AR	1.4544765	0.145832383540377	Untreated_WT_vs_Untreated_ARID1A_KO
609	TLX3	1.4578367	0.14490368942935	Untreated_WT_vs_Untreated_ARID1A_KO
430	PAX1	1.4673753	0.142292164877057	Untreated_WT_vs_Untreated_ARID1A_KO
518	SKIL	1.47276	0.14083395469035	Untreated_WT_vs_Untreated_ARID1A_KO
13	ARID5B	1.4863386	0.137207791133552	Untreated_WT_vs_Untreated_ARID1A_KO
64	CTBP2	1.4870834	0.137010991090307	Untreated_WT_vs_Untreated_ARID1A_KO
453	PML	1.4997228	0.133704450422574	Untreated_WT_vs_Untreated_ARID1A_KO
506	SATB2	1.5010095	0.13337135412898	Untreated_WT_vs_Untreated_ARID1A_KO
546	SP7	1.5242796	0.127457151884756	Untreated_WT_vs_Untreated_ARID1A_KO
360	NEUROG3	1.5271093	0.12675211535767	Untreated_WT_vs_Untreated_ARID1A_KO
384	NKX2-1	1.5551816	0.119921102609764	Untreated_WT_vs_Untreated_ARID1A_KO
525	SMAD7	1.5562154	0.119675161983994	Untreated_WT_vs_Untreated_ARID1A_KO
509	SF1	1.5707678	0.116254881711053	Untreated_WT_vs_Untreated_ARID1A_KO
112	ERF	1.580734	0.113957139394477	Untreated_WT_vs_Untreated_ARID1A_KO
603	TGFB1I1	1.580833	0.113934508293783	Untreated_WT_vs_Untreated_ARID1A_KO
199	HIF1A	1.587599	0.112395301194474	Untreated_WT_vs_Untreated_ARID1A_KO
580	TCF12	1.5993966	0.109750761767583	Untreated_WT_vs_Untreated_ARID1A_KO
593	TFAP2A	1.6181734	0.105643462609653	Untreated_WT_vs_Untreated_ARID1A_KO
243	IKZF1	1.6200687	0.105235743514749	Untreated_WT_vs_Untreated_ARID1A_KO
342	MYOCD	1.6329263	0.102502677450167	Untreated_WT_vs_Untreated_ARID1A_KO
387	NKX3-1	1.6424284	0.100519418817516	Untreated_WT_vs_Untreated_ARID1A_KO
181	HAND1	1.6431557	0.100368887372875	Untreated_WT_vs_Untreated_ARID1A_KO
388	NKX3-2	1.6478177	0.0994082299246397	Untreated_WT_vs_Untreated_ARID1A_KO
584	TCF4	1.6498239	0.0989971030218513	Untreated_WT_vs_Untreated_ARID1A_KO
607	THRB	1.662562	0.0964182466360574	Untreated_WT_vs_Untreated_ARID1A_KO
28	BARX1	1.7123026	0.0868588354659005	Untreated_WT_vs_Untreated_ARID1A_KO
670	ZNF354C	1.7154648	0.086277934739581	Untreated_WT_vs_Untreated_ARID1A_KO
139	FOSL2	1.7237692	0.0847673757888406	Untreated_WT_vs_Untreated_ARID1A_KO
477	RARB	1.7342153	0.0828977002772344	Untreated_WT_vs_Untreated_ARID1A_KO
665	ZNF263	1.7418809	0.0815470510761457	Untreated_WT_vs_Untreated_ARID1A_KO
310	MECOM	1.7704028	0.0766776639729185	Untreated_WT_vs_Untreated_ARID1A_KO
74	DLX1	1.7762427	0.0757104798413603	Untreated_WT_vs_Untreated_ARID1A_KO
291	LHX1	1.7988397	0.0720614569042442	Untreated_WT_vs_Untreated_ARID1A_KO
583	TCF3	1.8016907	0.0716114765004761	Untreated_WT_vs_Untreated_ARID1A_KO
266	KAT7	1.8159598	0.0693938300516175	Untreated_WT_vs_Untreated_ARID1A_KO
444	PHOX2A	1.8193415	0.0688766076533426	Untreated_WT_vs_Untreated_ARID1A_KO
165	GATA4	1.8675374	0.0618434693462329	Untreated_WT_vs_Untreated_ARID1A_KO
297	LMX1B	1.8684901	0.0617106681275829	Untreated_WT_vs_Untreated_ARID1A_KO
460	POU4F1	1.8708916	0.0613769705244212	Untreated_WT_vs_Untreated_ARID1A_KO
104	ELK3	1.8732709	0.0610478290230832	Untreated_WT_vs_Untreated_ARID1A_KO
270	KDM5B	1.8860245	0.0593083842910215	Untreated_WT_vs_Untreated_ARID1A_KO
345	MYRF	1.8923295	0.0584637704844014	Untreated_WT_vs_Untreated_ARID1A_KO
512	SIM2	1.9033523	0.0570111674528768	Untreated_WT_vs_Untreated_ARID1A_KO
451	PLAG1	1.9288845	0.0537615322981262	Untreated_WT_vs_Untreated_ARID1A_KO
124	ETV4	1.9440947	0.0519002184654846	Untreated_WT_vs_Untreated_ARID1A_KO
51	CEBPG	1.9595827	0.0500606111953366	Untreated_WT_vs_Untreated_ARID1A_KO
555	SRY	1.970006	0.0488536009789941	Untreated_WT_vs_Untreated_ARID1A_KO
75	DLX2	1.9713748	0.0486969295073819	Untreated_WT_vs_Untreated_ARID1A_KO
107	EN1	1.9825842	0.0474296737571901	Untreated_WT_vs_Untreated_ARID1A_KO
109	EOMES	1.9974042	0.0457969149423476	Untreated_WT_vs_Untreated_ARID1A_KO
92	EBF1	2.0001454	0.0455001568439394	Untreated_WT_vs_Untreated_ARID1A_KO
93	EGR1	2.0010357	0.0454041291486747	Untreated_WT_vs_Untreated_ARID1A_KO
47	CEBPA	2.001233	0.0453828585360219	Untreated_WT_vs_Untreated_ARID1A_KO
260	JUNB	2.0072503	0.044738534340542	Untreated_WT_vs_Untreated_ARID1A_KO
158	FOXP2	2.0124822	0.0441845939313718	Untreated_WT_vs_Untreated_ARID1A_KO
358	NEUROG1	2.0182583	0.043579758538864	Untreated_WT_vs_Untreated_ARID1A_KO
623	USF2	2.024508	0.0429332343003383	Untreated_WT_vs_Untreated_ARID1A_KO
223	HOXB1	2.0434663	0.0410214053042746	Untreated_WT_vs_Untreated_ARID1A_KO
604	TGIF1	2.045425	0.0408280678908428	Untreated_WT_vs_Untreated_ARID1A_KO
211	HNF1B	2.0693994	0.0385234310902938	Untreated_WT_vs_Untreated_ARID1A_KO
404	NR2C2	2.084203	0.0371563326343111	Untreated_WT_vs_Untreated_ARID1A_KO
293	LHX3	2.0903845	0.03659782795525	Untreated_WT_vs_Untreated_ARID1A_KO
127	ETV7	2.10478	0.0353248431441926	Untreated_WT_vs_Untreated_ARID1A_KO
335	MYB	2.1146832	0.0344712158473703	Untreated_WT_vs_Untreated_ARID1A_KO
537	SOX2	2.1298983	0.0331940747154761	Untreated_WT_vs_Untreated_ARID1A_KO
414	NR5A1	2.1299992	0.0331857463739167	Untreated_WT_vs_Untreated_ARID1A_KO
346	MYT1	2.1327362	0.0329604014410658	Untreated_WT_vs_Untreated_ARID1A_KO
359	NEUROG2	2.171933	0.0298742525330465	Untreated_WT_vs_Untreated_ARID1A_KO
174	GLIS3	2.1948845	0.0281851146306526	Untreated_WT_vs_Untreated_ARID1A_KO
386	NKX2-5	2.2230763	0.0262235164073675	Untreated_WT_vs_Untreated_ARID1A_KO
435	PAX7	2.2274287	0.0259314442463435	Untreated_WT_vs_Untreated_ARID1A_KO
240	ID2	2.2284832	0.0258611029498144	Untreated_WT_vs_Untreated_ARID1A_KO
507	SCX	2.2356956	0.0253844145890315	Untreated_WT_vs_Untreated_ARID1A_KO
423	OLIG2	2.2498903	0.024468416927109	Untreated_WT_vs_Untreated_ARID1A_KO
320	MESP2	2.2603436	0.0238123066199141	Untreated_WT_vs_Untreated_ARID1A_KO
621	UBTF	2.277293	0.0227808799364946	Untreated_WT_vs_Untreated_ARID1A_KO
198	HIC1	2.2835	0.0224129956386625	Untreated_WT_vs_Untreated_ARID1A_KO
656	ZKSCAN7	2.2903328	0.0220140007916112	Untreated_WT_vs_Untreated_ARID1A_KO
200	HIF3A	2.3137944	0.0206906578203603	Untreated_WT_vs_Untreated_ARID1A_KO
138	FOSL1	2.3262103	0.0200188234047377	Untreated_WT_vs_Untreated_ARID1A_KO
294	LHX8	2.343541	0.0191129212538837	Untreated_WT_vs_Untreated_ARID1A_KO
446	PIN1	2.347936	0.0188889637272067	Untreated_WT_vs_Untreated_ARID1A_KO
515	SIX1	2.3578684	0.0183912672011441	Untreated_WT_vs_Untreated_ARID1A_KO
313	MEF2A	2.374741	0.0175720988813492	Untreated_WT_vs_Untreated_ARID1A_KO
261	JUND	2.3772013	0.0174553660683033	Untreated_WT_vs_Untreated_ARID1A_KO
119	ETS1	2.383938	0.0171391958414572	Untreated_WT_vs_Untreated_ARID1A_KO
15	ARX	2.4018872	0.0163212093961397	Untreated_WT_vs_Untreated_ARID1A_KO
476	RARA	2.408693	0.0160201360055488	Untreated_WT_vs_Untreated_ARID1A_KO
473	PRRX1	2.4395766	0.0147144538454572	Untreated_WT_vs_Untreated_ARID1A_KO
397	NR1D1	2.4486332	0.0143497903204676	Untreated_WT_vs_Untreated_ARID1A_KO
48	CEBPB	2.4716427	0.0134589328339018	Untreated_WT_vs_Untreated_ARID1A_KO
556	SSRP1	2.5142539	0.0119374485161671	Untreated_WT_vs_Untreated_ARID1A_KO
529	SMARCA5	2.5443673	0.0109562000682758	Untreated_WT_vs_Untreated_ARID1A_KO
668	ZNF335	2.5649807	0.0103265041620139	Untreated_WT_vs_Untreated_ARID1A_KO
115	ESR2	2.5744998	0.0100467454988804	Untreated_WT_vs_Untreated_ARID1A_KO
475	PURA	2.5765083	0.00998858880647354	Untreated_WT_vs_Untreated_ARID1A_KO
385	NKX2-2	2.582212	0.00982506350354443	Untreated_WT_vs_Untreated_ARID1A_KO
646	ZEB2	2.6242278	0.00869219277161856	Untreated_WT_vs_Untreated_ARID1A_KO
559	STAT3	2.630023	0.00854546348504854	Untreated_WT_vs_Untreated_ARID1A_KO
419	NRL	2.6409118	0.00827574825131246	Untreated_WT_vs_Untreated_ARID1A_KO
121	ETV1	2.6584094	0.00785826482064203	Untreated_WT_vs_Untreated_ARID1A_KO
517	SIX4	2.7426076	0.00610161463456885	Untreated_WT_vs_Untreated_ARID1A_KO
379	NFX1	2.7682476	0.00564185380640943	Untreated_WT_vs_Untreated_ARID1A_KO
650	ZFPM2	2.769956	0.00561235837240931	Untreated_WT_vs_Untreated_ARID1A_KO
338	MYC	2.788422	0.00530232863759666	Untreated_WT_vs_Untreated_ARID1A_KO
526	SMAD9	2.8133912	0.00490772204948948	Untreated_WT_vs_Untreated_ARID1A_KO
78	DLX5	2.868721	0.00412633558062087	Untreated_WT_vs_Untreated_ARID1A_KO
561	STAT5A	2.8699436	0.00411042244010692	Untreated_WT_vs_Untreated_ARID1A_KO
523	SMAD5	2.87987	0.00398327184616047	Untreated_WT_vs_Untreated_ARID1A_KO
608	TLX1	2.8814511	0.00396335070984398	Untreated_WT_vs_Untreated_ARID1A_KO
128	EWSR1	2.899364	0.00374390487268099	Untreated_WT_vs_Untreated_ARID1A_KO
447	PITX1	2.9058802	0.0036668566999412	Untreated_WT_vs_Untreated_ARID1A_KO
582	TCF21	2.9112368	0.00360460341398054	Untreated_WT_vs_Untreated_ARID1A_KO
586	TCF7L2	2.9533246	0.00314793768339542	Untreated_WT_vs_Untreated_ARID1A_KO
33	BCL3	2.9848726	0.00284092822848502	Untreated_WT_vs_Untreated_ARID1A_KO
596	TFAP4	2.9861364	0.00282921886106919	Untreated_WT_vs_Untreated_ARID1A_KO
578	TBX6	2.9945846	0.00275207393364582	Untreated_WT_vs_Untreated_ARID1A_KO
116	ESRRA	2.9975667	0.00272530443746928	Untreated_WT_vs_Untreated_ARID1A_KO
156	FOXO4	2.999017	0.00271237184099319	Untreated_WT_vs_Untreated_ARID1A_KO
458	POU3F1	3.0149698	0.00257377278487803	Untreated_WT_vs_Untreated_ARID1A_KO
142	FOXC1	3.0187173	0.00254216845975181	Untreated_WT_vs_Untreated_ARID1A_KO
521	SMAD3	3.0475574	0.00231057250205368	Untreated_WT_vs_Untreated_ARID1A_KO
440	PDX1	3.074933	0.00210877745916358	Untreated_WT_vs_Untreated_ARID1A_KO
217	HOXA11	3.1329691	0.00173336308119912	Untreated_WT_vs_Untreated_ARID1A_KO
562	STAT5B	3.1358294	0.00171655664278367	Untreated_WT_vs_Untreated_ARID1A_KO
539	SOX5	3.138277	0.00170229427762955	Untreated_WT_vs_Untreated_ARID1A_KO
118	ESRRG	3.1429744	0.00167522754956982	Untreated_WT_vs_Untreated_ARID1A_KO
153	FOXN1	3.2000737	0.00137640234002199	Untreated_WT_vs_Untreated_ARID1A_KO
113	ERG	3.2028227	0.00136333961603468	Untreated_WT_vs_Untreated_ARID1A_KO
284	KLF6	3.2106066	0.00132696942880334	Untreated_WT_vs_Untreated_ARID1A_KO
570	TBX1	3.2217221	0.00127658248463633	Untreated_WT_vs_Untreated_ARID1A_KO
389	NKX6-1	3.281492	0.00103463799558655	Untreated_WT_vs_Untreated_ARID1A_KO
69	CXXC1	3.3639715	0.00076996180195198	Untreated_WT_vs_Untreated_ARID1A_KO
372	NFIC	3.3782897	0.000730989663242048	Untreated_WT_vs_Untreated_ARID1A_KO
70	DACH1	3.4084773	0.000654753519793161	Untreated_WT_vs_Untreated_ARID1A_KO
259	JUN	3.4437418	0.000575081487830162	Untreated_WT_vs_Untreated_ARID1A_KO
449	PITX3	3.4576328	0.000546253158889176	Untreated_WT_vs_Untreated_ARID1A_KO
122	ETV2	3.6024065	0.000316167958781593	Untreated_WT_vs_Untreated_ARID1A_KO
356	NEUROD2	3.6031702	0.000315240840584121	Untreated_WT_vs_Untreated_ARID1A_KO
67	CTNNB1	3.6959352	0.000219754414020529	Untreated_WT_vs_Untreated_ARID1A_KO
55	CREB1	3.7493198	0.000177891974830392	Untreated_WT_vs_Untreated_ARID1A_KO
622	USF1	3.7887669	0.000151909478525057	Untreated_WT_vs_Untreated_ARID1A_KO
114	ESR1	3.8308547	0.000128149656809769	Untreated_WT_vs_Untreated_ARID1A_KO
535	SOX11	3.8525693	0.000117306319450196	Untreated_WT_vs_Untreated_ARID1A_KO
366	NFE2	3.8700428	0.000109215375756682	Untreated_WT_vs_Untreated_ARID1A_KO
171	GLI1	3.8926516	9.95263011210277e-05	Untreated_WT_vs_Untreated_ARID1A_KO
478	RARG	4.089724	4.33839425002941e-05	Untreated_WT_vs_Untreated_ARID1A_KO
410	NR3C2	4.103744	4.08379330608164e-05	Untreated_WT_vs_Untreated_ARID1A_KO
597	TFCP2	4.154415	3.2768585789947e-05	Untreated_WT_vs_Untreated_ARID1A_KO
26	BACH1	4.247893	2.16917890711216e-05	Untreated_WT_vs_Untreated_ARID1A_KO
519	SMAD1	4.3805876	1.19055163095596e-05	Untreated_WT_vs_Untreated_ARID1A_KO
221	HOXA7	4.461645	8.18454918852281e-06	Untreated_WT_vs_Untreated_ARID1A_KO
442	PGR	4.4978986	6.90746317696785e-06	Untreated_WT_vs_Untreated_ARID1A_KO
99	ELF2	4.6647353	3.11325497951994e-06	Untreated_WT_vs_Untreated_ARID1A_KO
532	SNAI1	4.755602	1.99449868045798e-06	Untreated_WT_vs_Untreated_ARID1A_KO
136	FOS	4.8171196	1.46878279447023e-06	Untreated_WT_vs_Untreated_ARID1A_KO
5	AP1	4.983559	6.30278003651375e-07	Untreated_WT_vs_Untreated_ARID1A_KO
641	ZBTB33	5.0417895	4.65855108383951e-07	Untreated_WT_vs_Untreated_ARID1A_KO
522	SMAD4	5.3040833	1.14632868652394e-07	Untreated_WT_vs_Untreated_ARID1A_KO
214	HOPX	5.5274253	3.29657008752337e-08	Untreated_WT_vs_Untreated_ARID1A_KO
620	TWIST2	6.3820076	1.79221341279305e-10	Untreated_WT_vs_Untreated_ARID1A_KO
619	TWIST1	6.8948817	5.57708050041834e-12	Untreated_WT_vs_Untreated_ARID1A_KO
