# Supplementary material for: Integrative multi-omics defines melanoma drug response networks and ARID1A-dependent resistance mechanisms
Source: Mol Syst Biol. 2026 Feb 18;22(5):685–711. doi: 10.1038/s44320-025-00183-5 (PMC13144321; doi:10.1038/s44320-025-00183-5)
Supplement: Supplementary file 15 — Source data Fig. 5 [file 44320_2025_183_MOESM15_ESM.zip › MSB-2025-12988R_SourceDataForFigure 5/5D.csv]

	statistic	source	condition	score	p_value	rnk
1	ulm	CIITA	t	-4.52409334552691	6.17099721847045e-06	2
2	ulm	DLX5	t	2.42620228018792	0.0152842083863419	4
3	ulm	ESRRG	t	1.99834399798866	0.0457200659859008	8
4	ulm	ETV6	t	2.14722883839705	0.0318111493062975	6
5	ulm	GATA4	t	1.98358971977584	0.04734269759908	9
6	ulm	HDAC9	t	-2.08551120035368	0.0370609962172221	17
7	ulm	IRF1	t	-2.6040014619609	0.00923474550395156	8
8	ulm	IRF2	t	-2.57997611647769	0.00990199371254253	9
9	ulm	IRF7	t	-2.43460759393674	0.0149341014506385	11
10	ulm	NCOA1	t	2.5253013775738	0.0115829837943011	3
11	ulm	NFKB	t	-2.52567959073782	0.0115705349468213	10
12	ulm	NFKB1	t	-2.0411853935103	0.0412718393493407	18
13	ulm	NR2C2	t	-2.18573730548326	0.0288696240728306	14
14	ulm	NR4A3	t	-2.31732794723653	0.0205161194940301	13
15	ulm	PPARGC1A	t	-1.97148728001165	0.048709600642719	19
16	ulm	REL	t	-2.71172773543876	0.00671057700298281	7
17	ulm	RELA	t	-1.96965000566549	0.0489199804513662	20
18	ulm	RFX1	t	-2.77794434180797	0.00548575104841513	6
19	ulm	RFX5	t	-4.58782563849248	4.56109025566914e-06	1
20	ulm	RFXANK	t	-3.78883194352489	0.000152695021752088	4
21	ulm	RFXAP	t	-4.42923784119728	9.6082656390918e-06	3
22	ulm	RUNX1	t	-2.13613313149091	0.0327050105064479	16
23	ulm	SMAD2	t	2.01985507983476	0.0434384898870752	7
24	ulm	SOX10	t	2.60919539365551	0.00909588483461254	2
25	ulm	SP7	t	3.62440841370065	0.000291789508074349	1
26	ulm	SPI1	t	-2.43033737586456	0.0151110758955291	12
27	ulm	STAT1	t	-3.54397586334989	0.000396850887319353	5
28	ulm	STAT2	t	-2.15850675540724	0.0309241612116159	15
29	ulm	ZBTB4	t	2.22802242282111	0.025912371492762	5
