# Supplementary material for: Integrative multi-omics defines melanoma drug response networks and ARID1A-dependent resistance mechanisms
Source: Mol Syst Biol. 2026 Feb 18;22(5):685–711. doi: 10.1038/s44320-025-00183-5 (PMC13144321; doi:10.1038/s44320-025-00183-5)
Supplement: Supplementary file 15 — Source data Fig. 5 [file 44320_2025_183_MOESM15_ESM.zip › MSB-2025-12988R_SourceDataForFigure 5/5E.csv]

	CDH11	CDH19	CDH4	CDH6	COL1A2	COL1A1	COL3A1	COL11A2	COL5A3	COL5A1	TGFBI	ANK1	ITGA8	LAMC3	LARP1	NRG1	RELN	SPP1	CD74	CIITA	HLA.DMB	HLA.DOA	HLA.DQA1	HLA.DRA	L1CAM	NRP2	CNTN1	NCAM1	MMP1	MMP3	MMP10	MMP16	MMP11
rna	3.93109974863571	-0.47132881940393	1.88465285924237	3.80847108937477	7.85166747427914	0.14397175565014	3.57642400097226	-0.155279989882366	-1.82350980243862	-0.134298975303035	-1.69763842398344	2.06190786595155	4.53393481968432	1.81798218895983	0.0419958987265883	1.87575102772558	5.60916450835194	1.66047330307683	-0.931253196587331	-1.14903010575762	-1.3318962978999	-0.811193278789416	-1.35782490909831	-0.92438640140144	-1.01081089873949	-0.987834051190516	-1.27366695690005	-2.05530932477465	6.35858469065528	4.98444316332658	6.49849265996915	-0.0445906283798632	0.90026875155335
tcga	NA	0.704989272079851	NA	NA	0.408481805529426	0.129141184630225	0.177969086173471	1.14398972288696	0.231212242829042	0.167613218917167	0.199409508143246	NA	NA	NA	0.0129230101789028	NA	NA	1.12081866486055	-0.635038695183377	NA	-0.458891355174847	-0.423851073529798	-0.671551141672653	-0.636084955492695	-0.428084209474942	0.210806008044218	NA	NA	-0.260011742813828	NA	NA	0.88737420754156	0.354496268175379
